# Supplementary material for: Machine Learning Models and Pathway Genome Data Base for Trypanosoma cruzi Drug Discovery
Source: PLoS Negl Trop Dis. 2015 Jun 26;9(6):e0003878. doi: 10.1371/journal.pntd.0003878 (PMC4482694; doi:10.1371/journal.pntd.0003878)
Supplement: S1 Dataset — (ZIP) [file pntd.0003878.s011.zip]

Archive with 4 entries (3 files):
- Dose response/
- Dose response/Broad Chagas T Cruzi dose response.xml
- Dose response/broad_chagas_dose_response.sd
- Dose response/Protocol.pr_xml
