# Supplementary material for: Machine Learning Models and Pathway Genome Data Base for Trypanosoma cruzi Drug Discovery
Source: PLoS Negl Trop Dis. 2015 Jun 26;9(6):e0003878. doi: 10.1371/journal.pntd.0003878 (PMC4482694; doi:10.1371/journal.pntd.0003878)
Supplement: S1 Dataset — (ZIP) [file pntd.0003878.s011.zip › Dose response/Broad Chagas T Cruzi dose response.xml]

<?xml version="1.0" encoding="UTF-8"?>
<sci:data xmlns:sci="http://www.SciTegic.com/" object="SciTegic.Protocol.1" format="8.0.0">
	<sci:dbitem>
		<sci:component name="Broad Chagas T Cruzi dose response" version="2">
			<sci:arg name="Tempfiles" type="StringType" required="false" visibility="visible" multi="false" uimpl="true">
				<sci:help>&lt;p&gt;A comma delimited list of global properties, each of which will automatically hold the name of a file in the job&apos;s temporary folder, whose name is guaranteed to be unique.&lt;p/&gt;For each global name, an additional global is created (with the suffix &lt;i&gt;_Filename&lt;/i&gt;) that hold just the leaf file name of the temporary file.&lt;/p&gt;</sci:help>
			</sci:arg>
			<sci:arg name="DeclareLocal" type="StringType" required="false" visibility="visible" multi="false" uimpl="true">
				<sci:help>&lt;p&gt;Lists a set of properties (without the @) to create on the global property list for this subprotocol. Such properties can only be accessed within the scope of this subprotocol and its descendent subprotocols.&lt;p/&gt;Any global property not declared in this way is created on the top level global property list and is accessible from all protocols, but may collide with another property of the same name.&lt;/p&gt;&lt;p&gt;Scoping global properties to the subprotocol where they are used is highly recommended.&lt;/p&gt;</sci:help>
			</sci:arg>
			<sci:arg name="RunToCompletion" type="StringType" required="false" visibility="visible" multi="false" uimpl="true">
				<sci:help>When &lt;i&gt;RunToCompletion&lt;/i&gt; is set to &quot;True - For Each Data Record&quot;, the subprotocol is re-initialized and executed in its entirety for each individual data record it processes.
&lt;p&gt;
When set to &quot;True - For Each Category&quot;, the data records are divided into categories based on the value of the Categorize Using parameter and then the subprotocol is re-initialized and executed in its entirety for each category of data records. When used in conjunction with &lt;i&gt;Parallel Processing Options&lt;/i&gt;, each category of data records will be sent to the remote server as part of one single batch.</sci:help>
				<sci:member>RunToCompletion Categorize Using</sci:member>
				<sci:legalval selected="true">False</sci:legalval>
				<sci:legalval>True - For Each Data Record</sci:legalval>
				<sci:legalval>True - For Each Category</sci:legalval>
			</sci:arg>
			<sci:arg name="RunToCompletion Categorize Using" type="StringType" required="false" visibility="visible" multi="false" uimpl="true">
				<sci:help>Required when RunToCompletion is set to &lt;i&gt;True - For Each Category&lt;/i&gt;, this parameter specifies the property or properties used to define the categories.</sci:help>
				<sci:validscript>SetInvalidDetails(&apos;This parameter is required when RunToCompletion is set to True - For Each Category&apos;);
Parameter() ne &apos;&apos;;</sci:validscript>
				<sci:enabledscript>SetDisabledDetails(&apos;To Enable, Set RunToCompletion to True - For Each Category&apos;);
Parameter(&apos;RunToCompletion&apos;) eq &apos;True - For Each Category&apos;;</sci:enabledscript>
			</sci:arg>
			<sci:arg name="Parallel Processing Options" type="BoolType" required="false" visibility="visible" multi="false" uimpl="true">
				<sci:help>&lt;p&gt;
When set to True, this set of options allow the subprotocol to execute in parallel on one or more independent Pipeline Pilot servers, running local or remote.  Additional parameters control the number of data records to send in each process batch, the list of Pipeline Pilot servers to use, the number of protocol processes that can be executed on each server, and whether to preserve the order of the processed data records.
&lt;/p&gt;&lt;p&gt;
Use this option judiciously, since it will not increase throughput in all circumstances. In general, it will yield improved performance when the parallelization benefits outweigh the data transfer overhead for the specified batch size.  As a rough guide, performance can be improved when each individual batch requires at least 10 seconds to execute, although this can be affected by the size of each data record.
&lt;/p&gt;&lt;p&gt;
When running the protocol with debugging, the subprotocol will provide debugging messages to detail each of the various steps of execution.  Also, components located within the parallel subprotocol will display their debugging messages as well.
&lt;/p&gt;&lt;p&gt;
For more information on the parallel subprotocol options, see &lt;a href=&quot;javascript:DoLink(&apos;scihelpdocs/user/subprots/subprot_parallel_processing.htm&apos;)&quot;&gt;Parallel Processing Subprotocols&lt;/a&gt;.
&lt;/p&gt;
</sci:help>
				<sci:member>Parallel Processing Options Batch Size</sci:member>
				<sci:member>Parallel Processing Options Server</sci:member>
				<sci:member>Parallel Processing Options Preserve Order</sci:member>
				<sci:legalval>True</sci:legalval>
				<sci:legalval selected="true">False</sci:legalval>
			</sci:arg>
			<sci:arg name="Parallel Processing Options Batch Size" type="LongType" required="true" visibility="visible" multi="false" uimpl="true">
				<sci:help>&lt;p&gt;The number of records to send to the remote server(s) for each subprotocol execution.  In general, performance is optimized when the amount of time required to process each batch is at least 10 seconds (note that this can vary depending on the characteristics of the remote server&apos;s hardware).  Use a batch size of -1 to pass all data in a single batch.&lt;/p&gt;
&lt;p&gt;When &lt;i&gt;RunToCompletion&lt;/i&gt; is set to &quot;True - for each category&quot;, the batch sizes will be determined by the number of records in each individual category.  Therefore, the &lt;i&gt;Batch Size&lt;/i&gt; parameter is not applicable.</sci:help>
				<sci:enabledscript>#parallel := Parameter(&apos;Parallel Processing Options&apos;);
#rtcForEachCategory := (Parameter(&apos;RunToCompletion&apos;) eq &apos;True - For Each Category&apos;);
if (not #parallel) then
	SetDisabledDetails(&quot;This parameter is only applicable if &apos;Parallel Processing Options&apos; is &apos;True&apos;&quot;);
elsif (#rtcForEachCategory) then
	SetDisabledDetails(&quot;This parameter is not applicable when &apos;RunToCompletion&apos; is set to &apos;True - For Each Category&apos;&quot;);
end if;
#parallel and not #rtcForEachCategory;</sci:enabledscript>
			</sci:arg>
			<sci:arg name="Parallel Processing Options Server" type="StringType" required="false" visibility="visible" multi="false" expanded="true" uimpl="true">
				<sci:help>&lt;p&gt;
Comma separated list of Pipeline Pilot servers on which to execute the parallel subprotocol.  The server names should be in the same format as the Pipeline Pilot Client&apos;s change server dialog (server-name:port-number).
&lt;/p&gt;&lt;p&gt;
Specifying &lt;b&gt;localhost&lt;/b&gt; as a server will cause the subprotocol to use its own Pipeline Pilot server.  This can be helpful on multi-CPU/multi-core systems (where the subprotocol jobs are spawned on the same machine) and Pipeline Pilot Linux clusters (where &apos;localhost&apos; requests spawning the subprotocol jobs on the same cluster).
&lt;/p&gt;</sci:help>
				<sci:member>Parallel Processing Options Server Processes</sci:member>
				<sci:member>Parallel Processing Options Server Run On Grid</sci:member>
				<sci:validscript>SetInvalidDetails(&apos;This parameter is required.&apos;);
Parameter() ne &apos;&apos;;</sci:validscript>
				<sci:enabledscript>SetDisabledDetails(&quot;This parameter is only applicable if &apos;Parallel Processing Options&apos; is &apos;True&apos;&quot;);
Parameter(&apos;Parallel Processing Options&apos;);</sci:enabledscript>
			</sci:arg>
			<sci:arg name="Parallel Processing Options Server Processes" type="StringType" required="false" visibility="visible" multi="false" uimpl="true">
				<sci:help>Comma separated list of maximum number of batches that can be simultaneously executed on each remote server.  The number of entries in this parameter must equal the number of servers. If &apos;*&apos; is specified as the number of processes, then that server will only launch as many batches as the administrator of the remote server has permitted.</sci:help>
				<sci:validscript>/* Server Processes must have the same number of comma separated entries as the Server parameter and must have a value*/
#processes := parameter();
expand(&apos;,&apos;, #processes);
#servers := parameter(&apos;Parallel Processing Options Server&apos;);
expand(&apos;,&apos;, #servers);

if (numvalues(#processes) == 0) then
	SetInvalidDetails(&apos;This parameter is required.&apos;);
else
	SetInvalidDetails(&apos;The number of server processes (&apos; . numvalues(#processes) . &apos;) must equal the number of servers (&apos; . numvalues(#servers) . &apos;).&apos;);
end if;
numvalues(#processes) &gt; 0 and numvalues(#processes) == numvalues(#servers);</sci:validscript>
				<sci:enabledscript>SetDisabledDetails(&quot;This parameter is only applicable if &apos;Parallel Processing Options&apos; is &apos;True&apos;&quot;);
Parameter(&apos;Parallel Processing Options&apos;);</sci:enabledscript>
			</sci:arg>
			<sci:arg name="Parallel Processing Options Server Run On Grid" type="BoolType" required="false" visibility="visible" multi="false" uimpl="true">
				<sci:help>Run subprotocol on grid engine if available.</sci:help>
				<sci:member>Parallel Processing Options Server Run On Grid Queue Name</sci:member>
				<sci:enabledscript>parameter(&apos;Parallel Processing Options&apos;);</sci:enabledscript>
				<sci:legalval selected="true">True</sci:legalval>
				<sci:legalval>False</sci:legalval>
			</sci:arg>
			<sci:arg name="Parallel Processing Options Server Run On Grid Queue Name" type="StringType" required="false" visibility="visible" multi="false" uimpl="true">
				<sci:help>Select the queue name on the grid to submit jobs to. Leave blank to use default queue name.</sci:help>
				<sci:enabledscript>parameter(&apos;Parallel Processing Options Server Run On Grid&apos;);</sci:enabledscript>
			</sci:arg>
			<sci:arg name="Parallel Processing Options Preserve Order" type="BoolType" required="false" visibility="visible" multi="false" uimpl="true">
				<sci:help>Whether to preserve the order of the data as it enters and leaves the remote subprotocol.</sci:help>
				<sci:enabledscript>SetDisabledDetails(&quot;This parameter is only applicable if &apos;Parallel Processing Options&apos; is &apos;True&apos;&quot;);
Parameter(&apos;Parallel Processing Options&apos;);</sci:enabledscript>
				<sci:legalval selected="true">True</sci:legalval>
				<sci:legalval>False</sci:legalval>
			</sci:arg>
			<sci:arg name="OnGeneralError" type="StringType" required="true" visibility="hidden" multi="false">
				<sci:help>When an recoverable error occurs during processing:  
  Halt: Terminate the execution of the network
  Fail: Continue execution of the network, passing data out the Fail(red) port
  Pass: Continue execution of the network, passing data out the Pass(green) port</sci:help>
				<sci:legalval selected="true">Halt</sci:legalval>
				<sci:legalval>Fail</sci:legalval>
				<sci:legalval>Pass</sci:legalval>
			</sci:arg>
			<sci:arg name="OnDataTypeError" type="StringType" required="true" visibility="hidden" multi="false">
				<sci:help>When an expected data type is not found during processing:  
  Halt: Terminate the execution of the network
  Fail: Continue execution of the network, passing data out the Fail(red) port
  Pass: Continue execution of the network, passing data out the Pass(green) port</sci:help>
				<sci:legalval selected="true">Halt</sci:legalval>
				<sci:legalval>Fail</sci:legalval>
				<sci:legalval>Pass</sci:legalval>
			</sci:arg>
			<sci:arg name="ComponentAttributes" type="StringType" required="false" visibility="hidden" multi="true">
				<sci:help>Component Attributes</sci:help>
				<sci:legalval selected="true">ComponentTakesInput</sci:legalval>
				<sci:legalval selected="true">ComponentReturnsPass</sci:legalval>
				<sci:legalval selected="true">ComponentReturnsFail</sci:legalval>
				<sci:legalval>ComponentRunsLocal</sci:legalval>
			</sci:arg>
			<sci:arg name="Output" type="StringType" required="true" visibility="visible" multi="true">
				<sci:help>Specifies properties to compute. Options are:
&lt;ul&gt;
&lt;li&gt;Broad Chagas T Cruzi dose response_ClosestDistance: Distances to the &lt;i&gt;Number of Closest&lt;/i&gt; closest samples in the training data used to build the model.
&lt;li&gt;Broad Chagas T Cruzi dose response_ClosestSample: Names of closest samples in the training data. &lt;li&gt;Broad Chagas T Cruzi dose response_ClosestValue: Values of the dependent property for the closest training samples.
&lt;li&gt;Broad Chagas T Cruzi dose response_ClosestPredictedValue: Values predicted by the model for the closest samples.
&lt;li&gt;Broad Chagas T Cruzi dose response: Value predicted by the &quot;Broad Chagas T Cruzi dose response&quot; model.
&lt;li&gt;Broad Chagas T Cruzi dose response_Applicability: property containing information on the applicability of the model to each input sample. This includes a check of whether the sample&apos;s properties are within the same range as the properties in the model&apos;s training data set, and whether the sample is within the optimum prediction space (OPS) as defined by the principal components of the training data.&lt;/ul&gt;
</sci:help>
				<sci:legalval type="StringType">Broad Chagas T Cruzi dose response_ClosestDistance</sci:legalval>
				<sci:legalval type="StringType">Broad Chagas T Cruzi dose response_ClosestSample</sci:legalval>
				<sci:legalval type="StringType">Broad Chagas T Cruzi dose response_ClosestValue</sci:legalval>
				<sci:legalval type="StringType">Broad Chagas T Cruzi dose response_ClosestPredictedValue</sci:legalval>
				<sci:legalval type="DoubleType" selected="true">Broad Chagas T Cruzi dose response</sci:legalval>
				<sci:legalval type="StringType">Broad Chagas T Cruzi dose response_Applicability</sci:legalval>
			</sci:arg>
			<sci:arg name="Output Options" type="StringType" required="false" visibility="visible" multi="true">
				<sci:help>&lt;P&gt;These control which variants of the output scores will be generated for each selected model.  Selections other than &quot;NormalizedProbability&quot; causes the output property to the appended with a hash sign &quot;#&quot; and the name of the option.  Options are:&lt;/P&gt; &lt;UL&gt;
 &lt;LI&gt;NormalizedProbability: The standard Laplacian-modified Bayesian score.
 &lt;LI&gt;Enrichment: An estimate of enrichment, that is, the increased likelihood (versus random) of this sample being in the &quot;good&quot; category.
 &lt;LI&gt;EstPGood: The estimated probability that the sample is in the &quot;good&quot; category, based on an assumed normal distribution of scores within the good and non-good categories.
 &lt;LI&gt;Prediction: A True/False prediction using the best cutoff value estimated from leave-one-out cross-validation. The cutoff is chosen to minimize the average of the false positive rate and false negative rate.
 &lt;/UL&gt;
 You may select more than one of these options.  In that case, multiple properties will be output.</sci:help>
				<sci:legalval selected="true">NormalizedProbability</sci:legalval>
				<sci:legalval selected="true">Enrichment</sci:legalval>
				<sci:legalval selected="true">EstPGood</sci:legalval>
				<sci:legalval selected="true">Prediction</sci:legalval>
			</sci:arg>
			<sci:arg name="Error Option" type="StringType" required="false" visibility="visible" multi="false">
				<sci:help>&lt;P&gt;This controls what happens when a model fails to calculate its output. The options are:&lt;/P&gt; &lt;UL&gt;
 &lt;LI&gt;&lt;B&gt;Leave Undefined:&lt;/B&gt; Leave the property undefined.
 &lt;LI&gt;&lt;B&gt;Return NULL:&lt;/B&gt; Return the property with the string NULL.
 &lt;LI&gt;&lt;B&gt;Return Error Text:&lt;/B&gt; Return text containing information about why the output could not be calculated.
 &lt;/UL&gt;
</sci:help>
				<sci:legalval>Leave Undefined</sci:legalval>
				<sci:legalval>Return NULL</sci:legalval>
				<sci:legalval selected="true">Return Error Text</sci:legalval>
			</sci:arg>
			<sci:arg name="Allow Missing Data" type="BoolType" required="false" visibility="visible" multi="false">
				<sci:help>Specifies whether to calculate an output property when one or more input properties used in its calculation are missing. &lt;p&gt;If False, then the value specified by &lt;i&gt;Error Option&lt;/i&gt; is assigned to the property when any input property is missing, and the data record is sent out the Fail port. &lt;p&gt;If True, the output property is calculated even when input properties are missing, with any contribution from missing properties omitted from the calculation. The resulting prediction is sent out the Pass port along with a property named &lt;b&gt;ErrorText&lt;/b&gt; containing the value &quot;CalculationMissingRequiredProperties&quot;. Use this option when you view a possibly flawed prediction based on incomplete data as better than no prediction at all.</sci:help>
				<sci:legalval>True</sci:legalval>
				<sci:legalval selected="true">False</sci:legalval>
			</sci:arg>
			<sci:arg name="Number of Closest" type="StringType" required="false" visibility="visible" multi="false">
				<sci:help>If any of the training data distance outputs are selected, then this number is the number of closest training points whose information will be returned. Values between 1 and 10 are allowed.</sci:help>
				<sci:value>1</sci:value>
			</sci:arg>
			<sci:arg name="Fast Distance Calculations" type="BoolType" required="false" visibility="visible" multi="false">
				<sci:help>If any of the training data distance outputs are selected, this specifies whether fast but approximate distance calculations are to be used. (The fast calculations use folded fingerprint properties. Calculation speed for non-fingerprint properties is not affected.)</sci:help>
				<sci:legalval>True</sci:legalval>
				<sci:legalval selected="true">False</sci:legalval>
			</sci:arg>
			<sci:arg name="ComponentDisplayName" type="StringType" required="false" visibility="nevershow" multi="false">
				<sci:value>Broad Chagas T Cruzi dose response</sci:value>
			</sci:arg>
			<sci:arg name="ProtocolAutoLayout" type="BoolType" required="false" visibility="nevershow" multi="false">
				<sci:help>Protocol AutoLayout</sci:help>
				<sci:value>1</sci:value>
			</sci:arg>
			<sci:arg name="ComponentDisabled" type="LongType" required="false" visibility="nevershow" multi="false">
				<sci:help>Disabled</sci:help>
				<sci:value>0</sci:value>
			</sci:arg>
			<sci:arg name="CustomErrorText" type="StringType" required="false" visibility="nevershow" multi="false">
				<sci:help>Custom Error Message</sci:help>
			</sci:arg>
			<sci:arg name="ComponentIcon" type="StringType" required="false" visibility="nevershow" multi="false">
				<sci:value>ModelNode</sci:value>
			</sci:arg>
			<sci:arg name="ComponentRevision" type="LongType" required="true" visibility="nevershow" multi="false">
				<sci:help>Component Revision</sci:help>
				<sci:value>790</sci:value>
			</sci:arg>
			<sci:arg name="ComponentGUID" type="StringType" required="false" visibility="nevershow" multi="false">
				<sci:help>GUID</sci:help>
				<sci:value>{43544E59-BAC5-4D1D-8DD0-6B55AC1C5DDF}</sci:value>
			</sci:arg>
			<sci:arg name="ComponentPoint" type="StringType" required="false" visibility="nevershow" multi="false">
				<sci:help>Component Point</sci:help>
				<sci:value>88 -350</sci:value>
			</sci:arg>
			<sci:arg name="ByReference" type="BoolType" required="false" visibility="nevershow" multi="false">
				<sci:help>By Ref</sci:help>
				<sci:value>0</sci:value>
			</sci:arg>
			<sci:arg name="ComponentHelp" type="StringType" required="false" visibility="nevershow" multi="false">
				<sci:help>Help for the component</sci:help>
				<sci:value>100</sci:value>
				<sci:value>Calculates the value of &quot;Broad Chagas T Cruzi dose response&quot;</sci:value>
				<sci:value>&lt;!-- Header --&gt;
&lt;A name=&quot;Top&quot;&gt;&lt;/A&gt;&lt;P&gt;Calculates the property Broad Chagas T Cruzi dose response. See &lt;i&gt;Output&lt;/i&gt; for other properties that can be computed.&lt;/P&gt;
&lt;P&gt;&lt;/P&gt;&lt;p&gt;Select Broad Chagas T Cruzi dose response_Applicability to add an output property containing information on the applicability of the model to each input sample. This includes a check of whether the sample&apos;s properties are within the same range as the properties in the training data set, and whether the sample is within the optimum prediction space (OPS) as defined by the principal components of the training data. 
&lt;P&gt;The help text contains these additional sections of information:&lt;br&gt;&lt;A href=&quot;#ValidationTable&quot;&gt;&lt;B&gt;Cross-validation Results&lt;/B&gt;&lt;/A&gt;&lt;br&gt;&lt;A href=&quot;#EnrichmentTable&quot;&gt;&lt;B&gt;Enrichment Results&lt;/B&gt;&lt;/A&gt;&lt;br&gt;&lt;A href=&quot;#PercentileTable&quot;&gt;&lt;B&gt;Percentile Results&lt;/B&gt;&lt;/A&gt;&lt;br&gt;&lt;A href=&quot;#CategoryStatisticsTable&quot;&gt;&lt;B&gt;Category Statistics Results&lt;/B&gt;&lt;/A&gt;&lt;br&gt;&lt;A href=&quot;#NonValidatedTable&quot;&gt;&lt;B&gt;Non-validated Models Results&lt;/B&gt;&lt;/A&gt;&lt;br&gt;&lt;A href=&quot;#TrainingData&quot;&gt;&lt;B&gt;Training Data Information&lt;/B&gt;&lt;/A&gt;&lt;br&gt;&lt;A href=&quot;#ConstructionInfo&quot;&gt;&lt;B&gt;Model Construction Information&lt;/B&gt;&lt;/A&gt;&lt;br&gt;&lt;A href=&quot;#ModelParameters&quot;&gt;&lt;B&gt;Model Construction Parameters&lt;/B&gt;&lt;/A&gt;&lt;!-- Section --&gt;
&lt;!-- LinkText: Cross-validation Results--&gt;
&lt;P&gt;&lt;A name=&quot;ValidationTable&quot;&gt;&lt;/A&gt;&lt;U&gt;&lt;H5&gt;Leave-one-out Cross-Validation Results&lt;/H5&gt;&lt;/U&gt;&lt;/P&gt;&lt;P&gt;This model was built using 4059 samples, and validated using a leave-one-out cross-validation. Each sample was left out one at a time, and a model built using the results of the samples, and that model used to predict the left-out sample. Once all the samples had predictions, a ROC plot was generated, and the area under the curve (&lt;strong&gt;XV ROC AUC&lt;/strong&gt;) calculated.&lt;/P&gt;
&lt;P&gt;&lt;strong&gt;Best Split&lt;/strong&gt; was calculated by picking the split that minimized the sum of the percent misclassified for category members and for category nonmembers, using the cross-validated score for each sample. Using that split, a contingency table is constructed, containing the number of true positives (&lt;strong&gt;TP&lt;/strong&gt;), false negatives (&lt;strong&gt;FN&lt;/strong&gt;), false positives (&lt;strong&gt;FP&lt;/strong&gt;), and true negatives (&lt;strong&gt;TN&lt;/strong&gt;). &lt;/P&gt;
&lt;table&gt;
&lt;tr&gt;&lt;th&gt;Output&lt;/th&gt;&lt;th&gt;XV ROC AUC&lt;/th&gt;&lt;th&gt;Best Split&lt;/th&gt;&lt;th&gt;TP/FN&lt;br&gt;FP/TN&lt;/th&gt;
&lt;th&gt;# in Category&lt;/th&gt;&lt;/tr&gt;
&lt;tr&gt;&lt;td&gt;Broad Chagas T Cruzi dose response&lt;/td&gt;
&lt;td&gt;0.812&lt;/td&gt;&lt;td&gt;-0.676&lt;/td&gt;&lt;td align=center&gt;1318/535&lt;br&gt;489/1717&lt;/td&gt;&lt;td&gt;1853&lt;/td&gt;&lt;/tr&gt;
&lt;/table&gt;
&lt;!-- Section --&gt;
&lt;!-- LinkText: Enrichment Results--&gt;
&lt;P&gt;&lt;A name=&quot;EnrichmentTable&quot;&gt;&lt;/A&gt;&lt;U&gt;&lt;H5&gt;Enrichment Results&lt;/H5&gt;&lt;/U&gt;&lt;P align=&quot;right&quot;&gt;&lt;A href=&quot;#Top&quot;&gt;&lt;I&gt;Back to Top&lt;/I&gt;&lt;A&gt;&lt;/P&gt;&lt;/P&gt;&lt;P&gt;This model was built using 4059 samples, and validated using a leave-one-out cross-validation. Each sample was left out one at a time, and a model built using the results of the samples, and that model used to predict the left-out sample. Once all the samples had predictions, an enrichment plot was generated, and the percentage of true category members captured at a particular percentage cutoff. (For example, in a column labeled &quot;1%&quot; would be the percentage of true category members (e.g., actives) that were found in the top 1% of the list, when sorted by the model score.)&lt;/P&gt;
&lt;P&gt;This table shows the output name, the percentage of samples that are in that particular category, the number of category members, and the percentage of true members found. Percentages that are less than 100% are in &lt;b&gt;bold&lt;/b&gt;.&lt;/P&gt;
&lt;table&gt;
&lt;tr&gt;&lt;th&gt;Output&lt;/th&gt;&lt;th&gt;&lt;center&gt;Category %&lt;/center&gt;&lt;/th&gt;&lt;th&gt;1%&lt;/th&gt;&lt;th&gt;5%&lt;/th&gt;&lt;th&gt;10%&lt;/th&gt;&lt;th&gt;25%&lt;/th&gt;&lt;th&gt;50%&lt;/th&gt;&lt;th&gt;75%&lt;/th&gt;&lt;th&gt;90%&lt;/th&gt;&lt;th&gt;95%&lt;/th&gt;&lt;th&gt;99%&lt;/th&gt;&lt;tr&gt;
&lt;td&gt;Broad Chagas T Cruzi dose response&lt;/td&gt;
&lt;td&gt;&lt;center&gt;45.652%&lt;/center&gt;&lt;/td&gt;&lt;td&gt;&lt;b&gt;2.2%&lt;/b&gt;&lt;/td&gt;&lt;td&gt;&lt;b&gt;10.5%&lt;/b&gt;&lt;/td&gt;&lt;td&gt;&lt;b&gt;20.6%&lt;/b&gt;&lt;/td&gt;&lt;td&gt;&lt;b&gt;46.6%&lt;/b&gt;&lt;/td&gt;&lt;td&gt;&lt;b&gt;75.3%&lt;/b&gt;&lt;/td&gt;&lt;td&gt;&lt;b&gt;91.6%&lt;/b&gt;&lt;/td&gt;&lt;td&gt;&lt;b&gt;97.7%&lt;/b&gt;&lt;/td&gt;&lt;td&gt;&lt;b&gt;99%&lt;/b&gt;&lt;/td&gt;&lt;td&gt;&lt;b&gt;99.8%&lt;/b&gt;&lt;/td&gt;&lt;/tr&gt;
&lt;/table&gt;
&lt;!-- Section --&gt;
&lt;!-- LinkText: Percentile Results--&gt;
&lt;P&gt;&lt;A name=&quot;PercentileTable&quot;&gt;&lt;/A&gt;&lt;U&gt;&lt;H5&gt;Percentile Results&lt;/H5&gt;&lt;/U&gt;&lt;P align=&quot;right&quot;&gt;&lt;A href=&quot;#Top&quot;&gt;&lt;I&gt;Back to Top&lt;/I&gt;&lt;A&gt;&lt;/P&gt;&lt;/P&gt;&lt;P&gt;This table shows, for each model, the cutoff needed to capture a particular percentage of the good samples. For each cutoff, it shows below the estimated percentages of false positives and true negatives for the non-good samples. This table is designed to help you pick the cutoff value that best balances your desire to capture as many good samples as possible, while keeping the number of false positives at a minimum.&lt;/P&gt;
&lt;P&gt;The rates shown in this table are estimates derived from the cross-validated data; the actual numbers you would find on your own data may vary.&lt;/P&gt;
&lt;P&gt;Cutoffs which lead to 10% or greater false positives are displayed in &lt;B&gt;bold&lt;/B&gt; for ease of identification. &lt;/P&gt;
&lt;table&gt;
&lt;tr&gt;&lt;th&gt;Model Name&lt;/th&gt;&lt;th&gt;99%&lt;/th&gt;&lt;th&gt;95%&lt;/th&gt;&lt;th&gt;90%&lt;/th&gt;
&lt;th&gt;70%&lt;/th&gt;&lt;th&gt;50%&lt;/th&gt;&lt;th&gt;30%&lt;/th&gt;&lt;th&gt;10%&lt;/th&gt;&lt;th&gt;5%&lt;/th&gt;&lt;th&gt;1%&lt;/th&gt;&lt;/tr&gt;
&lt;tr&gt;&lt;td&gt;Broad Chagas T Cruzi dose response&lt;/td&gt;&lt;td&gt;-14.473&lt;br&gt;&lt;B&gt;89%&lt;/B&gt;/11%&lt;/td&gt;
&lt;td&gt;-9.171&lt;br&gt;&lt;B&gt;69%&lt;/B&gt;/31%&lt;/td&gt;
&lt;td&gt;-6.293&lt;br&gt;&lt;B&gt;54%&lt;/B&gt;/46%&lt;/td&gt;
&lt;td&gt;-3.112&lt;br&gt;&lt;B&gt;37%&lt;/B&gt;/63%&lt;/td&gt;
&lt;td&gt;3.327&lt;br&gt;&lt;B&gt;11%&lt;/B&gt;/89%&lt;/td&gt;
&lt;td&gt;9.765&lt;br&gt;2%/98%&lt;/td&gt;
&lt;td&gt;12.946&lt;br&gt;1%/99%&lt;/td&gt;
&lt;td&gt;15.824&lt;br&gt;1%/99%&lt;/td&gt;
&lt;td&gt;21.126&lt;br&gt;1%/99%&lt;/td&gt;
&lt;/tr&gt;
&lt;/table&gt;
&lt;!-- Section --&gt;
&lt;!-- LinkText: Category Statistics Results--&gt;
&lt;P&gt;&lt;A name=&quot;CategoryStatisticsTable&quot;&gt;&lt;/A&gt;&lt;U&gt;&lt;H5&gt;Category Statistics Results&lt;/H5&gt;&lt;/U&gt;&lt;P align=&quot;right&quot;&gt;&lt;A href=&quot;#Top&quot;&gt;&lt;I&gt;Back to Top&lt;/I&gt;&lt;A&gt;&lt;/P&gt;&lt;/P&gt;&lt;P&gt;This table shows, for each category, statistics derived from the cross-validated predictions of the model built for that category as applied to members of that category and non-members of that category.  For each group, the number of members/nonmembers (N) is given; the mean prediction for each subset (Mean); and the estimate standard deviation of the predictions for each subset (StdDev).&lt;/P&gt;
&lt;P&gt;(Categories with one or no members do not have a mean and standard deviation, as there are too few predictions upon which to base them during cross-validation. Also, occasionally categories may contain many duplicate or highly-similar compounds which predict close or identical values, causing them to have unusually low standard deviation values.  These low values may be adjusted at time of use of these standard deviations for predicting, for example, percentile results.)&lt;/P&gt;
&lt;table&gt;&lt;tr&gt;&lt;th&gt;Output&lt;/th&gt;&lt;th&gt;&lt;center&gt;Category&lt;br&gt;N&lt;/center&gt;&lt;/th&gt;&lt;th&gt;&lt;center&gt;Category&lt;br&gt;Mean&amp;nbsp;(&amp;#0177;StdDev)&lt;/center&gt;&lt;/th&gt;&lt;th&gt;&lt;center&gt;Noncategory&lt;br&gt;N&lt;/center&gt;&lt;/th&gt;&lt;th&gt;&lt;center&gt;Noncategory&lt;br&gt;Mean&amp;nbsp;(&amp;#0177;StdDev)&lt;/center&gt;&lt;/th&gt;&lt;/tr&gt;
&lt;tr&gt;
&lt;td&gt;Broad Chagas T Cruzi dose response&lt;/td&gt;&lt;td&gt;&lt;center&gt;1853&lt;/center&gt;&lt;/td&gt;&lt;td&gt;&lt;center&gt;3.33&amp;nbsp;(&amp;#0177;7.57)&lt;/center&gt;&lt;/td&gt;&lt;/td&gt;&lt;td&gt;&lt;center&gt;2206&lt;/center&gt;&lt;/td&gt;&lt;td&gt;&lt;center&gt;-5.67&amp;nbsp;(&amp;#0177;7.23)&lt;/center&gt;&lt;/td&gt;&lt;/td&gt;&lt;/tr&gt;
&lt;/table&gt;
&lt;!-- Section --&gt;
&lt;!-- LinkText: Non-validated Models Results--&gt;
&lt;P&gt;&lt;A name=&quot;NonValidatedTable&quot;&gt;&lt;/A&gt;&lt;U&gt;&lt;H5&gt;Non-validated Models Results&lt;/H5&gt;&lt;/U&gt;&lt;P align=&quot;right&quot;&gt;&lt;A href=&quot;#Top&quot;&gt;&lt;I&gt;Back to Top&lt;/I&gt;&lt;A&gt;&lt;/P&gt;&lt;/P&gt;&lt;P&gt;All categories contained enough samples for cross-validation.&lt;/P&gt;
&lt;!-- Section --&gt;
&lt;!-- LinkText: Training Data Information--&gt;
&lt;P&gt;&lt;A name=&quot;TrainingData&quot;&gt;&lt;/A&gt;&lt;U&gt;&lt;H5&gt;Training Data Information&lt;/H5&gt;&lt;/U&gt;&lt;P align=&quot;right&quot;&gt;&lt;A href=&quot;#Top&quot;&gt;&lt;I&gt;Back to Top&lt;/I&gt;&lt;A&gt;&lt;/P&gt;&lt;/P&gt;&lt;p&gt;The data used to train the model consisted of 4059 samples. The following are the statistics for the independent (X) properties.&lt;/p&gt;
&lt;table&gt;
&lt;tr&gt;&lt;th&gt;Property&lt;/th&gt;&lt;th&gt;Min&lt;/th&gt;&lt;th&gt;Max&lt;/th&gt;&lt;th&gt;Mean&lt;/th&gt;&lt;th&gt;Std. Dev.&lt;/th&gt;&lt;/tr&gt;
&lt;tr&gt;&lt;td&gt;ALogP&lt;/td&gt;&lt;td&gt;-4.901&lt;/td&gt;&lt;td&gt;9.921&lt;/td&gt;&lt;td&gt;3.7768&lt;/td&gt;&lt;td&gt;1.4499&lt;/td&gt;&lt;/tr&gt;
&lt;tr&gt;&lt;td&gt;FCFP_6&lt;/td&gt;&lt;td&gt;N/A&lt;/td&gt;&lt;td&gt;N/A&lt;/td&gt;&lt;td&gt;N/A&lt;/td&gt;&lt;td&gt;N/A&lt;/td&gt;&lt;/tr&gt;
&lt;tr&gt;&lt;td&gt;Molecular_Weight&lt;/td&gt;&lt;td&gt;0&lt;/td&gt;&lt;td&gt;1246.6&lt;/td&gt;&lt;td&gt;395.3&lt;/td&gt;&lt;td&gt;83.433&lt;/td&gt;&lt;/tr&gt;
&lt;tr&gt;&lt;td&gt;Num_AromaticRings&lt;/td&gt;&lt;td&gt;0&lt;/td&gt;&lt;td&gt;6&lt;/td&gt;&lt;td&gt;2.6211&lt;/td&gt;&lt;td&gt;0.96288&lt;/td&gt;&lt;/tr&gt;
&lt;tr&gt;&lt;td&gt;Num_H_Acceptors&lt;/td&gt;&lt;td&gt;0&lt;/td&gt;&lt;td&gt;21&lt;/td&gt;&lt;td&gt;4.4686&lt;/td&gt;&lt;td&gt;1.8221&lt;/td&gt;&lt;/tr&gt;
&lt;tr&gt;&lt;td&gt;Num_H_Donors&lt;/td&gt;&lt;td&gt;0&lt;/td&gt;&lt;td&gt;10&lt;/td&gt;&lt;td&gt;1.0628&lt;/td&gt;&lt;td&gt;0.89632&lt;/td&gt;&lt;/tr&gt;
&lt;tr&gt;&lt;td&gt;Num_Rings&lt;/td&gt;&lt;td&gt;0&lt;/td&gt;&lt;td&gt;8&lt;/td&gt;&lt;td&gt;3.4516&lt;/td&gt;&lt;td&gt;1.0635&lt;/td&gt;&lt;/tr&gt;
&lt;tr&gt;&lt;td&gt;Num_RotatableBonds&lt;/td&gt;&lt;td&gt;0&lt;/td&gt;&lt;td&gt;48&lt;/td&gt;&lt;td&gt;5.6812&lt;/td&gt;&lt;td&gt;2.5083&lt;/td&gt;&lt;/tr&gt;
&lt;tr&gt;&lt;td&gt;Molecular_FractionalPolarSurfaceArea&lt;/td&gt;&lt;td&gt;0&lt;/td&gt;&lt;td&gt;0.778&lt;/td&gt;&lt;td&gt;0.22783&lt;/td&gt;&lt;td&gt;0.095521&lt;/td&gt;&lt;/tr&gt;
&lt;/table&gt;
&lt;p&gt;The test to identify &quot;good&quot; samples is: &lt;pre&gt;property(&quot;Active&quot;) is defined AND property(&quot;Active&quot;) = 1&lt;/pre&gt;&lt;/p&gt;
&lt;p&gt;An encrypted version of the training data has been saved with this model. You can extend this model by adding your own training data to it to create a new model. Use the &lt;I&gt;New Model from Old&lt;/I&gt; component to do this. The new training samples must contain the properties as specified above (except that they need not contain properties that can be calculated on-demand). The &quot;good&quot; samples must be marked so that they can be identified by the above test. &lt;!-- Section --&gt;
&lt;!-- LinkText: Model Construction Information--&gt;
&lt;P&gt;&lt;A name=&quot;ConstructionInfo&quot;&gt;&lt;/A&gt;&lt;U&gt;&lt;H5&gt;Model Construction Information&lt;/H5&gt;&lt;/U&gt;&lt;P align=&quot;right&quot;&gt;&lt;A href=&quot;#Top&quot;&gt;&lt;I&gt;Back to Top&lt;/I&gt;&lt;A&gt;&lt;/P&gt;&lt;/P&gt;
&lt;P&gt;Post-processing was performed to remove low-information bins. Low-information bins are those that have: normalized estimates in the range [-0.05, 0.05].&lt;/P&gt;
&lt;P&gt;For each property, the following table gives the original number of bins (&lt;I&gt;Original&lt;/I&gt;), the number removed due to too few samples (&lt;I&gt;TooFew&lt;/I&gt;), the number removed due to a poor normalized estimate (&lt;I&gt;Noninformative&lt;/I&gt;), and the final number of bins saved in the model (&lt;I&gt;Final&lt;/I&gt;).&lt;/P&gt;
&lt;table&gt;
&lt;tr&gt;&lt;th&gt;Property&lt;/th&gt;&lt;th&gt;Original&lt;/th&gt;&lt;th&gt;TooFew&lt;/th&gt;&lt;th&gt;Noninformative&lt;/th&gt;&lt;th&gt;Final&lt;/th&gt;&lt;/tr&gt;
&lt;tr&gt;&lt;td&gt;ALogP&lt;/td&gt;&lt;td&gt;11&lt;/td&gt;&lt;td&gt;0&lt;/td&gt;&lt;td&gt;1&lt;/td&gt;&lt;td&gt;10&lt;/td&gt;&lt;/tr&gt;
&lt;tr&gt;&lt;td&gt;FCFP_6&lt;/td&gt;&lt;td&gt;25132&lt;/td&gt;&lt;td&gt;0&lt;/td&gt;&lt;td&gt;1644&lt;/td&gt;&lt;td&gt;23488&lt;/td&gt;&lt;/tr&gt;
&lt;tr&gt;&lt;td&gt;Molecular_Weight&lt;/td&gt;&lt;td&gt;11&lt;/td&gt;&lt;td&gt;0&lt;/td&gt;&lt;td&gt;4&lt;/td&gt;&lt;td&gt;7&lt;/td&gt;&lt;/tr&gt;
&lt;tr&gt;&lt;td&gt;Num_AromaticRings&lt;/td&gt;&lt;td&gt;5&lt;/td&gt;&lt;td&gt;0&lt;/td&gt;&lt;td&gt;1&lt;/td&gt;&lt;td&gt;4&lt;/td&gt;&lt;/tr&gt;
&lt;tr&gt;&lt;td&gt;Num_H_Acceptors&lt;/td&gt;&lt;td&gt;7&lt;/td&gt;&lt;td&gt;0&lt;/td&gt;&lt;td&gt;3&lt;/td&gt;&lt;td&gt;4&lt;/td&gt;&lt;/tr&gt;
&lt;tr&gt;&lt;td&gt;Num_H_Donors&lt;/td&gt;&lt;td&gt;4&lt;/td&gt;&lt;td&gt;0&lt;/td&gt;&lt;td&gt;1&lt;/td&gt;&lt;td&gt;3&lt;/td&gt;&lt;/tr&gt;
&lt;tr&gt;&lt;td&gt;Num_Rings&lt;/td&gt;&lt;td&gt;5&lt;/td&gt;&lt;td&gt;0&lt;/td&gt;&lt;td&gt;2&lt;/td&gt;&lt;td&gt;3&lt;/td&gt;&lt;/tr&gt;
&lt;tr&gt;&lt;td&gt;Num_RotatableBonds&lt;/td&gt;&lt;td&gt;8&lt;/td&gt;&lt;td&gt;0&lt;/td&gt;&lt;td&gt;2&lt;/td&gt;&lt;td&gt;6&lt;/td&gt;&lt;/tr&gt;
&lt;tr&gt;&lt;td&gt;Molecular_FractionalPolarSurfaceArea&lt;/td&gt;&lt;td&gt;11&lt;/td&gt;&lt;td&gt;0&lt;/td&gt;&lt;td&gt;4&lt;/td&gt;&lt;td&gt;7&lt;/td&gt;&lt;/tr&gt;
&lt;/table&gt;
&lt;/P&gt;
&lt;!-- Section --&gt;
&lt;!-- LinkText: Model Construction Parameters--&gt;
&lt;P&gt;&lt;A name=&quot;ModelParameters&quot;&gt;&lt;/A&gt;&lt;U&gt;&lt;H5&gt;Model Construction Parameters&lt;/H5&gt;&lt;/U&gt;&lt;P align=&quot;right&quot;&gt;&lt;A href=&quot;#Top&quot;&gt;&lt;I&gt;Back to Top&lt;/I&gt;&lt;A&gt;&lt;/P&gt;&lt;/P&gt;&lt;p&gt;The following parameter values were specified by the learner component. Some items are internal parameters not exposed by the component. In the course of building the model, certain values may have been adjusted from the values shown below.&lt;/p&gt;

&lt;table&gt;&lt;tr&gt;&lt;th&gt;Parameter&lt;/th&gt;&lt;th&gt;Value&lt;/th&gt;&lt;/tr&gt;
&lt;tr&gt;&lt;td&gt;LearnedPropertyName&lt;/td&gt;&lt;td&gt;Broad Chagas T Cruzi dose response&lt;/td&gt;&lt;/tr&gt;
&lt;tr&gt;&lt;td&gt;TestForGood&lt;/td&gt;&lt;td&gt;property(&amp;quot;Active&amp;quot;) is defined AND property(&amp;quot;Active&amp;quot;) = 1&lt;/td&gt;&lt;/tr&gt;
&lt;tr&gt;&lt;td&gt;UseProperties&lt;/td&gt;&lt;td&gt;UserSet&lt;/td&gt;&lt;/tr&gt;
&lt;tr&gt;&lt;td&gt;PredefinedSet&lt;/td&gt;&lt;td&gt;ALogP, Molecular_Weight, Num_H_Donors, Num_H_Acceptors, Num_RotatableBonds, Molecular_FractionalPolarSurfaceArea, ECFP_6&lt;/td&gt;&lt;/tr&gt;
&lt;tr&gt;&lt;td&gt;UserSet&lt;/td&gt;&lt;td&gt;ALogP,FCFP_6,Molecular_Weight,Num_AromaticRings,Num_H_Acceptors,Num_H_Donors,Num_Rings,Num_RotatableBonds,Molecular_FractionalPolarSurfaceArea&lt;/td&gt;&lt;/tr&gt;
&lt;tr&gt;&lt;td&gt;IgnoreProperties&lt;/td&gt;&lt;td&gt;&lt;/td&gt;&lt;/tr&gt;
&lt;tr&gt;&lt;td&gt;&lt;b&gt;Additional Options&lt;/b&gt;&lt;/td&gt;&lt;td&gt;&lt;/td&gt;&lt;/tr&gt;
&lt;tr&gt;&lt;td&gt;NumberOfBins&lt;/td&gt;&lt;td&gt;10&lt;/td&gt;&lt;/tr&gt;
&lt;tr&gt;&lt;td&gt;Learn Options&lt;/td&gt;&lt;td&gt;Save Training Properties, Encrypt Data, Track Property Ranges, Perform OPS Analysis, Validate Models, Remove Uninformative Bins, Equipopulate Bins&lt;/td&gt;&lt;/tr&gt;
&lt;tr&gt;&lt;td&gt;Numeric Distance Function&lt;/td&gt;&lt;td&gt;Euclidean&lt;/td&gt;&lt;/tr&gt;
&lt;tr&gt;&lt;td&gt;Numeric Scaling&lt;/td&gt;&lt;td&gt;Mean-Center and Scale, Scale by Number of Dimensions&lt;/td&gt;&lt;/tr&gt;
&lt;tr&gt;&lt;td&gt;Fingerprint Distance Function&lt;/td&gt;&lt;td&gt;Tanimoto&lt;/td&gt;&lt;/tr&gt;
&lt;tr&gt;&lt;td&gt;Model Domain Fingerprint&lt;/td&gt;&lt;td&gt;FCFP_6&lt;/td&gt;&lt;/tr&gt;
&lt;tr&gt;&lt;td&gt;DestinationFolder&lt;/td&gt;&lt;td&gt;Maggie/LearnedProperties&lt;/td&gt;&lt;/tr&gt;
&lt;tr&gt;&lt;td&gt;Post-Processing Script&lt;/td&gt;&lt;td&gt;resize(#op, 4);&amp;#xA;#op[1] := &apos;NormalizedProbability&apos;;&amp;#xA;#op[2] := &apos;Enrichment&apos;;&amp;#xA;#op[3] := &apos;EstPGood&apos;;&amp;#xA;#op[4] := &apos;Prediction&apos;;&amp;#xA;SetParam(&apos;Output Options&apos;,#op);&lt;/td&gt;&lt;/tr&gt;
&lt;tr&gt;&lt;td&gt;DuplicationEstimate&lt;/td&gt;&lt;td&gt;1.0&lt;/td&gt;&lt;/tr&gt;
&lt;tr&gt;&lt;td&gt;GoodDuplicationEstimate&lt;/td&gt;&lt;td&gt;1.0&lt;/td&gt;&lt;/tr&gt;
&lt;tr&gt;&lt;td&gt;Additional Properties&lt;/td&gt;&lt;td&gt;&lt;/td&gt;&lt;/tr&gt;

&lt;/table&gt;
</sci:value>
				<sci:value>Generic Data</sci:value>
				<sci:value>Data records to calculate properties with</sci:value>
				<sci:value>Generic Data</sci:value>
				<sci:value>Data records which had at least one successful property calculation</sci:value>
				<sci:value>Generic Data</sci:value>
				<sci:value>Data records for which no successful property calculations occurred</sci:value>
			</sci:arg>
			<sci:arg name="RegistrationVersion" type="StringType" required="false" visibility="nevershow" multi="false">
				<sci:help>The server version when this component was registered</sci:help>
				<sci:value>8.5.0.200</sci:value>
			</sci:arg>
			<sci:arg name="Component Sticky Notes" type="StringType" required="false" visibility="nevershow" multi="false">
				<sci:help>Component Sticky Notes</sci:help>
			</sci:arg>
			<sci:arg name="Protocol Sticky Notes" type="StringType" required="false" visibility="nevershow" multi="false">
				<sci:help>Protocol Sticky Notes</sci:help>
			</sci:arg>
			<sci:arg name="ProtocolScale2" type="LongType" required="false" visibility="nevershow" multi="false">
				<sci:help>Protocol Scale</sci:help>
				<sci:value>100</sci:value>
			</sci:arg>
			<sci:arg name="Protocol Options" type="StringType" required="false" visibility="nevershow" multi="false">
				<sci:help>Protocol Options</sci:help>
				<sci:legalval>Owner Access Only</sci:legalval>
			</sci:arg>
			<sci:arg name="Registrant" type="StringType" required="false" visibility="nevershow" multi="false">
				<sci:help>The user who registered this component.</sci:help>
				<sci:value>Maggie</sci:value>
			</sci:arg>
			<sci:arg name="RegistrationDate" type="StringType" required="false" visibility="nevershow" multi="false">
				<sci:help>The date this component was registered.</sci:help>
				<sci:value>Fri Jan 17 17:52:34 2014</sci:value>
			</sci:arg>
			<sci:arg name="Component Path" type="StringType" required="false" visibility="nevershow" multi="false">
				<sci:help>Location of the component in the database</sci:help>
				<sci:value>Broad Chagas T Cruzi dose response</sci:value>
			</sci:arg>
			<sci:arg name="Output Score" type="StringType" required="false" visibility="nevershow" multi="false">
				<sci:help>Whether to output the standard score, or the cross-validated score. (You should used the latter only when applying this model to the original training data.  The score on a sample is the score you would get by leaving the sample out and building the model on the remaining training data.)</sci:help>
				<sci:legalval selected="true">Standard</sci:legalval>
				<sci:legalval>Cross-Validated</sci:legalval>
			</sci:arg>
			<sci:arg name="Bayesian Option" type="StringType" required="false" visibility="nevershow" multi="false">
				<sci:help>The type of Bayesian scoring to utilize</sci:help>
				<sci:legalval selected="true">SciTegic</sci:legalval>
				<sci:legalval>R1</sci:legalval>
				<sci:legalval>R2</sci:legalval>
				<sci:legalval>R3</sci:legalval>
				<sci:legalval>R4</sci:legalval>
				<sci:legalval>Avidon</sci:legalval>
				<sci:legalval>SciTegic_X1</sci:legalval>
				<sci:legalval>R1_X1</sci:legalval>
				<sci:legalval>R2_X1</sci:legalval>
				<sci:legalval>R3_X1</sci:legalval>
				<sci:legalval>R4_X1</sci:legalval>
				<sci:legalval>Avidon_X1</sci:legalval>
				<sci:legalval>SciTegic_X2</sci:legalval>
				<sci:legalval>R1_X2</sci:legalval>
				<sci:legalval>R2_X2</sci:legalval>
				<sci:legalval>R3_X2</sci:legalval>
				<sci:legalval>R4_X2</sci:legalval>
				<sci:legalval>Avidon_X2</sci:legalval>
			</sci:arg>
			<sci:arg name="Model Type" type="StringType" required="false" visibility="nevershow" multi="false">
				<sci:help>The type of the model</sci:help>
				<sci:value>Bayesian/SciTegic</sci:value>
			</sci:arg>
			<sci:arg name="Numeric Distance Function" type="StringType" required="false" visibility="nevershow" multi="false">
				<sci:help>Supports overriding learner-specified default value for computing distance to training samples.</sci:help>
			</sci:arg>
			<sci:arg name="Fingerprint Distance Function" type="StringType" required="false" visibility="nevershow" multi="false">
				<sci:help>Supports overriding learner-specified default value for computing distance to training samples.</sci:help>
			</sci:arg>
			<sci:arg name="Numeric Scaling" type="StringType" required="false" visibility="nevershow" multi="true">
				<sci:help>Supports overriding learner-specified default value for computing distance to training samples.</sci:help>
				<sci:legalval>Mean-Center and Scale</sci:legalval>
				<sci:legalval>Scale by Number of Dimensions</sci:legalval>
				<sci:legalval>Correct for Missing Values</sci:legalval>
			</sci:arg>
		</sci:component>
		<sci:protocol>
			<sci:data object="SciTegic.CalculateWithEquation.1">
				<sci:component name="Broad Chagas T Cruzi dose response" version="2">
					<sci:arg name="OnGeneralError" type="StringType" required="true" visibility="hidden" multi="false">
						<sci:help>When an recoverable error occurs during processing:  
  Halt: Terminate the execution of the network
  Fail: Continue execution of the network, passing data out the Fail(red) port
  Pass: Continue execution of the network, passing data out the Pass(green) port</sci:help>
						<sci:legalval selected="true">Halt</sci:legalval>
						<sci:legalval>Fail</sci:legalval>
						<sci:legalval>Pass</sci:legalval>
					</sci:arg>
					<sci:arg name="OnDataTypeError" type="StringType" required="true" visibility="hidden" multi="false">
						<sci:help>When an expected data type is not found during processing:  
  Halt: Terminate the execution of the network
  Fail: Continue execution of the network, passing data out the Fail(red) port
  Pass: Continue execution of the network, passing data out the Pass(green) port</sci:help>
						<sci:legalval selected="true">Halt</sci:legalval>
						<sci:legalval>Fail</sci:legalval>
						<sci:legalval>Pass</sci:legalval>
					</sci:arg>
					<sci:arg name="Output" type="StringType" required="true" visibility="visible" multi="true">
						<sci:help>Specifies properties to compute. Options are:
&lt;ul&gt;
&lt;li&gt;Broad Chagas T Cruzi dose response: Value predicted by the &quot;Broad Chagas T Cruzi dose response&quot; model.
&lt;li&gt;Broad Chagas T Cruzi dose response_Applicability: property containing information on the applicability of the model to each input sample. This includes a check of whether the sample&apos;s properties are within the same range as the properties in the model&apos;s training data set, and whether the sample is within the optimum prediction space (OPS) as defined by the principal components of the training data.&lt;/ul&gt;
</sci:help>
						<sci:value>$(Output)</sci:value>
					</sci:arg>
					<sci:arg name="ComponentAttributes" type="StringType" required="false" visibility="hidden" multi="true">
						<sci:help>Component Attributes</sci:help>
						<sci:legalval selected="true">ComponentTakesInput</sci:legalval>
						<sci:legalval selected="true">ComponentReturnsPass</sci:legalval>
						<sci:legalval selected="true">ComponentReturnsFail</sci:legalval>
						<sci:legalval>ComponentRunsLocal</sci:legalval>
					</sci:arg>
					<sci:arg name="Output Options" type="StringType" required="false" visibility="visible" multi="true">
						<sci:help>&lt;P&gt;These control which variants of the output scores will be generated for each selected model.  Selections other than &quot;NormalizedProbability&quot; causes the output property to the appended with a hash sign &quot;#&quot; and the name of the option.  Options are:&lt;/P&gt; &lt;UL&gt;
 &lt;LI&gt;NormalizedProbability: The standard Laplacian-modified Bayesian score.
 &lt;LI&gt;Enrichment: An estimate of enrichment, that is, the increased likelihood (versus random) of this sample being in the &quot;good&quot; category.
 &lt;LI&gt;EstPGood: The estimated probability that the sample is in the &quot;good&quot; category, based on an assumed normal distribution of scores within the good and non-good categories.
 &lt;LI&gt;Prediction: A True/False prediction using the best cutoff value estimated from leave-one-out cross-validation. The cutoff is chosen to minimize the average of the false positive rate and false negative rate.
 &lt;/UL&gt;
 You may select more than one of these options.  In that case, multiple properties will be output.</sci:help>
						<sci:value>$(Output Options)</sci:value>
					</sci:arg>
					<sci:arg name="Error Option" type="StringType" required="false" visibility="visible" multi="false">
						<sci:help>&lt;P&gt;This controls what happens when a model fails to calculate its output. The options are:&lt;/P&gt; &lt;UL&gt;
 &lt;LI&gt;&lt;B&gt;Leave Undefined:&lt;/B&gt; Leave the property undefined.
 &lt;LI&gt;&lt;B&gt;Return NULL:&lt;/B&gt; Return the property with the string NULL.
 &lt;LI&gt;&lt;B&gt;Return Error Text:&lt;/B&gt; Return text containing information about why the output could not be calculated.
 &lt;/UL&gt;
</sci:help>
						<sci:value>$(Error Option)</sci:value>
					</sci:arg>
					<sci:arg name="Allow Missing Data" type="BoolType" required="false" visibility="visible" multi="false">
						<sci:help>Specifies whether to calculate an output property when one or more input properties used in its calculation are missing. &lt;p&gt;If False, then the value specified by &lt;i&gt;Error Option&lt;/i&gt; is assigned to the property when any input property is missing, and the data record is sent out the Fail port. &lt;p&gt;If True, the output property is calculated even when input properties are missing, with any contribution from missing properties omitted from the calculation. The resulting prediction is sent out the Pass port along with a property named &lt;b&gt;ErrorText&lt;/b&gt; containing the value &quot;CalculationMissingRequiredProperties&quot;. Use this option when you view a possibly flawed prediction based on incomplete data as better than no prediction at all.</sci:help>
						<sci:value>$(Allow Missing Data)</sci:value>
					</sci:arg>
					<sci:arg name="Number of Closest" type="LongType" required="false" visibility="visible" multi="false">
						<sci:help>If any of the training data distance outputs are selected, then this number is the number of closest training points whose information will be returned. Values between 1 and 10 are allowed.</sci:help>
						<sci:value>$(Number of Closest)</sci:value>
					</sci:arg>
					<sci:arg name="Fast Distance Calculations" type="BoolType" required="false" visibility="visible" multi="false">
						<sci:help>If any of the training data distance outputs are selected, then this number is the number of closest training points whose information will be returned. Values between 1 and 10 are allowed.</sci:help>
						<sci:value>$(Fast Distance Calculations)</sci:value>
					</sci:arg>
					<sci:arg name="Numeric Distance Function" type="StringType" required="false" visibility="visible" multi="false">
						<sci:help>Supports overriding learner-specified default value for computing distance to training samples.</sci:help>
						<sci:value>$(Numeric Distance Function)</sci:value>
					</sci:arg>
					<sci:arg name="Fingerprint Distance Function" type="StringType" required="false" visibility="visible" multi="false">
						<sci:help>Supports overriding learner-specified default value for computing distance to training samples.</sci:help>
						<sci:value>$(Fingerprint Distance Function)</sci:value>
					</sci:arg>
					<sci:arg name="Numeric Scaling" type="StringType" required="false" visibility="visible" multi="true">
						<sci:help>Supports overriding learner-specified default value for computing distance to training samples.</sci:help>
						<sci:value>$(Numeric Scaling)</sci:value>
					</sci:arg>
					<sci:arg name="CustomErrorText" type="StringType" required="false" visibility="nevershow" multi="false">
						<sci:help>Custom Error Message</sci:help>
					</sci:arg>
					<sci:arg name="ComponentIcon" type="StringType" required="true" visibility="nevershow" multi="false">
						<sci:help>Component Icon</sci:help>
						<sci:value>ComponentNode</sci:value>
					</sci:arg>
					<sci:arg name="Registrant" type="StringType" required="false" visibility="nevershow" multi="false">
						<sci:help>Registrant</sci:help>
						<sci:value>scitegic/generic</sci:value>
					</sci:arg>
					<sci:arg name="RegistrationDate" type="StringType" required="false" visibility="nevershow" multi="false">
						<sci:help>Registrant Date</sci:help>
						<sci:value>Wed Apr 09 11:54:40 2003</sci:value>
					</sci:arg>
					<sci:arg name="ComponentGUID" type="StringType" required="false" visibility="nevershow" multi="false">
						<sci:help>GUID</sci:help>
						<sci:value>{7D24CB40-8D4E-4F60-A604-EEE444438278}</sci:value>
					</sci:arg>
					<sci:arg name="DerivedFrom" type="StringType" required="false" visibility="nevershow" multi="false">
						<sci:help>The component this component is based upon.</sci:help>
						<sci:value>CalcWithEquation</sci:value>
					</sci:arg>
					<sci:arg name="ComponentDisplayName" type="StringType" required="false" visibility="nevershow" multi="false">
						<sci:value>Broad Chagas T Cruzi dose response</sci:value>
					</sci:arg>
					<sci:arg name="ComponentDisabled" type="LongType" required="false" visibility="nevershow" multi="false">
						<sci:help>Disabled</sci:help>
						<sci:value>0</sci:value>
					</sci:arg>
					<sci:arg name="ComponentPoint" type="StringType" required="false" visibility="nevershow" multi="false">
						<sci:help>Component Point</sci:help>
						<sci:value>85 -50</sci:value>
					</sci:arg>
					<sci:arg name="ComponentHelp" type="StringType" required="false" visibility="nevershow" multi="true">
						<sci:help>Fancy Help</sci:help>
						<sci:value>100</sci:value>
						<sci:value>An internal component created when you learn a model of some data. Do not directly use this component.</sci:value>
						<sci:value>This is an internal component that should not be used directly.</sci:value>
						<sci:value>Generic Data</sci:value>
						<sci:value/>
						<sci:value>Generic Data</sci:value>
						<sci:value/>
						<sci:value>Generic Data</sci:value>
						<sci:value/>
					</sci:arg>
					<sci:arg name="IsLearnedModelImplementation" type="BoolType" required="false" visibility="nevershow" multi="false">
						<sci:value>true</sci:value>
					</sci:arg>
					<sci:arg name="Output Score" type="StringType" required="false" visibility="nevershow" multi="false">
						<sci:help>Whether to output the standard score, or the cross-validated score. (You should used the latter only when applying this model to the original training data.  The score on a sample is the score you would get by leaving the sample out and building the model on the remaining training data.)</sci:help>
						<sci:value>$(Output Score)</sci:value>
					</sci:arg>
					<sci:arg name="Bayesian Option" type="StringType" required="false" visibility="nevershow" multi="false">
						<sci:help>The type of Bayesian scoring to utilize</sci:help>
						<sci:value>$(Bayesian Option)</sci:value>
					</sci:arg>
					<sci:arg name="ComponentLocalID" type="LongType" required="false" visibility="nevershow" multi="false">
						<sci:help>Local Component Identifier</sci:help>
						<sci:value>0</sci:value>
					</sci:arg>
					<sci:arg name="Relearn Component" type="StringType" required="false" visibility="nevershow" multi="false">
						<sci:value>{22699AB0-7583-4062-976F-46E680B2CBFF}</sci:value>
					</sci:arg>
					<sci:arg name="Relearn PointInfoText" type="StringType" required="false" visibility="nevershow" multi="false">
						<sci:value>4,9,3;ALogP;IsNumber;NoSubtype;SciTegic.value.DoubleValue;4;1;1024;2;1;-4.901;9.921;15330.149;66431.6876750001;4059;4059;3.77682902192658;1.44985459604664;;0,3;FCFP_6;IsFingerprint;NoSubtype;SciTegic.value.IntegerFingerprintValue;0;1;1024;2;1;0;0;0;0;0;0;0;0;;0,3;Molecular_Weight;IsNumber;NoSubtype;SciTegic.value.DoubleValue;4;1;1024;2;1;0;1246.63548;1604520.28327;662520615.212586;4059;4059;395.299404599655;83.4326128022264;;0,3;Num_AromaticRings;IsNumber;NoSubtype;SciTegic.value.IntegerValue;4;1;1024;2;1;0;6;10639;31649;4059;4059;2.62108893816211;0.962877706629431;;0,3;Num_H_Acceptors;IsNumber;NoSubtype;SciTegic.value.IntegerValue;4;1;1024;2;1;0;21;18138;94528;4059;4059;4.46858832224686;1.82214519438157;;0,3;Num_H_Donors;IsNumber;NoSubtype;SciTegic.value.IntegerValue;4;1;1024;2;1;0;10;4314;7846;4059;4059;1.06282335550628;0.896323008621147;;0,3;Num_Rings;IsNumber;NoSubtype;SciTegic.value.IntegerValue;4;1;1024;2;1;0;8;14010;52948;4059;4059;3.45158906134516;1.06354370653345;;0,3;Num_RotatableBonds;IsNumber;NoSubtype;SciTegic.value.IntegerValue;4;1;1024;2;1;0;48;23060;156546;4059;4059;5.68120226656812;2.50829988254954;;0,3;Molecular_FractionalPolarSurfaceArea;IsNumber;NoSubtype;SciTegic.value.DoubleValue;4;1;1024;2;1;0;0.778;924.763;247.724414999999;4059;4059;0.227830253757083;9.55210630040172e-002;;0,5184,1024,L2Norm,Tanimoto,Unknown,,0</sci:value>
					</sci:arg>
					<sci:arg name="Relearn LearnedPropertyName" type="StringType" required="false" visibility="nevershow" multi="false">
						<sci:value>Broad Chagas T Cruzi dose response</sci:value>
					</sci:arg>
					<sci:arg name="Relearn TestForGood" type="StringType" required="false" visibility="nevershow" multi="false">
						<sci:value>property(&quot;Active&quot;) is defined AND property(&quot;Active&quot;) = 1</sci:value>
					</sci:arg>
					<sci:arg name="Relearn WhenFinished" type="StringType" required="false" visibility="nevershow" multi="false">
						<sci:value>Nothing</sci:value>
					</sci:arg>
					<sci:arg name="Relearn Learn Options" type="StringType" required="false" visibility="nevershow" multi="false">
						<sci:value>Save Training Properties</sci:value>
						<sci:value>Encrypt Data</sci:value>
						<sci:value>Track Property Ranges</sci:value>
						<sci:value>Perform OPS Analysis</sci:value>
						<sci:value>Validate Models</sci:value>
						<sci:value>Remove Uninformative Bins</sci:value>
						<sci:value>Equipopulate Bins</sci:value>
					</sci:arg>
					<sci:arg name="Relearn Model Domain Fingerprint" type="StringType" required="false" visibility="nevershow" multi="false">
						<sci:value>FCFP_6</sci:value>
					</sci:arg>
					<sci:arg name="Relearn Numeric Distance Function" type="StringType" required="false" visibility="nevershow" multi="false">
						<sci:value>Euclidean</sci:value>
					</sci:arg>
					<sci:arg name="Relearn Numeric Scaling" type="StringType" required="false" visibility="nevershow" multi="false">
						<sci:value>Mean-Center and Scale</sci:value>
						<sci:value>Scale by Number of Dimensions</sci:value>
					</sci:arg>
					<sci:arg name="Relearn Fingerprint Distance Function" type="StringType" required="false" visibility="nevershow" multi="false">
						<sci:value>Tanimoto</sci:value>
					</sci:arg>
					<sci:arg name="Relearn Additional Properties" type="StringType" required="false" visibility="nevershow" multi="false"/>
					<sci:arg name="Relearn DestinationFolder" type="StringType" required="false" visibility="nevershow" multi="false">
						<sci:value>Maggie/LearnedProperties</sci:value>
					</sci:arg>
					<sci:arg name="Relearn NumberOfBins" type="StringType" required="false" visibility="nevershow" multi="false">
						<sci:value>10</sci:value>
					</sci:arg>
					<sci:arg name="Relearn Post-Processing Script" type="StringType" required="false" visibility="nevershow" multi="false">
						<sci:value>resize(#op, 4);
#op[1] := &apos;NormalizedProbability&apos;;
#op[2] := &apos;Enrichment&apos;;
#op[3] := &apos;EstPGood&apos;;
#op[4] := &apos;Prediction&apos;;
SetParam(&apos;Output Options&apos;,#op);</sci:value>
					</sci:arg>
					<sci:arg name="Relearn PointCalculator" type="StringType" required="false" visibility="nevershow" multi="false">
						<sci:value>xNH68EwFAAA0LDksMztBTG9nUDtJc051bWJlcjtOb1N1YnR5cGU7U2NpVGVnaWMudmFsdWUuRG91YmxlVmFsdWU7NDsxOzEwMjQ7MjsxOy00LjkwMTs5LjkyMTsxNTMzMC4xNDk7NjY0MzEuNjg3Njc1MDAwMTs0MDU5OzQwNTk7My43NzY4MjkwMjE5MjY1ODsxLjQ0OTg1NDU5NjA0NjY0OzswLDM7RkNGUF82O0lzRmluZ2VycHJpbnQ7Tm9TdWJ0eXBlO1NjaVRlZ2ljLnZhbHVlLkludGVnZXJGaW5nZXJwcmludFZhbHVlOzA7MTsxMDI0OzI7MTswOzA7MDswOzA7MDswOzA7OzAsMztNb2xlY3VsYXJfV2VpZ2h0O0lzTnVtYmVyO05vU3VidHlwZTtTY2lUZWdpYy52YWx1ZS5Eb3VibGVWYWx1ZTs0OzE7MTAyNDsyOzE7MDsxMjQ2LjYzNTQ4OzE2MDQ1MjAuMjgzMjc7NjYyNTIwNjE1LjIxMjU4Njs0MDU5OzQwNTk7Mzk1LjI5OTQwNDU5OTY1NTs4My40MzI2MTI4MDIyMjY0OzswLDM7TnVtX0Fyb21hdGljUmluZ3M7SXNOdW1iZXI7Tm9TdWJ0eXBlO1NjaVRlZ2ljLnZhbHVlLkludGVnZXJWYWx1ZTs0OzE7MTAyNDsyOzE7MDs2OzEwNjM5OzMxNjQ5OzQwNTk7NDA1OTsyLjYyMTA4ODkzODE2MjExOzAuOTYyODc3NzA2NjI5NDMxOzswLDM7TnVtX0hfQWNjZXB0b3JzO0lzTnVtYmVyO05vU3VidHlwZTtTY2lUZWdpYy52YWx1ZS5JbnRlZ2VyVmFsdWU7NDsxOzEwMjQ7MjsxOzA7MjE7MTgxMzg7OTQ1Mjg7NDA1OTs0MDU5OzQuNDY4NTg4MzIyMjQ2ODY7MS44MjIxNDUxOTQzODE1Nzs7MCwzO051bV9IX0Rvbm9ycztJc051bWJlcjtOb1N1YnR5cGU7U2NpVGVnaWMudmFsdWUuSW50ZWdlclZhbHVlOzQ7MTsxMDI0OzI7MTswOzEwOzQzMTQ7Nzg0Njs0MDU5OzQwNTk7MS4wNjI4MjMzNTU1MDYyODswLjg5NjMyMzAwODYyMTE0Nzs7MCwzO051bV9SaW5ncztJc051bWJlcjtOb1N1YnR5cGU7U2NpVGVnaWMudmFsdWUuSW50ZWdlclZhbHVlOzQ7MTsxMDI0OzI7MTswOzg7MTQwMTA7NTI5NDg7NDA1OTs0MDU5OzMuNDUxNTg5MDYxMzQ1MTY7MS4wNjM1NDM3MDY1MzM0NTs7MCwzO051bV9Sb3RhdGFibGVCb25kcztJc051bWJlcjtOb1N1YnR5cGU7U2NpVGVnaWMudmFsdWUuSW50ZWdlclZhbHVlOzQ7MTsxMDI0OzI7MTswOzQ4OzIzMDYwOzE1NjU0Njs0MDU5OzQwNTk7NS42ODEyMDIyNjY1NjgxMjsyLjUwODI5OTg4MjU0OTU0OzswLDM7TW9sZWN1bGFyX0ZyYWN0aW9uYWxQb2xhclN1cmZhY2VBcmVhO0lzTnVtYmVyO05vU3VidHlwZTtTY2lUZWdpYy52YWx1ZS5Eb3VibGVWYWx1ZTs0OzE7MTAyNDsyOzE7MDswLjc3ODs5MjQuNzYzOzI0Ny43MjQ0MTQ5OTk5OTk7NDA1OTs0MDU5OzAuMjI3ODMwMjUzNzU3MDgzOzkuNTUyMTA2MzAwNDAxNzJlLTAwMjs7MCw1MTg0LDEwMjQsTDJOb3JtLFRhbmltb3RvLFVua25vd24sLDD2AvC2HwAA8NsPAADwPQcAAPn2Cfr2BUFMb2dQ+vYGRkNGUF82+vYQTW9sZWN1bGFyX1dlaWdodPr2EU51bV9Bcm9tYXRpY1Jpbmdz+vYPTnVtX0hfQWNjZXB0b3Jz+vYMTnVtX0hfRG9ub3Jz+vYJTnVtX1Jpbmdz+vYSTnVtX1JvdGF0YWJsZUJvbmRz+vYkTW9sZWN1bGFyX0ZyYWN0aW9uYWxQb2xhclN1cmZhY2VBcmVh9gn69gVBTG9nUPr2BkZDRlBfNvr2EE1vbGVjdWxhcl9XZWlnaHT69hFOdW1fQXJvbWF0aWNSaW5nc/r2D051bV9IX0FjY2VwdG9yc/r2DE51bV9IX0Rvbm9yc/r2CU51bV9SaW5nc/r2Ek51bV9Sb3RhdGFibGVCb25kc/r2JE1vbGVjdWxhcl9GcmFjdGlvbmFsUG9sYXJTdXJmYWNlQXJlYfYJ+vYFQUxvZ1D69gZGQ0ZQXzb69hBNb2xlY3VsYXJfV2VpZ2h0+vYRTnVtX0Fyb21hdGljUmluZ3P69g9OdW1fSF9BY2NlcHRvcnP69gxOdW1fSF9Eb25vcnP69glOdW1fUmluZ3P69hJOdW1fUm90YXRhYmxlQm9uZHP69iRNb2xlY3VsYXJfRnJhY3Rpb25hbFBvbGFyU3VyZmFjZUFyZWHx8fYJ+vYFQUxvZ1D69gZGQ0ZQXzb69hBNb2xlY3VsYXJfV2VpZ2h0+vYRTnVtX0Fyb21hdGljUmluZ3P69g9OdW1fSF9BY2NlcHRvcnP69gxOdW1fSF9Eb25vcnP69glOdW1fUmluZ3P69hJOdW1fUm90YXRhYmxlQm9uZHP69iRNb2xlY3VsYXJfRnJhY3Rpb25hbFBvbGFyU3VyZmFjZUFyZWH68fr2EkNvbGxlY3QgU3RhdGlzdGljc/r2BEdvb2T69jhwcm9wZXJ0eSgiQWN0aXZlIikgaXMgZGVmaW5lZCBBTkQgcHJvcGVydHkoIkFjdGl2ZSIpID0gMfr2E0FsbFByb3BlcnRpZXNPbkdvb2T69hJDYWxjdWxhdGFibGVPbkdvb2T69hBDYWxjdWxhYmxlT25Hb29k8Q==</sci:value>
					</sci:arg>
				</sci:component>
				<sci:proplist>
					<sci:propval name="VariableSetStatisticsCompressed">true</sci:propval>
					<sci:propval name="VariableSetStatisticsSerialization" base64="UI1">H4sIAAAAAAAEC+ydeaBddXXvY+69madLQubAJcwQQgbmAKJMpSqiCNiiYoQAUUgwBJxq1Tq1tdapFhH6sCp1toNahzrbSa2tp9DX1tZaW622VXtPG/djqPV9P9+1fnvvc+5NgNfX//be9/z2b1i/NXzX+g17n3PPubuaNbnk6BkzqrkPTP77yIwZJ204fcPWbY95/O7rLtl20c0X33Ljs3bs2Xbx7ktvedbeF9y0Y9ulV+98yo7rdl698dbtN9yyY+N5u2951g07Lie/7aRtm7dt3rTlpG1blDlp4ylbtwykWzZvPOnkk09S++Ztm3xu2yRJF5x7wSVXnSJRF+zcdd2OPTft2blr7/7lXbRr7w5RtWhD9qa27ODepJbzhN037Lj6lhu277nqih07r7t+73/LONly8smnbT1120nT5DafeuqpmzH29K2bT9108qmD9grRqx6zZ/eN2/fuvPrJMvnmh6FIWj0dzEJdgJ4yVcZPXPWYq6/ecdPe3Xv+5ySct3vXf5d98dJATIDR/yQ2T969d/ve7Qrcx+7edc1/D57TtnGeMhTUTbBdsGf71Xt37t61/YZLdiv4Lr1lz7Xbr97xmD07tj8Mv+93dG3auGXT6dva6Ukbt55y2uYdJ2zaxOirx9fJm087aQODcsPjt1y8e8+NG56yfdfOG3fv3b3hsl3P2bX7ebs2bNhULX7gngequ8685OxLdt+894Sb9uy+esfNNys0J563/eaJm3bsuVYdd1wzsXf3xJ4dN+6+dcfEDbufd8LOXVQrinfvmnjWzl03b5x4/DS1E9v37JjYe/3um0m37524fvutO86YUNTcuP2GnS8U0x03790pLjtunti5SyQ7JvZs1zQwceUJmzZuOnnDBOnTN5554iVnPzB5/KNmzJCSF+zeM7Fj+9XXT0hRKbf3BRvc79rdN0gttLZnJ67beauYwnH3np3X7ZQDJnZ5MpvYfa0VnjjmzIvOfmK2nXniRWcfG4ySKky9ZuKaW6T6bv3tnrh2x/Mmbt5+4003iDGdn7J79wU7nveQXbdP3LRbOk9jtLlcvHtXjeWtO5Lb9l3CW7pfO53iNwvEawpeN+6+ZscNZqRJcfsN7h+AVbPPNBRnP1BddebePWefuff6sy9JzM48UQUqGgCyohiVxWHtsjplUTpRrB+oHhMSrjnbK4cqrxH7a87evLnObqpzTd3mrAwejys8Yk2o6becvHnrlrrU4nPKSSfV1Vu2nnTaaVEa4tYMxpj56y7TKtdwPHVablPm75rdyXWupWJdl3xDt4uKpXBrzdQ1dcoWgg2vrXXrAK8LBnnFnDxMOsCowT9ZhlLnthl5+q25TGda45EBLo8f4DIw0dbs0k8DSjXsTgm6UCoj95qzGy/uf0qtBTwSz85RL9aCs6uZD1RzHrv95h037Ny144Fq9MLdu6+555777p9cNzpjxm9UMycf0AT07l41tzruPdCOOdQfqFbvf0/Uu6861bSzIqQfqI4aIt7PhkYdT3bHJY3dEb0PT974lDB9oFozvWjvKmp5i4ci8iG7bbGaC6JbBN9D9jnRfebSx3H2kB1Oc4eD3GEgpB6y50XueUSD4v6j56GQnVud8N5q7GH5/Z7+Pf37qzNM/khdf0+Pvqe77yPz/j3VTLpuc9dHGgH3VCON3EcWBfdUo3Q9xXIfQSTcU43Rb6v7PdxouKeaRacz3ekRR8Q91Wx6P8G9//tRcU81R+z6k6+YO2vGO6vRat591dzJT2qauFuzxLzJv1k8Y8bkWbN1czX2qGqsGu3v+/Af3/rpu9669LNZnPP+tT99zbYZ52Txhcs+eOE3Hxg/Z9/rbtt10NL+V87Zd8ZLPzrjwVMnz+nve+q3v7p+zYUfP2ffLz/30pHeWV87p3//fQ/0+/f/8If9aqYmJ2T1p3a8t5p3/3196fKr0mryzSS3kbg4XfIrau2JH2pPI7Xwq/6z+uvqz6o/rL5cvb16Z/W66oX9Xn3cVx+1wfuKqU3m0Ff+65M+dsisc/bVmZd/9ku/fv7vzj1nX5254Hf/40f3Pn/BOfvqzNtWn/j1I2YtPmdfnXnxo09+xie+uESoff6Hxzxt8UHn7Dty1svefO5rlrYyFz9ryVNP//DB5+yrM9ds+8YTX/uXh5+zr85ItIRtOGfy3h+P4cDJz14poP7pNSMzJuff8agZ1Zzw0g8HL/tmPOUbT3/B02/7/L4b33Xognc/86vn9ffNWLnymSfuffXn9935jU+P3nnrp87r33f/A1VOBI3LzBq/TeVxr4XLc6HE3WOKoa9MnqzL5LNmKv+i6n3VhslVyk5+UavT5FtJ3kGyXv6rlirajqtOqM6u1lXLq4Orp1XrJg/Rzf3kz9F5sYJzRC1Lq6Or+dUs5cdU9+bqW5MjhMZ580Rz0uQn4caeu5o9+RsImpylZDO5rzlGRqqRXnWkon5Wr/rF6kxF4cLqaxkD1WivJwmHVKt0Ha1WVT9TPXtymThWb5Co74n2rOojk0J1RrUuukzOxcYfqNPY5KGo8UQaI26r/y0dvzQ5Ts3cydluEIuxarO0n6nXPLXfVN2t9LPVnMkxjHz+5N9w+UJ1ZXXV5NlkzzPhgmqt9AyjNW6qY6o51ecV8NVrejKkJxYyZ0Q6RW5WtbNX/Uo1WU1OXobcV1TLqg9Xz62+r3RUpowJQQEx+QdIGKk+WP2kBI5Wt2H1aDAyL/FbK0knVhdN/hV8NlWHCtdfIrtC2hxW/Xy1QT3nqdtMveZVs1U7Vh0vV2ljonNWdaz6j1fHTx6tTpOr6PkUof7L1RHVjzT+NgjsQ9Xzq3r9hMBYIYTHpdHsao1UXGxVZ1UTap0r+6WckLwIpS+pLq6eL8KDqpMlYIOa17nb/Gpl9VPV4w3ViLrLSudnKZ0vY06oTpMVYHDJ5GMUW9Vl0namiLBAZ0/qP7qn5nnS+UrUPcVoLRDkGLxKhKuqBQC1QPSj1UsE463QaaaU6gsmN1J4WfUE2TBHrw8qfbqus0W9QHLGXLtIGCySOn83+WrIV1Vv6lWn96T7SLVSbgV8+WFJ6FS9qidgJiavEiktapakmZMX0/XF1acm7wKRH00eTnm2JM8V7+Pk0wXyD8E2KuxOVotsJECkitmvRwbRM2r756Hp5Jdhsl4Mlldze6p5SbVs8tHw/4SYPV1KosFKvY5RtyOqB6snyYHPUFmRTZsA7FV7J69k3DIAq7+TAnOqX5DhGxh6IuIyYvBG5I0NoHmVwv1CJOOEbdXrDVc6ZKUGx1y19ZggetWp0uxJ1fqQtdiCj5TzFwiSZ1a3KxoPkk+x9RDF7bHVpdVzqnkmBs/DUbN6rFQ6UkqN6jVHqsht8gclTQsqMzw5acXHcDtLvUY1jO6UrNmmWVZdP/kxdD7S1swWlgCLo5Wn/yI3zFQsX6K+y6szJueDyIV4T0pVy1FJKC+W9D+tfra6VTKOFcgnilpTFEzOEc7rZfgaTVYnSP1TewrjUYX+1VgVgQikDBZwHhH1YZ4JxDYwmgdqW9TK8Dl88hBDSWkM2ZGRrMXV56XwAgX+sxVAz6x+qXpsTKQrq/Ol+9PEekW1WWQjQhZBsBvVZExuqUbRmmqzvXGGGG+SJTJRr7miWAAgEnEwoSZllJ1VfU5TxFzpPVed5hD680V9RLV4ciaY/mp1koCe0Oy4UIhOyKYFcuVtqhuXiyeA+eXq/j2CiTH7PkScrVrmm9XSabkH04hoHq3mSwXeh6tXq51RyzLC2BqTRX3NPe8Hzeoxojy++unqZil3vIXeLioG/BoGwhaRa4Rjwk+K+0a9bhL3J0lRcDhPjjoCu9BH0Q1djKvx6m0aRVdM/jJ2raiu0TJ4jTqPCFIBsVoTzEJhNEuQf11mXsTomFetzZB3nCigxGueEXq70lWing2QS8BhEzd3Z0hDJpxZ1TM0rR4uZwjTE9UsbWYCindRGhtjIpmn1yY7AiopcZA8P0vwHSUezJjEBqfCHzsWOqDE5yxxYhKDYoUtVTvFmcJE2evUY614vU4eY8ZdByDSU1LWaT59FAicG4MxYpP42Oo15mVSFN9oHWN9Yr6dKasWSL3mUBXnSr2WyQrUeG51r2JtsceaFCYemNM4NKuMarc3Wh2v/FxRHqRZEa+s6kk/uo9UFwAPGfEiS0iMyCnrlY4Lag0eYTJf6VzNc3N15WSlJSbGkYZnRqTobnVnpgEIeKIpk4FdKBBOxq+3oMnC6hd61S0y/AwRYB9dlsATprMl/jT136bchPlgJ8vbiKzEQS+mkzn/qWJa40al+T3pN4/4TOtdNVf8TrLaqD5H41STQ3W96tg8cSqOdLJqx/VQYRS6YxXaL0UW4uZU54oVscFYnK0p6nwGN347AR/3ZNghng3ZyT1a2iy0SYdo7GzRPH+W9nTPkqhlGjSEIMDN05CfIxOO07x+ptb001VCmQld2fCMqi3cw+yG7BWimSdDJqT8XE4QnSnjr66ebCSkc08yZuu1Saqt0Vg7VpE9U5rNFLQ0B3jjehPpg5qQJ3+b5K0kt5O8Vkm1Sxsd7jQkc5mW+DeSFbhsE+ZIi3XVfYytckjHUU0Jqx1qS6znOmlvV4iaaWisOpsRCZYO0sX4epa6nK54Hqt+A/+tY8jSrpXhUpTU7FlEcFUN/mJfBRREmVLmP1x4iPmG0zSTQ39kdZB7MclK8cJLqh6uDvMUZ0xYGqJ+0UNgQ1pQUkF/in+Sx0vF+Zq8tJVyNQu+JItAU0+vemp6hB3GmKZn1WO2FDLZVuVfrTDYoOvRaI0U995SnRmiD6o2gMoqMThfFooBCeNmXH7cpPEicyBdppckEhGcY5pCmGw5cziztI5Ur1LThGxdKY4KFGbwddWh6rxKdL9tVvOJUsXImKQcq3FPTB7G6nwOk9eRisKD7HEDs1AWsTsAcAQvUaO0HNHgv4Q+3myarQCTiVuQSZy4z+UKWzZflMu0BlXsC5lqYoIJYMKv4D4iBVhx40qO6fFIKRrGa5QjYJa6ayBockMqwI9qiTpKXhnXxEGEYINF2+NSfAVIgu9MZb09ZHpWeblqFjK25wq/o0yAxcRcXGOnf5g3JSzjqwkREQTIxDUiFwihTbJ53AMRC2dy66SapcphLXgEhKtZzrSEqrzCKZv+snufL8/MiQ6YCmLMZqsUwZiKNovCajYfVMWkNqId1NLq8Uhku7oKCOqTVf9qSHHcWi1hSDtfhIv14jxYQmLRmKnr7Opj1V623syd0vIQ0W+VKmgJdhwMeenHCrWGrQ22kLJi+LZS8YOeROmoZLIxkg0en3RWyZuyCBIGzrgpF6qHFhL5hAhnW0punRShbithKP2WKHIFw2xVq6jO3HcskRlLRQCDiKy1VgCAThB7xtJcmcFNtdqJemY5ZUzvi0hiSVPMbBZPFEC5EyVnsUqjspghNVObW89J4kcJI1GYWDi9OhYodEghJLBcJzLBhcUlVnIiDY8Ra3PEC9cvUpsmTba9DInZ2k7CK9ZNMxIhi5b3YDThmBFN357exGuleCwSx3lyHe5lBnymc8xRsRLLBSPVjSJ7ohgs8Nyg0cF9MFNVqBsXai9RFrcwp3mG4c5oQqByl1hmJBpQZ1RLOryUlWb0RJYCBa4aZMfIVbP0GsdQUWLyuExfpty4nnRwIwIoCnW1k2fCYDqQz5kheHQB6poIFDd2HGULiulhkYJlXvUiIvA2KYB75snKvei0UBzYH8oxdI2bn3AiqSqFzVxrUEDF1apcoPMgjS6MoWmrwxr2XieQHz0d7XgU6+frdaZzyHTIiRmiPViQOapbOXSMIBrRFp29wUKtsoKXrSGrHBf3iIBfIpRxyTwtchtDyla44gKYl63OKi1mlLitWe45Y4lYah/MACBuZBX87TxtsqP/0VojLlOP+TJzmae9pdpmni/i+XrNVKpnKwxaLBejpTqPlLeOlD84VMUaPi5PyX700YQo9aXC5iipJhu4eBgrQ/SUJYM8E8aIkNAtJqOcVc4YUsAN8hazLdMSMswx2WRxPQyIw4h7LN4kLtyFaQOsXqEO4ZazNkxEZsCZcGfJYqAKaGm0BFmOVdx9Sj5husw8HCzyfUzOY5qqnohRTALWQSFENAtx9kVGn+g8TlauFDyzqsPNXkLE8hyxOVRErFweU2a71sN0nQw5nxA8SPPTWhSMtUFzA/i/VmIWSififa5o2GgS7LVosmjiDQaPysDkYIkhYifQlqWL/egSRs0iT0HEjdcR7QK8EZAs44HSdCHRokWCX5i2y/0KkIqfgIbINwRMWXpaRdn4iHtMbbN1PcOI/rQ4eZMXfUVh52j2RrJImPJnaR8OAOv1wrFa56GTc8mnj1lPGdhM/NzsLJVpmmkPZR8Eq9hmUZPaORIBlRmayNGNI6qiNWDHoTbWFIKEGOKJ2cHVK1HPW7FxydLgTmK6w0nLpa8MHqkH+zm6wWOjxZxEaUR6abOgmOCR1ToxBoFVFhFzBeXjYc2EEoeELVUcaTwyOtn3uBehdpzXFIxk6uGPx49LpPxRYIS20mS+Bgccx9S9dqxaucfRxXMa2aW0+sVEpyVGJaa1g6ujaGbUR6TgUcbsEpXHYbEad8o2RS5o+hBmC7W6MPhlN3MT1dJHCe7uabZbLpIRMeORrCZF5RfL++CkpU98CThP6TGvsTdQhMokT6shxpFASGRsHKpbEA46SrT+ZJdD4+DqAkmZL4TYnzE4CJzZ0uFXUFPlraLFuUendDBkTAnYNdXjRHCwXgeJdE2uw9zws9mapxdLIGx4QsPdLnDHLLJC9LiHJNxMvHBGYMsELJ/QdmqdGLF3Y27nPp6NMsGmB1FiGFNc+JvA5MGK5lJcwAD0VZUsPIQfHT1YfCXHsotMnlwLmRCP5WOynS3MEl1X+F7Q451Y9o5Jfdh1aVgiB0lOzDiNcJXboA0dsBZf6eGwessjwtt9VaNHRcJJu++Ys+kZh9VCzxhhdGt0aA19wcZzSm5zl1RHZt86wMF0uR7NL5LJ4yIYU447hUW6qRpVrLIRXy2IGNwxeTD2Fmm+OUT1xAWPS1eoN3dXxM1aqeRZ6HjtB9NaMfGyqUuGNRdX8ZyOENssZo/VIwTdjOtcrHADMIWCxsSC8BvRakHcZbFkaOBqBDKDqoEojf2zu8GFmxwsJ882a6lIajcoRwsDKMaNfBX+WgtIql6tDtwQ6hmuVNxgCQQobXYS8ypTIn70RglTeM8CvLTDVN7iI54ZZjq50yAsWFpWSS1uWxjfvGIgEMOMN5ZWnvaeWW13uK5SXWyj7D7tJ+fqJeMzAoh1ocFufKFPniSDrW6B9WItJDpRAovROhXMXGC1SovvyXL/Fi/APFNnrY5JHb3LId3Zuns1EEM98YmWmFk8ywnAFQoLdiqx0RJ4OkCPfQJjD00I9jwd94mPg1g+UoeIV/qpl12g9HD1OVzdMe4YGR1PLpeLKWYxwFsnAeeIkmSA5Ya4COXqccfkhCiVlwK1Mi4oAzbc6oliiVisEwnPYFVRlkOIIy6Ws1jBBCNVqSds9GNjNI76crNqfEj5iEjuuZCxXq9RPUBTtFyoJ7Y8LJGHvQ08VTy8Y9DTuNXaLUmBw2J+CuS9W7AW2rLQwHJG5FsvxGEcJYLhmZR5hKU8/SPhVoyTCRuAmDC919WF6VBuTF9EEPFMSmiOCS9ia7lYz5a2LIyw4JkkQxSbtWXUyx4P0R5DPIJlYx1zF2MSb+iJGVjiboY8C8V6C4pmHlqaDp/OFkQna9FaJNnbLJd4P0qcItLpwijXUIYfixHKoiYT9zHwlSTmMZRrgqLIihre/FyhF4pq2JsWDNCQnQBRx25BGAhTLcBAh0CABIlCGlMpQ527VbqHfkwaMmuDtONORdqALdh5hMQgh2cc6necw39EE4ieI5tOvj1KfjpO/bl/OVgCgJd3Ixj4bDXmeZFhSApizQLqN0+P3Qhj46L4PEZMYl8dPmPKAlN0xS8qwN/bDA8XxkE5JGy9CHzvoXQ9vJlDbaZk8FCNDaPvao90LwBzrJbBlDFGo5BVJMfU7l2NqjRiSNAfCrp622X6GNyQ0OZtKyMMDlzbZwxuuQ1K3Wf4opxLfvKcwRDtOAiPIwH3EfjoplZ6+I2NyJUadpqiq4smc4kkZgHBwS6a5xbB1DMzrmHTPlfxynKoZwgyd6WcMGIv4TbdiOERQlbzgE/GD0vKHFkbiFoQRvNojCkXC/T0wQCG5e3IIlbN2lq6XcV4KuuqJpHajBD2jWXMsB3hfcq856VB+3DNKbiRWy6eQ5HKlphnlBIemnBUA4IamhJhjmjtoFM5HkIxGABKiFp2GA8Welcd0+aL0xNspgwMe5mQiP8Jz18Sg7/q906LOQp/6a2wCm+iNMbUJxrFFLWpBCmDnCPjRiIICD1/oQ5OFhqAr/KgG9Hw0xu8Dl/GE1vXmGSONhy+5VTuIKZZ7VvNHcfOd5DELptgdYPCIgTZfxllTSOz21YrwlqoOGWDPnBIER5cib8WCdRqJj/eeiHwCJiYx3mAqjdsggHmRdSoleGCz+pDnDQYeEQ6KuTZhDH5BpSlVMpRGw8TR+WhQyfP552Ye9XhXr2z/wl309OKp4KCBB2iVyCgDShPpeL0pkpmzhNQ8SRU7w7UCjkj7FfplmWNruO6sitiQl/jSZ3J/Vjf6g10wi4J5hZwPwdx2yzmODM2laRzFcw8uSMSN0ood2+3Kz2Bp02q86N53m3nOTnvseeEMiIjWF94jKSbxwhMPGlvYr0YaYbVlZ6KO1rEIcCMlLBhbaRk5+KmmiCsUYRpOLFXZHb0uGNHp8VKtNxT1fQJBCMv9jtqoplBHG/j3U7TYr0VfidwWaVYcW4nRHQKqGSHAenDjElaVMmywBuHcTJ7EH2L01obSiLJttY9mNg8oHh3dLWaFhC42CciliExEOcwmEq90MPIkI0NpZD0DMqMDYkGp1LeHxrzSkpjrPOxBMbU6y6MLZr0HMRiWeebbZIWcRpLf2sWyqiOB1OL9LbmWj3yWa1tNys1xvPWME/AAgJMNoJKncPvI4rc2XpTapU+LsH8zw2uxfPISKqzlVmN5/UXDijom1cp1J4Af6HqFK9Iu5h90VjZOHnGLlPAh6cDM3lPUiX9ARfKExVSsjUqrI65xJSBSHoILefEi0dIPGReIqPW6+q9ghmRj2moqCDNrQ9sxcEDxM/foyKUtT5ksSPOHCC4XAziDzSlCcFJwOsGIphqPxNZt6rAaBMZ7y6nESFNn8aYqwEMeKvFgCGkLA9n9OZPSkFb7j2LATHzw4Z+eOdEjESBMYIZFggbZ3bWlRDVeu7qJqGDONrE8jmydKr7DOUhDjNBg3cSuaeNWGmYWvBgUas1FdKgTHN6EDHdoTf3CV0+aBLPGln/Sk2MaO4TmDHYtTgs2djC3A/JnCOMouNStus8euA2hBAgXnhpStUu2/gxRzJ9EXCBZq2ZOnk4qt7g8ri6PqJqTSlLIqiEbKJLDcUPvAn3WNGvkN4KlZgDeHMCajvA7wTIEZ42qbRyzHeauUKENuLYvLA8fxEfRDDfa5wiC3vKIznE0xwhYm2sjgKEPazOMrrIoRGTGY/XVLTRyrBG8OGIlfli202elBcGLzF43CwuEoPYkHGDw5zOfWMMnCZl1qQkMThk3MJDWclzeGGZ+GX0aaICF4d0Do4gh4WekbvQCm3JZeiBBZ9B0MU3QOUag90TcAlvojrW3PAfXokRBG838l4AjwDZZXPljTeCnzgU9gxLmRyqlJABYzXBoswtNVuiLz6ragehLB5gfVhdbZYQ3jvgaRqPQEPPcbWnBD+WsLDol1neqveI1t2SFA5teJKjZ6IpGWR5gsM2SFlcxBzdOsMYKgBDVoUZsCHHcp+xJRZ8ZGKloOG9yIVyGdshnmzGk6f44NASgbVEtRqlxVnGpOYCQJKkGEQpkCngS1W2WIRLBA3hpMVQEQ9e7OLnK0VVRp8pid4IYEiCKRiLN8WWpYGVJceDBhtt0ukSYs96ZiNi4co6s14PWlwNQvrTuwgUU49owTpWIllDE3dbfNIQF8/CaCkSu3684qhrIW1u3C0yr4W1TIdM6UqIw5hZY9M/S1yP9mcoCpIS6C2odI3342Lv7OCVvtopolPsx1TmUZ29rdmKibhhQz02CCuxJIJyglKZ5x98HiQPGcYgiZu2w6Tk8QhA2PFiwO0/xjCiDkZtbCvDvMgTLW+jgZRmSN4DlwB9Ro6dLRPZPIV2szUtcom+I8SNaci3I27wIMQ5GsFBicqtAyvVyJMTptTERgYXGjr7IRp7RR0STcATF0HDIxSGFZvueMsJO+1y20AgR8kzNm/w8cKBNOlpCBZqNy2OTEoxMfn5vPI4ngDWG8tqrpViG7dFTZolg4Ypo+wU4AFTGKJxsylJjfkAVJ42CXJoLatZ71QEEz2Xtlzt0mJMJUtuDvwHK0hjUrEM2aE2PMY8rBYmNNIysUEluHSBMHZ/YXtOYceoRaiKj9gw4/I2nd4n9FtiPIZDZeRLgt9RbkJQivHAMBRhwvVdKguPd7qeBzWc0EDTom1TVub7/Z8ouz+JTnydENRzOhaHp7Bec69Bx7wA3VxyfKYELvBTahwDcMzQeDGD6OTNWxLjv9ah7goH2BicwId2PynmGmvxCtnqVZIU5sSaVG6xEm2sWcwmjRjRabQaOvNdj0hXWHEDvkI86YEBDh1l6QEgAxJUVR6vxc2fWSoe+IxXfTZdYKATNinNHcxUlrF5KyRiLb3rWV9Fvy2p3uWRE2oX51o3LDO/mDUjz8M7dWLGYGJCgViRY74zaogpCFm1ll8jEM1L86KuYlBoQ4KtIfA9DjSBQ+IoMYxK0DInKi/2tdpwQrVgP5QKEN450SUfwjBpYkGsF5GDAdOHdt42FB7BTxNrc9h2x5YDJzdKEQphsXQQG9TGwDoFH2poDtcdV20WDyYzHuDlfpPJS8Gqh9S2tTEIJykMQyV086KURcTx17SWAEYq1Fz4iwcirrFRddi5FEkAz/wzK2cymGdsY4Nv1WKJ8QYDzpaBkUuEn2i442QB51yoCb/cger/JxQU9p66eKuCG/QAwbaKWjcf8bSG+vQpAVk7u1bVgBpUTK9P5i9KkUpdwMIYpncmRKZJnsHYbSSDh9qEFLtI36VjWx620zg2UIsn74ox7c7yZoUPe6OuRwkdtYv3RUtmBDfLW3MEU5E5Zlghy5FZ65u3iHiSMOU17ZlTpljIAj7cw/BURHkHrmyEASYbcDUzrNoKUYwxzUJh7dLuOhopiyM7rFh0eUfbY5r37+gFuDKEqIlh5+ikKAUaV7Fv5pkED0KnO3lUFfUsYyZmf+5ZNQPGoceOTD62ZCswmIgHHhGnSKWc9pp0idVJMdR0kDpscwgWz7C1utwCxht5yOHzXT5j0SXCyuPsJmLE1yO8xd7dSl+7HDYORqWAtVaPKI5QXTAmZhhXhC0nGwXKsRSitkgDP6+pAAZHbk1wEFzY72QcxKCIVFqpwaewMAIobBg9OYOaaLih81ZOLJkW6rM2Q5KQJvdKRTj4v8tMLLd5iMHWPTGi+JQcC7GUtnikwYqx1MasNKrZH9xD7/igAuMiNNYw1z85QeDbWulS9iCQhCVOwyWtxuAeARxvIWoLLA3QNBxjB5kNk58qVZHGUyuTiawal6EcFsWQ1dzWxJoZacsRTR6aSCMEAjHiVX7Wo+qYEuVMBKkV/BhLjgYXXOUOmaCMQYwrPgnvqR9iaOeaTwgCmUAi0wGWQwVkSxMeodVW43zPtlM8F760wNaWwmKkIytJ6CIl0CkURLkm2vg8uQQyGiL+/fED0fOA10+axQOg69P+6OV/f9j/bssQsI6qsBm6Qwxl8CI7+ZqJ417QxR7RAIovrFEHi3VjoTJWoD1BidrNOGXDqoaIU81g3J6aATIYqo59GKJCeyIOLEKx+AQl060/Ywm1usAn2hGBPkzK3jkQZtZEEFpDlu28W7QYqUikebJQhS02LxKqMQqoGYvQlTClhlKYSS5MhgN1UGMZGsIK8ZE4YIgRhr2GVhGXAqKrkcwe9CTGuVGmXv1id1Fcbe1NJEI1SRwPW3i0Ep+bxJXcFcPFAeSZzxqpDnVlQNHDV1WwN0BgcGcTgpXa/mbsaJ43RCDDHTzzFy8MYJHnJM9pXCMdFMPSFhCSKxNN6ER9OdEcKzT0ca3y3hd7jsNoQkvasaJFUR1BnX0UXkxNbaioMDcsdjaQiA97W2E6MbSwmfiIXT4g5rAc03zEh1sg44w7TvzJek8NxBjOKooV0k+ftGL1Vi+Em6kmAvdxNxGr1mpHGEXQhPrYwKFuTchIm9ZUIkL0K5QsWegViwsrYWgX7TafxBkzNn8n7iXj3SiwPZjwDptv+vCIyB8dwVZM4EI9eRzJI18eQUSTrrzBDiZ+8hqSGkPU0ytvCEJsc1LAp/AmFwMbYTUOFBCfKTlnRasO+ztzTkg+Uk/U8TTBDEqShoWAqExhOJfVMSM9py3koZwtQAFU8bJaONJK3hS6O27qaXC0hP21J1sUTTanaweQtChDJXIgFgfaSBY6tZEASp9uVNYIm84629eoSHc0hUt92AsuGWPrDTdmfD5v5IDAyjCIIgMdghDLZ0PArTwRrzkzthlDJ0YN8NGDoRYzUBMazMCFX16zk98iVS8m+/ouA4RC5bLMtGxCT2Pg5YCdhmZ4fMGamBDGgPZTH9E2p1dKg1Q2/vGuTVlOa0fB1A/w0EN5QQ4y6F7fXidOsYoUGVKOQCvvkbkaFoGIh7UtUxX3Og4Bz5Si0Cdm8V+YHlQOOZsIJ5kpRWIOI6RZt3lgznTKx1IL4DgPCzxS446GKaIcBsRRFR4Lx8EbTTKcGBVoB+/g660fIkVvM1Gp2fEkArhAHXjfgH/scnS3TFIHdh66ZMYGUWK+0AV54BcKmxl6kxEvN4fUYmy5GruYQWOGEi80wSpo4o0y5PAMI6BJZfmgW8IjwlgGWcciVENA5pOZBwmullQYI4SlhxEhVSnUgxntWV+wDSuw0kMVugIu4ovN0YzVPoDrcHJCBfU5Bxbq4Juzigkt253VC/p6DnGJGkZ84EMBhaxLsM80OdSXxo/BMHgrKpkGBAmA2BCXbarmXDMWATd9rKK828bmREYwpriiu1fvWpQ7h1IEJGrbRxAGkbpaVlzEN/xm1eEu1OifNEbEsKs3vGDnEyhAglRnYOVbY/e2juiJfRyo0qqMHurP6qLHQkQdqUGFmzu5W2HP9WCaFC52DFwLXYkCax/C0hvqkY50dba1SVLrkFgbW8yzdySwTEIhEqTSEzHc0a5EJaQQpIdhrKL0CBEugw1jV00w8IyW1zC4Vh8Su6PublEYNf2JIEiMaiJkFGKoMUDjFJnXokYttAl58E7B9nBNk5aoNazU47+6LTPFUPFgAmfURRquMFBmqmpjJkEisWDFuRRnG1abO8zeZdQYbBCzOI2cGBB4wdWDaWCBiLixizSE4k1l08KT5SO4FxlccZdeBVYDFRrUtEmuS7Gm9qJ66oSJLVWKy7W/T6Ub7ZAQaFiX2H6BI5UkepWzMTlySWaeDKWgjU3akaFsUU2S8+GIqNjQ+L7DkwsQBEB8BIEbdz54zVsnwY98OWsnNLYbKsdW3WjRQSEe/kQKj1N1FkmRU43mqQxP9loEKogbiphvM0CtJK3RyH8BrtWjIT6AyC0I32+1Vg+2J1Qu5zy1BEueDLPO8uFMLfnmDrjW0yVcFSWD3QIdH2SruMS7loQQ2BdUQL6e92obzTicIpc43vXveLVMUC9CW5XKinvZVpT7dGYfJILG8CEF+UiSEt2hEGIsExSGjzqOSjzljlIoEmcxZ6nvwKem3MA2BAU4Y7KTvSgfr9qMKfq5vSg93DpcLvq26hUfJTZpJWxKTbu+9AwaL377axYT/kVIUPEuP09AwZU97yJ9jnah/h1/YbVZiFCLK50U/qIiomr8WvWEzOCGI6io4xMidR/lIsyJc/+pJieo8cIwrs3dsPRIBu14ZCPHswrfd+jKljA+5UBk8ed/oeGOPR5oNErkosoeI7cKg6JVQq1GbjJkZo+nLlDQ3j6jh2poig/ZsvKVTbdc5/22Ug1CB1zJ+bNvqCD+Oed6rRCRBTC/Ky7oZyaeCrBRlhkbzOW/SRfp1VYJZegTXMj6aHuxBa25JMXAQM46RnxZvMl5VFOBcF/J6UBXr5TGTUbho7iZiXyuhdartjSkeLeMaR5gLWuQrn4tJbEr9hYevdnHWmVIBThwCxxCvRCUurpQQDCLKFCPHV5Z0cWyUbxWIayLsCI0NNRFJb/IW2jWBByhUU8E7MHKQzbWIAIXM2LvwFJ2wJMIiH1hGIme8CeoIgTDM9al5X/GdNGVeIC+PHCiqBcnJMrDa8qpHliRgyY7eK7IfN5h1YoBYnaKrJTKjBskISCTOP6y0CKZPosP8o4cM6y3KGFurTEH7YvFxRLKRG4Is8RagJrK4skVBzLaY96XBBNWx6QYCZIOsje2l/jO2wpdwwl4tpku8a+Ew8NmYqpXExHDg5hCK88dWJGZwDvbYTF0NoTEZR4hJ5AoliOHGiOSTSZnA+iWooQtCsKAz9FI1Hn8iQPhMXho8ZCtrkvh0W6dimLW3egnL0CwfrqQ9UUdMd5QJZPYXUSBVtDKEZ+0Bo8WZqEJpQYzeJd+9RX96U8FuikP/HV7ZFo2allJgwsVs0LJt3NDPJL/EGuYoaKJpUo2hw0DHNQoKMogLU3uMJ3KhaAwJobIS1i5b/G6lDORqnW6uayC0iGX8TSvKJesS7HgEdXo4njFKbk1ijeRMC372Bbo676lweqkpu3QEuz84xfLd/yHKe/asrljDBOgDFOWQL7FlSXekak2xgjtBEpz4GZ3bIaEiAgaR4N7tJv2ly+xAy/bo7htz4HqJ5vjtPFkEbNZ4HOO6L+GVmtTNKZ/8GHzvlk1mivopCSWSS08mbGPlOgDNN7P481oOkb/c0msL9L2P9aQlSqPq3QQ3/aFK3SoiUGBnyPuxlWS2WXe5P9uF0ofYCUPoPEvJnwqnw8sJpxGKphQw3cG8a/z84a2d7RxRj9Hd8FJvIFi6KAGVxqr0qbuPjEjTjhiSPLQlbe06pJ48JCIWj+gVFquBBBvYWBdfHaWjy5jZWticV/Pd+IkrrUixR6utfyQC4zyrAaPbcDt2c3l6BHrAz057Qrrhn7IafowVvGRJyTT8lVgfMib/9pZo89Q8I/d/HcDXHimppMxwCjmgh52clEjtFElHxDln9wOktF8KxjOaV45DHhUWR9FN64mRlgbC/Ji0ejvrgn7wLgbQBMV02iuzNThU8/ZluZRUisCJnE2M6EnP9Ey/OOhbQnvEGxVBVIqB1dQRXZqRkFsGWUs8WCIoaDJSd5nS43hrAgSA+X0iW69itmqiCcIwMOpvvZs4aHmQluqWlfzLWiHL1NUBBFpBIuqEaX7BySkzq7MUIaryiX0oj/4u5+JlGPOFo3qmQXIcmJPqN6Kp6igmcHEaeSQPmijNS4Cima+tizdX9Yq1+sCIgI/M+UfATwv7a83NkuSdQp9Sz5KiR3vp5eJO9zvNxxk2qC67rRfWbwZLC5uR72GMBm5RvXpcV8SnAHypmPkrIWHtka3x3ZiHOqJSIqFm5RyruKzK+1Ao0QFrYPsVWeE2rUiFbnr49ImIRqa2hZRzaE8YqsrGN2opeEkxnp4VFoQXvK+NvAVtw00Y0HbJQw7Pu3GoQZ854EG1fSQhjyvMZDCoOUo2JQ7Krex+9eLagOY2rpkYSF6kIXrStIYKPqWscobx3BYDMxBXRBiqXFx5+QAK7WhUn2YvSBQlxrfupGM+YXvKBER0cd6ydBQxRGSwoIiEAheWTNssKutfivXIoJ7CK1TMuk5vMD0y0wX90rpBJcxKQ+Yk7Xy1r/VUABpkWe0QEmkuXtwyH7ti/u1dwKtxoZnq1JZDYZ8qpPw4pSwldZwqGXj7Yih9l4Dy3loiliL1jRKjf1remcxOzLwLEGo2QCXESa+hGQBHdWkWRVhFAqZPxI81yPIwtIuFZDPGl/jbnaM+dBWqoifhBe3lEdn1LVDr54N0Z0ZADXDf4XMNqOkw1l05i05Ncw2p5QShoJFqaYcwWtjWtV1dkpGXQqOeW2RBKahhDzS8lgQRbvMLV3rDO0YY02TuAAX8NVpHR8mw2SbnRCGfkAOPA0eprKEdh00jB7O3BJMVTqgV9rYHqJrT1MUBweEFUL12D/jweAfaTyjUt4sUvfMI6HOTpOxgHSVgcoEs0weBNZzgLYIS541mU0qd8cJfapAyTtkjYXBO4taMTBjJJdHPBoYJT5rmgNkUlChqBEpFb5CNECIXokziENkmpJvaSDkac/mMqa13zLnGO3h7bBUnLMpCPaf2s5MuHgU2TESViPfdvugB0Si8PQHWKxdeN3apm7x1layhON0yjiwCLUWnfMJRulTogMltGDoFhVQpudZ+kA6vVgGik7hSfzDhbwnzYS7cHYb2kHvGA1N6KaYAjjXWmbp1FKgzqIJJ9IyV7dFpqHIxy+uCGSQU/CvM63+KdkXqxqOY9x6dgwkmp5ECXRmEWjawBZLGyYVYsfn1F2MQ2NM0Xrw2uaT+VQxNFEdOKRJdROkDmD+o073FdkVWr9Kmr1bloa9TlE8Yw0BRUjyQiySm2qRo4dW8+bkdmr49NII3aBWCZAjpLTUV/EO/BKwQKluHsygVz2TaYU5wEj2zBzRZGsApH2KcTjeqW9wmOagAaN8ZpJYBCKknHSseeEFRhuPhDwyGJbkgshCKBRxupqFiMpbXhE5WCqY6Rb0jemNtGlzdYykAqWji6XQuoqJZ8QgT21tkBVvUU6b9ciQ1wKNUBdHiB0cI+TqnlOUwMY6Fmuy6NcqwrAmUw5syzEVBVoi7DRfNeHHfeF0hxi0XMhmLzA0Y8uiopapDC3TcXroOqx4aKpHQjGkyVQ0oqY2YIg+RbVrnVevADxCge46Fbg6CoGbCntT1EtCsoWYre6g0dFlf2nd1QSxoKdIu0F6xXL0yJ1QRNoEWZF/xGAtNTI2cahOxSl0gyTtXkkqXVkq6Ru5wFAF1G93GGQVJTGZlmS/XU0t1gNLQXKmDSVCm2GLW0QDmgzKD6sG68S1PbAYnsMEAxwfZiHjL2YW9ZmOa8H2oVnuz3OD9dPqPUjSEjUtdaudLFqX002YNUQzlWiYAEYx9pqWwtXg0/pQ6tgxDB0U0pIWiFKCac2Ob18aGLD74Qv2TBLDesGrFQ8NX6u+H2bZ1motermlTuraqSDWNJlh4mkj3Siy/9wwj/2UB/juh+Z/sHpIvEBr4Sa52rnEOzqRsrxxbxqzJrMRK364j7riwGYfMMhu2BKLj16I9jKRNGpSOSNquN//Q/lhsELXA+s7KLdFy1I/5d5f3ErUYJ1tcaZmU6ofWrlAiuE2LSRWxUnD2/uNR2RQ3XcoUzNOB9flIbqHXww7lOLyaW16+DJqXokO5YevyQEp26yHCIdkFEpRDbUM9XuYxWRSBxDdQN/GqdF/YJfikh6qbAxBUd+eRUXht1vcHlhBNF34BotHkDZaPIJOQSpNymCZtq8jJbb407QX+Gt7AoU2Za2bm6JDggcZ0iExByHEqadTtEQ8aa7jzU52Pd7luxNjXprpaV0CGLeReqqlnqnywBpGr3KgSCxv1g2RraaS9dViPd/G1MvKH9oOkE0pRL962ErzWsQwLRwP6IHhDlYgK1MXLPIkTuomKyBwBgSn8gMMDWuM4IA4x3DNaYD6AAVjObV9OpmDVNLxwPNGghkxELtfqoiQNqf9lGA/9Wx3zPxg/2kIDlg1bMVDcLNNaVGzMXQnkjqynTmgYDdaeiaqeAjhELTPh+RfArRcH7rDgGdCo0ccUQ8lRSY4DGq6gK9shurqA2UKDEAWwB+ImrZBbEv/wdqH4vEI2ocZ18/LHhaPuIt8JEoOyzugmJq4zgT5UPGAPA7YSPi3zpjjWm9elDYPGAUYxKQQRq6kZaE4oDjPxFODnDXarOutpldtLRzIYcVqrm11S55NvD8nPRw9B1am3WoJYf6UtIRkvZVoVre2I4ZYlKdDwY75gFyzG8igYTSJn2zUw1T0Hzq5hYQk61vZIXm12qWDGWsE82ZprPu8NfEIjrZx03cTRfxN31zXDnAa9HRNk5n9L+TDlMPlASHDjQPl/VLS0EKaTjVtjaGd1UDq3Y2XGzZQ6YXB7YJhL3y5DmjzyAuFVfZM4V65mzyNg5JKt7g+crHtHvUDfwzW3s23zAxCK0C4RcDWgdfAJwpjZgXLuxPALlbGzQ3TRqqIsDJY5836QN30yKZXSuMgKi2rYNwq7i/7UERiAyYauYampJ78guegoGn5TVu5P42mrUfI4Dkt2QErpUWwGAqlA3Z6+I3VzMn5dzxqxuRZs2fM2Ddj5cpnnrj31Z/fd+c3Pj16562fOu/eyc9eOWPG/ff1fZ3cNKJfY9gxuVyXyTF+meE4/RzVgsmrlZ18gOTfSPq0XM1kqs9Oxg8q87mrU6pFk1fQPk47s7DegfJv2ElblbdWP1U9ZXLnqBrHJ98GzfOl3JPosRuBW6h6sK+Dr2eoRvv6mvzlfeXupE5HNaIX33gyl8I8fTntoZPPotMWCdrb1/9RnlH9STXPtP3JedjyKg0iflX+fbr+U7VHWtysn2qfVb3Ro4efPMMKPhQ0Uz+teLXSG9Xy9eq8yc0wfrx+EWCi+hvUIOD0WZ9+v4cSveoJupwYoiLt9XvVcX39ptl1+rnKT+g3dWZVF+lz3tdWP8HKo1HV709+WUz7ql7Ll4Od3e+JV33o09j80+mh1b/o44B879uXVcPPT/2EvnIebjH3MbKZA/heIf/8uUr8XPZ8fTHrs6un6ysNl/pnf16un81cJ6z4x7rn6LVMP0TBj97P6vXtFn0GXF4Zt10x3EcmV2LzUn0h8TY+9acv8eWuFTLeVd3Ar3HkrWpW8fst+sJI/Xvo5BK6Pro6xPgoqY7Bc/yQ+8cEMuDxQVvUBGpWSV9oOEGvO9TENDen+k3ZcJQae9XzRHGpcvjdFXOkA2+D3jB5LNIOrl6qL2dGvHCDQFqpW5kWz+3rA9PLq28GwNWivn7D/KjqwsnZ9N1R3dbno/b8U/FGfoVJ4PfVdXkPciUU9Rs6XFUUYym4tXqH31dVsKvev3T2t7L5PGF+EN0IPcElG5+lqNHXUVKZR7V5crcEx6japt5j/F7ecgvqy0YdfF5cv/var07S+UK1LNUPXY25P4BVb+pLBzXze4v6ebpokHp9Kc+nasVRPj9cAMlzfA8f/zvMT3rn2zACl//n5Cc0/PMVStnT8VG+OeoWj2lxQ5n9aWV6Y8HR7/8B7Tbfs+Kp9ZNHA+RigVNAQhXrM4ptfFn07frKM9pnqUGXmfLHY/VfDkfKNGlZLVQo9tRpuRSIT4QfU/Et28vgI9WPCGCKpeIwGkirX1RKNQGigSSOXxSEMlyJRerX6fWuK7F0qP47dkIDm4GyUL84EdOW/5U27sCrJSLkXyJm80W0ah/vS48lsOGT5aDexwhV6KVZwQOPfJ9mPDWmsL1RhvBDQterxDf0j6txpWYpIv40vgR5VnWqqvb0BAZgbtdg9AzETyvyvYiLnPJ/HPyY8fEq7SIEzI7fvOErV3DTU6XCmZpb4ne6+ffxY0TDL+EsVOjwXZv6F2m2C/zHQIzgoxU0/M7xmSJcrR+r4Ge/ljEocBiW9GThbP04yROrrZNr8CxIbdHkw0cCNrHS8uXwswXhiHR6m4LoLJkhZRZVz1VXIQRwEtevLhephgHYykB9ulkGa+h5pezpV5+fLt6aWRgvkkr4ztQETSRGrPnLeWQpOEki4bdays+UALQUH4RlBKyQAppaS0SQW6kXP6A8ro7nJ4N5Gt2qRqhYvag6SoT1Idq1TCGaz/GmiBR+sgzHJj4N7VyJkl2a7PVbLPyyAv/ZLU1Vkzsb4TRSnSnVxW5Mwc7XJmK8Pnp0cE91x5iZcppY+1J/RV8k+jCbOIjEX7QubiZSSbEkQoExJqVtqlrUSja1XaxMdSTIjFWP7Usx/RactAkOClsdIuC/hPiZJn0jeDWOkfpbQKcY8ecH3eOrC3rQSzP5cJE9RAsV/IOFYkus9ScumIUwIpZVqUwc9rTYLpBp6slUVdwFHniaD5cfq44LNQA8985lkcVFfL2RDFLkrBadIRWtFhqVz5CgJ1jcWuUQw79P8e9Os7RqrVDwr/PQkfv8/xBC1BOSKHu4bZ1efJE/cOu0n5dpSjoJCyVb6/oC+5Spkx/ijR+BKbwQKN9O/jwzuZPnkXOylzGjpeR9Cvp+9R5MEXaS9LR0hCXIk3yZPgsFswJf4KbYsWx5g3lV35etrz/Dbr2ILT7lqH8LEwJj1aviCySOjPZFPQSCAStzfZgvrmA8xRUcyRKAsJZ4fZOhxAoRX3BRw0B7LFmhGUwaglEGAf3ykGViR3KsDGFpxAzVEnSSoJfKCg78p4SgUs6N1bh2TsIXdBeqBlpRHCTdoJVmi1GWX2DQPOsqUj7TtEjTzonVEtGpYjE96QxsEVGRw26/MEK/l6ggUDj4KYDk8Gt4rBnVleaiD42Jj3Bmf4Jv2LEq+DRSmQAARkfPaV96KaMldX0laxs8qnU2AiLJPlY8YvD1qPFBlQziZPcWmxSlDOuxnjBk7xOfJedKbr4icBkDPywUR3J9pgvvRwmfmYKDr4iMu0IxMl4YpkNc400IjYaeejPvSJwH8hgRwH/Tjdk2EY+os3BRpQj4JT+s7uFi/cARDgEgbIjRjmzW1/iyR/Ynji/mKn0JFABLGDsgsdUpMxjy8dNvqlCjfcd4XIMkIS2J1Vr10CHPz9FmUtX6j8as0g92sxBFP342A2UerZRdKqfGM0ue+EraiUyIQotZUrj4t16DEdJUyfiLXxKolhgtQacJTy/FDl1tCYpqHNAzBDOu81CYyH1q0N6rhyQE6d9esVj/6Kn+7HdHuSJSxJQVZfQXTEpFyW/kyUSlxNbUQ5z9CxW0MPtIAmjzTaQYfXwgnyDEAAAY/pt6WXKT/yTPRiB4TML6cicjnyNqUEOKhEGirubTVtB3l/iOspEeDTDU6cVXwgA+umOedBqrLjIZCWBK0dnVBAwZU9hajVulopcJj4N6FEzo5HkSJEMLBIanZJvBqkKXnqwhVpbEeEEbAaEKjReBDu4XC36r7B5qkkt61bhOrPA/8Wo6JY8Q/1ErbzFYt9D0InUIYv2Gl/Qw8OEz6tGfA71jeDsys5P04Jmv/hE6mMyWqooWRBFGUJmjpImDWYujodJeEK4i5IVJJg7G2ianWO6ymO/XsKEa60VfAY9KeufObcvTaJSM0ZmdMTJO9uHIocTilLNVX1WcqiZEUCK/uU5XFt0JJlaCWyk/GL/RGx++rNuDAbvVFGqMq52JRsPP8mVgT5z1cyhRXCLltLsI3UoKQD4qZvLM2Q4UZlqQJoypOEResq1rxZQlNHz0paLmBcn2MgTGCh0Dpy6Yq0TWqt6zZuNi53AOWCiBALiIPHxAiTxxuIStK7UmtGX2ZU9taK7IoFlrHu8ZpyoWTz9/G40EWCFmF0GIpAU9FNO/cMNQL/zJjT6/zM6vp3JyXxdfV+JuPIyJBqWwCh3Zg2nrJlx8f4+LUWsJ/GUJggFclRpIildrjPvzUJ0OzEh7hK9LJS1+M9l4tTRx6EtnCYhom6VdF8+Q+HVHhoOrAxt4W4a01M5qpNosjezngQhRA/pKmPqCvz3HXUNfWV6WLOEcTHSSLOKDbV2KREUOtcX/qCPZGN6MGmjCeGhbJPbMo+LfI9XJLzHyrbzkgYRNHsscX1HGnpjR3VwLaPrR2j4s8hA1N54aaSyb0hbztC3h56aJAHeTnuRlggQAHeBRNyeWX8Vz4adq+cWWYZON1D4IiTQR9/TsoSVkOcZgRotuIqSLhoboWVaoiIPYwSjz6QuGPHo9Ua0UdiOYoP3kSI9MPFHwhtr6ij9qc7Keic3Uw4OUanHPPwUCXwiwULsAQnql8IjQLv8T/hLJ4lnRIZLILaQCwQ6KpXqxH6ix2+PruJerFZdoAfCTJN0JAjBDF6aBDoK9cZcePZQph2i5VeZL1vg+/vhyMvWXqsJOZVtFwVkxgbVGenpBDWM9MZOAcqhzvxrPEj21a+ebI/iFKlVXjD64gbljZFrYsn+5SEtBgokhWxm+XIBfXNREUqjiKqqij6RYFmYgsxSUYTs4Uo1rD+DfUHNQlUTQnyneuACX+5vLNAx4OIb5+W3c0oBxJhuEM//VHY8F3AHeQRzRor66J5P4EAENurCIuk4Xm6YJHNTZaa5Xj8WCSvOenS8XaliGiWpmfWdSHNdL40Z6KhGisp4/RbD6xm0mriMOGMfh06gJUDwYoUgUve+Vn+IbmD0tSTfgmtmDxIRBr2xkev0c2WcUCHVVkxChQv2lmqcNqydVY5HhdpkcOG/UM3hmb77Z3/qFNJ6vaFPmQoBjL8YCpZjoy1ixZsC0T8rDdaV9gQaNfrda0BGToCIwbVgNguyU2giReipIivIY47xrbLy+otxcNDkwFDAPg1lt8sQmq5wVauEPKhpgGIfRzKxu3vTHjIMbWCO1C1ZFkupSq8ddfZHFFTXt6BxozNkhETIB6S08whURcXPVH7AbufriEsmQGUoIDLQdUdcIAVU4GOEs4sA5vgKOZ04aICyIy4hxhb8eE/arQ+lyaF/IryTRs+Pi0hz+4jW/Z2GSJNoIx7iobVZ1IRwkTKFmHCJhAsdJ6CEcehBhpFZZ1SVvc2PzwTrEwJTrWE+glmn6o2aW2VMH6+Qra3Jg6Olq8AHMSkG3ICyI+OgT0ou1ePLthszouIKa2jV9aYN4q8a0i+I4Z1R4KJUShL69jV5xSE8mHnUNd4aylQxVyMpiwSHVbacqBaFoe+qqWtTUBKWSiBWQCihmMyYJ6UwjZGQLTCFStXzXhe6+hSFrpv6k6DyNGfYHnIwabdBgHJ9190LToygekIkHGar4/qTyvaaxguKu2GJI9+AJA7vEowjf+FBnvgVLf8zY4soTCDpJK9HrKgFMD2pPMl3i3lBq5yEbpQw3nY2lSS4W7hri4C/aHv3cCfXwY+3FklMn1yGYyZwLfy6p3NCRjRkNV5PLVx8rEKSOGuXBwnrAR8hNe7gaFrKfvryUynwZqF0Xkz57AZ4aSA22CDJa3iBj0ePmm1pwx5+iYBFPN6FkSyPnW5wT9xInrX6yUg7hQFM1iP00hxqtoJqU4amQpnJ3inspABs8WxWZ1aUnrfxDVVGFcn7WJOnxzAl9xnpWQIpJVg+HiDMr8EVqYlcoJ3rksx1Zo5PJAfSkmHs6HzlNFMKhZ2RQt3xNTyoLZ5miO9VApza/IsxgSlezktls4kW+pBqnk8YQu4Awipjny23he4iuERfsKPS1uWZkJioz4zUKij9PeoCv+IBrHOLFzKcbaULDrg9dzCsY8p4aBojCbQaKIMerSri9p5Gj5zSupS6rxN/fo6/Uv9qriAmIYpTzvmtC5mvUxl73XXrIPFev06vnwKVfnScnKad3P+KgR8nHtTdY1O3vMt23L9d1nq7MIkY3Zynewor5JHHJi8CcrromCkhd7BtjnKfpDqwtIEbI2aod97M/dg59Zkqx1aJJ5AhYT+zMlPqWYJoVtGqOV4jQPKwj8gVkyo4CpWTlXtI4w3zVKeoV97SEuxj1xGohzKuFEXM5k/XJEWQxEF+sDrOql1Y/K9usiWeOFw+CTEmGlUpEaPmwQm7Kp5v9nkgqxRqmelVgZ8qcryu1auWetVdUocLujVTFon6Iq5hPeLuAJ3Ox3Ubz5NVTI0c10vNFmo8lPy5GW7LZlniA2D6NSYc5d1W8lbRIW3y+Bo8N7mlKzyywqRcDtXVKCp5dL2tO1PvyaWl9kUc81Wq2jbGcXXsDPFSyttLYOXQmL2lcfeAKWlUlMT2fLL3Rs8YqaAeGB92SiS4yR0OyKQ/nDGRLLu3qHyzwpY5InaWx50YhkDO9i44bIlHek+qyl59ZZUGpj+pxigTNtmpdply0CS9mY95f0+GApoP6ctOFzzLRwznKdiXP5DnU1XHg2qgaTocmnpYrG5cgTadkSQGmKvY69SGtfAxyDmh6pTJXjlIsVz/Wrzc4FmJZueOJCoKMMFPgytk5FgpDSRBS8FP71EPwaDRMrS91lcZFyQcVAio/Eqds8MF10MlE2rFgIZkKQY9g+UPSpKomi7iGaxIoDWup70NMAZRnEHEYW9XgcuUpsj2Nkq+RN100S28dtepmqLDUUFZtGSaw1D57Rb5Gtccmv1ApOeYJfiWek69f9BsDUpO7ZW71tE2yvpZkjfG1bJZ5dUNPuV4RKfAoSwW7yVmS0qHVT7KDRmLFTRRCToev3qiKadL3sIlGDviVQ0z4YlFikn02D0HjVh94xD+pVaAnIJEO8jAvGVWx2KkAsWg0j2lCJfKYmnmEgLrytE5llG3CqmFIQPS1PIs8w9HdEw2xgA8MyLYfOQAv6sWlFDxJWnGPCKFgQzDG0WeLcRaWBwa8d8MuDJ1JiTNvYnItt+7txIBgpjOFNbGB6XXqBk/uvHdNFEgZITVauiGpZ/jEXQQBXaYuojQ29mV8+zDr4G+mYCPePoKUGi0rzefwNAVpszBwQCl1gVD11VxJsdt078eCKv9SzQ0I3RqZysmncbs72lODaNhC6mpKWKmSf+0Kx9Ndh8lCpGNBZQsO29p5mLpLJpLYU3cCQDd8VEIt/+mZbKHTwMSvEc08uGff5vDgF+3lHVSCg6JwkHtfvEfQTsnCPorrnSOKPokjXGb9QphQmqtZgdvFOmqtUdEMfat6/FESAxJuzNGqV7TOqyRIKxdEoXvg7KALD2CkGOFVdkTZSRcq/eKDmiYBJdaHMhGpL4dM5P6tHDGUDqWrNBMfJJiwTrJjKUuOFDd3qpxVSjbHbVZjYNRUeitm6AADaVHXwkZIBTsK5khzOjbqINLDO2uvDzairkwSJ9UybBfLOoLWh+r0yT1Y1IohIQuI76mRlxPxllI8SiqHuqOWD+dIdBJBWmTUr9YSJjoizlUrhaJf1E9Je9SgvzLiKJ2ipnE4kiBqHWJKCfZZW4ZyhmjcKHkdk0dlq99NbMUfvcO9LSbWoJ6MpLY2UYLOJmCGXirzOYiHOsogdNewX915O2vgCFyl39Bhk3uqRAcpJBWK7pXelVRLsRfH44bmMCsZ1RyCEoY+GcHcVRTFRChu5WiyTS6sbcqi7fWlD+zMN5sQqRo3l0RXjh4tzk1JMIaXoQ8VPR+EulITOdpKDWDkd6zMio7iH+aQcbkkwYS01IjRUTrj9+v1FVT5jekKYkAaJ+01tH3p1iplwLRqlA3R0sC64iWpbH/VE050aCtRWESdFCxzU5KaDWiwT2b6Uj1mKBgoSAILNVuW5uROW/OkaCJUgp55viw5PbQVi7RDxQFUQ/bUNGUaRQTolIum96h0MJKzBpGbwtQ8YcJa4nsZcJN2KBg3BsCoxhEUzpZoL8zanhIrDuiDWOmQ92x8CGCzjQEMLfdQSizzF1yFrt4BSK7JWkVVxcNORLm6JD2xFxfDw9y5jIdgmj+i3bYwG0kE+4S4e8upBeH1yUNFLXZ9K+oEf8FKYFCrK7swa6orOYkuagxdB+lwmymVuKu7c08eHyhttCCnp79SMBjGzYw9pErvI9G4JU0OnfboYXSerJfLNH3qA3B+8C7BLNCEU5zc0zDbFbF9ZcRAyooLkR/UPVeoPg5V+0yTSqU6BZ/shr6A2JyCLs8INAnoqTf/mODD8HjaDzLQ5FSEc6a8rGVTT/RMc8idsqHIFoEJNZErTvShWmMcaQrOur55MTeYQ2n01Xj31KIlXoY2rpCCtX+KvpZYaRC16OhGz/o2FbZNO2EmVh5NYbM2S5AMHGmsFIVb9G54BGlaNmhgNiX+qSdyKgZhfZF+OXkpN1V86qIemSsXs3DAiBeKKQ22zopMmyQ53XOLqiIsqKDGrjR5aylKxfRPAhbSa6XOGoMmKIoch5w1IAhSUV9EoQjAXPOqRnQhr0CBYZC6SaW8DlaqvmlhIYjxIc+V7qYoSa0SOnEaNUkjciVZBxzky6EjKhQPKJZ9efsjuJT7O++GESxWQwymFCUxOnPl/a3iQPVWQwQqrhcnmPV0QqM7mviVdN7B5lulIfdDBrlNK4UfimAF9cx2YRam+ZD2VMFRCYVYWUQd45x5iQkYnXhRLmfJwz1PMWoOdSgTGTfPJe87rbpEbcBYOla2vQdy0kpRriza+Z5RFwUEviGhqTSGjQSuWNIuOSKCTaTYpzyfJZJA1VlpzerCxUxgVo0bKN3y+KfO+UkQgyJarUTiyjwHvZgp4XApslNSKTk4TKlwZEnDniI0PMYil5OUWNDUS1blmkVd6C+RSE3JFI2ElI0nFAoZcYk+DGC2R3hUVgABJ6hTxhQfvbzqUjkIIrUyjT4NUSvXa+UjK7YpJ6QNpqFKkSNFy6Q2hU+Lc2QHuUpIq0sWBuoKSO7nT8/WHYZ0FGB51BRNhg0KR8Z+CWUHdUPVzklggRp/W36JGNGpQim17U6Rb+oqxZ6QpJ9ZeIk1URNV4sGjDH88ERVbh7QVez44XI5WY2jQKy1aUi0HebVOMiF1Nl1DrHAzayjNaMCSnpqTNnjVd3oVkeXE9sRkE9l+6CZ+4tns/5O72YkZg9uxC5GjCobGOvo7ZQKgVWqQ6fNqDmMXoFKJn/qi9Z07WxBvt5HEkhgq2peeJxo2Ta5nJiO66IhUDCMvFULP4VTVEsmcqigKPa17TwwkDmH0HE1+RIG1IKoMgU3rhYKS1cih4AMKT9YwprNVURbgJCBP3UBb2+jkfTodpAiCpE2JDPEofLmqE0qlnqJqg2xC2pzJNOYigVoBq/RR42AvqldSzSs7k5v+6JXqOqMK8R08MUXG1MegROzDDvULhEVHsVDR12CBBFNpuUdCTgzx9HwtQLxgZpZ0hoUOtGouUXafUK4IbLFRFqxSmR4tNs1rhUtWAFaUOETPe1ucqDdiqbpJcx6telILQg4JRqElfcVJ1LQYzexFVZMOV5ROSSFWEhDGqKpQuxqXFJ2KewI819ssJdnLGfr5wBTpL5ZmEcaFaWFdMmzJVFasekMdmu40imOtrVGtMXTfkG1GTqpm9Aw1hbZoLzbaJkVzkyYPyMrRK5lylWoa6c2s7nqzKBTTXWVEY3tgR59KW5SR3pQOhgMNicJyTLP02lVyi5jEmbTTMJRLijfra+okavcWHMryqo8aiSKgbhHhEENucqRw31yU0weAktpcsIVbPg5lUl8uUtq11LMRjfdtbP6ACIJrymEt6BdtAUCLnbBhVIdZgO0/XF9M8ihEOYONRPAoglSW3GCrNw1X6APo7AX5B/+5eiSwQp8eWeU9YewM+aBA2ULz3hx0/LM0RiKhsHKpyBi+ij7wYSfP2KsHEnnroi69uhs60xIVNex1+5QMkcWp+GPCBEPBLqRalL2SR4N+IijZpXrqlQd+YuiPU8IWxuxz63d1pDMgyKg4kYhooyJq2oAa1nihdYR7pGMcyrQa2/4aqJYfs0OPEdvmqfxQzWBPlWKqtUaFS1xryl6dk6MPkeWn6bVJJvsmMRqza8tdpVNLHWsjHvZKpOqHj+OkS6XPeLsy+w/N6VkLFj4jasBX9xSqtTvkkfzRaRafsg+wItVIay9XM8tMr65QTojUxZLptVVv8lYmVCJtit5LYU7EH0HOyW7K6uOrxMeulzMUWynXb9cvQXSKTVy4xCFR0x0Cc+hIuYl7iKxGeuqMNhLAIYPjtsI8cwV2SyZ9XUXrZiUtpmXcm4AmWVfI3KFXl1oM6rrkX3rX9XWmJ2XR1BdTRxOVDCVUlw4tjahX5MehGErMEwGV6FHzH8xYTupUC6CSE1JdGbdFYPamrlfna2X6ElWq3eq+TVhHW61rMtCFZVNHVOTFBTOIalKIHuJQj547oEugpGIoYlhdV8KzBZIsZXkekmhWUxMeptsP6KT5TodyOsUd7Aj68owq9QkmBrlJVKle0VeMQEH9ijOji1O6tIoDWdpqlpgNl/pZpYz3rcRAF4kdPMq7AwNUPZWSDKvARsUBEhcGqob0rIt1hhlCH+6bhg2ymmpKMmTY7KgWIWtRu1ENTecD5My0cIk+8Cm8JDEahyEXd7qWW4rCweQV4JSa6a5FH1lennJL/XCMuUaesElSia8XdbMuCtJOl/3KE6EalfL2VXLzpbZI6saRTOqy2TZO5x9c4hMM8XvH8XvI7AdiGYpHZ/GJTzYGnjYyjYHQnngwERUGTgEXvQarD1Dq2yaYYIMcVx7gwofawt8QRc2I/uGOPRikh+qjivzfDzXzlTJS/dFWJQzAPmy5VCN9X5Xo86hr/Qmz+foQFR9I4tOp/Lsk/0yUH2ZMpIU7s6b/7UEZwNRTIt4h1ftw0oY8rkUFPqnG5rhGADAwAD/oZOPJQ+Chf3Rzm2mkWm1uym9fIGzKEAMYR7n2RVIiDrVBUCl6tAp8AxNfYIaPgXGBP86jh93BrKRF71K2PCWhb6Q9SVQFlX5x4aBPKpWyJV+0cRaOeXUn8vp8KRt/frCYz5quUrpKp8JMA7UvGco65vrC0INctlm0hTqxu8b1sdlxnQv1iunbzxuct4ZlQk0N4lKj2O8N1KswpcIEyC6U1rEYKEFpqkHmnbQ8xEli6m7BV0SQK1yBQnMSTEU2eJROukJXZIisCDN9ETTYOUqFUFc+0V7uytTILRoumnr0plbVNeZXzwKuDhzwU5wAFLryP5Y8EayViOhsEKSDHwS7K3GlM+KWnGDpyVYtpzS4tVaklal70dN+aDU66/o01dRipwaAGyZtly2TCmUsXWa5i3hwVxlc2j3aeZrpxp+vkVdJkkWo9vhUmeh0BqgFj6jL1ByCNSoPH1JKo0jtoWQQkgYYmKqWsmTQ2wLNvCF+iFz2cWclUGug6msA6gMt/QfaSOnVTVLBILh2sEkNKJjHQIG6XjQwSwwexTb4Kl9vubJDdHOqfmFvqw5EdNQ1zC5RUREmoo/xrALV5ajpFZQwLfNsae+hr7r6/UzUiqyK6JB/JlZpkLWKD/+wdhHtTHa+RWtZYzXEPhiGZSpkOWpJY05tyq0cGvdaZWeteVQGokpZcXW4lsoQE5VKTSdNoxfIlpwI24WoTk6yL57us7Zzco2ZgZJdhYiGlxiXvsS18bY0yDhMqtQ6itjlTIKipA37uh90vSQeulitGEoyx9xr2hh0dYdWkMp0nyOKFukEPNMuUNHXjGWCg6ioWV9D32QYbPUcJzJOkzKrcpKOSgFLAAW0Cnn1Y+EtR3nvrueKIlE0QaB+Y9KqTwOQ+5CyNQDJUFpkoy2g1FcFTFAqlU0S16aSbi1dg3EpDV7p5KOX19YFG/uQsxFr1TuLIsN1UQYKGcJR41OGXF6xWrzzEDVHEWajabd54kJjcBs0mDpqyqqKG1QRN4BupGfrMBClDEQlH3BSAwtfY3LAv67NVKLUbN7Sq82gYTU1J/qhyuwZXENgLQYFBslrMusWE8cAhToo+EQ24kV/oC0KPZlYlkiZFqqr8iGOsFTsB0mn2JNsEpip9kZ72y68JrpI7GolraBIlLUNMqXGS/toqz2gmpYXMY2EizqX8CjDJTkXG5ItGPdLXZu98h6jQ3WiLQdqg324qZWqpt0rS76wwZMi/mvTZL6wVrE30JwNqkWiETOGZqSkJoZQ5aggE9LpF02pTd3hkWWKlWLbOhOCEDqFYeje9yVAaPoGgPZ/8Gv1Do1lAQtYtAYrUjknoA8315MK/VuaNZLw84EPcbTHYY/sPhkOevaqcT1d9u4860x0YI5q7fmvRRbMZLfZmHvFUiArm1PrxPDZJ9xElp8OsXRp1g6/lpQ+3EGirqNimgObywegZXFNLrU5SlnickQZjVJtKrfQyrZKMHOjVHBnF+JT3dp/QZfa6eau/hlcOAdpyahET73cqQeFd2JRQUpNoyulaY8WGtO2D1ZWAzE12DZY6lEELR32kVRKda243Wvzs3awe1PCzsaqlkXBu5W2+jTZR5rruUMvvR6CHz6Pok2rR6lqaR6tpWGwRG2rt7NB2a6dhqjd3I/oEBVYTz3atdmvV/pHWymVK2EyzKwa6Yu4UBz4eiCyYf2mcAqCwWopJCcNHC2CljiyJms1T5uVOZAyZlurJsVpyU3cli8w2oR1U4uwbu9lrtmgBezuRNZa1ORTMwewaDh+gqf2DENcQkFXRlZpQ0JVU5o+t18CDXj91c01+6kZyNpHESTfKpstpbJ9NV7til674J6uqJnX3BgUzel2igPdH7LQG6JoMZSgocapRZknovR+q5l/oGsVm2xtBqGBAbrjCsqmpaEW90ahVvVwVn2pqlnQKetM2s67okVcynGFxZAvGw32n+vT74CHtWsNDhMPyh4o7Y/ZAJELouS6vw5N/dDAVlHotnuyC2lONiX4x+t+pTlSWfnaLxqScbAQLzErstBnuoPOHKLzVTmupVtes2m4vq4ezgx3i3bXDpP+P5SHlKuLtbWPhGdLKfcvEVVzrTOGtWVJjAQ1H0hc9G7j26IurL0H6/XhBLPaby3SabLuPU29q4oZzZXqA+pqfiRm0CQNiybXtEbOfevKmlMrUze2Mw3DGtxeaW/1naKSYSqE01wP2Hca+odfdYAlGy/2ByQPF2oxww1RrpsfTmYKiymdaopoGZRRN07Fdgqj4QpPxwwW3NfXfiLeI+HZgWsExDS/7IpETVj6JJfuWFzIlFIEAh37NPloi5W0fDYRg1T3a4NUWWpbI6YwpipaxbDd7mp2Q5wICy1y8aOiPtxfBFQEL9IoB5Fr+y32iI4mpamJdTclnYFBdhdDVN/qUbhGVcLqSib94FGzL5nCOstZDAgKTX0VF7X0k0gXtTQFcm2ppVvLwlKV1x7XmkHbVDhlQ9vCmlYZ+qp3TVe3RUNJ6+o6U1r2f61J2xkilEcZ9n3P7ldzYYLh1qVGgMZ2/8gP0WenxorS7mure9ZnzQDVIykcsH9jTZvlVCXq1lbT9FnCuAyV7GV/kUzDhappGNWU3rc0JdEOdGi1ZBZncBamUV1Kw9cBZnVjm2tvoIDXBhRuHj7VvetMu2fk40FRUbFRstWlzpKJOWGgKqpbrFutrdpW1mKK0q16Z917uLIpF+auYVZunbHl5PtN2rUxc6vKk7hTCNvlICmsW9dGrnM9KT1cVT9Hrj8BRQ1LBl5HUnMNBQfTpBlk21KhnR0kUsmNjfem5lLh9vw1hcmBKyRCc73WSj2uY0YcOgceBdRtgybWpZhi7H4vvizA5RFmbuiHlGlbn3lTKB+UTabpqTrJ8F9TqZzq4xiorQt21rRq0Mt3l9m/cClK1CymybRo6NZQFCZ1jdGpS5kZ7ONK40euhlu7GcKo5ZvSWNOIeTnF0ksx5ZTSXKRhKJaCm0I71y+FuqMrioTBKyynkVR3bTJmomLhfoCrDMRVIQkBBFkGaF3vEJiiDM3ewyEpGXBB2jR6TlvbdiRsfEQABaNpeyVd3SG69VSe5ohGNSRVb5BGGstk9LflkQ7q37AvLHQtXGo1m7ZsCiJXNzWlI9VZG9C102z4/32xKpbaVspSomk4pamtV5fvEOgQ6BDoEOgQ6BDoEOgQ6BDoEOgQ6BDoEOgQ6BDoEOgQ6BDoEOgQ6BDoEOgQ6BDoEOgQ6BDoEOgQ6BDoEOgQ6BDoEOgQ6BDoEOgQ6BDoEOgQ6BDoEOgQ6BDoEOgQ6BDoEOgQ6BDoEOgQ6BDoEOgQ6BDoEOgQ6BDoEOgQ6BDoEOgQ6BDoEOgQ6BDoEOgQ6BDoEOgQ6BDoEOgQ6BDoEOgQ6BDoEOgQ6BDoEOgQ6BDoEOgQ6BDoEOgQ6BDoEOgQ6BDoEOgQ6BDoEOgQ6BDoEOgQ6BDoEOgQ6BDoEOgQ6BDoEOgQ6BDoEOgQ6BDoEOgQ6BDoEOgQ6BDoEOgQ6BDoEOgQ6BDoEOgQ6BDoEOgQ6BDoEOgQ6BDoEOgQ6BDoEOgQ6BDoEOgQ6BDoEOgQ6BDoEOgQ6BDoEOgQ6BDoEOgQ6BDoEOgQ6BDoEOgQ6BDoEOgQ6BDoEOgQ6BDoEOgQ6BDoEOgQ6BDoEOgQ6BDoECgI3N8dHQIdAh0CHQIdAh0CHQIdAh0CHQIdAh0CHQIdAh0CHQIdAh0CHQIdAh0CHQIdAh0CHQIdAh0CHQIdAh0CHQIdAh0CHQIdAh0CHQIdAh0CHQIdAh0CHQIdAh0CHQIdAh0CHQIdAh0CHQIdAh0CHQIdAh0CHQIdAh0CHQIdAh0CHQIdAh0CHQIdAh0CHQIdAh0CHQIdAh0CHQIdAh0CHQIdAh0CHQIdAh0CHQIdAh0CHQIdAh0CNQKPqkaqmf1qblwnV77h3ldm9uW/M/mbmT32tefOyOyXVtbZr5392Hdm7dY33fXHmf3w3QtOyezpH6oJvvSdN9yXtc+Yu25OZn/+3q++O7OP/qc7fpDZ723++wczu+jsH41m9pI715fsbTd+5Bez9hf6X9mS2b+4/PDbM/uBH8/6Vmbv/umPvj6zTz3orisy+84/+95bM/v+Z7/m+Mz+3Rcuf0Jmf/3uK96W2fs/Puv7ma36nzk9s3tfWP1TZr/xmxOXZ3bVFz5SOHxo6/Xzs/bCp7+qiLjousNelbXXv/erv5rZV5z70SMze86ej7w4s69/3YYEqhrJqsuXbP1eZp/9+0cUUZe/44rfy9rT3/CZt2f2CfcuLo446+3rP5y1P/3jw0v2/d/+s89l7T3v/PXnZ/ZlF28p3T5+8emfydoTL/2rZ2Z25T8seklmf/hTL7whs9tX/+hFmX3VSTOfltkZa9/z85l9x8Ef+0RmT7vu28Xy1V/5wZ1Ze9tHPvyfmb3/u0d9KrOn/+1bnpzZqx74xX5m//zQZ12f2V3fOfotmd38rSd9O7OXf2P3tZn9hc9/qJj5smX/Uvz3mM+9+OtJ8Nh9z/9sZjfsOe6XM/upl39udWbftGFpibfnXL7737L21N9b+n8yu/Csr5eRsPdPVt6dtQ++7rOPzuzJXz3t8Mx+8nUfuSCzd37oiKLvjre/6NNZu+Lil12V2Wc/ec4Jmb2jmvnnhWDdf1yd2d/f+dLJzK588w+K4EsuecyPs/aHF35iYWa//8WjipJ3fGDjL2Xt8pf8TcH3iOsf+Nus3fCo/q9l9vLLtu/K7K+9/3NljF7+L4eW8H/24ndPJMHC4/f8SWa//M+v+MPMPvj6Pzgvs48b6X8ss6+/a8afZfbym+4uFn/3jR8oAXPD+Zf9QxK856uHvS6ze3+8usT6r77rA0WHz7302UWH7377jkKw7YOzCt8vXXnxXclh+cGvWZDZf1u/6azM3nvFfxQPveSwZ/xs1h5519uKQS9feNtNWfuBNZcXzH5n6bUvz9rPv+KQWzN754X3Fh3eMvbZMiDf9+Bhf5oEn5w5twyyv775k4dl7S/+5NZi0EHXzi/dfnvJpSUQ//oZZ40m7RkHvbkE7aveeHGpPeR57ymoX3LcB0qA//Di75YRMOsXFhQHPHnbg+9OZn+y8YZHZfZdf/3vMzP7jZt3vjizbz2knqvueNunDs3apz3uByOZ/Yv7Xlo8dN5lLyhR8sa5c/89Ca59+0l/lNmXfuQ3X5nZK8duKzG54Fd+6YGs/fqHPlq8ufS3vnVM1r7mlf/yjcyePnPyJzP7pruWlVH49pGfK3H2a395Z5lLHn/Bt4uzdv/bnYXDBz52f5mdX3nlwcWFH3zBO8so3PivFxVQ//Uv/ujRKe2YbZ+Yl9k/furhxZuvPvH3yhQ0//Vv/3wSnPelowvffVuP2ZW1z73hn8vQ+8cvfahMK+eue+Avk+Cww9Z9ObO3X7v+tzL7+c8tW5TZW47be1BmD37imn/J7D2XfbOIuOjvv3pw1p7xmVuLmV//h/vKXPKe0//2Z5Jgx52LHpvZt7zg9WVcPGflmpuz9lsPvnlDZkcf//qnZ/bBo965I7M7v//A32f2dbf//u9k9t7fveK+zB7ywz0XZfavb/qtElzXXPPdH2btg9/60B9k9o2X1iH3j294sKh+xvMvfFYSPPkpGy/N7C1P+8e3Zvav/vHwguRv/NW+EtXfveArDybBT5zzo7sy+3OPe0oZ8yN3rt6dtX/wlC8/N7N/e8bzS+zcPfP9Bd9fPGXZt5Pgn994xf/O7An7vn1hZm+5faSX2RffdX8J+2//x1O+kLXvuuiHJUruqF70X1m7+q+esDezd756/dcy+w+X/a+1mb3srtqKZ1evfW/WvutLN/xzZo9Zfk4BaushI1dm7YvWff/MzP7at28vM8zmp55caD/3tnPLtPJ/Ntb7h7c8dd/7stsX3r+9rNJXzflwQf3YDaedlgQfv/ULJ2X25R99TeF73R+eU9bYd3507TVJcPRl33tNZt+877NloJ9w4R3PzNqv/2dVhtM9/3FrcdYrfunK0m3dV75TJpvXvOG/ipIXb/vo+5PDA6d+pswEey5+dQH1j95wxqwkePobb7gqsyt//ZWl2x2nvrGE56NGey9Ighv7hy3P7JnHv+9/ZXbXH33hO5n9zvo/eWJmP7Nz20cy+4/v+ItzM/uqf19aOJw+u/rjrP37WVd8MbP/fPd73pHZNaO/e0FmP/Xienf8g5f9U5kGZ7/0urL1OeWyN5eJ6ZDDj/hGdrv7XfsKsxuvf1/RYeOfzSybvVPecv2pSfvedz9lT2aXzPva8Zn9tdveWwbZzNPuvqTQfvzlX83sX167pkwr2z9yx5Oy9qJV88q4eM5nFn4/ay8+fW7x8RPPfdxk1r6q9+mnZvYl7/3m0sz2V3ynLD4nffPIEr+/ddzTrk2C847ddXVmP/y1Gasy+50rRo7O7Nv/69PvzOyVF3z2aZk96TGv2p7Zz1yxsoz50353459n7e/3v15G7L9e/eVi222nbCwivnXvVd9N2rfuGJmT2fPf+KYXZfaHr3xMCdqX/M4HiwOu3vf2n0mCq794ZfHQng23lzA68brTliXBJ5b86jGZXbTt4ysz+6JXvvazmX3wO39cJscff++aMsV/8zde8ZtJcMsbzyvovOMrF9+TtV88+s57M3vdF/6gLGprzn7cx7L28L95w09l9rgLPvnazL784y/9wf8l6rzjue7+/x+VIomWHSkRJZLMhk0hRYiGskqIrDJLUbJCkUQhI0rLzNZEZRVFihLJuIyQrN/ndvs+nu/ff/fb43q8zuuc8xzn0Nv7Ap4T0tcHCkQzPwC+8LhKx/jPg4ymK/NZmLZv2bvkeHiFlhdVA7N5q64DT3w/Sj3VL9/wAtR3x79Tq3ikUqgD1SaX6Q/w8ilbyijFzhEq//FbBRUwtBraUmM6k3VEFOoNidilwLUXudcCNYvnvAGucWhKAhYk+FIsIsz20OLVEiVFYGAKb7sIvCX3jU4y+a9sFG4XlntUb1Jtx6hXB+iw0yExtevCeYxgcaOKE7hKzYq25G1FMs1skXkdrS1XePVCeI+L6tH+Pr27fhaq5expysmiSkuKsUFuCKVGj9cxZXg3CTrRqbdjvyMH1AF9EeqIvo2bqNkE2nlT/03at/0dvFbKeauBfVwHCWXbg+Kg1vWvvAPcevoCNTEeHk03qMU7hWir4z/voJ665LgXJVem3EXKB61WkRt4TKNjP803jst8P1RJcQ0mYHJkHG1fweAx2jOHFzUeMKTGyNsAP+7xDAUOP2FKBXqqa1LFxs+Po8j//iW2HgbxK6yRwEKl0/OA/GFvAoB6Sd1UvEelAoOgXuaZoXDPuXRPEWrQyIFW4II5mRLAw7tzbgJda09SVq9uueEOdf7UISFgvtOkDDCXeZgLeLkxiw6ffjcLA6i2+v1hQJOfp6iyXg3djoV6SWg/bZRFdMQ5qE+GL6oBz7oULwaW2ou/AA79cKX2OrHM5AHUqSds/wFNSv7bAux4rEKveDJzsBDqXpmD9DYLrcpNUGvz1anQc96JUpYsLBKgy4hbUwwV2fTiEdoz3UPiFKzV/dy0Z3NDlWncFcvynuEVH2f39gGVLXxNgQWB6huAR3XnU56p/xJfAnXpJlaKm2zzm/dQJYT46PAJXGpKJb3tlRKlcqBDKMXYijOe7ojZHL50xgq/1qFJfr27hRLR5nwcpfI7G48TeJvskW+UZ62iDtTMJWVvTsAQ0LZhmuZ77y6Fe7KI8bPpb/ljdGY9XsxWC++QwZl4IPcn7Vzg5BdfWpCz+olJqJvDvCk1/HxXURLItlscheGAXDRtKl9xhQtUtVrGr1liIrv2QW1q3ke9Oj08k2ZWlcROd6O/bR/2wOtX3Xwe+LRsA2V1woVAMajJey/SBaPq17MRqI9ypmm+y7Ir90K9VDB3LlAx9bAK8CTr0lXASP/QZOD7///zhYT4Q1qx7psbbTCIz5frJWwLFQaWnzKnCpjr3/MLau6ZjRbAud+U6b6jXXmQ3nZFhnFHXKa9l5H2Hn2X6BW6rsXAWvGDNAevbyN3oNYkTtC4STJPKOX4VAN0YFh/K64T6HAibhFwn0R2HDBD2IpiUciiUAN156Y0fSCvcUoLMCasiAJQ23CSulEue5gGDCHs6fnA3CWf6V7yTOcOnSJv/9uaAEPqmtx64JE2k3agY1EV5fr1Zn4eqL+vZVHfmSf/lSZZJ1XdDMP8Ho1bwL1Xv1HKCdcxGkinjwdNx0j2Kxn4rP+Y4LFml5fZwIzdlXLAg0X7GoC3r36jcA+M/6Nw30m6VwbDl3WhM8BR1QuzQAUDCeowl98O9UC9uDGO6s1awLISqtuA8CtCJkfK39S/fdVQW1ax00n21id2F9T5fX0SQOfO0afAVTlefsA5Yf8oWGfHq89CLYi+4Ax88yudrgeHHsfxQT2jvj8C6LrbhXoUx+4P16Deqq/5ClRawE/7cHOREZ28Ni6rY2FwSGuixS9cIk9e1133TsMgypthCDzrx0mpcfz5A5qk/Fbz1zCMf1pM+9AcUk9bbcwlUgTD7VRxaiCTtyYDoZqe3i8K7NJKod2RM1+lCnVHqB91o5T9YaegtiyOpOSKPLme6kLFRICmIzlqvwLe5u1h6sCIQXl68eU/S5igZu9lTgdebnCmtL+o5/kYakCepBOwyYLxq7Q31z98h9qtG8sCjN4vvh3oGevrBjy7eYROvVwnxo1JSuUobZRefUIevHtF8qi6zStL30CddBXqBmrq/6X22hBudhJqQNpPivFtt8eSUB8te2IPbE9cQ5W16aDxWqhit+dSPoQN5lFyrWr57ycM5THH+IF8vqeigIWBldTwLm2dpggxe8+lm6NJvVMVvKrG/Y3AuI+FSUArI2cxoGvEVSpeu4WlhVAf/xdPb1u0/ddLqA22KXR2b/lhSY3pyHUmavHh3cKUciyi1ll4rHJ/YQ4w4AcnNRBNmUBKDZOYjdTEVFLPHoc3c4UbxcI1794+qP91bB4Gfg64TUfS2nWzhD8feW6GQfa7QS/wsdubVOD96+W0Cu/pfDqS+OXsDGBoEzTXBIpfe/QbuENWg9IolMeVgjUeMxgCw6WT9ZT2jS1eU1Clh2LpuD0eGEKNNDfu6DgMTpLTXUDOU+2rgZ1m9rzA7t0ndIGlE8a5wAsNXjeBUo3OgUDu0YZB4LOIyrvA3WfaBIHKpZ2E9gfYrkBdwZLhD/yw4hM38KtAG0XzFocNrW1MbIBqvurD8FJ4hbQNC4Adk5UU+YOjzyWhRslKURpVtvh9gTp1v3QRcOjGOarYEr9COgMcqx0IPW8rUrUIb0mZxGMlhQL04qG2UzpQO8LCaRXvF4XYQX3zbR+pjwfc70H1FpCkTmC5PHoGapR26XWgjnEPRUi3ZZj2ob1XlmLB9nophXs2QYTSaMXr2f0YITHB7CowXk6CRoj5/UwF6sKgQ5zAHUprYoD+LD1DQLcic1IfyPixQm1/yELb57f9rBrUHlmpViDbBpsy4Lr7O9iBiic/UkFez2al3flRZSMCQ2Lx4XIgV8kmCrd01yMrqO0RY+eBVsG3x4FinyQJTbyl1kHd/eVaL3CSr5PKaZmDJyXBa5ktlBrGVfHUHLUys8zxWHLpJDXSA+Wzc6A+6ymkVqw335wKx1NIgVL5eFwgLf7Qdm3aPvfbB4MxwvP6x9QcORO3bIDakcpE3V588653UOMls7YC/aR2UpG9sfz1FCrLZk3KKDGnXXSrMC5m/CqiasUiCXgnbxVS5OtMrvBBjbi1m069kDIXWmbI7nhKI6kuR9qzg473duEx31tM/MDj4aGUXBeKT1BWD1+rok0dy7Gi5ih89FI+HrNUNKFC/2Mu/QDqhxr5HqBfxDR1mNJlAj+gdo9omAJ5Z76eAdp9LNADxq1K8QVOBLcFAXm2LdMCHvi96zKw+uwaDqAkewIdScZHxEOhZijn03Fw83CKC1Sl9HklQNNtE9LA3+qbTgCzWIz+Av0SBX8CPR0764Ayn0IdgCpbX1kDVzk9pbCoqatSs5FQ1qPuedN2ySt48/JWZAAl14tSLOwi1vyDGrolZZq8A5ufA3d+kaEFHXBO7YBabTZAO5k7yEe9b51nB10tJWe0l8DLPvpKFKhelkERCpo9TsuM+LuDDkvH5UvewJtwaL0t8PHTj/eBEa0FGsCAPUlU8/rT3NRTZTo718Dwt+QcLVPu9NcxqLKGd6i6E6M8KG4aL2TaYFgmZc4NPCb1WB44KH4yEhi977Im0PRyRTFwc8ddWvGf1/77oErLb60Fvu85R/0hiKc1/P/UsWX4r6/mXfYEyukZ0YHlabyWHWpE0OUK4LkBkWjg5amMNKD7euc+Qrldz4BWUq+pHc5rqqbB9D52Uv9x7eBshfdmmRT1Ca/BxlSox/l2vAY+EuTOBDbcbKkGXij+eRzI48Z3Begiy2QGHItRoaqZ+rNtFOp/+XpUxP7Oc/PIG2JIGZDJx0Jvk/FIIjw24dEIb6n+HCOgqXOIOHCZ5Z8QoLl3GPVAoTKxT1B5sqvp1qKS9Jiab3P6DL2i57WZM7wue6t1geXx2jRCodnydVC/5urT4rf2zQ2DmqRaRslrJtTEA1We6SeNcOTQD3uoAsXbmoG8Ks9YgH0LnDuBH377UW+t/mdBhdkzvY1avV2w3jd44xtaCoG2Vwbp0LxyS20lVPajrNRx2T3WHYQ6JaA2BVyQuJ/S/7PSScJj850pYeKjze/Cy/NMTR7o8+KxOrBTsYyR8+y7qUFFNXGeg2FcV+sq8N4TLkug3v0t90n9PEqlzTF5iZqDjuSvYzCU17GOAGeKEmltOwX4qUQu6myj1DjnmxMHr++/5DvAt3IXxIA6nkwRwFIbG1oQazonpcZd2T1nYAhexfilkZybphfU3u5l5sCUNT8kgfdNzlOe7TjkEgD1v+tVScCW0iQqstQoUw+o5bE1pkChlveqQB9nKWqzEiq51KvUZyKo6WhOP6fmm/7Wk9RKsReUk4W2prRnlzX5b2Dc2ufuC4Acc4dUgD32I3Q0nUg7R6nhbseoN8kJSeqB23qY5PBY1ZmpF0Df5P2UqS71B+kgnPRaUw/DipVedIt9qlQuBDXXcRt1rnUva2h3XOLUO2AQ3fTiPPB0Wf8vIEf7uQbgIdXAFGDeh1fZwH3hgXrAz7PhBcBhC17qfe+LllBjKnu78zMMrdvYx4BXa1Jcgb+XJtF0WG0+7YCa3LqlH/hw2ev5QNOn/HSLfdN59C3UKZth2pKOEFfqBL59RhTuzauCSVVM322Bx57fF9IBhsh4XAT2x4ZR4UTG/26CWtRfR9Gc5ZvYTKpAHAXgS5/uN6inhCMOAQNiEw8Dq3V8RYHXs5KpOVqv+0P19mPoBjXdhcGuVMcueszReIxXZCPtmbXA0itQrXv6/IGBb39wAt9eTPkN1MvZSF3jVYM5rY3zpOEKGIIeyHUDB00CaoBHa5spUx+uKKck4HRvE4aBmX07KzBx9xk6kpY8SaOpa/L/ptTIOllDNa+TyOqIxxZMNVDcmlc3roY6+fEe1Wbf6DjtuqhLOUU+apHfQ3jPTX+jDpObvP0x1I9Xiz8A9y3fsBiYMZh/Cdgcs9UIqMp7iKo7/dLXUKhHr7PSdLSum9EZ4KvQ/QqG1aPhs8CppYrUrm4ECvJA3XInNg1o0/eU4sa9/SJNMjV7Lp1DymHn3OHVGdlsCAz6s9YGqOkrSbl+zF6nDOqhgvZzwLvvewOByzmD/wEL7iQEA7eFrY0C7vA/2ghU8+uiW7fc0r00ybB2xo+2xumzlDC79c854TE7WU89oNGvXU+A5pJsTMDzJ+7SK3rGJASh/u/jopeBgUF5lLRid8cvQPX99I4if2W/0DaorSxctDvBn7toq/0FGB+DCg/gbIF32FyMIj9H5V8dVCf+xRpALv3ufGCYpFo4sODh9VzgYf6fysCFez/fBDb0cNJGSbBNU6cNyzKUhWFXyl11oAdvCmVUsewzWoVHcCLF4snJN3fgPVEtTOn57nMprU2Tm3k3DMVDS6gV24Qur4XK/Ji/DTjkt+UTcPK/Nuq0p+SVKFjvkphjYejW0KOeylnx5xDUxnWHrwGXFAZSZQ3f6SqHOrvqD+3ko/Ot9GJn3s1xMLQJC54GlrQoE0Ztf/kaqobX+WbgpuUvzwLZtZfcA0bNKaLF1wvEVkBV33j+FtBYjpNa8frPis5QFZKSqO8IbnSIh9oxbwf1VAvxHipTc/f4CBg+HGHNAG5cWtEBXHEjhyrWfH47rS1gfnIhDM4npygW5vIaMVDXPGB8vH6f5vlkqJw21QPAB5VyXsAN24q+A/XnNSQAP914TCfD+sJ7xlDT59WtARYKMP5mIe0/Yw+os+9aqVfvY/Glqb/YsYFmln/PPgre2589JoAGGvcpCYJl11DDM3TbSWkUtzqRupy9YdZCPCYQEkK9msVMlVRtr490RXnrVUFFZlT3mk69oy3HqXPtqrI6gsE+e63eA/xd9fY8UP6dsiZQ/S/jBxtzxZPvoKb4e/QAJYbl1wE5zw3sAErrBNFOWjF/pTProaZKFgz7YhLCgHtO71MAhg/oUCt+NNY+D+qKTD/aKLHBQ8NQr8XVKgHPFn7XBao2jVPSKhz8QU2sbTRGC4YFLZd8gFwqPT+AXk+GqWuIaF9dAbWkTk8b2PCUnS4utSvXbITK3bDvNlC9/4w/8KOt5TSwVrWWLhhDB464QQ3ZfUcE+E9/Jx35BVtVCVnm36a+8+mJtDe85vM9KJqjYfHfoHbYRcwCc3yd/YAO/BKsQO8da6kgb1dUvYHqFl8uDEz7YEdeQ2XFj1C/3ObbAORzrKAepdXtSAG4uzuH6uLtc/t/8PrY5FLcnmfdpqvP9e7LR2ColdhHb+MtPKYP9dNlXW5g/kIWGkFBM4gOVs5Ws4MwRM5RawL+WfjSF5ixs5NSzj3S6gVU40frKCzTKw5QK46ONqAyjbQ3oiTQ/Gp8HY81KmnaAf3FamiS/OZsfFC93jNQZeP6J1A7TmrTRk0sMqdD4us8z8swZMRU2gBnz32jBvJdSCgI6vQA4+8ljunXCEHdt+IhVYD09QNU/mGeUVdhyO/a0w5MNJE4A7wjPyIIdMvjoFSOjzRugGoVdIYm2TedSpHn3MOotwWx/XfhNfg5TNhe956OpMnZMikYDmT/onpb87C5C+qbT79pDjvMvGlTD6U/potL1u0tVCI1KiYteCzYVvAKUGPL+vnApq+xNMmq+GTa1GPKtymwrp+M6bFWlYPf8Fj9qmyK8SI2xr8h/L3GJwaDZrbFYuC8eftXAadLc+4BnWLO0eLbUo7NQh1dMuEAvMKZPgn0KdGVAU5YKWwFqo6U7wXe2XCXIpSjxPkOavD0U0ugw5p6CreI/Q06Wxo2SR2AwbdwRB9obm8jDhy/nUJHXRGTXzDUyfPHlgN3lL+0Aq7s6aOrhEYa4/NXu2LmHoehbn/yTSBH0hTVRXZ47wqoaQVf6aB6FnppDKrgh7t0J3jOte4I1DUsGrxAjevs2cCwgih+oC+zjj954z92A/Nm+TcBnSr/o63+5LJcA+oGF2uK25zkCh6o8nPsKT2XXi2KhGqQY0uTdKnfXATV++tFDmChyeNOYNEVpjjg0XX5lLQVcm5MUNMOWlJGFTua/oRqPJ77Aegq4UXnUJpkVivUjKzHpN4sEqMX7z4VTnFzXbSC2qAVbygnHjNs+EldI0xt3SOogQdK6AeFfoH1X6CuOKxEq9BkukXBKmDnp8ib7aofgdfxRL03cLRT7z9gKlMRnU5io9mroWZGm6cAX925SF3uctutLVClrZLXANfmhesC/468olWMdO2jit0ZZqIAQ35sex7w6n9byoD+G40fAHMuX+4FxmWvpxoyv3TWA2pnnuo5YGTQHi9gY6Eeve3Qwiy6cyUVrwqFIW+RE51kZ1aMTpJaEOACZDGepZ3saDGksKxddZIOtXlVB+zhbe7VpcM9Kfw67fpq+wJ2GBT22FHkSxPSaOpPS5/QJN9tkDGE9xvLIRrXJ7D8GNTKXEY38l14KBrqw/cfaH+Dmse/Q5UP+UHXfJ+nDkZQP3QpxwId+8VMgVEDErRMi+lCKv9Iv64QGLQz0kuBmVYSR4GTjW+oLnLLKyh3mvQZf+sYJr6ConnPwYB2Z/yew3OM4ObgSWk0vLd0PVSxu76NQIUuxkXL54sntmQMZ8HYQrgehwYtAV47ffMU0Ob5VqoTr9kiSuL4JMZRLZwb8x5edQeXeKDQiPly4FUxHw2gQ8Uaung57M1Nhzr3fHwOsLj77B7gioLhRUCejFSK+Wu/+/TYnKqldNhrnh+jxMxfaER9/tslz50YYWZ/ox7Q6j8BSkFdtUrawx2GF+ls/MdZRdcQJpO9Ynjsg7GCK/BSlN5VYGOwJeWHYdlnaqxthnnUDiSrRygblzS+78ZjFs+uUKNaeNvnNtTJO48IU7S4mKE+LG7YBTx023UKuFDPnW4DgkV2AVDF/C+0AyXqWVSALjdcaG2yEx8PQP1rEkQ7WbeafRyq5IVva4HHr26khHfdzERbcoP341MYev+orgMW7lDmAlZxGNHuPKzhcIca8qaNNmrjtowRqCte7m8Erl9mQ12kpYurEuqPklF/oHvBReo4nQ4RnFBNWb/QuWQRa1IFdQXHPuoMFkWGVJXP+rn+/J9hjE641dLac/BMhZY/pf/yJ8V0ar33MlkKg8hIP12q9JcG0aBxppz3YXi8YFAVqHD+nznw3es8Cs/vnDPVUO0dXp8GLt++lLamcpJ9P9TswHraUQe5/EdQhaTT5YBqB/qp196S+0Ox/sy6SgSG26diLYDx4ZY0wqdsBXpsyTUZqlGX78uo7l6/Wl2Mx/5FRv4DDrxjNOPrVT9ohG6hPRTr6omyx/C+X+B/AqjJw7iFf3O5/hqqjsTBrUCJcAc6vfvXNNEIOz50CsOwv5BNEej9TIV2PeH1V1+oP4MG6QrHMqq3EupAYh2V9tYHd6nF3a+To2bsdY/xSalCt5gfeKy5724icLPZViXgvAwPOkRPprI4QTV4y6YDVGoZprUdsd4tBjVNom8jcPPoEDXJ8iLfI1BllGb2Ag3Uty8Atv10nAbev9E7CKwN9EbyDga8UaMI2Sa9cITBOuE09YlcnZDLUOeVZ1Is5EpMadfNnZmoXwpMCR6Et1fifhqwZP/Ce0D7XiXKkozULXxQObJFCoDj3j/cgGs7H5oB81pu1AL7Axm/Who2TtCCqsO+6yFwXPUIlfYxtSXKUE80W5cB88p5qDZTwxifotmz2fwFDENNh5KBLFLHbwK/e+dlA78dj8sAyvKmxADnnxJ8BdT/4UMrVn9c3wL1VV8utaIDbzZ6Q/0XtZjGteGW6IGqKvKcA/hG7e0WYF3A1TVAE34hSqOkXZ/olMqN66WWzGn/kVY8vWHGB4/tcbywCXg9eIKuRD+9Grqhqq1bqw0MMLpPB0Ce9/wUqI/PfxYFpltIUACWLe2iwPYLVlAF+F2dvA6v8+9Culdsj+2k6Vi/q6HuqTbbQNn3WoDx86Kf8rMIjGC+/sAOoEfvHOqp33pKTaE+7EryBHrWLaMe5XDxBNUQhw3fGxjiisaTgOWbiiOBIa0c9Io7t1WDoG52qr0APO1VKQn8ILOW0lPAjbkeqnqg3mJgioiILNBzOeMjRDsL5r6GWlUrtBMo+qBVAuh0XoPayojvOwqWVk6ZGgyabFvIMKVVJwCVh1vVCdgzPT4DvLFQnBfoEdtOM6tKSE6AmrL2nitQ0CBgClg84fAZePQb4wsZ/G+aUyNNn1RbBYOG355eYE5WZSHQjF2NXlE3smoe1MwrmmuBL2qWcgF/VZpRPvQzWR2DKjDTR/mQJeKQDtXXW18IqPS0kE7Iykd3KLl42TpUYDjKk3seqH/Ziib5ME/dCupwGeNvT6y5GW8LSHtPSVAcYrMP3r61JVSQvQFjtA8vT5UGwqDo509NYY/hdB9U30h7Oo+ZQkrOQr0lfZM2SsFG3BZq/sP1VP73NUYWQl0599BdYNioAUX+AC/jTx9q6w8bw7BFOIymY7Jo8RmoD/bs4wUK3zHfANx0L6QDmNnGLwP8JJtEGzW38SWt4uY3Dn0YdA02LQKqsPH3A3+XMX53WiNxIxpq4HNtP2CaLeNftHYfUeCG6ubm+Bc4s16RVjHGHEm5blPKSoNxn5erhVfDms0ImGrygyLEufxcPFR/bsYPMaGCNrT46/6nwmDIT9oxCxx21lUHRrd+OAp0q95PwWJ+2KsDVZ+lhiIvpPH7MtT8sEQqBus/nrQ7pUwcdOT/dz6LUtn66RDNIYa9jg7A001rKFMP9T92wbi7ljC+EYN1dxxlH9+JnVRDgrobh+Et2FHwFchV/2cIuH1A5xrw9NJ2KhzNTI6TUDv7iqi1Jd1PpcHOJLceh+F5wm3qMIf6Gf/uycK8+TQMInv7DwLb9xx3B2qLnL4EbGVmeQA06g+TBp48KBUO/N3jSAeK3LavllC1dBWeABuEWLKBzy7wUX9IkxakhMlaaJMIgylrCV0iA9Zcz4O67l1GN7C1RM0aeGDqAZ1ObZnWlJNdhfKUMOPdf8bhzRK6TxeBvxK+u6HuG1W2AO5defoWUPTKNTZglXEW5cP3SVWqtyrllVtgaHWYJwf8sKOP7g9+UycPQz1/8Ici8KMW3x7gbPUEXb+uH56zDur+o5bU+7b/tW+D+sF5XTtQsK6WUiOyVINWrL9b9QQMjwTNDIB2U+x0JE1LmoRArfr+kw7WJe/v0IrH9l3/BcPHZ1UrgPk/6m8AzRedEgOKensUARdPjxsCeaftqoA/zcMeA/9maZcB5c6ZPgPq+LA/JYPZc9pf3+tvVkOt/ZJCV8DcwjsKUM8JbqJ9yJ/L+IuJlK+eb2Hgqt9L0VRoz0iFGuNpSdFs4lJhherOo0gtSPzQenqxwi4hGRh2vVOlmr/ocYzOQkcvkW8wcE5u1QTacV+lDpPudiEJqub+FOowHQpJ1PukNmithKHjCePvljp9Gf8MMBnZQufFwO5EaqRhNvx0T5XhukG58/dSMe3kf2x6lJ5vYxbRIbHRfCoNb7v6MoLyIXh58ymoH5MX0whpKj+osnL3JrjCsCl5lM638h2ZvlB7FAQpd4TeGZtCddafkQeKy9jrAkUt3+wAPh3YSJn62/AztdfFTWcPwmAn+ooO95IToxNQjykP0aaWJNhSA4niUWOCwePFtofAdRaBn4DqK0VoJ5lVk6l7nqm9qQ2DVvQ2ahXqGxhN4ZR7lB8Mgg+sPwCrj/TRFcXK2skZ6l/t2/bAMN3La4GaCbcagXsu+1Lay+tEUN+ptF3zG4bOnhfUxEa4D9P+tp9qaoPhX1WkAA324QeNa1dlSRUrGD9ONbRn0XxxeJcNMj7dYbluBT/U5yfkqL0qbHhJIWQNkqRV8C3spAhdX8q6EI8pDYTvBwr2GM0D3pX+lgGsG2F8RIJ51bUIqMcu8sQBv9RlUrc30dCrgjrMy2MDnJPVQdPJi1hKRZZQ8poav5lBJWV13VPzJXhs7pZiasWW2n/pSFLWKKJuv7aukjoXC5O9Ph7jZXLjBG4OuHAAuDPty3dg1LSqB9DvmTe1lV7r53ZQgxfHBwD1VtQXA79yiC4FjiwqoldoXXhCWb3wLVcsDFOzjPPNscIoGepY9OQa4Ls/ubeBZ58nUJkOp0tdgXpDYLQE2HUjJRM4zqbaCyy/v34U+N5wkGLxsaGe9kzhmQW1FS711o3wXshkfNB5dcxTSo0qtvHNMKw2rMkDWm9QprBktwkEQ115U+wH8NLoH6oL2Wg3ilBoFAd1mFNqt9ThfTp+ntJzs9rfPVAvCLOVA3m8H2oBHWx7tgO9HMuzgGdCbEyAo74HJ4DHEsrlgKvmjlNByi6PppNX9qloCgzhDZG068UL7p2FOrygTxboPjrDDuwa1PwHtL92xBz4djHHeqASqzqVSOWmLgrhNZMCyvV/Urtobdzv0gvw2B1mxp+bamUN0TKr1vk8giFP04B20j+E8QGzfObtNIeS5NwF8L4fWkx98vM8ZsqH9YmbRmBYlcPsDmS9Yd4JDJ1W+gJcpBp+Daj4TPg58IAvFxVO1XApZd/STBbakqaUpV/hnZzRMgN6bBMbB7Y9W3wJWPJvkwHw3erD94HqY/rTQJ/xkOVANiZOKtOUrtz3UMMjfpPXwrVgBdQJDnXa3wabHNr1geZGQxhMlK12AqvN5+0Ams3w1ALTNMzpYFXvsqmDysyTzQzUCeBeDQzWOz4GbBxMfQ081tdCldVwWoFm9uduMXkz+g9RT30ZakG9xPgd418Mr4d762Cw5AMV3sCQhNok4Jn6ybdAdZYCSmXfYg0Kt5r3IB3jGxf/VoN3z3AtLUjA7zfVsc8pO24YHBfsjALu3epyDri9/EgPkDNKOQzosl1HBfim8GoIsGqJJTWFcUNhilDt7qUeMOToPWUDbrFhfI/ZXAPpGKhfXq2JBrYuXEkZ1afxj65fOuqO9GLhsC1G8Ko88T0G7D28hZUGc9r7ATim7JkO/CNQSLdMvrpvL6HGzb1FWf1fslQX1Dwnd+qet53WnoZq0itIL343o0L4VX7KB4bM8zVU3Wcy+FZBfaf3iwc4m/95GVBYU5oitFGnqg2q+qlFVNIq5m20CpnbuaIwRCkZbgOe0F5KKSeu5qwN1ZDrELW2oYh4WttLndUUzQX599fAu4K92Rdodf0FFdn5mge/oGbZPr8KDOHNaQDufsc8CcyJKx0E/qo9qARkCtOkXD/vwEaZmsvXUwaDleQCGqE2OJFKJH3q+TUYwpYN/QcUjV6cDJTJtKJU7mqYpl5yM+hZDgx/wxPpZyeJXwN5UOdbc3kBP6RoRgA3zXyjMg01EKOpbzzDRgu69ePnFXgDt9ZSq1jUN0Jb3empReHe9SfDDd4Tf/OlgBXbhr8ATazMqLrvh7csgfrFoJnOzcAlQcuh6nZ/oxUHLfZ5A/XQf38CgadEuFqAOl9kqHOZrix7CNVoVSZ1RLXO+mGof4qEqZnrhn+WhrpCRp46zPRdf4qbrdh3YRiapF82Ape/fukAFMsd4wfyZ4SOAO/UO9IcjP/lFUEV+rMhFCjAlkDjDjr+4YI6uCa7BNh3hfH1GqbnLfZBbdD4QZHn3mkXAVXjEy9l9crLvZQEas3SfDBY8fg+Am7qPEPVnS7nlQ2113g3NZCXiRkBUC/EHaTk8mRqdoU6z+g5BUu949tdqMFbX9Omjh/zpEvZRYdIittCKxkreEOMGB+c6J7KoeZo5brnAQy/gk/cB/5M3krobpQtDtX18hoxYNbABQphq8t+ZqguXh60D17y8yqgLtjm3A0M6W+ndhXz0YHKf2HuOG31mefP0uD9muZMqTFxYzF18KPxi6ph8Mkbp905tjVrC1QDfTn6EfGO+DpqV0z5RhRub+ESmllaY/BNPJYwoKwIfKDH+MXoApdg6hrn7SdpbQL8v37DG1x+m/rZSUWzn1BXnp6h+cY7BV2F2hwhtwloOKBGNa+Qv4gSxieodzMMt+t2fwMqnOCls0VTufQEVI36Muq/waFBlFFXJI9Qnv05wy8Ab9HgLg7gol/tFCylxGoWqByeFykJmpp626BOv/WjSV7oXp4J1VyboaodFcqHyrnJOh6oVC/+EShmWkdJa5SnfAOq+4NN5sAoKUfaSYnYr6ehLjb3pYJ8+5uDyn9uqeJrGHqs55kCuzhe1AKPNzurAi0VTVuAS8oYfwhhvXvGEOq4/mGameS/71THZTLX6THzLXvpFbGD4vZ4bJ9JUydQ/9CxRcAOZiVaG2dYYBPUIvfCI8A52sp7gbbxa/iAcT2Mf14bc2Ol1BBpFaBeLd/15ha8oq5sKsDVLxIozyZ7Of2hbkhgoqNuX+WSPqgO0pKfgNF1n+8B3Z/J0OFTkp9NHVHqD+PLieZ8t6BJ3s1mpkNt9rg3D0b4tfjCciBvXj/lutJYEu3OB4UGOlgzzVlOwavvofIF+FiY8b1VbrYrLkN1ydOvAS59LXkXWC7+eClQkXucziGd4L+0qTGrdlJWv2PLSYQ3PEJsHXDnzO9coN7JoefAYNmkf8DjRjfuAKdHTrsAxSbvvgXOzZGg7St6tTkG6vmxpZ7AylePqQI+OXNQTgZ+8aP+8OB4B6Xcx6LJz3jsxIbN32mwVDna32bbEFp8lKwO1XzYPakpeG+GCrACD+mUHQM63k2yABr6eNBNgTX7BY0gcb5sPwwqcTbU2kys7Eah/jvL+EZDnSfRlVD/iHm9BNb69jMBl4SYGwFTdnopAC+pJSwBPvHlpaPDpXVCHeqKypkOYNKquAjgmRMVUUA1Zodp4LUb514BufyqKVgfGpa1QuWr/bUdWBepQyN8XHGZjoOkt2xOMETIr6ZUztFV8oOawdxCJ9m4mj+lvfUL3RkYrq+3p/PimJYfGQpO3toNA8/LS2FA37hHz4A17ZNUZC+N/7yH+m4gfQTYpcz4ceeS1TnKVC3t2fkwiOsHnwO6hsgcAnrOzfUBhpazU9xENcPpmBEy76JymgqYPw9ekas6NMlXTVYtUOtS4tOAYrv3UXP89uAgTVLkgZ88DJ6SiTRu/Uttyuoj/p8EYTj0O2AXMMe2TgqYmH5lH9BcM+swcEJnhq4SQsYvk6AedT9MOanVudAAqnP/Sgrh6Ve3VaGaHrtTCpTULd8ONLOtGgZOD7m1AdcIjEsAVy0pSgDOP9zwAhhyTWkbUHvpPJrZxWNXqPE/iqldD0Na7leqoYdDIvxQb9WVUHV3Lr9PFfDvx1Waw64PV6lEjmY30f66BdosxginZV7+APY78B0HFt6ZpNQ4UitLhXNs9aJyGD47bqVYxKkwfpO+1+YprUIg7twneJXNRml/h0X3fIPauEgkDnhJxuYK0FkzhQtYfISTUvnAZO95qLGljH/K4PK8JAM161FqKFDafTXtr5xn8B6o3zUj7gE3p7b4AUu4WGeA3Lf8qLKa9/cqQ+WdcaAsSU/NVoO6dbKDDOo1+ZNQF5x4HAB0sU9jAjYy3+EA1hyNfgyU35j4FHhfUohCuG7vFC3zxS93fRi+uH6jQzg4ceNfqKUHx8yBA+OLVwGXegzTMmUfzdDNUaTk7SAMltVKtFE7hGW8oMqsep4JbDJw5wWyxfyiy6lvl3kF1K1tjQVA0Uahf8DbZT9pDja+cqxQm9ZN0pZYi3GS4YPBRUsYFJblPgD2yOhTrsfKfiPklj1MZ2H0qzN0MswdYvzmf9kBZYqx0faADAxmbLGzEBi/63cf8OV3/l/A/7w+UcrVTzybgJoz/piOOn6R15R9k0tWVtFjqi/o6Pj0srQYquLr44eAyyOuxQNF9bbzA+vube8AtimIZAMFKliop5bXTJhBPSKw4xKQ64IMeYXZvlID+c1h3Q6Dz0v/jcDh3PPpwMNDRWSoyjF7AvVF1VZnoOByxp8zb0hkvwN1dNlySi6Wccbviq0EZepgUFuxh3Jng/p7KhxHzoM0deYxJdodtn436utth27SCMqXx+kC11nN+KW6l/TP73hFYfi6YKAnm9FK4F37Ekmg3XN72upXHtWCUNdM1iUCK4yTZoHf/J/TJB8c0KARHr31EoYhwqWYUNA5mnZnMsiJclKLjU0OXq98xtdib/azowYto7aKVrzm+XaqIeVtWdRTrRdpXsAIf5MyqYM/aT8ZC7Wk6mwrUOUlD/XJM9rJVC2rdM1sYEj90XwRuDg0lWLs6biLpnO7UnURDI3fSum6mCqnSNeZ8898s2DYGfWW3mbSdv8d1KAzbaXAS8mzdHE5K3dZCOpc+UlqYoYzzkZQ41VDuuix0vU0B6c9nLSTu7zZ7sFg3KlLqlm1FNXQ9n3G7DBcVnz7Bni07/1lYFzrBFX3lraxHVBvRvLR9Sswp5zOt23vwntgyGtifFFAwauYfKj8hreoc4mIMf7q9UeW3BcYzBUMaASPXNddUE/Z33UAcpt2TAOzWW5QrlfyztC1o1bH/BsMfj6DucCpn2/pMfnEs2FQdWsN6cyaUMoqgsoVME2D8Wb8cIFqkcD4jtdT7fMoWFy32FtgcEr/TpMMbpSn3VFXzFoNw+6kWj6gdujHBCBX1Ddqg08qkpigbr3qeBfIUf3jGjBmK+OvoHM1fCh/v5t9vwHDbeWgJmDDviy6KTj/u0MNZO/o31QYNkbeVQLa5G/WB+r96i8AZtQzvjf7wAIO6oiX2vZTGqUtUaHcsYvimofH3o3bPwLaHk/8CLS/8YHmIB65oQGq8KWgw8CMz/Z0ZmVYp2yHKpYhmAjMasq+DWzstqfW9qvpjyvUJv/8OKDp0HYqnCj2tGVQk84fZwV2XDxmDJzco+wILPTupIQxeHPpJtS1jon0tg1+dUegmv0rIDWzXINOSJ3seGoKwZU1/8EbNmtFqXHCslMW6tFLO6kbbVUyaYZ6gnkFtbZz4wUboPLZHKMRpF/s3gtVIlp8J1D4yzw6h17UiExClXdZfgv4vSv1CXCzhKUisHqONb2i3COS5tBw0agRBt25g5S06SXalBqPfxU7wxDg/EMOyFbD+J8SjZ3zo/4bPLWVcrJipFQBXh0PVerVx/XDaB8sJqfMYDhQVUyr0DQIfgtVMnQ8HpigUk+x2LVAiLJPVS/7AAx3xK0omt4Dq6jIHt0P8Idh51zZ88BA+dIy4Mmp3ePAGeaxb0Au1SlqmVOn1klBPdA9vQXYGSsuBBTrzzkJrBRgp8q6UKkUBjU53TUPGMM8Qml0xFjaFGr7VaVC4IcDI5FAqTUtVcCijSLPgW5M7Z5A75Qr0cBZRXkKYehndzpuy4MvGcDAcjSZ8ky7t/gE1JOGjL+232vcR3kW69ktAYOY+Cv6idVt5Cg/1C+bK7iAT95zUzQ5Xt6bgnq8ZBN1o8yV1flQF6itp7OlNGGQbhUbLNechoHrywgZaqbbqGtMu1hTZf0n/S8T3p3G0ueAGdXyukC1YqcPwP6gaDpQQg1V/0Ldo1M3F+i0xYu60eyzFfJQhbUZn6Kbs0lpLVS9fYspo4r2iCRBXXPFkPZs5Q87+lGuV6WrD4bUpx1xwB79nIdA8+vMV4BnehZQe1XJahuAej8kbQj4ujiTVsw/HEEJHubziRmGD9KiK4BmT+/Ri03vrTSHmnhDgCrg2UvGL3Iz2fbUwsA8/+RSYNhWRcp1079zaFxumwRxGH6lfFEFFsX1jgJZDgfbASUiV1ENhUfNpfnOyZKnEvkiIURplOvH+MDXmlUPOTHCl7T2s8Al4pE1QLdgcQvgnNLyCuD9ATt34I9dPBShG71PRaEO1XaHAlPO6ykD+2M0xYA5MzIhwEcTZyh3RC2vEm5g+0HVUjmH/wW8Ib5xvcAzCl1Ub/vL/H2h+qTr2QMbdzD++jfsahMljMnBNKrNitDpU/A+Mo2it3GvlB6HGq23mLGKF28GoWbNXUAppynAYgRVxDbcFFih9fcZMPXsn31AHlnja0C7i//R/u6eo0pHh4G8dDgM0w2mrcB4mwba3x4uVXpbcHfaPxjeBPV1Ax9xGWwEZnJxtwNtPyRRBYgXRadAZY8boDxLNt7+E6rJFZ1koJmhIyWMvPmtDVBbf7RGAc9x7aPB2Iav7oQafLUzDdjVfWoMOBZ3lprC/PsmNII882oOGEa79CmjknLDS6FubxF1At65z0ZNN+HgRCzUghzrg8DT1ckX6DE2+2rghYdudLN5cf0Z1UW91pIWeixsmN5WXX6UCnKTKOPf9apCta7A+7crgfLMaOdSH6jXDPqpVx/sekG5U7pzQSoMIX63qoALCpb/AUq+X0r9ocdnJ+3vlz2TVGSbPzG/gjfeOngb8E8g93KgyL0EussdnjvBA/XuWwnKEr7slJdQE72OlgPNRldSOfGcUX0Elf/Q8efAbZd1KCwVgcJPoGquaaGuzLNSdxXUHUqsNJ1d/85sgcqUmknVfUTShrJ695rQfhhiepmDgGwcX/YAH+Z8pO5ZEDhCufOr6/VFGKR/Np8DJrC/mQRm9zB+ocJlYHkHKq90DCXM36Bmmu/6ScZXhjzvu0rnptOizeTtEBNTwQjvdT37gFaTH7WBoyf6KCfFazVcoYrwplM0S8ynqDYVndUosLq3JgbgNcpW+QrcYsHqBXxVlUzdftD1PDUxz38RnjA8LpF1BJYK/MsG2omV1QM/Pl9PTay66CA182Lv1y4w3F1roQOc6K1bAnyyPooOtZtb/1CuT59mfGL/z1Y5qrehOZvoSqVyRzAMI9jbllCejSU8vAt1wfH408DUe4xTpKXvjjPUh2Fr64B/t5pSwgTzBo9A3XjhihpQ3+ERNbGypZdpko+MXtOm1iUxvntJVpCXThzh9E1UTqLW9fQKLjevUxj31V9zY2Dp749vgKyp7g3AJ2ZfKFPLTp+jPZOWd18Ng/qTql4gJ7vadeDPC4w/k3+88Ck1xwc98lSFZ0Seh8P76ArfIWDWn7p2oPWLzGXAzz2VccCMIfqj4zGqxmW6cevwX5cFxpoCNZV5qaHuWcL47PTcSM80GB6uVKHS7pu3xwHqYTmbGiC3cooQsOej+D3gAruZw8C3ru7SwK4+xqfeOueV0moWZaVQpDJs71bDq3U4Kh34wuEfrdFizzc7qKeEZKmZOaZKNEP9y/aAsjtp23srqKlsL3WB//twWi1Q8ORuenEv9wzVs4rezh4YHkl30QErovuJXpy/y5/uf6I6yyhSivZTHXgseueIGzD+4gnK7kWXbi+AOrI/9hqwZH8oVe4ch4d0Odv1NnoWBjNjbSp4feYoesw8/SwlelDE1gPw2uc9DwRW3mhVBJ4SaeQCLm07/QLIJxxNR5PosAIl+sKLOaEwVOjqUyWMn2d8So9PlYcW5Lg0lLa6YtqdDs2uw0XnMcLGlqcU490X0glvDTcPwsCkxSQCfNQ5sRg4y2emDaz02W8CTOpcvRu4xmGA3ubu1/8I6v6PBbTiG/XPafv27xjlhUFKopcdKM4S8REo3WxJJTK49soRqEeW3aLSDoxNXA/1VlkYJ3Dy6qwGcHnCHzbgnVHGFdPy6BUOqLabvpUCf+0LvAOMCXq8EXhcfbYY+GQevyGw4O5SSiOTfyUHoTYfYFUF/jvrSpmqXXuCzpgUDg8FGC72MX7heGnzFtq+c36pvjDk5T4rASrYjnwA6j3ckQTcf+RbNzBJtI4CW77XXBpq+S15auqLL62ShNqWoTcfGDQUMwrcJRkhCsy/VU1VmCLKtRxqve7vGeCGkoo64Nk6PllgKZNhFtBt1z3KknbzFz+h3uA5TTGet/MURfPPw+KzMDiunZMMfOetRfeIRp+0AqhJWz4/BWouepsJvN2w+zVQdMr5EnBRCONXMxXlH1dAjdB4YATkUc2jMs1fwPgBfdW+TbQlRhY11PByE1pW47EGOTaK5oOcKTrcxIS+Uu7EBmjTqVq714outGt2WNHi/au5qN6Sv8TTTh6xXxqIVwyePLsQGG2hTIF9sTmQIjTyv39rgeGUOOPTq0n5HpZQVZd96QLuW+tKZaolFkI7+auHNxKG6p2+AvSYiT61oJ7jjz9DNYmSotwJ2/aSLjtf3/FWwNCvc1cP+HSU7RZw64xMJdAjp5EeU1D4TFuyTGmKFvSqIpfuJxnrDtN8s0zf/sMIkRsV/ICsm6qYgekNoz5A/XeM/6dRmCLLdqgG7Kz0CgNvxxqodr+yaR+urR+gfXjyqpFy8vtRL8YPTjd3PsBjOr0c9NiznvXjUCWbGX9Y0m0x7AR1KrCFEvFAQZgc1G5mqyjg/fpSC+DgT51lwP1/d+wEeu/uopmdmRiiQ8LNjlUIhoVCXPrAOu6fVKYKdbupRwm/DaVcD35SRBej4cx0SrlnE5q/McKgdvIkUCFKgDbKp2IBhTB+evoqDMP+HduAl1VZXYAPnyhT56oZGaOeusrpNfUS78hgWkWV8ve7eGzrhBmdAb6yUrNQN8naUnLNuTMyByrPzYsiQHkBJ3pF2WJzukGO9ialwxB69Hoc8NV3adrURP6pFKg+T8WWAF0v23YCSwQNaITuQj463N/Mn/ccBm9+vyJgpWxQDPBA/+rrwLridNrJ2eXGVMcHEsaorQx+3hcKb1fcxitAJgHXBcCUNxGU9hcKbv+Cyu/w3QMo4b9uF1Dwpm8h8BmH+xRw3qUQUpmNZKmJjUTvz4Fhw1vG98lHixWSocA+nVbBk3bfAV5LR0UlYEmMrwSQNawyFehcepbyYZ+UCKX9yx+u2jDYaqSXARXXPvEHejyIpFhwLrMib+jyxxRNn/hrlIiP3kpT7vB4VH/HCGM5WyjXJReFBEL1/nlFGPhRbf9loH7jTlq865cTdPrfrV0/AsPxv9ueAuc+1/gJTHex4wN+U/i5EihfYPsaWBUjKwtMNHZrBPYu1qZwP0+2oUQ8cKWPWtuigQras38djEukzeNq2qgvG69GY7DIZFluYM2rsT4gVx0f/RxgIRqYDzX1MONrQ3Wce/Kg3huSpFS+cecK7aSBxTaq7vvrJMbgrXqTRUnwXdZzFVQ1qdx6oI4ZN5WpwOuma1B5Cmup/F+Lb7GCWhx5thcYdzqa0jN2JIcup4lno07BoPiv+D7wq2tuB/CFqClt6n7e99TtQ7e3m8KwYaqVGtP9Bm4yMHkyfk9pu/nsBng3hfp8AeoPCbMCr1pKtgCZ67wpAEuz3tF0/lvl9AyGIG87HaBa9PQ9YLrrbUraOw9XU8OzKvXzgkF/24M3QNU5PVQBghO5f6D+UbXxABYYdoYAL3x9TC2+qmlci7wXfrQCY2w09wOlmo9QRxzYJLsa6gr//6iyOA5JREJ9ZzJxAzhh/Ymmc9hmF1X319WvaQ4Bzk5r4FX0aXoCHFM4fB7Iu/PtK1LnVukB5xVZUl3cPqntDjVKV7Ed2NeSTUnr3HaLBlM+LEel16IpqwJvbpAFRciPf4iimRt7vh+GDcOGNEkj3vaVUK9OcxK++NQXDPXEdiULoPx0JvW+J5bXEqAWz+/yAyqxJe0GxvYd/wv0O/rOEcido3YT2HxGj6rliLHPL6hP6yQjgGrTW2lLTk/aqUGNM15BpecWc7ECqndyli7waoPfNPC2fNY8YEvH4f+AA4IHlgNL5nCNA79u95MGfhZhfBWCoEcWhVvB6PN6GCx7XKmRRjIx/h8dk/VpO2CQeWXSDTz294gccMmD0rPA2RYxI+DQ6mlW4E3+dUeBI9tCqeHxhY3Spo7IstFjTlxvFOA9oN4yC3Ri610C9DfaEgvcXGo8BEznX05XifBCxg3E6ez11TAMMl+mmj/zdcwS6p4jjO/OKDpUHQp1m82JDODn7YzPek8dYdx3drypKYPhdHwudYLYaV+K5qZHEh9hKHI/Kg5s+25J+7uAvcsW6iujxGPA5B1dp4BvAlyoYne2y++BOn/uU6qLn0/qFkF1vxdGR6ianCyVSIql5S4Yjh3ypTl45tmTYbmcEFXLcrlXffAe0tpMG7Vd3/c61FU/kyg9mV8x/u+SH3NbDWDYkGrYBmxe2yIG/LnjM6Vy6MjZ11ClDWUvAw3q/tBlWnmtCT3mOfmEvCJnK2bg9VnvRJEXijxBFaB9KodeMfzhCC+8ZqHXaCeDR++HQ5VTOUB5prJypQhUIZ+vlL9VLMMaUOtLr60AWsTIxABVFRk/7ozz6jBB5Upj7ORpqUU0M5brzh0wVHFfewT0OqmlCYyJmEvzdROIPAJVR5z9OHB7rTvNd9SgiApHcpNtLgw/uaOqgG3L+jOBDac4NgLtM2SfAT/LMH4h6LL4ujvULxJjlPbCrVmiUD0OTSgB11nNUlg+bJu7DKrFrma6CNzXed0Fdem10dVAw3N7uYHvd5yjDqN1lZu6kbwxPwsM+r6s5OX48CEAqrG2FK3YX/ytK1SBkXN0ZoVHaA5CnUg69QvYaem9D7haPYm2ZK2XAcVi49xsJxik1zP+R06jvifTobqv+3IBuHN9LJV0x387nKHeWLZeG7hsWeJLYMjaljtAvYwfdMYqdGkUQm3yzbsN7B64TbnjtDQzDapaex7doypmVsRB/aR2Px5oIGVLFVvi8FAZqlf6Skng1S3aC4ATnTnywJEt6lxA3QkrSuWpqlnKM7sznpT2fpcd38L7YOUAHYA2HRs9oHr6Z3DSuOG9UsCIBQa/gVeuHacKuHdKciXUmvu9tJM8WQMnoQZMOtMRWsEWmgp1033PJOCZ6VsPSH2zlUr6cT3jY5LhspvpFXk/jjGOg0uSFAvtH8K1GGGiJJTa1aRBO5X/VykJ2hL75FZzeKvuKFwBcvo2dQPF1Q3eAR3XDdArPGSM6CT7T33tJRji5/CpAp8ZZDYC/xsougvcbMv4niMjaZY8qK7WQhR51VPllCX3SqT8YTh8RmsW+EZVi6Z+4uGrhVDnLNtQCgydzKcObsqcTlldnlw4DYNia+0AsNy6Yz9wTUgp3fDa+uzomPnWNvkUhrDf5tQJ1icn0Xw9y69RAxmLedIMbwcTGwU2gJPx/R0CfQOHYDjlskcLGJTXHAG0KnuQApw/vm4D8FV5XDhQuy6UpjM0MU1T5+XMM4bha53aUeD4oqlHwAoFWaoWIw0+D6hRn70pPUe/Lqd+dkLvlS4MZu1a74Fyvz+dBn6WzfoHzBkYpxHyJ99Qxc7fIUEBeP7IjMLSzLmOH48tu3uBGrTeU1uK0NU7BetgUMgxSQda5VmVAfdqc9MpfaZ6+RhUgSOFNPWoXCdC7T9KWjCcUmMclt+/yNA+MHtqWMCgvO8QZZR17wsq/6r8UdrfgfaF1fDO3tkmCwzpZHxFqfts8GOoGoUN84EKPsLfgYeT1aKA53WHaBUe6uHPobZuOEILem1iSftgajWvHoaJrjvUSNeMz6G1rc65KgaD3eAjWryQAA+9ranbncppvqAdG7wHJBbSMRPj57IFqnefuyJw91UmqizfgkkZqOeOM75wYIeNymqoHP8O0OIjn8xSMaQLDVFW57fvVYV3Se/lTKBqaUcTMOvUNDOwmH3jSWDsex3KqK0SCUNQH51p2gwUvMq7ALinMo520tnz/gqokxdtDgMV2RnfzPvd4wo18zeNPztguDIksQs46llAB6sIaz0FoHYwmw7s2JNcjFWMC1PptZsu+IAReAdENgFrIjs/A5lmGyh3lvufoQbinlBNcev3L8qF92Ww5yDwqGIwxS1ANHsO1MWC0ZTKtUoraaPGJNZSVjtu/0enyL5AP3U8NqTe8RLotf7TDJDfV84bOGVnegbY6n35KtC53zIMmC6YSudmgGgfDfZp/BHt2VSpCrWKS3q8R/HYufrgbuAb/xBCjcvPyqH2Gv+lt509UU4JztNVugqGtHf/0oF3rjkKAG88ZQ4Azm1/oAls2ZxGnTYksXIE6sLxpXSK1FbGUWvjaJ5Lt6v2Mh/C6ueaiXjsobYt7W+cr9ISqLmq6wkXa7e4QO19Wp8N9L+YSAYeZzOaekhVAZ1D0rNNtLbB53yH8Vhp0xdafEbo+3aoPqHXqaRXWv7wg2rYGr8PGHZQzQP4l7meDNxlkhlQaxID6G7UMBT7EGqF8AzV/BtxV1+odV8yKKtrtkXTTvpvLqYWNG+DCBe8D17NoSOpbKzADGrquX4aN0tzuTRU6YxNdPFm1p29BvVq06wXUKeq1xao/uQX1dsqzVs0Mw0vdzkY+FYOKADt3IQWAAfZxliAuju22AAFyz9TtXSVqBVAdeKYobU53F5yEKp9nbwhcFppH9Vbr8BhCtaDkGZ/GA5ba1kDtfLG6G3x5hsboLYIz6ViCA/YfhMqm/Blui5eVOyhFtRvE0jLnNNyhwpnWccldjy29N4vCnfQAXEjqP+N59OLP3QPm0JNeVmyGvgq7yhVrNWck5TKqs7NhH+Zxyk1VlZvoNM/rVXaACOEiWf+Bp644iADvLu3nToMqxfjEyUHvQpdYbhZ60tpr7fen3Y9oqvmOAxJBRZ7gbzRq2kVQxv/o3ISvfuzHoa5J6yHgR7n5FqBhpVm1Pizbx4gr67HcrqX3IrV/Qmva+ZiyrOayq91UONiRemitTb6LqWcYrSXEAwyI9fFgV81TlKEDkkECEL9d+QsJcFfkaPUq6d2d9OhliazPxFetZzEI0Ala46XwDi+lkjgWw2jWSCbKC9t1PWSV0lQM08EUGBTA/ffg1qf/ITWJruwhq4StuaBhIOV6ygJ1t+SV8VjCzTEKNc5JZUeQ5WRv+IJ5Ju7swyYo6W0F/hcQSIYeIF/DvXfOmEVCktO5KJGGL5FjNN5PHeqnKr79h/G/35zhpWJtm+D3+u/eOz2dsb3eT/jbqbDR7ivlarQqZj3Nbwv2f+bAB4vkfMHFjb2jQKVr/6ifPhv75cTUFNtBSnl7p1o44MatK6UkvYH+zlqbVPtRZQlykwc5vDKCqcvAv4SeEsZtc5S5h3U/re+NO58caVuqE8VN1PvS3kTSDUkx90aAUPD0/MXgDVu86kVz0gYa0Kd1yNBuK6iayXU7r7rtKC1D4vtoTr+LST8KmVI/ff2Z33CIgnZKXhdy5Vo+87YdtBl5L464zw+Ic7LC6+efWwXkFluEaVnla4o5WTHi+gXMKwLNNEDPmphp6nXHZe8BPV0uvEx4C7fhfzAhJFuavGO7xl/CH62N/QlDFbfo7cBk2KLrICckxsoQiW+gpS/698x/l/VhUa1n+C9lWY6CXx7KCMTaP2X8SuvJ5GB+lDLivuojk2Ov6iG+uBYsA+w5Ze7EtC5vcsJOH/VMBkW7jR9AnUo4iNt1MejjHu14/ePVEN2Tk9T4a387E3d0yPwVBHUZcEHqNPq7/OjSTp/ZKJx5S9s2wjvjRrNrUCrXRyEcbqvF0N9UTmHuifbJmWaw8PlhZTVobHxdIRO8l+nYjj0exX1Ei6D7lcYbMOMnSiwuz/BCFgmIk+dS8s3hJLAyUk1Goahkw03gMELxSgWC1VXfoS6zEM1DlhXGE6q9+KKv1CLDmykx65/twmCKndnDgVLy1JOFirr5tfXgTOjVSNAM/Xve4Am0RODwFss1s3A4oZRqmOuu0z3ofr8E6XFswiZv4PqbHGUIn/NrYVycqzv3C0YmoOn6f67YHRJE9Qizp7dwJitiyijrjS+aoSa5nODCsdGgGcLqVeMqYG4Lc+VgPq+/jF5z4l2S0G9p/jDHhihkvge+C83awXwUf9Nam3xnBH7oQ5nSJwEusZ109qq7Jz/g3rz6yfqXDblU7TVeeqxR2E4G5VNr5j6k0nFu+7Je+rKJTJ2z+C1vzEvGvgt+hAlDIukbiFU/d69zsDjWpMNQD1RQUqC45zzqqAKb5xH6gbBlRQAb45yaoNa88osybv3Iw/wvHavAFBro28UUK52+xUyrA7jA1rqTj0ENo4ZU2XZbrxxilSp0M1AnTkW4cATc3ZdBM6+86N2tfJoXgnUeIUXM8CvV/5SJziU9qAT6mvOs7lA4XwpVuAxljTqBDeWrqMICWVy0qZGiUvT0VEr7EJHEtPnjVRk0ixqYxhMtc1+D9DKV9AC6Nqj6w4sF6nfAfzWOExZrbyFYw3UxYWOfsCVgWepBZ0/ZmQINcvtGeXkHCttNqi/y6v+AYc+rw+kEWTtU4Ab2icoU41ejlLF7o06QreV4lnTXnhf+Se7Ad+5BlLcCs7e+AlV8PgKSeACeSc6eSVnW6npxtU8i4Vhquj9LPD3Ril9oJ3GuTTg2T9lFBapebJkCAv6ngDD8DNxU6A9x8BL4EeDZjug3mGmZODN5Fi6lM1EvyeDiJ81DcbCfoXaoGeAD61ipV1uPkaYH8j4w763MmKONK7XWXrFMhdzOoR/hZQww9D7aD/tg/8ZA4rx82Ord8HQn/x5N5AnJZdm5lC0gQo926VlCIYakzrqk9krfOqgTh1/R7vzNVGNkiAnwZQdhmva7W/+H1FnHo3l973/ZGwyZQiZ5wgVMqQyJJVkVmbKUCJCJFJSSSpCZEjGNBAqkSnepaSoZIpSKkqKkkLk+1nrd+3n999rXes65z73OXvvc57pfoBZ7GspJie0ZEWg/jg06whcpbXmEVAgkPFjp3r+sU6omRPx9cDhI61pQK0XNtTsfsaDd1AHEwWcgP6Tj54BC5YW1gLP6u/LBiZsEB0AqstvewNcKSfCAQz/qvML6LRmgiIq6LtYJNS/hvcoquV1F1Bnf/UGqfBHKNY2wDsvR+AEkPfwGK1Q9Bd5Ski3D+1rYLgVZ3cbKLxAQ4N6GOTRBh5gukZXu3G4i8Zr8F74OwwCF9yOAidOKLkAT/w8TwHuKuhRDXXXHj59oPvt3kKgfLg57Qz6CzitoHa0OBYBXyc72gJ/vNnABmyOW07rNhy5zBKqf4cv3bFBXz4dXKwXDtNO5sG0gzYUt82TvGiWtfc/Z+Agyy8qK5opKzmh8nNqfQDW8b2g+nDhCk8S1KGA5c3AGK+Qv8DeFYlU19e/cx6EujWr5iVwNpWlHXgkYT4dGqqUdy2AGpzrQnX9kbJQLNS9WkOKwO2fLQ8BP8w46AGjwuf8BP6O25wH3LhlyUHg1a/ttHWIN66h7JbZxPggjddcXAjealUhKtA7mt9QQo6z7uWG4YWbLZXXKRMnWqFYO+sUGBTP+1Gif9iiQdOXsIHxwkaF/9d/8Mp6HTUCpu+dkQUyxVdSZ437/5pAlVjsZw5M+m/QABhhcO4ecMw0imJHPON+I9Qf7/WpOAoMVe+F+l94ehCwKlab0vS4Bh/t/rrnf5vBUG3LQqk37KVLwXWsd6oXhobIhjrgh2qTk8CAL+ZpwIthbZbAeTNDycBQrchQoPuZV5QiZY/FuKCOxA/6Aqft/FqBXiW8tC1+4Rajq52p6LWDoWH8AyXDUft5+VDthOu+A9fbqNsArVh5vIHCPCW0FhZ1iz2gOj7OoWVR71Ci+N1tnNUHg+jcl3RScDrLQTv6WYdc2g6m1m+js8a4pAcV3XNDPykvdu/YlIXOLO5k0qyvltpB5eqT6UpWGLyuWDsBu1tX02Kp9DIeMuIgwHhgZ8sdxlO+TYy6qMrNX/CAGT3sX6vlD3yxvmoDcLqjjRf4JcSMH2i2gjMGqPezjtbt7yH2O1DXuoZHAvcr9VOcnWBjvNUzPDtBZVvpc5ASvPkVg7nAzLTvlLHuwcK0sO8Fe8dgSF/4ywG4+/D5S8CJM5dook5ptFGkvnqjrgZDavzzz8C99++sBqoVH0sHZilaiACFr9yh6MsxYLxfMjeGg85yo3eXn4FX1P0xbcLvhD7Swgb77aLS1uTNkQFvAlcIlfjnb5yo4P04a09B0F/Y8wDeX259NDv8+rE0O6dZy3Jg4FfaogFce9ZRBVgmfcUN6BUXvxi4LXenNbD+xkZl4HlLZ1HgVIZDIPCVkg9lVujAMMWvnWjnBxiYdK1ph7SWS6bad+bJrlUwmGuJ0/ErSmZOCNRysXe/gGelpWuBQi2XxYHfry/WAkrlcNDR56oN4/PN9uuZFJOzr42G4T0ndbEOuLlhAVXlO3N/UA59tmE6AMPPmSMUv+L1aQFQH4lcrwDuDfCj886D+CkvqNumQ6k+zNn9sAOqyi2LzcDSOd8NgcPr6mmiTqn5c0IV/3eRrib7w/Q1VMe2ixRnIk5C/VCPV62lMJpmX/YMatbPFkqcHVFW5VAXntShqhEeobkVqtgxrSNAyzds0cDTy6+pE9adZwG6smX7AFVuZu0Azk11+wosPWNFidP20VEe6sPBrTRRYl2On6Bu0Ck9BTTSYhyTLm/JpwJipPJ9OQy8zKkSwGOKtyn11hbt74KaIjW0FjgjIXgZWH2bn44z/f1SiVDfx++kqf4+7knxcN/tDIVRx75xWuMDP/caoFnro046qrUWvKYMKNtt8hCGL2J5j4F3w7fSsrxLN6bcPLF0LW2AR159pSAon/eS8JlKVzd6sHcrbgEuzd1J+OvukqtQpf84bwKKSlTTeAM7hbSgPj7CmCiri6y0Ub29oEg3f/G2XjC8m25YmgAfmKlShXn3YCvN+txLI3EwaNjOo3UzsGcY1r6+GgND9d76EuB5Ea58oNaE/RDwUngqbc3cqaq0O/HXpVMY6d0LpLUw+TJBRbf6SXQeeuCKLLgCbGBWoYyd+FLYDPVZYvoSYNazY9NAtY+T0sA72Ry3gBZ75lIyzJHdFQ61sv8EncTC14m6QDWe8/cI8L8rTMeBniHMz4G7tsjMAL/732MC9nvwWwF1IpbRhZdMZtPNB55hPLx6KbuzILwF0s9oLWYnWeh8VprL+COHqYeFsvB2liT5AmfXWBoDbTpECoAdZnI0DynjKYlQt6sxnuoc/eEb3ZCKKePlerPtZ5qS5obR62h2MKjGHfhpcEkgcJGhUBuQhaXQGfjiopImcE1eGg3y+qU7u6Cyn2f8vtCxJYhCWdJHjdLfcYqFLtxgdorKtqIm4yHTkt+aC9HZg89xFIgag4wP2iO3BVK2GAalMsO7IX3nKuC53qg+YMScf1SCvktwrIP6weEBXaKlawet21iCQiQMwUsHzYGKnNG0hOel/hOF+jPEdgOwdJbxE6WIes05UKcFg4SAy5qGNwJnYuZkA7sDBucDJ4vmHyXvSV2akt+hjHcP1vyzngvD1ZE42kU+letTXhgv8/8Dg1qAgA0w+JsM7Rf2eyKloGYuFHMFap1dQD04r6yvg7p4npwJ0KRFMwH4S9tpN7CzcMN+YNF5Ybqh5gMxZlCjzy5jBboe0qX5Pf98eTXUkekjVAY3nI7vghqm5E6T2tuf+gXq5LpSP+Bzs8t0nIm25abOLlm6iMNwyvGPGPCz5W1JYO2oA2HAvOV0F9K9zLEwbFqlRtviq5tWtNx5A63XYHB79ugV8J57aD/wgbErIfN0ggXUu/w3coCbV3FREdPuWUqp90OI5TIMup954oG/bn6kQdY56NFqruDKoxrFoxvdCa/YOttp4EOZyWfAeUc5DYCeL7Op4JmVd8hCLV7fUwb0f8D4SVU2L+O0kuS/fAEMGrEL6RLXTGIplF+f6GeCIdcq+QHQcNW6fOCb9QPcwOZExjNwMg40DkKNXDW9Dfj4mOBR4B4LmWNAgXeDWcAFyQGWwLSv2bnA/aMe0cAUv6tGQE03ATpafnxaSnm86JzdGxgC14raA4WPZdM8xD8Oo7XYn8xOK2+vpkA1NddxmxeaGYu50lb39HSIAtS0x0xWQPnHebeA8+bcoJjUWM343Gm3epA7DAUJj18Cx7JWnAceuj7fEOj+rpYOZUEsWoSmY5FnYbiUeHQEOJzVdQa4fBGrAzDvbiztpqyyqYeg3p1I1QPafaqh+WX+tiiV1H5BNyCzxUFarJtVCWFQvR1XlwDbuRN/A1/zM74wHn40gB3qXy3GN4inCw1ouZVZremE1+fI+OKbyTOeDjTrbTenteg72UOV4H2UN5Wrmm2bKbOcE/SpIt6PfEcr3/tA5xE6+8H2mwqI4bAPXaLCLokThlaeOjvgHEvfQGD183mU818nlIOgGtkwHk9XOaVA0/e/J1BQ9I1kn6SRnUqZoKn2SA7uRQ85aoyvAttvm0u7k4njaqoa+Q9GtOFN/+/AVqD3hDdFX1+VPZ0fWpQZf0g4k8y4N5/D8xajWVy0C6Wp355UqspM9x9RVCcXTFHOJwyeo6OaSlnlCfSwvdecaupSHtkMqCEXrtN4JULzqYedLVLvYQh79YzU8c6jb6EKXxA4B7Q+lkGXUH9uzAb1eGeRBjBU+BuVlczCHhqZxOOdO2FQY9m3Dqi6fjftmxyJ3VS56m+k07HjbtPCg/Ae3b6bzr+RjxPpwksSQlxguK7W9hB4bORcOFBzmwhtHSq2eyk8q/LZKf2bxT1pQ7l8bnceminXzBwGRmvmzgM2HFlIGXsi1/Ij1ArRqDZg43JzKgrzzNdQIL5S3JsIw9H4W3TzFlIbqKyoXyxvhEFdzl4VeDbMkOL3Zkq3PtT1E29tgVoGW+llNdM7myGoD/e4dQPLi3/RSWzbnusNUFckXqLCdHDHZCZUK/9bf4AXrudRM+FsvxqovpsFgoGri9k/AStviHsCVy5WoPEK6luuhHr2xWmK6uPyhz2gyk3l6wBPLZtLUZKWJENVY00tiy8MhcY6TkCf90t5gbr14RS0KjcFiqAy2fQtAlpv3zkHaBfbFQ3U3J59ASj6zV8OGM78WgooUb/SAMgk7RkCDJs9T+8IFDsaeUPdPZ/x/YfJ86W0btVfjWhhmRSGCuH9qtceARxYtLkM+EJoWBYofvzGLLD6X78CsDLuGm3NF11cqEa9lPTaBcPCRMZTQnZwMP4rYsGfPIrqP3Eb6S42Hz87jmYr2RiPXrng/ugE1Ei/bjIYmPKNQBX2j6R46P2asAVq1MMTxsB6NznCtmruA1Cv8e18CvwsJkK7SEMC4xlAvExXrsAQd/PEX2DYkNUU8IRPuQRQd7PaZmB9yGIKDdUANjrACSjyUbMvAvZUtg+brqc565MLGkMP1VKW2cDR+CvrgXYFmyjnY1OCfaCuEc9YClStK6HMGn3KS/GrU8uVAsPeV0lCwCvn/CloL0QvJFVoiSeViqwsD8qslLo+GoNzPhfdkNZLDWd01uqsKAhUyPKjCwdd16GYdFDcyQqDu9Yqit8/ObspwJl1cinOfLSPl8JbwDxN3tMpktpQa1cV2wHfP7LVAjLPZy0GmtUmJQA1NkpTxn6fkGmC2l/CRjd/RqX+CNSbT+wojPZYNtLB0Luy/xYMC8cYD4vvEe8xgcp5wPQTcLNrH6l1JVfpzCU8JyEDhiXuprXA1GkVOimc0fibDLV7ngCFnKqOCaWpA+dENQzZN5ZzANkUJ6KAMZKDNEglpkwBqGvCdelFkPfg1rtQM88+tgHy+IrsAx5ssuYDChhYHASaT5y+CZzW3yMP9BndSD1wS1yie1Pd9o220IzZMCN4WzgM6YaYeCJdoX5c6y4K9FDZdBW4luf5I2BSPddj4MHcpceA9ufyqWrYPWp7ADXIUJYK019RxmOnhmztu2EYCNFTAHo2MUUAT7gzfqkZeyiXzp4VayOSYDj5/fJ84M1AZ8qLtrbfFGej+17qwZDGJjQAVO907SQ1P5zGK7lGmhJd6cyBNzDkH75ZAPz45Zw48ItpQzjwWqMgVY0U94VUggoGOmmX9v6viub3dGfEcTQT/Mr49qN72W0KcJdP1j0wLBlfThv2gO5qmqhv2VJZMMz5wUF7d1PaDdosI72/EmbaHXWCN8bkpj1Q0jNxGnjf/w2F0WvP7xSpJ/2qV8Cg5jGHqkbJ9r9UoNeO77OCoZpz6AnQV6z7H/B0ZhUb8GumUQXw9kHhpcD4gM00JU6tm2g4Eomhq2CwlfaQBvoZ6/UDsz5N0taxzpZJBWruvnmXgBsPMX5o5d/C+OzWYzCabtNVnoP2+SPO0xvR7AnzLTp25KnMkPcbe1gwDLGveDcDT8br0wJEGMdQId3cfzcFhpRVo/SSy67BxwWq9cWgecCzQ72EQuJlNNVfX1ZT3TkjbEozOWxg7IVm22x+Pge2lTNegLyNbGqEGrktgBJyekyRJvX4A8UWGPwfZz0D2iT13wMmORvQgWjlRuUPUPclPXoJZF065zRw6J0CxST/fCUPqFVifnS1saIN9VCDvKZDgSN/tZ2B6oci/IDJf8MmgXxvFpMhJnSmA6qzwJc8oJs6mznws/nXDKCvKZs3sJfzUi9Q9VUfTZRt5eA3qFP1klR0+w/wUCjvYz4oCYPsOnYqFWppE3Q2yv/9bxSGXwrcTEDzkxy0UR1+HH8N6u6dZrQtvnPUoQtvkWynmVSwZYmAd6HWSCtw8P6IFLB4oImy8OgLxinTezM/5cXmTR8oIRuc1xii2a+whVS2v6dp05S4qW+mMBqpWugA74xZzCmgyGbBr8DIH18olA/rDVONOuF4kFbT9lwwRapNuUQqmmmPe+UCPQyu3wEuD2ok/HKYUZWDWlc8gsFGO2sQuOGpJqXTnAQ3Wov9Vf9mYKivsnkH1JN2yAF2i529D5TTY6aSWXvqxTaoA9da2YEGzaFU15/2J7yHmllpRzuO/pOq21DDprhUgYILRS4A30UyarXA8fOvoFZuKzUFVpTJEZq+57wIteuouwnQXOR9HDDy1nYOoNujaKoELxzlRaCeT2t+AbT9qygO7Ft3VBbofMFWGZgvxVcHvFkQxArc2+xHU33i9oEYqFffPqXC9ES6Zw3U15XrFgPdLiv8Bhbt37MQyH5rZj1QU+q4JdApLEcCyLuTh0K5VypxDlSRh7qHgf++Kz8GqveMUy2JSEmnKFl52uYIDCtGvu0HDl3iXwu0/G9PG3DfkIs60PCRKvXLtvjzCNQTVhE0UVU1bXehCtezUhAYdInReDVmRSjnL78yottMefeG1mKpnzvtb2JFdnboLNWG4wfQaC8Xxdn2/Y48UK0/Mv0CRi4+yQ3M7mzyBPoFZWkBy0PPUlFQ+8EZDvXJ76dUbLo91GnzmdetoQ9DhOxz6lfROZQFqpHD5aNAvZotFBpc/mzCUCfK/noDgwrjnIA+zaGawPdjhVSgFZSYKGBCReb/geHoacZHcQoxgTegzsoupYA5y81FBfruzeABGCIuXqeZDD21hJZF9RMLVU/+YM8OeBcFN9LunxHHePreQrsDtNwuZ7ipImZ+fRGDZvP9tSidYpnTKKqPsH9KhmGt2R662iCbTBpUtZ93u4Dd/65Q7JR7S5ZAfX+16Sfw58t9dOy45tYjCbXuYlc5cK5L6WtgRF3AZ+BZ5lIjINOPZlpu3zXhVAZ5Nc9Q3SlanEkZ4DrFPxfNnH8p0AIYbmL8yuF4/X4yvHEqegfva37G3l1XeIYLarIqB5WVt3+/dkOVzB2TBwa+M5QBvlg0NgwU7smnzHJ4uIOS95DhPbohUS8uukT/qV95aDbkfbsTeNuQmxPY9cl9Gsgkeo8m1SbTIgXqm6e8NKmO5bspPOeP7dsCw7o5BykI+rou8UOV5U2nxUrcd+ATVE4vUxrO5n//XYX66nkrZWGJd78r1Eez/KNASebTNA89fDKk7kt8KgWDg3sIReqV0YW3oKZ5r6Q75lUSpijxqSxaBoN423VaIfu8wI1QBWZ+VgOXMTX2AiPmMr7otM/JaytU/dYha6Bvv6weUFIvaylQecEHQla/TwZQl2ezxAIrri32B7pxcOQAq+vqaOg+mYzvkU6IN1G2JHMZUN1ZH/iWAtxkaz/VPlNLSZqHQ9I9uui3MvNGNvDr6hy6BFu/BK3Q3LPWTDCoPWH+CxQ+p94DdHv29x7wlFxeAfB53xDd2+glfhqZRuU0Raq3jMVyeHd2WhYDz0rEsQBjPQ42AudqmlYBE9+s9wb+2TD2EnjB+yMlA0f1L3p10H4tlMqrfcbwCng7+ipomym1v0A9lBbq28IgvU7eGHg/xboSmPZf1yxw2fXeC0DvU29p5bOcAsagTvzjo6m2N5ig+puwtJMMGjlnhuB1LkkjrBUdioSq8kdLHPh3rjilyETQSAvU6r83lgHNn5ygnWxJYxEz1C8WWYXAraY6IUCdovg/QCv2Y9RZ5HxTyrfby3fTcFZc1acNsESq7T6a5XxeT8MxesJMY4ha9cIShl/6inzA0M0HvIBeKzMolD9m5BZBvRyjR7EuevAleb+InV4PQ6oO45kv1v96BaD2rdF8AlwScIIK3v24QjqtPF8iR52ZcVcMwvvFKoCqUX1Z9xmoAXZP6TS4xVaA7i1J68F2GLSSd1Egrs2ZovnlZt1MG+CyIqNX8I7EfKA5M7gx6gdVVbAmBpj+sIR6sExmfI9//5pUulqA+88geJ3NDfOBPA9PTQAdZRZSRE2ppVDilLj+oYzd+mSYbn7VORVTNGtM174O5LThfANkXmygBnTwdvgNFPx44Bpw/nZRSieWkdKdUB/+bKOqsSnoE83kA6+ZTBguC/krAhP+WtDQNdQyqWrkOrpmkPfh2g6g4PoZipIqBdFyqJdetgUAF3nkrwOKWTL+grGsr4bmLCXHMAWGw8cYr2OLw6WVoMYwPagFluwf/gXs4XTaC4ycm0iDTNAdpoDJ7jgsBMNUDBPtb+96eGmiNq5spRtyeFRSAa/kTxEqg64JE0ugvv5PuARoLVGjC9T2XUNJtkySvwmqiTIzhf3TVh6a1PyRVaowNFlKUNkWTvehlG59myUCwxvv+7LAeVXaRsAul9WhwCO/LfYATb4U2gCjv+clA1PzXxYAr/DJU9hvDls5CrU2rZiaDek+oxJf1JtDEdU/zr4Z3krBpCPAvuuX5YDf5/P3AbcGVlMZZAraSQbNs3O2w6C+VZvSdFLbjlZ+QvDgJhjKH3cTGkl+s4f6UuQJB9BdRY4mdecDK5qoC6dKaTXDbPfQSyOhP6tU0ExKYP5z4BE1OXXgrs97qQT130uiJQwdTJGA4fwaTUq9MQ29eqiDN4doOzg+e4wFqm2dKnUmwJFKL1ZcXRZTZ3fz33fD+/T2s9XAknMrqcrlGa1cDFXGLvAYcK94NS3Lk6+zFlBvZPhfBUrxmVHV0NiYQeeH5M/7yXB8N+OhGov2OdOWv+9iYAd6EODso+Rd9cyJljBoqUs/DIvftYUAPcsUPwPTk5yoiH0bCzgAdXzbqD+wNPQiLfeZC4fMoJ755/UC6NZSUg68WmCWDtQXuU5bkjpnxgqo73//R/2OqDGeWT/n7Wt2GCIidscCvWTN/wCd+9cPANdHe9kCi2+rUEzqfGyjQ85Z2SMBMOyd2DsH6M3+7C3wg7LbbmB8sh0TkEl63wWgUFRyFPDbajM6Lr61tKEslHNhpbvoTEp2hDfaZ+UjYH3CdmfgKY16P6DXz5IpYMiGykRgELfLHeCvLdwJwHO9LpSQN6/qpJBq/LUT+GSnZDWwIOJqPJC7ZB8f0DN5fSBwQTlHGrA8losqgalsthTUna8N24EsY9t4gRdZVhM6jcdMQN18vUcDKCQT5wN0TJKNA0YaMB0FTv9hfHPg5F5zmj6u3kffYLijUEh13fB6vy9UzTeHaFLVj7LchvpJd4kdcPwxrxaw9XfPd6DyoaIqoNf6DIpJTdns51C/aJSGAM385uYCQ7RydICHKsJFgSaXYxlBkOamApXJm/Hkmrcr+IShltXM3QH8eH8+ReqW48vowuoLOFNhuBywiErQ2HgX9Tux+iPVKCsDRToeKGaU0JbvwcH4VYbgTM0ydJa0O6kDuDS/ndLU5fcpGahdkh/CgAL/fToCzA3Pug9c5M7Iwqt5HQ1QlcY/rAbySRhT2Q4bMaYyWNJ5cw8MqfKGdGHVNsbXJt4XtVI6XeqeQ4vl4thB+2ZZvh2t25tnZTRRAVYKzeh3w0fGF+rGHv1OgarcwEUHLctME4r18+aM/wkSfM14hHP3mEkXms2yJJUCbx2Sp9p3UkrRFqq3s8lFoHbczX5g665T3sBjaxqeAk+7s8QAf5qHk+G+7JJXUDsO2P8C3tijQ4vVuGyGC2phISP19GPueEK9uFaOAlEw+AkNXfTtKG1J7voytFmqse+jmbzUMXULPXQtCvcHJlvo05bEXdtHPVxzfEBertWmFA+/vBgPSPsie2mWBvlISRx49dGONmB0uBSV1+ABxrv56azllN3neQ2pajhfXF5MnZ0ZpXl4XP2IauqCtlZKMt5zHrTVHW08RNVzce0mfvTQphVQA1ws9JJQy3INpcgVi4TtMIgsc60AbjcTZgNqpsfRCu0wP7IZ6oq2B8nATQvv9gITzVb8AfbLCxkAC/eVKQI9pzesBdZPchgDy/9MJgK5xDJTgWLM6TQPJ60ZH5PvaXlL+9BwLccleBMqEmiq/8uMWge1xnKGNqr2T2OboOZ7WdHRkmsqhxtq/2JGRMW8ciiC6uM5pQ3UK9ch1aH3/EmorM+7qRqxPVWl5M2Qf0il2H2Ox0Z4KxfpVQOnVgRHA3+4ntsGjDZwpnmokp2XAXVNoTGNt1+TewDqk/uMT8w75m6mdDIxuKMHg9jkRlqAe6JGdMCQy7lD6oqtu7bCu3C1HQcw4PhX6szu61dBqJeZBP8BW1bMUKzr/WCi7D7qNBUOw8V2xl8fWAqIB0PV6WNZDLS5u5lmh6m6UBfq3IBqus1mqfRsqH0Fu+8Aay6UvQNeVdxCa7zNZnct1G/xozQ7uXOWU1Goad+nDsNiPo1AYIjLQYoz3v6VVPgrl/zrhCHs6CDtLbbHzeugVnD20Pb1X/gnd6h5plZUuX5k29KFY/P7xmCo+c74vkack6AY1L2urNLAwO8H5IHBiqsjgTnbF1kBtdl2VwJN1Ct+AxWulN4EjgkGhQH9FhZSRDWuK/eAqmfI+EBm0DKUUlqnuLEQhoTzQU1A7wuuQUAXjdwOYN+yU3RSmLrfSnv3SrXTwzCcbyrsA8q5ZrQD90i5rQceeW1PAdM4Y0pe5c4sKRhWWi6IB1rNjD8AxgqVaABTRhkPfVi8hpcOI2ViKTRn//uLNBrZuKa5EZqFrQyLBW6Q2EJpyqcePAv11n6LVUDf+O9U+M9PbJ8L9enHM1Tabletprwo5pA8DIP0n4J+IFtnnSRwqY0y3dv05eOXoE4YlO0Hzr83lQOU0m38BhxiKh4FrjqjTAWvzv8IhXJtuGkjDDf/9wIFOPXBZxrYapxHB6KrzD10F6aW4ythGE4Y2gJs31e9DhicMWEAtORdQzXqi+/IZahdbbs+AhPssyjnT/hMvof6bScLpWltisguqJHl01pAVu2Jt8B383fJAYVzGxWBU9dErgG5Is63AAfr6xYB2VIYB/qjXBdo73aqVqN1K2b1o5cE8dMfytBMtu49F9BB4EYSMG7WldZij2j4dqgPWfxpSipW7Kd8m9008BwGHlaXx8D24w33gP+aNvUBzdn7nYE2UZUUBGo7K6eghljsuAt0MxnZC6w9wXiXKvHhalGou0f+cgJP7tGhqT6dZkLZfSqKxxWGK1w6tLkfGNelgvdQegedbBodDzLD+2RkhqZarCvRBWrHxz4/4NEtv5YCL1vG+gLPDhiEAgfYtdWAq6wGkoGluoy/XeWdbqFZ/7vznyEMWvd/UHCdK5WiJTS8JhUJg7S9th1wxTJhKoMlPDViUOcvK3kNvC99ic6p+o/TKY/rmM/MwiD2lvFBRJDPISqZonn74mEYe85iCzyczlMNTMmKmAOscblBU725Q42m+t1A3XMYUuvHlwB9sy7NB0pyp1IZFHz2wQ1qe9Hn48BCDdd9QHPp01SKPXkz6KhWE3bfGgYzebGLwMW+ErxA1jcBNJNZ/rYzUK0jt1UARWuDvwN39X+mo7D9QrMYqLd7mqjaX3x6eDlU/idbfgHvf2Wcjdpj1LdBzawWOQGM/tfmDbxr70/7ZswWOQ6oboPNB4FzHWzpMHKkV5xmctnbLwtgOBT+g+4i98F9ivVwM/arMJRGPfcCLi0YegQMLnl/BLhhK+NZBpetd9IBw3RdIV2tREzlHbxbx9xfAH2tl1KpuBe1TwZq3QpmuovY7F+0sK8WORvDUDNHhIqNzPZ1qVDLdwsWAPM3ym4Afvo6RfVsUXK6OFS1NlfaY/MV/2OFGqDr5wO0nWQ8Dv7Nb95PUJl4btcCZ+0vaAHvuT0IAfY3Mf5S7J0WY2NdXRtEYbTJSILW2Gmdbz6aTdvzJgEdb5dRtnzRmqFmYkI8FmSYF0Q7ztxgiTNQRV3WBQPZa5KLgXJdEh7AyjqlV8DndyopEL/8vUjlqmvVaUqnNSMZZvAqv9CnKFkQN0plezy1bSUMH7zT5wEX1LD+AQodtlkHnOcaQocG/jkNVNe3+j6kPPb/zviRtP7PA3PQLCH2fCJw0SI/us2nJ59Q8oZvNqfO3hYG07L4qDBtQbP27za3gDsl++lqKQuWNEFdpiD6GHi23osquN9XgTdQ3Tly1YFjt59TyH2aN015ETL+0R+G6hfvMoHDX4aoEuy73r0RatluDaoEz5fqxUEt5DamxTp5M80TapHrq+PAkM+MbZzv2q5DUHsGeGiq37DuMIdaZzuqAzSZnzYOXKBlXgqsXOdF81BRfJMG+d+djI8wfKiM2gOUNo2jQZ6IiKaQszX4QbvpJfFsI3jFJU2jgPHDF2ndfh02o+zOyZygCiP9s70fXrPa9b2EJjVFwJWczNzA8uGACeCPbql44PD8/ZSQk1q1VB9EG4JDYRAM0doMvMGe4gK88ombF/ipbVYDONBy5h/wcewCS2BOy/mfwHwxqTDg6AHGZ/mO7zm7oM797xLNg+GjsZNQTw3a0FTzrGV8tOW7n4dmffhvHxe8Q5br+IFbSt3vAE9KHZMGSq67rQS8XeRQDlx2oTQIWPSx0BY4mbSIEv3Y9k6K1Piazh4YvqhpLQIeDnEKAPpGDdLNc+ZnbILKP8RhDxxc++Y08GW8F0WfirTHD6i6bsWvgQ9nvG2Ax11cG4BPD+XRRLFrfD0A9aqHNd1FmXr+ANSO27PpQPll3nOBb5Z10fxecz6gAnVjwxWavhvStRS07rlOWjAstbnqC5S7t47i945zIkWqztjCXTA8n/OcoiSdy1Me6to9id3AI9FW2sDPzUupvJpGakVDfWVhRLverqOMb7OI2lYNwrBgYTDtZL45jL/U3eF8kwZ5sOm/fHgt46/THX/9s5GOrLY636ga7eW8RAVPRaK6EM0qlHiOAV+b+S0Fhp89MAJ02zwcCNyTN58CsdfzQAfUVw4JK4HXyhZ8Bo4fyf4NPHbAhe54NmYJRUlH0wpJGBz+WFNENWnJboV61NOPSnxitHs51Jqh5G/AgvirbMD5C7Nowx49cIgWSz0sgdJ/u8KldnjXftdIAm77mEeRmnLwy12o8W51NL+SVzRLoEYenXMeePfqA5rJPaYthB4/sykIxlVk6cJjfC8oRaQF9dXQQ6X4FhngT24uSpFbLHOpGUfx0jUwOB96RnusytgDynm/OxlfYThYv78KmKZhQAury8NnAVViKsAUWHBbkOZsnkYw3bGJVPRxGPh+n6EVkuZYQWhXl+YOQ8tg+BWgVomKBzDHKTgb6OLJ2ga0fzlMBpZmFTKUT8/jhoFdaA0L8HftZBbwV1z8CWCbOE8KcCqxnErQ78wmUt/6XgqBoT+pQBC4RUCENkv3D1FUSL9kMGvCMLpNmSZqS/kA3ZBOvSKFRuzCv7bwXhdUoxPpzI5WmodZro3nYMg0nr0PfCjv+B9wu6WBBvD0HGtRYAfLEBNwgffz9cAH8+a+BIqJv6Qjit5tJipXsf/e0SbBzb+ZZiey839/D/2b+ffcH6PpJ50bgYIOAzQcYxVHUt3fCxKKip6goVeJJ9Ky7Fo9cxk9qDTq2wH3M7mQmn5adhIqb0sPRapF/CKKVFuec7SaWQP8j+CtPZHeD7R8yLcbqB2/LR5Y1BfwAViWZkA3v9I69jZUqxxuqkby5rcoY7/9eEXzwJ8jaQDvpYXnKAj6DWWtoJ78N4/KYLmyJXXWKbiYdv8N+jOP4e3lbasHXhmdpnUbS2L8VXpKoMAPGH5z5esBfULulQJXnt/9BLitc4CKQpjO6bVQAwT46S7KDb5QTIbpZjrAEOG2gULjU/EZWs2wdz5sMOTcSZcCFvIvYgaKLftaB8yIuKUELDt2Mw8YxtJPE/UlzZwORC3/ZH/BYD33rQ3QTqmD9k0LpWBaLNMb3BthGEy9PwDUVGX8CsqHLSkM6tqhPT+BnVdiyJsaqNsHtXb8A42s50dGONS6+BuDQPf5uTTVa742boOaN99wCnj/f6/igcd/tNBE7bGPon5DjMtFYNjr/pUidRWbzwGoA2dfswIDzZTnAV8EJtAYjp97LAn1jsBPmpLpTW0U68G986kql0tG0RnRJ6Y3AM08m4IocaoHTWg3lbvX4wXDS68FJsCiTX+oPiSab7KA2mgnyges3LCRbj71Z5Es1AqO1RRyL/9++wM1pzWYB6ia+OIQsPxtKk3Us5C3tPubPl7lCkPnvz0UOzHtgXSJTsMNC2CQ8ThFk2r55dJTqHrtG+jYsVzAeiXUSqcTtBb9J7/QXeivkDSG4ZT9NhrOoHaKB1Sp+nM1QDuBVRRGEztdJ6BKTPLQuunG+sxATc4toGVRnd26D+pOpyXWwAiFNEtgaNH4NSDPkS2xwMZtJpRO31vuC0N9PNm+CBjx3vsmMDRoKyXDvEkjyqHjrYEURq1n6ygZerdsqEKz0WfxZ6nfc4oUXJKtlRQaHwOu0l1Y7nKiwr/SkN8FzTJF2FWBh01sVgNPhJg5Ao/MML6RsEeqmZZQS/HfLAyxvhG/gfFdjnThBMfrNKlSHAdpYW97HROH91ulPtWdb3KjdLJZ6+53G4YzjxmPmPDbmkwZyzzoSVPCOmxGE2Wryn4KzTbNag8BjQ7ppgNDvbpoZLNOy6gEDWQ83A2DraRCFnn/xl8E/v4x/oYMbDfMgHeKfWjddr+9TGVwvcVXuos92ptodszZeh+gWVYT4/EvFiK730PdGGLrD9wvp02DXGOsTIbRudb5MFz+d5cTaLslkG7+cPQVOpRd9KhZAgN/xxwxYJAG4/ybV6NJ/d58HT4fhgk/WyqOnVs9t0DdPzRKK2SSHFYCNcfAlkrQ9jMFPVDHFqZS+q+YM0gH77BTrhTVnkODMfBWxnFSZwt2tI1AfSi95h0wdMqOTkzcb7NEobKyVtIZpkbFgopCRK0Vpf+BD/zc8P5LEvEA7stJagU+CB9LAx7n/CAB1N06zwnI3VpG06c/R1kRqqenEAcwvykuAWh2xuo80D8l2x1Yojq3Afj1559lQLvcdzuByit4xkg92KgBnOCM3gNUKRRQBn5YzvEZuE5djjY1tZ1/kqF6dg9Rs5YTsrQAa+X+rIBB885KCoKhINcCqJuWnTEEDssPPQfO00/wBk4tMKFNTcJ/oTrUBVf0abmP7z9dCtVa0pgG+d7oA628b1kxXa1BZdKc+o1hfDOO5TEbBdfzoTaqiLNvfGi8zfPrKd98nbcWoQcFj0wK2k6xS1QRG66LUfL6buuhNQ64zEQL69T5SAA9bFWLoHszWhBDEyW+3doPhvriL7Sb8kZk6EN1OxRqA5yRP0ehIdLWRJXAVPN5Nwxq478pJje0aslDHdA6uRSoXSx3A6h3VGEKKJu2hiLV3TUqAurVlGp2oKtLRDEw6XjzXuA9V5Uo4DNpAyPgYZdFVDUCNOvojv17lx6BoYfpNo3s4z62CqiGrosfArcbbqDl3rhcgzLgydwWBRg4rTPvAoO2ZUQCBT2NQ4GiD5wplE//ch6HeoNF5hlwXoOBDpDDu4UurP1jfyzU4G3rXgJDeQs6gMobwu2AjxZc8wUeXNXEGK/D40aoV46zaALjBVpHgaLyR6jwLz3bQNE30CBOsVNrok5L+GB85DSaySw3Ww5UZbZ/AlQpEqJkyL3wvhCq1vDrVcDIsOB1QLGB6LlAeZNUirPQH62DUN1eG1A6OSStoYiSY86l6VPbNaMLr177swTgV+2n08Brvl5HgR++XKWdbPP1K5RZJ34z/stXX2DPBngbB358AL7xyukDjqftFgayXztNCflkVLETKlcXI9+ES7lofld0jVB5VTPk+Arv2raLqUDXFRwtQN4PudeAbQe2Hwbmdj7cCiyrUNUDcvcyU3ldZz98GWr/oIMoMP0P4wfKN5aNUKUNbr/8HYZ2vZsWQJmUXhpkUtcfSumCl5uoKLzzZ/zZL3vD8ldoZuRrdIg6q6p7BPRor6Qp+fLxTjPUCiftb0BhTzsab3KjKKHuzOQuGHaOSQQAkyzCaDWzYpqeQv1P69wz4L0+ZaoErodPXYU6X6OboppP/wQbVOlKTtryr60voZm0aReiXSRqlThNSb/cD6pnwsIcVughsu9GL7DUW58PmDKaS8WmZUjjN9TJiWE67+xdPZe2jnQRZlkYNCZ1qdm7Jy3hUK1Gz70mw6kiUs/nWFD8Jspr0spvMen2hNc98A9VLr/mHVR3EnOTqeAlvDWgwvRrmPFD4sVveiilC9Y/t0Rn3GLLKfrM/D9SeV17KoG8+1+zEOp87lJCs83lCreAvyVMKLtHy8X+QL0ue5gGuUi1mRdqi4s8xU5Oi+A5qCenYmiipP57LQPV3u9vNZDXyZOOEnd3RNZC7VFX+wpcPRFXAGSPn0fzcMtzKAbqeBTnKaDemXuLgbX8FWRY8nRxHNS8kpELwJ06qhRnCZ7mm6CKTCpTuToVfs0JqtfnUDJEm7WrQtWPM6c5K2DnOQj12zPGcxd756b8g7qefbk0UPWbSwnQwoyXIlWmaQUz1Hsr7q8B/ms1/QJc2cNOl1hc+f/faj/7lIquWMruEXj9Al7RzZ/7/lQI6uh6xl+++vn2UOqJizPTGIar9+yBd9d07D6gnSuTCPBGn1cwsP7zBxrO2mh5ys2rf3Z0wMBfxk2B2BwlcAxq48K/FDAbBTiOQOW1NqHiOMbzYgZquOxhqr9PRMwUoC6dvEsobTxOiXMqfmU+DOmi3TbAq5XbvYF5fA203Nd/MX40NB4VTPWsKYbxC+YLB4tWo1nXWx+KqL3/Tb+F+k82h0LjrnFUNlTbhl7ayZy4/T9CvZDsS5twk089xXrA7nm2MOyxveMA9PwrtgjY4HBSB1j1LYkWwFhRnPbClM+Mz5KGHaXoEvy8zOJoFs6fTJXLsvnWMqj7OjVFgUObGy8Bs3YYhwAfPr7AAdy4JZLiN8W2qg6qQ/M7e+DmJRtJXXPlci1UYesllKb/rTtSBVXyp6EcUNA0l6rRqd2MxzU6P6miQTKd1GSFVztScBj4LUr3BtDpYedGoO2mxxTgEi/mxEMVN86mUPb4lT8JdXzQnNJfuz2f7k05/40GDEEr43gIu9wDgLfqDanZhFIGlTYD6Sa6oXKLJ7SwumuTaVLrVdio7sS+3lmGziwK34oBv2xn/QG8zXKYmjFdYFOmC2/eR0u4+urMXaifuT9oA1OTJ2k4ZxoD2qEm/DpIq6nIdYRuU1T47wsYqjbaU4CLDOvS0D3vMJ7aZVuxjnaGxCyTBWjGcr18KXBEYasAcO/BP+S9GexmCjVmcJROV43z/aiWVF9K3QaDw7IZSt5bcUdpDDdlvpJ35JA4pfRsXUUumm2y77kJ3NoXux34sUCPDSii77UEeOTVlSJgpMv+Q8ArVmq7gQeVlCmiljfdcYZ64YEanRR2l2+nUsyaGCALQ6hVgQFQvp2LEtL52aQJ1E9GjO+16R2IcYGaIn2Jzg913YxfrEo09QzC8Cq+jZJ3e+a2QKiDqsvOAT/LaOsCxzpX9gH9l3zbApz30ooyIDhOgOL3l3HcCAz1G+ZvAEaGMh7kUB09RXl8W+4r1TOWuGe0+yeudnRFsxCdabpaugYPTZTJBTM3GNoX2VL9VbOamA/14Eld2vWEMr7QXXAt2UXHZvdVCjnwKjxbcRZ4/teHD8Ddj2QJN+WPG0LlEPB4CRRPz4oGFuWF0LYoYVoaDjUgKPoncIOpzi1qJm35CDh7oInG0HgtYjHUI08WUJqa+3qlQt0RqEKR2vBThaZ6zOfGAAwdnBcpC0vVGU86i7hQ9BSGXU1rfgEDnlp4APeHRLEDBaR9Q4FbDr6hzfJNrqIM1HSTwgRg6Y2LFOD7d3TQaeXhiopjMOyIiXwH3Oryex1wX+0pqpPGmxdGQNV66Uc9TLesoco1xRxMh3SxE7Nq8HIYOFGibyn4SCmiWHKDdsjTTR0r4S386VgO1Exxmwf8uemRFNDMfx4Ncm27EYWRML/LBAzLIvqfAdcraFMRY1bu+gT1P3b5WaDvQ596IDPn/XFgvIy5JVBdkonq+jUBL36op/eKUygf5yu/DPWBnQUtlq3EgZNQ8+4706zb/1RWhfr1ON9F4HXxSsqsb5ckqU7yZO/qhiG84jGhVAmXNNSGcC9KsrEfG1ZBLXVm/EpH4m0NZdbywDXUbEVZTSa8FrWtgUCdmaSXQD2ZFirbLPek90JdUbznOVA08dVR4EbhlRTge44/+wNVxmMxLezL+52Pod78JXkPGLZRVxM4HptMZ5jjizuFoRZnvZ0BpnJzUP2d+4TpO9Tgta2/gTyGqpSbpRtfOEI1vFG/AKhl/coI+FbQUgGoru38FzhPppTG8CrxHU11zD5FStOb61voCMiRtN0KzexSFDSAz+cekQPe9uahZLh8Y5AKqb26cCIMFa+cqTOevCOvoIbwKdHOcCOPky6hoPYiCobyZ4xfqV+yMzCGet3XrAI4OSxAc7Z6fk87VAnVXiVgCWs8RbVc98mdUNWGQoeAVdEdacB2P9FGYFevYBaQo4t9DKinlECHhsGibVQJvl5YLw5D3nI+mt+6DT/pEjPLqwxhCDo/oAdM7XhF8bBcQ2ErVImBGapcOwOXvoB6XXEdTeqw6/6bUANX6y4BGoZ8TgEGja6i6Hs1okJh1CorQ3mckZlJUVK8rJkOLrv2xZajBzP7sutAXotkym7RRfcfQlXIr/wA9GiWZQbqj45tA7YPjtHVZou3ykLVCKgXAiqfkadQHvVQOg+1nykoCcjXd78feKz8Mw9wP/s/CmX+cp3DUG9aCFEPbDIWrVDtOR0kgG6rWU4BdUfTaXY28FUfhPqsTkIaqK5aTMGVNRvyGeqdk+mmwF41xmdJFmc30fS93jl2DgbjpU7pQJehvy3AiGFVSsjADzZTUDcs96KrBfl9p0h9OHerPQwpu/hZgKpyUUxAX79zysAfWoyFfWJaS0e1dKF7d2GozTlKRWwz72vqrKu6LAOGqsCybOCTZVy0+WR6BX+Cuj7sOYVG+fHyTqhPc6ZfA73eaYQDrTvO0b21lkfTrOevnamGwVn1pzaQ/UazANBWxOYCMHCoZjVwvrYc3bHPhUxKacFHe+k2L47N1sBr0+z8FuirHbQfeO+BAxWba3rlm6EmRG2JATosYDxuf+41Gx+oKpWMf/5jkValu8j66EBTonF1lq4W8SJ4E5rVtATSQcBPbDVFFPf3CjcY0kdSrYHD55luAZlC9PyAM594qE4urWalmbSxyTaAIaDux06gl+3YNLAy5IYdUDv84Vfg9uCjtCx2frnxUD/sUKKqEXVyrjfUFu+w3cDV2h9pc3/HbkjHDu2n0fUwuF4RyQBGvJR8D1SSqaLM6lgroAr16RvGU4962fZdg/qy3mcVUIBXjO7C5wB/KNSVYmU0fdsKfdShvlKZQ3uA8K9MCmX5N+Y9MJRdPU+hcc9eOBDqNdbrtkC3llV0te/ZZ+kEUrXWlpJ3feLAPnhln+tTNTLcWPYGqm9FEZWVd/t++0L9N13CB5QMYaKia2jeOArVeZFYADD+rtcx4P75QWeAn7zu7wDaNnocBcb0dVGNSqiLIa/Kfilai70uu17Ba/rbiobuqDjCDfXCxbQ4YG42yyXg3efqVsCE9gQnoIWt9Vbg/EZOKldNnJFPoO7NXkz1TGX5Y9ohz//ZdggGvxvrmYDKVgdo+vY2nqHUs649mg1DsYbOU6CT0wiNQSOUUa66JB4vhGE/72wKkDUqPAx4MTiPTkG7g4tphSId/fRgeH9gjOJ3wCODbv73Cn1NGKzbd8gDC1NlPYENZ+6+BLYaRooBDd45mQI1gp/RliTMfc4LaoVx/xjw7ut/J4GNd9ZQXvSNukpCHTnBSWlqdGV/N9SzFYF3gFKVxnRvhxX1GqCuGmL8/0WC41MKxOGdKSowGIuIU+2bk5tH55IlXs33YWi9t68D2Dse5Qg8vuicB1Anzm0AyP/G6hvQdbJDCnjHcXkmMMVEiWKyj9WVjj6/mqcSYGhf70bNVJoMaB9aOrSOpjqYx4zq2egIM63bnCwPGqTa0zgqbQJVR9XRr6VnkhlwXTazLvDb5QAag5JmLs36+KBTFwzV55wJ5YXmJkNd+mkdJU7mjaI5UJsO7BQGamcxvpMedOb5Fqj76j0oh8rLcmhnmDfAeIjCyQpT6mxmxWG6IcfHP16jh9bS8zS/kg/GaKKMnTZQsxvJeaQ2pfmbo1lfpJA+4fWX1cCbHRtFgBsMgiiqsyqLw6FuKdtUAZz7rpsMEanvjkN9sqBaEFgzfp9mp3vm6w+o3dOf6YjSVPomjby+/9FwlrXxjUONFrrhAswty6Nq9Cvrz2qof67XFgOz+5b+BF596FAJXOa/Qwi4POgabR0vnHNnoDq2J28E/qpYTYvlOpNLd6xsFK4Gg4W5hACwbuHBI8DVPcXPgOpWErQHvL4tS1HyYvu9lTD81yU/CuzYOnEAOBbTTlUuny+RNpTSmvs0BifWdW/hXX3yOsXv5aPFFL+anBG0kwnkp1GV6/pYTJewPmpOe6G830sKAqZ3p2hkMonLaB7Olv65i6vJuznEAPeEHo0Fxu4Xp3kozzW6ALX3miutUIMtM1W5c/fFaAGaORlvGcT1Lm9Fs3T1Mx+BZXG33wDFHF0sgEJRW28A3UI5KR6C6w5HQK3fVzAJjNQ63QJUOSdKZeVYtBUT1Ecr7SlKrvUG34TKf8efgpbzqlYtVPWD3DRnXSfaqKysWjeHUm+/ci3lMa+hdhaa9fH0WtPVDETOA7W22nsDDzmZugLjOBl/VMruyfiL+yMXsyiqU953u8N7YEDZHyg+foATqGTLOEedTa2ZgDrxpOoz0HPhv0zg6wPilGSnOPIfQm2IZ3zuf7OmrBPq5N3Pi4Alu9/RArxyHHgPVZ4/TxIoKHdvFqi2zZ8ywFj6xTuovhaMn0w4fVq8C+rxF6E0623dC2l2/vwVaIYh58nWbmDko+dyQK3jzh3AmD0tNCXGp5lov5D/vIE6Y+tXLYF3vUanLbBXW5PiLOPOrxSozItWUHCxnGE83Ts5mof27oT8Gip4+jVs/Gh2+O98miirp06Use9fW2nAkDR19BHw4VdWqsqTjpEUvzYDBRTrGh0vKWBOcp+9h2ZKY9drgA9SNlBZ2evHtBhqZdoqqkYFd6SmofLemiBVZyvjh2EdRm58MCxatSYe+EOF0w5YuPoSLazGF8YjiXa/3bIEhujL293Ia7eKbshuoqIAKnd9kQLQXCI/ChjvxXihoHD1L21J+y1FabH0b+ymkQ0vkVyHZnd+X6wAhoXuoOTd3sz4V4zXUgc0yXCBm+KB6VApN9RvPkOqwMzbVl5AmXCvNuDD+Wedgev0RhuA65mT2IH5l4/THZdscX8HVdWRg8JzuK3gMdScmrA/wF6xlimgf6Tjd6A7F1sZMJwrkw7Im1Pkl0P1U2A89oT54sV2qJ0dtlQnk36voXwLm5NmCIOEjzOF5xaRpfRy0sSq3RyGHGE1GyCLvgMNx6v6Lh19+q7wUnC99D5Dx9BYR+1QNPPyim4Bjs5e+gbMbp6gYv6m6B690B1e30xr7POtyA/eXY5GYcDSe3Y0D9sWG1JRCIy7HQfDtV3fKaI2q1RQ+us8aZyB4WbxzwfAkNw/KkCtQ6LLgEdNKnYAVydGPQEeuxZN51RXO8YLkE/Oj0/A8KIxm5IhuUNRGaq01BU6GMqnM/7ky/yvYCQMBR7HhIFHDeLOAO/KHKQNe2rrPGaodlEOdCBKudxdCHVSdy0l2f++I7AB6srA3hDgvfv/1gDzF+2m40xlqQPtZGsnVSjk7r6+Eg3vtjWXKRk8y72omHs5VlGimxvVLIWXb6d3DDAjdVkl8OR03F0gZ5KPFtCE92Mw8NgQExWxyjx/moe414xHpstleg/D61sglgJc9iyCotpYie8yVBatFl5g47lJSlOHCc2dUBNndmgDJ2TiKDwXvvAPhFpxzI0fqFxmQoPs1FGmKTlWm01j+DnIeMqNSaLHazRrT/jf8/f+34+cQtNPrgV2fwxOBXJ/4BgCOpa+eAlsusV4IOxq49w8qP8Wdm8HSmS8egHUVUlOAvqYMv61gU/IlFIvpLeacuj1kwVUaa0S5vWhmYJZQAWw5rc+VYLajQsoJg9xqdAasyx6nQ+v+jfR40DDIyy5QM9HOiPA5h4f6mE0l7kE6rZ2cZqdrpUbDkDVXsD8Cbjij7sGUO9HJs162r3RdKgG1ipFQKNX9ykhN7Q5UzWyWLOa8q3kxW9azcCGe1VoNvFUjYJgvS4nRVRiVPQ5GOwUa2kD3N8/agT1+wUeWiymzo+kpmS/pc1no44i3duODcZ0FxkGjrRLf5jOC0dn38ZUBIFSa/tPA0Wd794B+u/Kpnwz51xGkerVMxsFw6HY6TfkzSlQBdq+Z/zfzAQb439030hLZ8MgZNJAN58T0kfHmS6JCnEY8o6HUdXg3RJDC3u/QYzSKbzgJBVd5us7aUr26t9JoDEsL10MvJS5moLWT+j5OqhrEkTrgIk1jKfTB0Yz3qCoUvp+DYZD6UmzwEDex5zAC9O6T4EBXRHHgEX1XpSQ73Zz90D1+/HfR+DIngoaDs9Nyf+gdq71dwGKzEuzAwY+uk8BfupI5QOos1uX0nDUVrDLQM2N33gEOF9X2R645HlUNHCgeF4kkJNrTgcw9dDnIOD8b6sOArfLefwCCiosHgUWf5hHYZTyS7sBqgDbWlLlLwjRO6fK5Vm0XyhJcO6AdwX3iW3A1t/dlJBHD62kQBzKX0yzY8sRpQQvS0IkvUL57CGxAurvs460sUq9it0MlUNhkC5s9yC1DerqvQc5gFrf5wsDPdgstYCf+Rf/AC4xfsICvBTD9RUY43+YZvLqkDjV1FdvjCi7v1++SM14FvYxo1nOZwtaWM7ABlq32OaUmzB4eC8XB56yHaHO2ON5dKDWLEwfAY4PMl8HWkVcuQr033OuHhgaa9oM7P/iQGvx9oTFUailb9tpW3yjG+kJdeNDHYqz18fdPkK98JTxjYS0zcO0sX6tdKaROUd60w095Gf8XiRM/uIgenC7cYsGOfmjn5q9uLKPXos8GOvdD+94vTIVMfGw5ZRDW5ieb4Lh5/IHZHhsLBIHNXSamepZIofeH6hKNck7gTJcD+lqISNaNDv+Ypz3YZAfdKwF2vMI1gBvvvhaDdxl++cd0Ev4XwgwtbCVqr1biLod1BNBZwSAVRKMd/ZuDfFSOq2QVYqH4X6FJsV6/+tvVK6M2n35Yai+yfijx8jDBXuhXk5WoR6+LK0OgtoY505xJiQ20wI19QVTL7AhdWksMOhvdAaQtSiOpmTB39YlUP0lw+kQmWfRTlFdIiO9HoZXmtWUOM9yc5Oh3g5lpdiJ2LFDGSr/3B+U6GtM7k1Bbexc4AaMv8R5FvjxWB0V0qsNrbQHSLwcDYZh89Ie6kH7kTWVlVX+wTR0zZufXsE7deBWJtCS3yoXmO6cSlVjsMOhG2rpt9MUUSZPGc9ivqr8Nw8GJzbGd+sM6l9R2EsfO0/jvfOzl5blQNLESjQ7/aXzJLA+tY22r5gTsaVQw0xKKQiEZS8shTqUWExewRlzfahlJ98oAtV6f1CtllzVSSmtr9VRCUORwhitxanxdWpQ340tkAUaXX97Cegx2f0AeGMFPyWD96VPo1DrrNu4gHKPxalOvgjLpJALC7ChG5K79HcNvLvebkoF9jWHURb+FNQmdCv84gDDn1cuk8D6p8xmQObj+yuAy1XNqIgNXDtFJ7HshkkqNgfV5WhvOS7J9xvNfPzLuoD/dQntA24NTzsFtLnOxwns18uieegR+/sZaljhFlrj5C+WT6DuzGX8vpBL6APNZPXy//7CcGjTe3rtlNaZQYvFZ/LYEYYgJfv3QK9jjrQsFeUnaX7/7sihhe08UEDeg7+HB9BM7kqHK5BfQpdCI0I3kTb3na7vuWHwHakj9VbaIVGow3njckDdW6dngEaZjJ82iHh30CmIP2WKZsfFzYDmtylrkNJ/S1luDnowX/69Grh6UT2FEa9lKR/UnUvmKACVzaZoZErPC7yhZq4cpRV6mfiZquc3b/EyGNiKz1MPN9qv90OtOhGSBjS72poNHDcdpiysc3lhCnWk/p4I8LK6aj3QU4/zBXCn0qwfsF+B8V7bkCLjsZXiK07ugGEbC4cnUE/W8TPQ1MZrLrB4UsSG1BkbKiAW639RPOz57xdN6pXJoKvwFqwUp3RKChql3PyxZwGtvNXFawnwStSllAN1fi4vBMoFxcsDT2+oomUxf6qpCdU/+4ExUNxLbD/w7LH1q4A5QrzsQM92WdrG+Z2VVkItt1pAM9m20Egbqv9KLxngEtUWCqN9Z55WQg0ajaAC0m605C3UwuFR6qzIQJUOAtLei17CoMphSHvLRnVryu5Fioyvl/kVd7XCe9XMIACYd/FRL9A4LzILyFxy7wrQ8VEVFaZ7nMIcUCM/sAoAD4WPXgbOjqXRCm1kH7gA1bJ7Jy33pnxtJaj6h/0ppadyTGKgrnefJG9jAePz+U11jB9UP7UxpHyri/tIO5mVpybNepO+PtWdvN+Mf7ZVfy9PtVrFtzkdV9Pd005BsPi7zCBUpUXXvIGeom8zgPllDSVAwWTGSWGHLKNWuzodIsOCTKU98GqzddMZximK7zTU75tYBIGRDnuo7pR661JNfdLGeCX8foR1O7zesekPgRYuXr7A6U7D38Dfi4spzu7X7QiDWrCI8TwbnkbGD+xZ51pSDrlmGkjBOz9Vyx1444GgLVCswD8fyH/UMAo4w3MuGijKFkABcyhKkQb5oeTWChhOcm9pAhp9nLeQUIHvAJDzuP154HUvIdrqth78TaGhlpdLJXOsnPHuuESoBA+arVU0o1BuG5KlfvMGyodhMG9mBMydr6eroH7Rv/8dyLb3Od1xuhvjkVoylUV0GuRez0s7zqtmQRov1+PUCfQg6/RqCfBKoEIcMOzOdX6gyFXGH28USl+7CfXg3UkKmA0j27uhmt3/TPn2LTWNvNM+7JS8b/4k/IR3bXrPSaDYapkkYHfPUqrgL+94/Ac1L0nIGbi5268GONsjRTvDqDXj/25jLiqWw/DfWx9roNH7OCqDh85GEzqllB+GobYpfAHwzKnVDcBvdy9TwZvHwUVlxWGt+QYY+n9J/QY+v73GCRgre+UE0OKgAStQLeoK3dtbv6r9UDsnxCmUZZ6GUjLwfTtBVeMw91+KB91Li8vQbCKU8S8Ii2acbkO9vERSErg/YmkPcMVuxn8HOl/Jp5xfOpYVAcP7m4y3rkcWnmWGyvPL/w9wU9vJW8BY13V3gOneL14D5ZUYf4N5t0t+H1SHiHtngYt+TqwDZgzqhAL/mdzVBPL3yFkBV+xdoApUaRafBrbNmtO7dQrp1eZQH1fNnQJa3dTQAzrcYeYCXp0Uo2NHz7JFM1DZjKzpvPNmUbIy1LrCx9eB9R03zwEDxW/FAv+PqDMPp+p7378xoqiQKfNUhmRIChkqlUSZSqkkM0l5F4UiEYWkokhlSoUSyRBRpkQoRBKlZEpFhkj5fa7rez/n99/ruq97r733Ws+wDufsbWjweA5wlf0IXYORj8N+qHp7hC4CWy6VmABPWkpS2e67/oE2RGVDibRYrmkZAfD6+mRsAg7r8p0HCoptoW5qwborFaqAVtUpoBuHMqXeje+1tACRqb+OwxA43U6Fib3alxIybct2Phps07ktwAdBl7OA5/73unCg18RvGjfA4g6t2wtLn8UwZL/n2wrs+1NYDHRl1b4GNFk1RGHkqCC9Bur8XTJ0mzZhSi+gWj0eNQfqlGdSnewdD6bKVW+tThfZkKu9Dt5ad2a6yD9VXT1QvX6L3QfuqYu8DrQ+wngDIuu9pXegiv/+TYuVaNvkClUm0I2CK/7zNCVvhG8Gpf+rLEFa7tHVjP8XFo16TmGELR53abkHPuX6Q+0L23kCuDPbnALxxymeZ1BzheQfAz2/mw0A8zwZe41H/5SCoLoW6NL1Ou5xVIH6dOflemDTHXPavaq+8EiEump0Ux/Q6Hg59c3ptqoyqNO8VrRuX7RcOqA2HHu4FijjtIi2zbM3I0qhmvip0spbDUgsg7owrZDWrdCqpg6qa06RPHD29W+qfd2Hu0idq9BBF+mz8wonvMZcn1bQuIaTTUDPzefYgKwdp6lc5fs7Up+3u2QwBMPhqmvUW2653n4D1Uz6Gu0ULIaX06RmSeZR5ZoOFiFv7Z67FARGUS8NMcLweztToNNT+0BgXU8zC3Bnm0I18MreUw+AX/dU06Qmlx/dCTXfyZGC63qMAj/Un0wvKJTvH/F5CVW2RVwAqMG55SdQtyTVA5gx7wMtVlmQ/CBUl+88UcDtzft9gIUVZXSbxlZphVBjsjXlgNcHv1GPFRiUptZRerKPguC7QOlHeHsUGd9ztNqvtA/q2p3LzgGDxtWoWb6OeO4NlbuK8Vq+k7ksllCVNA88Aeq++WkM5H/P+RQYvMCN1uKdqkcC1KnLAb7A/EV6nkDJJN0dwPkfq1KAsbOdFFzv9yzlgPrv1qW/QCZO3UVA5QXC3cAez9IC4FCGL33Ac5oNpkSPjO2xgSHGRZbq2c7agl6oRe4OYsCrm05pAYW1hB4C3yTW0VRL8l6hhIywXkAL2/szvQbe7R2yasDZaMdhYNXjROoB/kGBtlDT162heFh0hpfmt3St9hEYJpTcA4Bvnz1WB36biaFr2BHGSbfpxvuMKpf1UEMIvGv3f6ZifmtstQNUP1UTKtDFXveonuV8Yzyn7Fov4xEev1eKUPJK+/6jGwrkUt2DwQS7NtNF8ibmfIOqdvC5AjA7fFgZ2BYioQl8GpnMA5TMuEub/yb/cxTgehw/NsDQaF1MxcaWeSsjcUx9dGHIKGFOB5puKLsA/LHGjCriGp5QCnv5xvJsGB6ayTUDw7P8aASdmJKTUKO2vdQDbl1XchN4u4DxWdq+hJmugbl8xSoYbkqsp26aGWFLU+J8WEUShvzovzQPzrP9L6EefXb2IFDbfstSIH9+E5XtE3tsKd+ESj3fwvBFcB4d9mb+CUJnYcbX/9u+yMbCe+XoCXbg8nIPKtsTit8oSvxXHeSC4dDxcpqdcyNR66Hqbu6nvZzqaKsw1N1yT6iFGi/t+gT1YUM3BWJpJfNGqKYcAhQP8+y4KYyupokVweDTwEJle8hOXBTqjtYtFTRC0f1bQPvQvUeBS5z1vgPnJfXQRImed18DtcG84w/wg3vEQuBdEcaXuJR8BClN9VuO6cBw0NnWC9gev3IO8Iw74zsCljLDVBFT/nLSTKYIMV7ibrxwH91FVdqAKkZQ35hCERUXxvgn91VfvkkY+KqnqaGcsn3qCVUoegF1nPmh1mZQ7wcfOQTsr5juASokbKkGijlmUb5FN22htXiVeykUhgEb6xdAt0W11JJKpf7SlEho7KSQ41TdKgXvjmyhSqDD6vGVwNW36+OBrr22McDSQcGrwNs6jJ8M38iMXww1onDPDJCrvJOqXNaf6iSoqToZVcC85kg54Fn5Kqp9P56JUuLwSRmLwLAv9ZMQ8KZ/BNXqIueLG6BGyovSNbjFPKcl7PfYHw5DqoCcEbBAqbMMuLh580dgf10R5XzWjw66C54rHxhFgW9XP7wPCzYPA9eeu5YGPNttthUYbTZCuKvdrwBqAscJWrenkm7+UDdwSS8A7qgNbAfejRGl2IkXcN8EdVBcn/rmN5b9FGd5I3NpfpXK15fDOyZ4QBq4+sSkCnBCkfFDNi3JVbQWD79FUs/65TFEVSNKyjcah61PcqITm4uvtYeas03WAdhZyHji8Vio4heojtefvAb+FWthBrZv+DoOrHqy2BJY/8otDtg13URd5GZQJlUYXntTiodD129R1Yhxl6Ia9esE6zaMsGvoPE2f7SXG6xdk34TSbSbx3aHQmFp93AaHzXnD+N2M8cUaCi4WrS9089s7GH9lvb9MLwWHiXx0pOr5Wa2J4mEXa5MFDM+KkqhJXHkqyQd1u7MuFTFJDXPqWb82TMvCsCN+6gNwbtbkdWD768W0OY13W07jrizwp0aVz87nCi9HqTeVK9cVH2iqjYo334PBif3PAeAZjcW03LJzA6gSsGiG5MBQqiREl+MTKrQfKsvWkiZg7PkkSr28/DvUu1OkbefC8JklJgg4J/pgD7BvGeNfqLMaHpR6avGBp2F44JpG13CfZ1cr1EDNPjpxEEf5INRLKVJUS5Ku201DbTU17QP2/bxJXW+EKY7Cc4st3woYrh/luAx8bbGGJopLkJfqWYXTbzpFlPGdCHgVG89RFr6LqKbDpmd3p8KQYdVDAaPC10o5dNb5f681/L/vqklpvaLFUrIcowYo3rTHHYYTIWVUBnukrKegqpX8o2LT6nOPArxLt+gFDEe111DinAxg+wy1+sPe48Dgr9MJQPm3h7yBRsXOvcAPAow37DzRWeQDld9wQRcw6PUUP9Cj+jRN6tqF3dxQv6qVM7yW9ylFuqxWzoMhL29vFtCKJW0UeO/vnihg5Gnj58DGh7k0fRl1HKuhFqW1PgFaZzC+MJOXrBwGtcQ6m2Yndre5INTKcQ+KB/61N6goGHx5aAQDW4liP3BEkb0UyDf5gU787EfGL6g55ozd64RuPqX/fu7DvjD0bCqmwVbEKKyCymUgfhtou+24HvBBvO5B4HKD+W+B29QY35n+3Np6CqrzYC3Fb/DgHZr1aD/O7zB4qZ/9DUwNvUARVZywPx5qfeJ7Omzg40KKndrbHVRel7kGUUU8cqqbLodve9k+jCClwXUD6CZ35wxQszqDC3jkTrMLMDVtmNrt0N1bdVC/WG2bADIdlh0BVqd+YQMKlye8AX7z+UsFj+N8HOF4Mp80DI7mTLTysilZ5VDzSxnvzDuUFzIEldWoORH4Y4rxLYOzc7OpgPyWvRUDw/1giWTgndOZ+cBTF0T2AGvvcDUAbZW5MoDFB8R/APc2/6JZzza/TDP54d6N5TCsjX3HA8z8KkpVQ+5GqhhUB/UYyiFxa2tPqK2ZfWuA7Hy7bwErSzJo2zE070Yb1OCxARr3U95HJqhbvH5SwEg9fkZnM6ktpgCvzdChUnHRpH4XDrMTekmDfQu0OQ+1tGqWIqpnQJwXakv/hT9AKcf7lN07tSNNoFa5OFcA1fyt/wNe/ctC0zfZXxEA9VcoY9x/4bupdXwoLSqF4fH35VSujKKX/YOaldmjADxx3+sYUPD0qWjgVcnHdIr22185oArJLqWct/j56xHUS18NLwErdK7rAH9OtNJqrufTUobqEBt7E2heznjUxo/XmYZQfUNVPgH3dFynWS9eMKkO9ZTuEUdgWccNV+CDL4zF0rjIeGnWYH33OhiUvBif9fgOfbkHlXl25XNgwJMlD4HiuutFgM4uOtrAOivGKzZ4LoSIQvW+Y0xJVnT1nSTUdsGDNL9h3RueQb3eZ0C1T793YAFU920LVIHHOBmfFtlFGN/BCHXKs4LhQRqTGTC2ZQ1FSXpeO+XxVd7hMhg2MHHNA24Wq6fwVFt3gEKO9dsxFhju28WYAlUC2KkBFgpfvQ/VKqqcgnbk3IQR1NUyOaPAh0Y8BsAK51PGwPilipPA8KkrlAFOizZ8gPpGkPGYoY8DguuhDthULARWu/x3BNh4r80W+OvBzWLgnWyuC8BYCXHatfkU9F6BajxveD9wybJRasIntzuegHplVo7W2PT93DVQq7qva/4fTlD5ZjVhol4w+4bxKLtykdYkHOO2oOMOUCD0J0VAVYKBDFQ76e10sZMHblPCp9w9/ROGoHUeucC5h+0oEzTj/9BlKZUVUwULU7P8CC9bSjSFyJxtszRCwY5VVJ3TbZqoxHlVRD7BYXcl1m4EPgg3ozohuO0z1dYZ4+WWMOQdPboI+C48/A2wjrV8BfBJzwOKwo0LDzdBndpiagcUL99KF1mh1KoPVUhmOAdYx2LYAMzYITMfWOUt2w4UM2A85VtKTrMa6ihzqhRwzymD20DDti20ACs1gtihPm/bcAao29C8mQ67uTQauGG7witgQt3bo0DvBEuKTQWBfg2oAje4IoFnHwU0A72i748C5/bcEgB+UJ9Ls77hagwlRUJyWCAMD3Y+2QZkkq2dBrrWxSwGhqsz3o8Y+rGf5mxAnYmurMPPkZb7noYpFSixFd49GOFE3BVaC+ONbR5QbVanpwLdQm28gH0/VvIAn8p8tQCa5IpQA8gwCnSCKlLT2Q1cNrScDmPqNLsENU9nhhN40/0tZUugxQZxqOaebaHALs/iIKDYTw1KTK2Es7SayktecMAQ4PrkEVDROI6mj7dt0V2okSzttBdP5vlAzeJdU04TDNlXtegi0zf/tw+q/asiZ+CaT1Z6wB7RLzQPVlI2lJu9LyqfwvBzTw/N7/E1mUVQ0zcoUtj/mXuSCoh8tyCVCom2q3SY5Fh7MA4blhzSBc5TP7gD2Fyzh9AoXtcdqsMgM1XGY/N8w6FylD+klWeS//Ebau1PL4qo+EyNRVD57NdsAarZGFP6Wx+cQ5H6fd9cOrHuzZ5eeJ398qmFuI93jEO9McnbBvx2YSqTVD7+50AxYYFGoODlUtob1NbYGUHl3/CXLoff08Qbamb3iz7gQJ2oBFDWYrsvcE6YMnX2ZA41Rai3YnZTFirV7aSV/+16kxGpTIwHQv0SXGOIw16fj6OyrbJCcgHUwwMiFLSjYemVUN82+9HlPH6hWwDVt4GLuurUf+fWQd1jsjwXKONsbgmMSOOgeIhJZ7ycYSKtUxYGQ36l88Dro5epapyaP1cSqvVJGUrIR5u1KZ1eVLZQlfN9orgTXvHFAf5An1zBAWDejq/Udp27P1M926I9n5rPqyu8qvCan3E4BbTnXF4IzHIxqwCeCbamUrHw56EvUKvvKpDXreGfG9TCvEGq9lqz/e+hvn0vT80yeXzDfagfH3gnAi+walGS7Y3y3w015ZAGxXpNQPso1F6lgJ/And+9qXU4GqbSWsyJu/0XhnZx+yvAkKzLrMDdmboU4GZjCreg6k5unQHyzGiLAgUHbvwCrtYToxECw7r7oQ6Y2VDdOX8rZAnUGtniVOD693rCwICjtyhS19i8egD1c6chJc7nISHKC6l/GdowxP0uOAA8KyW/FSjk+XgPcN2B3bTytY8uUicLz3N/A4OnaFcAcFGq0lzg6sYamj6PzuYjUBM7jcSAl3j2fgb+LVjBDKydDRsGspjziwBbXRhfiYiNZvSh4ZCn0jAcm3tDBVjyOjkbqPhwBXXIBzYSlCI6i0ZpUkMU31ElsO1IzsNhSe96aGFHFqyh+rDWeq8DDN9LJ9qBTisSaa946V/ODajVFnKUZJzWMWehdsh52AMVo1z2Aj846VGdTLmnNQiV9XWLD9DFY0QB+LfAi8r2HXMX6hf2P11pJnPOstMKLb2+NQWHzQt1GAO6sl/jBvpNyzCSgcPlK9T/lMKfAQ9bqVIROxU61AI1LCyApqRldLMSVFk+MwtgQucBCi4D+2FBqK/mt1DzuaGvTycu8ueiGhWn1zUH3nIOxqtiJDI+UFTXfHj8A4ar3/MqgNtPGFwD6t6zNQNONq6l6Dt5t68Z6o+Vb0OAxYfmOwPluEXI4HJyI0X1nKRXlAy6lxWo6GoUPKWy/X7jarpe1Z40ChiFyJwEjGucbExXFsy9+C7UDc051LMaXxx+ATWQq2IbUIt5J51C9kspLewe/xFaty0RoxQwSxIkKEri5psT1g0wnnYuyxlAVTm7PpRK0I2PNvTXlP1/5aglaVu+j8M1rJB3igY+szanFXpePk8DanFHKk3fQk3lRKixzMGzQL98Awpwjyw5Tqgr85gppTWP+8yH6riwne5t7QNxCo1c9SC6yAnF+sfwZvFbPQLG3SmimOSQfFYP9UgAlwBQx5jxq9x7Ro102PGFT6h9PTOZFwZv3SctSuk/i4yobLdv7qW9xp2OxxTrASxBxjhM3zSecnPC+2IW1Dk1vleBqz9U0mIVVh+xo7Nt9JEHTgrbRgEL7rB6AaVNV5cCrZY86wd6mw7QPvVFWdxpqHvVN90EamfxWgPtFQdohWYyWihxZjYxfliy6nFxMbzNFlFzgGLdN3OA3K2MX/4p3dWmNr6GbbUQDGzD6ZeBgtcfJwN1hhidTEKxYAfUxJUfNgG3fTBdBVwYzUZ7IyHWziSoekyMD0Gtpn2UDHOvuObC4HKc8dCvmmGLcahDB1efA97bNbcK+MNE0waoaZQ0BfyzOJ1i0uB6NzvUv9KcL4HVqpVhQDOu46JAScFPH4DTAiVUq3mP6jNBHT2m/hVo/3QlXdmvemeKyTtD3/7BIDK8lRe48d+6QmBtZhC12/RTunQXTONPgmHQ6+n3BkqWbHwCFBXyvgLkT2U88ezSit6VUMPr71PsaKzoosWqTomivFDe2EybhsNJE1SjuIrCqB0o3tpJN8Rmwnigg7WR3Huc4oZYK9XqnK7/qKYe1GR846HQZHQZvKMn6liANtvXU43SXFDnC1XbovUijfvvAs2O/WZFB6hGTp1UNTYUsklC3cF2k653aGAp7SejJkY6YTBMHTQHsge7MANf6ZZQrXZecYjGtfnxoQMGI54IOvFf9jfSUJsK1KnddgocnoQa+SNcE8jjE0wt9E7gBi2oB8vHKaqr+i2toZ5ry6QA/1xa/QvqeeO3KsD0ffW0hxlf8uIgVNfV304CNaLOsgJfjrbJA09WGZFBzFpiPdSxXZ6rgNatit3A+rONQUBZIQ/aLmbkeIdC1dj/4TBweLkRFegdRqzUN1fuKaRkkF59jZZltxUvGw7bNFVYC9SKEqLrzRMR/guVpYY1A2hczHjftgSn836o9upz/wAl/No9gRtf6NPs5IeO0pyt6gqjjtN8dwdhdB6jd//cUnMBIyze75UNLJS3/w94iPU/6noz9w7RiWNlKukuGo10D8C7d/j1RqD0sr33gQ7SR+8AC58p0WBNUqG3oW4x8afU6+US/QL1+rvJCaDy+xXrgCIpHXTiFfcZb3pIPbtCDQbegWQKLj63SEqyHdd8/WGQuiS9HSjv7DUCNM0WomKuX32Mwn7WvnYpDC65D2nlvdxCh6DWZrJReXX4E6wDtbjDmEKZ41A6XU6EdvJnGATuVL8HjljHUJzt21tGbSbh2LH5MLxq7WkD6pjpvQA++GNF3fTL/vE0qPa9o3OB+rkuzkDR1hNUmD56+jpBlbRmiQc+1+HlAPJm9XABw4S7moAWjvfygEHF1jTuj0351AvlnEbWw+CYnXseGKN/th14erab7iL+gDSVoG9JRxthKHsiZgBMdG+JA8rNbKd5GD+d+xXqt4Ag6tIZdspjUCcVx5SBacVLNwO9got3ANm2jmYC/ytdOwd4VliL8viQxRs6Bcv9wqcwjIeVUnG8Ks747vQT60raTyrqBQbD2zzNePHlVe3JQKier4OPAdu+zeYDG6MuUV7IzdQKQ100wPhv+NFlK2hZVPm9m2Hg3KNPAaPKZUXp/05eljJW8FJECrwV31keA72f3KZe+ERKSQlqQb/AGuAQ7wFabmWfRlohL60VFTDM+VhFS7irbICqXMTmcSpM/WurqEkoG1VuxGElewPVgfOFF/0EJmmNfweuzzubAcy4slwPKHn9hiCwN+YBFabmP4x3jGav8X4Fw7cnFclAlVVxxkBLQTZKJ/6k4/ugXtTcSyH3fNqD1s339AV5GDbV1nICz/ZPUlQ7ewuLQm1dN05xdrHK/wRUgSV/+4GajUcWAG0D4sWAjcdKG4CytqphwND122ii7v6W3gV120oBL2DNnrdUjcojGA9Ke+hocRGG547TdFiMspcU1ErXuHCg2/xfH4ASyz5Su32Vu/IoVAWxtZQiLVqTNNWzV/Uou+0uOETAu7WlnS5HOSmIStAfGX+qO+lHp6imOiXvV8Rhos1R7kBZPQk2oO06rVHg94qlMcA0ngjqx3Pm+FMQWNiJ05UFPjtJXeT++A0Ke2u33fwYoUuthXa6BmaTFFHs/5hoLc4PNSjAG/3utAuQ8x/jM/q/809psUZ/ly+Ege/lWqpnAQPFVEhPhyfQas7nFqRlaZM4SAHzLqWO0n+t42YKRN1z8qoYd87fKDPgjGt3AfCFd+ZxoIzAal5geuRxyu5rnJFWUAPzGV+6Yt5SS12vyIyP7jg+SY3m7APXAw4cxhLmQXn8Zj9/DtS9Ierkzbstvxvqg5rfh4FL09IIBS4l0UTlHz71AoZg/W00UakrWGj7xf0tlpYl/9XManin9qWkAtUD1Kk+KCato1MccFtG8bsuSaAN3rir8hQlIesX2kCtSAi6BZzu2PYHuM323x6gbkP/ODDT0qEE6HI/eAL4Ot98IXCs+Q0FbdOBhQJQ82ZstIGXfhwYAq4MiKE8XpLyIR2qS3bdKeCrgUw6m2XbqnNQq0/9JWxYVC8B9dNZWaowLWXKtBZi/hU9MERoFEkCIx/wSwPbbMYoC+eomFBRiPr5KQ8G73B3fWAB89dC4ImSPJoo7iKvcqjzVDKoVMSfW0zVyP2CNTV3AzOPRfAuHN1EhpgviRS/4TuOf4QhyZPxyK599XV0NtaGOTQ7q8W5s+CVMM3yBu5PLyHsP61HZxswrqdxb/HH/oA3T/Q+9eN1fqM+UGcmDOKAutOML58F58QFQq2YXawLbOMLp0v//TWkCWrXpVZZoPPiJTeBzOOyVYRljJ8BPN3VfQ9q906O52QwY6WGUiBdbwQ1sukbrfFOjZoyUp+e4QEqzbWkHOJQZqG7UFD9zAfDYhPGQ/aKShgP79P8EZsEw1cxxnNUM4WymKHaPbx2H3j6pjT1N04fxsMfzLdtqoehxU02DSj9ZZjCXiVIsRmqGOeIP7AhSG0YuGVTKWXsDy1dus1ClxVyMJz5wHgm6KV5i6hhP+8RpnFbgo5S7Tu08NwxHHZpHud+4G5uOyo27hICu6EeqLJNBv4+OLsKuGX5nhSgsqplD/DNUmGqqSOaoo1Qp15f4ALq7dNjBV5QrKHdoEv8YapRbgOttTDMt+g3BAaeG7kM3MU/Q8t9t3W8FapC5TZR4KU3ra7AjMMj1FCEKkyEoe4Lv3cXGBGjS/NwatMrOmy/1IwKDMUajIfAbZfIpemzC/CgRJ/mbI+EVzdjJ6We7ByBW1B/ylf+A1oIdFoCBcYsBoHJwz5Uf4M8C6hU+E7PKMIQEhAUDDx8xYfazI/x5bQWcUrWX2F4522VAGQL5eEGprGZ0h37xQdQa64f8FwMA6cg49fULfNk3KHufxV9AOglaUtLOGZz/zvUW84aDcBHGTYywF+L3tBaLAgtHIN6/UaABjAut10e2MdfXweMPNCgCozoen8NuPKZPhX+IYvfvlCFuTlsgWEHpClS+yu4qbRNfmGphMFvzkaq4Dvcfq2EeviH6CWg+gALYfLZUkmolkYuEWQoLN8AbGxdOgA8fLjgNbB1z+IzQJ9Mf7rIbANNWotbN1qoqS2VjiBU5NGi7VdDuaQPRmg6z3wVaHNv4jxwq+EMtfwnZ0e3Qa08kE4d/b37GQpEN3U/ip2H7Bl0Fw85zejEP3NFxTGCysantN+pcq+hOsm7P80TBr925u3A1uLbfcAWewOas+wfu0KhPv2oKQI8u7CfPqGc5dOloA2JbjeDIUzoC+WQQuONc1CnxY61A61MMvYBb++I5gYe4eelTUNizPlnUCO0f5sCJf+e+wyUGgsXBI40l18A6mfkKgFLlkdNACvEpdmAZ/m8w4H14m40JdNZlwugFr9iopvXDfCgU2yT+EHxwLLHYAG8Y/v6qSLu4w+hHBqalhCC4W79miPAXpURil/nlsggqBzqQauAnO/OxwJ/m92jqvz64S66+TeH9tOkun3N84B3kcqhKmD81ELKee8EY5rf/KfRlC3FoSyZ8NbJMJ4/075NmXLoZOyXFhhUWkYou4fcdvFD/bROKh+o2FEzAjSdG34RyNLQSnkh9ULDH6pLwqpNQPc3pZPAz25Fe4ELOswpCM7U95hDLev64g6UqmN8RdHyVakd1MXDM9+BvOUqlLy/rzCeiLjs60oa9+kw4y3GLXcfHcZht26GPgZ+StanbOEZDEqEuvP33zrgwIK/s8COfRI0kwrybnS9d234f8HQJ9r9E3i0yoDuuH9qPQXiiOM0lcGHFfupbCemcVP0bbAvp2TgshKhMJr2CqeyraBjFYdTrH6mSVXjH//zZqgK39LagNzG8ylNr4lGUfR9v/XdGQaB0+wSwAqvLlruhBp3WajidzvpLl4aWx6E+uxA10dgVWwJne2xdqEO1BOFfbRbmR6RoCac9FLcEoaLNUtUgdOarDQ7BxffCoMqVylN+7Ppxn7q0hI5KtQ3P795S4mz/aIxJdl/4mduYARjLXe6eeH0QFrjx9yKn2DQ+jYvDfj3Ai8FbZhHKl3OCPelKzDonWTaAUw0YKHZ+VPz/TTU4jN/S4GHj21lAT4R6uEEpns7vAW21Wb1ApebpKgDYwUWaQC3hAXOAVpxMN6O8ZGZ8XcjLtnNVM+4itpZ4U3VdlkBzH3EeIPw6EEpyha965/LYfi31ecbkK2vgQ6r5Lr8FWpJAYsPUDaGtQN4Z2uWAnAkfcQX6BBzowi4fqnVAmBWjNN74PMAXQr7TFXGT7YEpBRPwbAp9uErYLv/1ELgWh+zcWDVX46rwGtHzfmArxuUtgGTbooFAPuV2+g2k5zCx6Ce3R6vBLydJbkRGFzN0wnkYGH8CKVVro5CburoYX0YTnjfpz4kG9a7B+qzJWK0i/fcv0wPKtvdB7lAt5mDNCXlPfG1UBMnnOKBLsvlKEX62m5Tb3GJd6UoYZ4vSoE4b0UHdZysrzbLMEKgsuwSoJfGpybgVv87NG5XXjzFZISZQwgMlcHPHgC7tdzPAy1v7SKD7n3Gv2YTFj6ieHg5c4y2Ep1jjstxmOORtCTgjs0vfgD/5b6iZVnSdvAA1N1+iVReE/00aSYdIhJo1kudF9AOxK6Hj1beuPA4pR7/GTPK7rpZ3Z0Y9wLbPCoK3g3fpqA+qJz/D+hX+JaqJ/8Zx81QRfLXlAIraw4dAk7vZ7sLlNnE+IEuq6PaBFRTK26qiEdCMgShKqydonGPREZTipxY+UAGhuFVLxyAheGD74AJGcW3gDqyb2nOnvHkPIUaW/6C2m1awTDFztIOF5rJskEOqp4KTIwngPzILKTL6VO7xYzBHJqjJoGK6aGsQOUFBlQR87yrI0mNa/IG+no37wAK/xWmld8i59kOlef9K2ruO1ne/Iba63G8B3j1YX4R0Dpx20OgyxLjYmCW3dYzwEs8mdR5XfPT3aDK+IfdAdpkSXICQ+q9aMe0ZGqAbqjVz0MaBomSs/eAZq7ctLDKtvNp5WMfvV4Pg/HASarKqzT0qKEsdut4A8PhIZNR4K8mu1zgbLAn5cWGIcb/s4rvH2+FIcFf8DFQyefdbqD8s480JT4Pqmj6WF47UTdlOrqHkrdB6qskDjvOt4Fih0nZpQDqb8fXdL1RUe9DoHJ55CsCl+YlGgHvFl2vBeYF/abwjN1uQIOZ9JnRDfEwZabC66bMeCj2paW76cpEhRXpxE0+ldTqRmMf0dnmnuBagRGqD99ZBJzntFUNuNpp+hdwWcbjBmBMQwhVRO3nLGJQkwQEXwOF1tyoAF53tKV+Edq15AXUp49+0UQpejEezP3R4QLVqNj6zlXwRq20ocXa9zPPEmrkKqkeYMcGhTXAuqlvesB3dzu9gNnaJZnAh0f8nwCfqmRSf5vd4vQcakq0bRnQIyuacp4/pYUqgVgXMzcM+XOyZoB7D3VeAm7kSc8DJqsYJgG1j12nwpTs+msxVObOM4eBaisesQHVb6oYAFd7TVAWbhVSUIbavvE15bHCA5clUH/aMn7SufHEK1aoGwzyOoGSu0xohcT0EgSgTr/dJwE0ULKXBy7yZXy9wVv9wmeob7e17QfKrB7iA/7SmDoGlNSc7AMeEzylAayyLqUVSgsPphPLpMbTrB99X0urKe+0lIqC/LNII4wQs+VIIvD+yhlhoEnF0wigQSoXVY3VxjHnof5KFewAbj43SN6eE3wUURFj6T9hOLxakXbbg83JUlBl7LNOAr1UVKlUHNvDmQK1o8gxG/g8h/GjlgVWkVSN9LMkaVzx58G0xmcWvqc9we9delkYQenV+ymgn/b0caDbhe5w4Oe3J6nH1qTy55P6zpBqSanXywtQDdruDgFFpT/RNTSNaVKiiyjq74HBrOsGC/DmkE8UHVZnMxcosqGZ9lzzNn6g8mqVlX8ThmU/RWgXHzg2j+JB8H0sVXDrwn/z4d1RzHjw4+MkeYrqApk1d2HoGl1PKdK4cPU8qFbfUh8AhYOilIBF90pcgbFqxW+BNzd+osO8Ku3ojs14eOxgkBhiPKiyn9OKsnD+0oZfMHTGGvsDn5SwWgI7ODMopT8x3VMn9bXJWeDhjvmbgCnuGu7A8uQ+mmqbH4zn9V7ouS0Lw6Q/428289eoUtCaeaVQkh04/z0T3mNLjj4HFjcxviIkmLKXisI18WZuGLRd9a8B3/Wy0uyk1A6bQG1c95QC5ont7dNQbTeNU/2NXNK9GerYoSMiQPYjiRRybmzHk6EmVfGcAFov3twMDHm6k3YrS63ZY6HmzfBStZ8y96VazeTbTQEzKlLB6DgXFdhx2OcubSqkx5YsoBU6me/3HYYL0smTwKXrdVSA3+oD/wPaHjjLBbycI5UBVNm6mT7guf38cRSq8tLXI0D53/9/g+H1nbLwazG/IAwvBnqoRt3SqqebXzY9TJllcFKjGN7o40t3ApeK8ccBFytxUb4Vtc9chBo3yE9LKNjKeEZA3zHhlTDw7D3oBzw3qskMvGYmnAZ8o+VMAb5ZSuIZ1OX8xfRp5unWgW1QjyjlsgEvs3+iNi7Df5dmUs3jcjAMEhXqasCXXCMuwNKlKrZA5a54Wtjw9I1UjZJ7ZunEdcWMJ8+nJ13bj8Msd81QhdkkxHgHxYUaO2EY/EQfaACb116mBZiQ0piCWmn8h0KuaAs/Xc7zR8lUdH2eLsiB98uqpgmg0NT/nhj5fw+rWGJt7gi8lPqgC/hUl40u8kuCewnUa8mF0cBCC1MbYErQblqAP8/brkJd8fPrYmCnZB+NeyU5WQjqn9WPrgDtdhlrAofXq78CRivKWAKnmkY/ATWtnl0G8v+Y+QX8XNy6Dig/YU0TVeJgStlyQ+hrNwxh88MFgJey02jOmk23MkEVU3CqB/bKM17VJa6dwwM1L3jnEaDlEznaVUTpjFEQrH7dRVF95VOxFLyTOeN0ZbNbo6kdKPg/pru42Xs2Et4epmyqfduL7CiPC3PsTWEwKfWlizwjfY4K6aXlOj9huLmcm+7t+gotGterxogG+7DG5xC8nHeNmYEFJWV1wCixOxQ7B1Zsj4F6O1+bQuPMTi3qDPeX8PvCIJZaTSeeSC6k/dl/KzlkYeBb8scJOGgeugooO8z498RV00O0P+OwMaNl0bIyp7Kif2ZkIw4zMVw+ClS9qN4CjNU0pYwtqjgUAvXOQcUq4JuNZkpASzGmv8CRr88+Ard9//MeOON0na5X4M84dZG5t5YIw5Ctsp5q6pB1VybUottLrYBLBLpp1r8rHaQaJe29jvYaPZadC+Bd3vBoHzDnqXA5UC7fmZY7wZ+nD6pX7i0jIFeCHFXacWkrinWZB4upH+cnLiKs/OyqjMNkG5+8Bd646zEJvJn1cwzotO+kKdBsPCsZmG5hQom+ru4aDcYeEklhZM57hZa76SxnIw7bcezAF2A+p/Mf4JhuPs2OTYtBDdR5x/ZTm2E+sZfUC2J+tNz/Ov0J5UMZT5JYyTJxCSN08+6ks/WJX6CEHBGLKICB999bLWCbznbazlzZpCEIdfmmQrqGi6mLcqGqdhygEx/kkSqCqjtzxQS4ubz5MXCAtYyWsERKdSHUwmvsVFMvbuSnLBRapkwrNL/EzR3ebBZBKpnd33upOI5uHaUsVFQ09Ia36KkFndjTgoUy63p3zwgMPopNnEBT/lxt4CsHCRtgjITZBqDmagmqqWGNZ+gapF/0N8DwKJ7x/fW/7ce3Qm09e9EeeCcpl6bkj7Qyxa9MS1ogDNaVwglABccbQUDtnQZU+PfKVIZCFdDbwwdMknNdBLSbCjIHmnpd1QTuDf5BGdv94DQtt6inUxoM+84m08qH746SgqovcI4mSv3kGiqD216fzIZhVfu8j8AGl5UDQEOuArr5p9obg6G+X5j5BJi7YoaCQCptFd3bklt2tFhlita0E8uPMaIRsni++2GEVzoPKKpfLo/7BDVVSPc2MOu7KV3koJcT3YX0Jh36y8go3zLKwpVCTjSp4kZ9bBhhv2YTtcWX3SpUHNdnDNG67VtURt10/Z97VILmlK+g2ncpdBXNzpbfYrsx7qNfn2hfHWb7iQrTRr7ttTDoq6y8CJxSHawG1jwuCwMu9ePQAI7nGBgAtxzfShPFpJUqDpU1WIoO0+QcoH58YlDoGwzTKWF7gXM7D84Dps4rpWx5r3GSprqi0eIMDN3GK/OBdZv7qfBf7lg2DFXw0Uo6rGUL48vw71v9jsHQP8t3HyiW/p0mKufR7z9Q3957S0vY+P1aFtSQB34qQKVBf4qHQ9K7VKHK+eolAV+y2tFaVCf6boXqon2uDKjp818l0PxBAs2Of5pKO9TkfL+HwAOvvrwG7l3VLQ88aay/Fngz59BKYEJ5IjfQNOoyRYnVmpV0x66nN9BFfl3euxreSEONnUCTq/t4gLOL7lNK683YU7myuPTkDQwPdxrRpNYLTlKBPnFyzXkYmtdNrgEmyp/nA/5cz3j344JCAzGoplm2F4DXrpV8AH7i3Ef1IV+Mi2Z9T+MBQxhOWnVXAaUSEvYDW+6y0jbp2Bsm2q2se8JMf5ry/VVNGSC1VcEVh91jiecFNjRccADmneygIjZlyXiivRuT+S8YZHxNbgFfFAl0Af/b49kBPP1gLcXZHAdVyu4LkaZ5MMzjYHwPmvWLxWWoujn1FBr8asVUCToKAw7BIFU/QMFV3PObpi+xrmojDOeDfYeBHMmaFFFOn7tvQ31y0vcGcMy4ibCFm5Omb8ESnXgYrg0wPmFzPfxOTXjo8EJaWLWj7Drw7nLhzQZWfpSfBDq9m093zG4y+QVq0GUvWu7B84zXiCQYPXWGwfgVuzHwTFAplasp2xU9UHW21m4DcvjfbSLvcCAVx0jJW/pQjeMTqQTtGDUMg1q7cIQukjdLsxBqVX4QxY5WS8EyqIafgo4Af7wvpeh7GuBAO4XpmT+U6IdeWj6CN3FORjjwhUDyLLA21Z9CLmB3Oi2sXlI9le1qrUa6txVnNGJxGHPzESqZO++s2gvV05dtEfBg1nrCm9tZG6Ha1sp8BoYeP0yJntlpyQE1O8OeIirEdjwBau97/mhgp0owjbs+bFcL1K44JSogq0VtKBDtxnncYAg/IR0HDAy/tQ/4xOMKZff8mFW0AIdMM3JhWDvFTbcpyvGFoiRD2kMCBl+XbFpCJgtPakn3YjcvgaFwT5UnsOZuBZ3i+GTlZqjtqZwewEChHXQXkek7H0A9c4/xFYuMrZ7robJssvMBDvjWSgNH/RfxAj1OidoDDd86HwTePCHcC2w6akxJ9vsnTyjU70e8aNy7YsHXoEa8zVoB3Nm2TR34n85uqrSepesjoPo+eEORynv3zjuol29XqgC3LHaicUuz3ytAXf4+4hcwSZfxcMQQ1U5Kafv6JvKGvGI81Ki3tN4bh/FfY/zKt5H15g+oOt4KQkABlxpToBNvLRvwb4JJP7CWfRsL8PfPYyeA/tvvUIC7uif6Qa0ajLMB5ohvpbquk9JOE6X7kp365qmm/OPwruviqgCy5zXTifdNpVNM/nfXmi795M391AO8ttjvwWFPm2b0gTOGn6kPnerUWQw1d/OdIODjy6naQLu0rynA8gDLIeAMxy4ZYNFr50Cg4bgteRM1jlAO7Vg3uwsGUbegJOBiO0EyVCxf0gX1UqSZLPCv+mZr4OXDfnxAhfYX0kC7G7506bHL6meg3g3IPQO0CTTLA/bvfLEdOJVU/gR4TtmOetalQDaavmYTxjMz/js9uQDejTrp34GNMXFUVly3VR2AenP/FwrlKuPK91Dt1+fQWgy+ltsE9VESizzwP9WCdODpALdIYFtJpzBQyHI15cXSJVcnoKpOKrEAJ6OYuIHTfy+1AZ/xcJ4GbkkfpVM8UPrsBFVznymVK1nZv0uhRnB7UfqfqFOdAzXk568jQI8jZyqBxo4PlICd/ruGgVzNI5To/FrJNH3MFRM3YTjSuJmurG0f4yu7tRuj/8EwkqumDBxsSQkBThqmPwdO6CXSuLNtOdNQY073/wReOrmAmoROeSxVgmBVB0kYopIYLxyzl5HfDXW+8+Ny4IfqOqpR6pO8jVD1v6hRKd7I7Ujxq5x2MAsGG6NDJUDj+W+6gTfvsQ8AB2ryqZY4DIpSyZRLWTAXhj978g2AJaoRZsAtjjINQAO3A/OBzKvsU4AtVQvXAF+yGcwDvjrISqdYuVkkAur1gDIH8jb8pvg1HmFbBVUuhvF25EiZ81R/mcPcY2HIkTlMpc1R8Ct9sIm69o6CNkxYNQHeyNrTlGQpAt/ToLLKilNKXy/QG4cadceZZuey5OJsqA/ao6lZijqXS0F9LLWO6sOjP3yUb7YKrBTKc6zGBuG1uVBAa/Fa4GA8VPnS6xSpP5atOAdVykyZZl3lqww1Vgvz454wrLvWR2ux25Kftmr8un8yYGBZy/gek4mLnyDUFzedWYDtZox/gD63O10KtXY2rRr41LSKItW+7MFFqClHT9D2oHNxgBXUy/ppPcAfMx9OANNX7okDfnDIpbxYF5ekCpX583Q4MHrmIVXlBSEKFDs1uaNUMgUtt9OU9PLUb8NhbEObaHY+ySiIQ7VYtmcD0OrrH5ozU+WSt1CH5Y9R69jTUrIZqtwRQ7o3x3gN+jykx5vXDgNr8GdNoH37n6vAobBXpK4zbmyCOr1TPhp4N3d1ALAkZC1NVO0TOUuo7NOvggl/uVAQFCxj/Hh16VfGL2/uHUs4Ba8j1z9+4OSnCJq+ZTcKaM7GRDhvw1AWeWEKKPed8QCDsh3+hVDZ2cT7gY5sKlXAfwp3aErOv/Czh1ompmEHfFMQRmvR/L2SitjK6XianWCHMUV4t1tkUerdWTUmD9VtbS/dRW73CYrf/74l88LA/PSdLXAmvMsbeO4s4xGwwoFH3KEe2RtMCWlR0ECx7m357ycMkhbnqcIkDJ4QglpwcSvFg52bBDvU9oJoWsIx1VVRUJXOvaMiZni2jbr/sq55lNI/9x2lQvpXrJVWfm1h/BaMcGj1+kHCLWpFwIn0wTwgv3rlf8CyMz4LgdmeVynn2beFr4BaP7HRAhgddsABWKA+SJNam6N2F2qDwm0j4Nt1KbrA8PznVB+kj7HfgJpynp/C00zdPB2q9q4emrPPnHyEviPqz2Hwih6jRlVSa3sUquEOFargm6y/UCA+v59IazErmEDB5ffyyR8ctq1cnAqI/zZfSsjW+wJUYS6LbDoO7/KdXl3AmE3lE8Ddvkuogtsa8OtAvV21qAB42rmfthLr3/bRwpou5eWEYdDahYJ2o5guXUM5jx2FZ4j9S2pfTWY8zjhs3mITSoYO54OU0jLs17/DoOWufwg48UZwK7DX/UMm8Gq6G7WvQGNVuqGu+1Y5MLS/Y6fLGR+apTXesPkXXe/r6s088LJblNENDQ8y/sX3+0E5Mwx8vX+0gOcfP+4Arhk9+wVo2ZhJt2lmeoCahHRgJZ3NXT/dA17N24x3L5zrv9YDtUJuDcWZqEEI3dCnXDYbGM6wZLwGilisZgWaqmmtAfa0yFOrE/l9ghY2Ui+LNgIGZ/dRYbprEkxJ1lPP+C+M9ZFaDgz27KIu3UV/JtdnqG57ftMC6IkcoBXiuMJ4/8OR3Diayb0Vz1Vx2KHvOnQ5gof3r4b6bo33PaD9v93U5yvCL12EevnNLTPgwodstsD3gWZ1QCc/tWDgfwH5NK5lyC8q8Q/PnKRlGa9afAvec5EXCVl9lk1D7ZNrDQOmGibRYVa8eyjRteIPusCgcuM5lcxSzRvXofpfYBMDsr8tvAP8Y/eMvPdCJiKhup3Lvw/8XdskAuQZCKKYvGN2h3I+oOgBZYuK4TBVrleux+h61ybpEjo3/G7FYNv8G44AWzqf8wH1y9aPAefck3kG1PvAeLKgxzwVd6ihRl20LK33vjZAZYlk/LXZsXk31cl83r1lMHScHaB7ezfsLApVnXv1CyD3docnwOf8RwqBLRNWNA9zDro/herP7Uvbr5tVSr1QB1YwHvBnoya1E6oqX1gF8Hr//n6g2+VpWkLN4UYaQXQrOyVDj0sIxbpC+iq6hnPhzuMYIfP1lhSgidN9R6DaxsYZYKT1ESrm28eNqFwVfFeOhYGH+eIOoOq5Sj9gjVO3HtDONmAdcFTfgXJIwd+VEjL+2NFvMHzbrkbVSHTjM2qAq8RXKsNweo1wB7DAJCAP+EyoWQnoFDrZBlQRFJYGjioyXQVe6Naim/eNlK6B6pf5H0XfSdWA91D1Zy4MA599s9wHlC+UXAYMVmJ8HUNvfH441KMHLWWAj1iXnwRmdadS/D5N3Ut3YS5XIAlDjOkVCs+3WxQloKoWRU0B11xUpNUMXvqIQi7AL4Eup0hNpxneXxmMgLly5WA91Jsb39DZ2DWXkHfxHANKp7Hylo3wXrc0oKrc5NsYBzV5yVZ/oFmc9iXg525fumMbuZgsqEOGtRS/S8+rMEEtOrSSJkr/3xI6zDcj7iUMynN3UZdm4pe5AJV5wUgIUFd/Me1LTP68oT4U5VkTBIPQql6qXPbhntugCswTCAAKWrRSS/ouGKADtaAig+5NyvOlNVQHL1GaHe5p7vNQa4wY3z1oHuehw1KCLtBUv5EwKYHX1TeOUmRLt9UeqEWmFykIHr/bTWuRWr+Fwr7nzkQ/vLniJ2kt3v2Wpe608IDmJhjiRfVpI1BqlbSKTlESQndcysbiDNXwrw3lvOS472Worw4z/jSl+u/5Q6iL+xg/Yx/PLaPVLA/wnYZhw9Jaikk5rUFK6bKpWeoMZ+vW0qV3//1DhzE9DeHGCOKlyb+BluIst4CDO26PAi0GDtNuhTtoF82kSSDj755Vootoqjmf9qvgsMfK56qAh1wfLwJy5vt4A8tWSVP9dRi5SFuJJdfCKapbVBvpI9ec/sZGHBZhIbEA+Nb4lT5wnCXOHrid6/VZ4IeY6CVA9gWOM8D32oMZwMythV3A7HfONJNRuScioJqt/SEKvGhYT4Z3refyoR5yeUIL6977MhDqcYlemnVJJkk68b2LPRR9HM8YT2V/GTxvCIfNSWOJBVre/057GN/7hq5QhR4cYQMqeR7fAFS8GPgNWNQRuBgoeU+f4qHDcgMF7cUxV2EYtng4UNHdIcNLg1Wpzn0EQ2BOrBMwacMmqoga7gnboT5cNUShvLb/DFVP4cIBPRhMMzMowBU2sdG6CY6wtcDwOoqnADiwaigeKDLZ9AH4bqImFMhdxPgUqibzXBPqo68LyTu1SFYeKl/Zcztg/8Ai2iM+brtOkxrpzXsHBv+VS/2AnFxbaKqrTw1UQc1700Zlpddn0AJq0w6D58AgT8bXfpp5Iv5BTYqN2QasuVdNt2mQnExtkfmiLZ2CQ3UbFTHJ2cM0D+mu+nRDW0YM6Y5rThnQRfqK/5PCKZacF6dkMI7ZT4v13PfWCAwVs31keLvRawfURoU4KoOVwjcVoM77XJYAvOTBtgW4gOMIDXZGLZV2eEGZFrtheKQY9QcY1sT4wc4uqWOUOF9W/yBsVfhMrTnkghqtsdNLxusafxcbsWMwp64Rih3hbN9zUL2uCioCOxTtaVnUvedfhaoV9MYEWBpXYgkc+9BAs368TtUZ6l2+9jpggOH+cuDhIu+PwP4V/hRRDWNxLlBXrzm8HPieO4A+KJzX2yMJdWD7OeqbokfkKC9yNmyjUlwvPXUGXrsk/U/AXapryTA960g3v9JgugiGcYlVD4DVRh86gd4x15KASYnGlcCHixrWAUX13+sAWy49ewhct+PSRmD67awKYO4mZbp5qZx0Eag582KNgWIum+SBIgeEBYG/+krGgHJZRXTi5vHgJqhX55jwAZuE1kYDc1UE6MQcTMmqUB3GQ6kibn0cTbf5tF+ZmkTapHsqvKfVPh8DJpe/oUltfcx0GerNDu1NQHmx5bbArmvfDwPFPOfSEgqza1Ka+igwHlJxeZtODbwLdv/MAW7x5d4M7H71dR7Q0tKENtNab6uEoF5dXkwXycSyjxGITqdpJi8cn2cF7xX1T+rAHrZ/BsB7hwv6gMqHOmn6nt1g/EYht2lTFAye0d+ngC9eMB4wla33mJZwrptIOwyvSthEgUGB78uA3SHBRsDV/u7uQJb/YsWAvoo7qJZU1eZQRXy7kTMPhq1OH5KB60TC0oE/0iOpypVEGNM1OOhwx8GgpelKg6XZNdD2oK/caxKGt86zA8AJTWe6yLr5e2jln2gdVIKBLYeP1m25/VgMVIVXpygZ9p3qpRL/mq2bH4bz8xJpsSKu/aDb5ND+4wLD79nLV4B61ox3YI5N+LVCrQtjvHYgj6fyPNQytsmbwLVWpaNAORYpqme5E1+pYV/d10fp5CjiTWVFaf8Rut4TXflHMcJmPsY3faWanN5A1TjqsAbY9p/aOzpbkDqdOEwhZwPUFHZn6qYy3kk0k6cdK3/AcG94PdXJgbNqsVA5FjA+AXJzlL+E+kSMjbZJR1+3ekHlbNPrAB77xxoK9HjkFAb83DgpDHTZ7j8D1FqvSaWNY7e0OtRyv1maauv3rjR9P+r/UgFhS15jC+/rfGUKxB8ru1mhyjaKUETd1JSh+Q2qYTy3o8oshCrM0dqaezisadN6qp6JI1+prEz8Naf9ZNjN31Q9O1ieleAwT7mN2sB5a/tIjXmYrAZ1fu+HLYQGj7uBGvrZ1FhPPWL8bjHPz4KiZN3SHgrwpeZxVCpyRE+8xghSYtK1wA5zB8q3im1azFC7NfxWA32sJhSAm8pkuIHNrYx32QbJTNH1ziQz2teu6VXj8HZUjPbRYd1zFgHPOE/Tcscd750L1XAR45djy7JFqfbp2WcEwuAcwm0GzO+/XwW05w2nXZDmUneKqI/p0utgMA8YojQV72N8sNm9nJ0OU7JmfIif7NxMJfPR2cSLGCGw8iTl/KYV5r5Qaxa6zgH6aKnNAt13lukCXygNpwBvVJylHBIUFqWa6hShQ0lmvVp9Ibzq/70NAnZc3CwOFLG3aABGLL4UAhxnntoJzLQy8wBerTd4DEw7oesAdHM+TXXy3O2XlAyXtR06YdjwTzcTWLFekTqD77GTVGEiRQYo7Fuv76WOo+O4+h0O84m9XATc7LjAG3hdJ3QfMCu4YwjoJ71TAOgjtYBS75Bt1BeoYfvaFgCfGERbA6dV9iUCuwQqaSb/zWV83uziUqJLPzhd4w7vDueHVB8yVD5TbwnT0OGBQX7SnBLyj+EzCah1zi09wGWe7nXAGRFnyqx47SR2qJVD2beAGceZp4CRRwcoEGP3SeyG+t71MyVktf33LKjXxexbgG/PLjgOvFpYdwf4qsjoOjB7LPABUPvxnI3Aaz3iFKnxwnvJ4LLehhsG8d5DtOf6vTGCmqXI6ArqDCOs3vQpKYmrQhSHBbPuomyJuf6QJmrzkDS1jr9rmPXgvcdT4ghMinwsBlSRGaRis3UtIyE1N47SVF/WMaNl6VttQX2+VGTvfYzw9nHUG+D6iWvngc93ytIC7Ly7jhVqzj05au4FsxqDUPkuGRYC01xyKc60rvLTarLt4MyA4UF3wCugvmcMRdR9LXW6BlV9JRpXLb9NBl72ssrnwIi9N8jg9uXGBahZsrw7gb1eHpSb2vfc/kKNunyWgkCzeoMX1GWXjlNZGY69Q8Uxbru7HwwO7dLdwIa4ndQkROceouh7v/RjJAxP7R1uA3fnb6XUW6oQQiO0BUrQfoc52rwG3q93DlM8vP4pS4H4+ZMF5eaQ1PgVeMvZOw4AD1SxbgeG7MiQA7azzLUEJrO8pkiVTHybCVVSoLQaGPmxzwkYWzgaBgxtvUYXWXT9hQpU7zRDe6BiXe014Ml2jS1Ajc5NdGXOb/ZT/HZOri+F4eFV1wRgwuuAcKCD5qqjQI9DARZA5b1Nd4FMkTaywL7KjmngJ87nFFxjglqpUIWelS4jfLxwDrDtwnNaN1YBK2qLhy+uzYWh+C7vfmCm78MGYCzfx8VA9xX/qQG9++RsgCOvuD8CdzxivB5rSqqdCyqznmoV0C0zbgIYEfbMEMhhuJMXOBS9lW6zbIHySajTMk0yQDHeNVQqUuZdplM4S3hdhcFj19ghIF/mNQq5vh3FfVC1MyzrgMc7TtFE3Wg0MYZqvSSFyqtOeFUA1IePO0OB4y3etELHsl7MQjWS4pkHTNbuWAIsHx6mWa/vy2mHutY3+Bzw5ifG1xvuGmpdhhqkuIsygCfSkupvRHvgOAyD8n5CwO3y8S+A8uEzdEMdI9VroW6rFKTg8r5cmwh1ovgUJc6Y+YZgqE7BjAf87TkUNwT15xcjKWCa/fq3QOcyG6owF8QkqDCpXWx+D8Pzc1d+A50UZmnleZ38PaC2O29+BwyquX0TeMq8nVLk09HNHVCj+C5SFrLnHaEV2sXpaQ7D5IfNIsCdQm9XANn0ztD0Fb5gjoNa5ixCYXR+/9dGqM/NGS/SrM5mPBd7eFDIGQbmH6/OALN4m7WBAXqnqdrzusvdgRryyYxO4fSb8VOMEknOYRjchxoodkIPOrlBPV+9g1L66jdJMoxl5VDOiwzePgXvsUM+Y0D76n1BwF5DV6o7H3a9rYa6PqEpE+i0s60HqF3TQ/d2PFQhGeqZ6k90DR7uelehFqo50q7i8h8VZqj6Zs63gR0b/7YBX48PHweqF8crA5+bNocDL8ccvQFc6hpGZfvd2naa1GcbGO8WzXqSRymtUqpLU5J7KL8AI/i+jX0AnChc1AxsHhOOALpsSiwDXr7yVhd4/pgRRYlSdDVNqtiB7DkweNm+Pg1MreC+BlTWaKNYF3dJewxVpoTtCTD2guk6IJ9fKFWNAaZeivVD+upUMuevfxYLb9AVNdqMcErnLoXKOcJ4EsEnTT9xqCqlPfOBvOn/GQJjUsrocgr+xO6F+h+nM5Ury84Vu6GutSum6jmjFv0BKtMVG2pU57L3R0ENOj6XVj7KOIJKUEBMbyUMj1YzPspdNg2klY822SIKw9nr8xKBSUGfA4Hr65Pojhc4jlLhl5h/+jAMt0UmaI0TSjS+Qv13OIWyZVOfORWFgaQzGTDMkT1eCLyVevUZMHlhA011mf7Rp2Tgi9wA3NQT4wCUtfKnvFjreIi8D3tOJsGgdJiXzpYflNkLtbKdpx+4vLbZGOhVs7YeWJDTkwNsVmM8a9VlWIkKdPnxaCMYfuz9xw48l59E6R9/ypEuMpzLtASGd1H6ucDFusG0E6u73EXJoGZU+AqGJL8Gqr8a499/QhWvez8MjFV/thUopLasCri2ul8BOL7EUQhYOn+QF9jYyUIFj9/8OS3hB5HAzTAUrHrrDzwQt9YGaHdv4jcwIm25BvDeCO8i4C6PUrqLypTxbqh/2Nf5AbdfexQGbIvs7gF6iNbRYE/6GQ/nlVpSMwFDlt/pi8CXu7kpNLSShpqgnkuKfQTkT7OgeTC9/9ECqklPKK3FX+HFtGOqTw+jedilMEvlqkbElZblyXgenXjN10YKLk8ja9oT1GquzcYpNv5YoAK8dIPx+AHtm0q0PVh6NJLSf1hw3Sd4jZy4XYAqqZdpuZWNTklAdRr36wI2vFSlIDhbnTQA9TDfMmbg3wWDp4Gi5w/6Akey4im7hw4y0XIvzLT+A0OP0MwPYNhJXkqnkI/LaJ+qNtrcB8NSsW0hwJz4Um7g2dOGdPPXr73jgcqUOvgXeKGgkrre1k8NCVC51BiPLr4mkP0fVAf+OCVgZmYY1Undt11UxJoHfSlS+dzf74H348QXKsVcOg3DUCPOz1AxDz7t6wj1TfsANYmXylGmUC/+PHgFqDpXohFYtiZBGOi4P/E10EJVnNR4SR1zqLtNOimiDFae/wa1NlGJouRx7uuHUKP/t60Ghpkz0/V+yImMg7r4dC3N5OWL/Weg/mfjeQEYnj9SDzyrFvkPeOHUVUq9Kxo9W6DGXVlB02ccxvihYFmiNO0fgo9voCh5uZDx/YdD++z3YoTK41nlwJsLNWj/4PGBiSLVZW8zpV7vVCcFV3C2LgX47tOMNzEYvPTSw2CPpNfkAes794QDVzHJ2AFXLhwfAXZUZb8B+n3cRXvw3zyfbkNdeO3EW2D18Wu0LNKCN5ygOj9v5gDuXSW9AugiaRlDh5XvoUmN1/Ois03IF8rBkJZglANMjC6fAwzR+KYN/G6R5Ancr1tjBjzYyUHX4G5/zB/qldOu1FDePhhRI++xEcq3htMXVkIt7qyj2bnCz3hXZ4WpWhkMdteyDwMHxncXAi3LvtMmpyArxRLqSv0hKqRK6mKUek8S/9Ksp+89RlNi9GFwFIdN1o9lAmunlGh2nMRFB6G6WY1TaavvjJ2EuirM7Cew/eU5BWDL124qpMuSkynOXis1VMBw/344hXLopt6vUF1PrBcAtr0a2AiUOq/QDxQ5Y3AeuLvm4pL/R9SZh1P1vW28SMkYQlEyJCpkikrJkCFjUYrIUJSUWVEklJAhCqkQSSilDEkpQ0KSoShzQgMiEtFXvb8/7ue8/32u+7r32muv9Qzr1LEP0Od8Aq06u/Y45dtsx5p2GF5W6EsDj9xivBpabDyXzjDcPXrU3zz10jjhPXX8FS11UeuNZ1Ddvs2l7Z6z3cwFatD2TIqH7Vb5dDfPKIMuGJ4bnlEGyud001Hi+I8d+lDZxxfbAptkH0UBWfLjKTdDC7RvQY3fc1sHuJA1l85nv/7ZZEMdmYmnhRLUTBCB+re2m26x9KzmcqjveEOYgUs9xShoN0vzy0Bd/sVvDbCvbCeNm5d7lqaewyUtCEPbjkIqbdsTquKhTjaFxwKf7GL8GXvWYVUvqNG2a6lst8XFU3iOrZD7C4OgjX8k0KdV5QrwT81MIpC/vs8KyNl7kEqQwQZPJajJijabgX41jD/UluQunAPVu9i6Ftj4fS/hmdPXf0H9GXRoE/BpBONbEd4b0h5DbTPfsg+owXeGQoNpsWM/1DenNlYBTx5fXQAMW1lPdYejcQ+1g5ToUxRRQS+aaQN27Vv8AZeZRSlTNRpiKVkItdypaCXwqubZ1UD1rBBe4HD9FC3JtcKS9VAv3Oaijf2hZPEbqpVBLHWyKP+dVMTKBU5S1RBNLqMAT7pYRxhbn0SP+YznN7VbvsEMWoe0FsZ/iB85IUObFVPNRXU9dPMTOkRqzEn9iun8WlB7DmimxEKG3au61aDytx6jHrtCf4c71BD2lyPA3k+eVBQMCo5STHZ6y9GaHZZyPgwvU9vAWmDDgTeaQOXm10+B01ekjIAH9vRTQvqV8g1ADUxh/Bef2tk3S6D+VjlFkbp12O8A1C7Z5SHA2z4r6BaPmYxloV7cNZ8qwaMrLNRFzjHN/QfDdNGrM0DXhCk+oLBc1B1grW3JQ6CdZAaV4iD5+ZTzA1bvj8Nwd72QJTBywyo6ew72bqGcH5yz5QYM+hF6lLzzvjxqglpssZmiJGOR9yKoWjP7qTPkijD+rWJS5CDNYX59DwWBaf8zwlu/TtBgz3420kFg2YJ6yrcYTqsa3KI3fsYMKGfRxAN8otT0FvhnJuk58JQNE2Xhv7pAGle7TbIcBnHZ5VTahq0fskLN0RtLBr77Mo92qE2ZOR7qU62VjUCX8dW0LXJcdUNQC+7KZQPH7H/SShaZp1JE8e0Xo8Qpmz//Lrz6JQeo9vmLrJaAKugrkQbk67UvArbt0BYGerJ4xgGFeU8MAic5Gb2w/uF3uqxYgtEZdj6Pk4RXZ1bcFcjSw/gpgeQlK+2hXh0VYAFmr4vgBkawzFLq1TbOPIF6LciIkqz7ehml/46mSEJ2iRoarMVzI5XihkDPbRjhx07VeqDj5zxSrQxyKqDuObyN4qzSzII6pJHI32s0wosLD4G77YTp2RamJ1FREFnJpwuD+WQmrY6u9BZKU2blmCoYjgj+pcGqtyxggrqvU74QqHzzggDQ08uUQm6PLOtiqH7BjFdJrcvRGoMqspnxvcywdbMpUIsMzB2Bzl+t64Atz48fAdbG56cC7R56+wHn/+jrAkqLPqCnOHrkAVUjEb5SOvQOyHZTU2M9UhqEyyo6fmcB07ff1wAa6NpRzi8tYbwP2rJtPa3Da/YHr+ENnnvrNPBA+cVJIFvsXmqALPH/HYKqm1J2FCh9dxFloWb/W0rer1MraAOeDHlfh3f6QhzFusVMAT3bJ0EfmsMlxfbb8KqXjPUB7dxaKFKtG2d5oVZmrzQHjroaUkJKtX/1grrnvxEj4IfuCLosdfYcqb+/K4TCIOelSRvbckSMpjNS2UXnXxdJfQqNjxEdcriMg0+fetYlmx802FC4Bj8MQVdqM4CGPwqo6+noe9LOa3PkUb5F3WG8rOMml1QxLvs7tKkZeKzN5CRw5GAznZikFTbRASMmoYJKUKdmkC28a+rPU0U0LeJbA1U4nOsisEjbg2J94cxLmpnC+0t0gEuWUMiFd0fb7By6zNbzJbDx1SvaoWS10BioG4UYr2DUCXxzC+o/5aaNwLnv7nUC96Uo0fK9KdlNcygvXzYXBv6mdEp0s5IeGuE/5VI6CBS9q02At/lMjBNw4J07PYV0LuNfD3Yf7NeGQatomlpHcHAAhb3E8lQDGAKsPwYAVXUULYAaHhP0xK/aPrJDrZ+wcwFyXty8HCjE6fYG2FMmTON2CSu5QnWt6aWVvP6hjBrVszZHZRgWFd1kFBCZT5SFoj214zBs8v1oAzyVeXE3kImLjwLxZY8o3a0u0U0KBglvZgqYOf8GdKAaK3+iWv2MNb4HqqF4yTnggkPHMoG8bnk0h4zEImqs4vNyVWE407mJbnFzy2VakrJFcZQ4z3W+hME7eLQjGOhqzfgjstnpJeuh+iskGQMNjMT0gbzHdekW/xmPvYcaW/2diuO1FFPaY4ew11RhnHu+aMJr9OQZhdHhi4qRUEPWqm8C8jReywLaTl+gAn3830I6Kbj0M84a7+MHdeFly3LtB45XaNDM/mSsojhjjgrlgYHdwXUaGMUjfRWYkHOaRkjoXPgPKqdE1WrgANPPLmCA0TXyVoa/E4N6rJqZwujrn6e0JMpfv1L1FNjJRzPLnLVmPKbUyVKM4H337F0abM/GAaDL0b8ehG1bKB4WxYTT1G91synA0H3xUBrwliHjt1P23myiHBIRNadx63p2hsHrUD//PPBJhfoDoPrPV3+Ag3eeUeeNNlvXCrW5yoP629asIsosyfxXtJvBP2OoSXyS/yuCy7iiQylbkhz/+EB9PBCwF6gruVof2O1vRwGzMvmRANT5ZYxzqvhJgcNQZ7vEqHUkMR2ks1Fj6C87GPQN2GmHDndLlUF93l9Hp6udfQ40X8t3JtRNPX8Wf4L39GHHucBVtkOUInePlc6DGjQTsh2YlMm3ASiS4xMANMiysAFauPxcAGz64UT9oqlUrgnquFnMDWABt/gg0Cduqhd43HeYegBr9rcEqL5GBWR4/c6a4jdg0aMPMOjMukcDjQY/U0y+X2T3GKrJtYs09cxKByo2m84y3oeXY5VPO7/xRMkULtPYmE4dvWBzET2xXFk0RVRNywQPvOzmd2jq6cseUK2+73lmGIZyDhOaWeZ49xeo37xTWIC3VRkv9fTefoVK5m8zfwou4+w0usWaRZ+7cJnypXOUDHknf0TQ3eY1UdlOr/MohVqj8kMP+CzstzNwr/m1NuDXnwWUDG2u85dCVSpmp+Dac7yFitjX+ztJrfI67Qcv32w15bzU7CIK5SvV3zpgmMN/MhV4s38iChj/UYZqdTxPmy/UDRsKqT5cDznGBvV77MYMoKht9FbgudZV+UCjrsf0kWDzhcAgqC2LXDcCV+4yoiCYZmKc12WbtWncSd+cv/Dm7P28Ayjq+OURMMkubRSo6+tB5bXyoWUlVNM98X1Axy8HKfVO6K+3gNrV0UU9S9ew0AmqTCDjVxDMVB0pJvlEgkJhsDVj/ERicOp7yk3TsB/LYYiucfAALtU9LAgM/em1CCh0uJsS/fXQKVrfitq6bzD46tTSdI480JmAKuwSowXcJu5WAdR4FLgMOCGlR+W1+aH+GFSx7ckUyrIPn9+GKr+0NhuoOv2oGFgouPcJ0Nbo7iqgaEMQVdpLKhFzoG5o6JMGZiWz01PkmVwqgVqV3UHZovLfvGqo19bvpofnFXpxE2rS1+/7gfx265KAho2Fz4FhrDmU6H+FaiiMvAP0t8GQc3dYHuhcNnQBaGW4lm68UuA1K1TmE2KmwHIru1tAr2f/KHb0kxQplP3TH5yFwf5WbRrQcgXrS2Cub7Yj0K3yIKXe86A6HahisnWSwEKrtZTzH8V2ET6pq6CNnbfpayK8hvPYrIB8vB/tgXsiX3wFPrv+nUZI6/1DBVrkvaA6DDLyO1WBq/aIUvWUboikpzh0fpE/DBMK3duBlosmOYD/FQqdAspk9/UAa/zYp4CsP75Slfs42k/V6BST7SMYGtVKlYDTDvEmwCu9wpFAQ9NSqjs9YYd2Q/3EaUe95Rf3uW6oYcdLfwPfqxVQTZX9VXUOqmbVn04gz0aPFuCIxenvdNmLVPpMJn67nKKkK6eXvPuPe3bBe2PoAXX/6zUD4VD/dXbSjbeEWtLUFQRydsLgVXHqF5BN7QR1hsHqq8ehuuxYQfNtHGvlhlokvEkcGL8wMA4Y1FBO6qdJcWuoq/MfUy05me6dB1Xjl90P4P5uLUsg89MnNLOC4HKqiO3rUt/BwCYgTmv2ba2vLdTkdx6BQL3GDebAiaeDsUCb8zrZwKjSZ1zAtoif1N+090ZTELB6JDTBIGbNODkq1I17Q2XqW0MLJZXxLB7qnNFbHsAKV9dDwGzlfdSH/glcWw1VfutIGJA9fYbWwVnAXghqrMmcIGCdfVktcKhXdDfwh8swPZv/86YNUPNOCyYDNyoFnQBuujiXluRIxMUjUI+2l1FpE/M+VgX1Zk4WJ7Bw2X7alsY1ijNQcz+N9gNb7YNfAy+fkk8Ems+reQxMmu6dAr5Xr1oAFGlvoqBV+VBApa3m+FP6gMdvGcoLb6PHZorff01llJsNf89SWekvWUV7Yb1IhsI+aHiKQk64hPHzQnlXSyhNrWaWSeMWPTbhdIb58OAiVc+YHC1ayTn5s7Sb39vDG3BZhwfjOyNzU+7TmrUVT7LCILYqkCrXpd8vZaBG8FZQwJjYM15zEbFoLS3U6ckZqtUmobNUUwNcl9AR5VNUni8Gs73GRBGVeDTrFdStSjVUwXe0vSPD0UOp2jC0XJSNBv4cGPgC9Ox4kQOUSOGm/lZe1xoAVWNL9CXgrfZkaqztSX8FoebeLqH5TuilDUGtn5NLz3Y1vIhKW7+lJYVywJWAE/DOLEgpBG7a10pZqF9m4Qd15EyXGXB2IPUgUPOGOeVQRuUYFYW4pVvLYRg+LkeZFaexhNTQGAGamb/td2pqj0VWbsRlJiabKHFc3bieQzUTY/wV9UqHjhqosQNONPU2zm5K3j2sjP+TCGtu6IVXI7iLGtUt+yO0F+5dS2iw6NpaqmcSP+d04DJuxw7azdX3GO+AH6xk/FqBWY4nH7ym8zpoHWzC97hBDb08dBvYmTw2Cvz4/htFlKXRIspNm3tXqFSsUjTUgXf0TpwU8OLpIdqhe6OX9aHqRF+lanQvVcwe6sK/g+uA8+ybbwAl1RaeBgpK9cgBh+9NUmvOmL1AxzrriiqqD+ulbMTgbdgQTG3GN5PtMFTD6BdkuJv0hfZtVehxauNH3wUGw/vVwFARuEXpEn3Ybn6/ignqZa9jYcB6l9krwAWccY+APo5rLgM93DoSgFWecnSLH/NdQqBGlMTcA+ZWHqbUkw8ML4Y6w3tsDKji/ILKyq9gZleozf9aaaHWzv1H0wkcV6Mnlt9TTMX8rvFMPS7T2BkbATR/l7QF6CBeqwAcym+kmOy5+ocHqqjQBkqRESshGizYf/wBDAZqelHA6jn5KcAv7iEUD+fv7D4H1d9YhBKd7fkrOmDMDxOmqiGY+EQY3lNJF68DW9c7cgBzKtdQcF3aPnOL1ObHlCIHDCJoJa/wRtfBUPlglkZw2+f8B2rmm2IjoMgclfnAUcc02lhNPQMarI2ljaKv5UAFXZZh95Ge7X/fovuFEfabppD3ynthuvHeW6n5MCTu1FkKlLBholh3lL8aBPWS4kOq1cL3ZT2hPhX2pZnpip+gNG0ocaXHnLsxiqpc4u+XVCqcT+Q+xQgmddYDQDnpLNpC3umjjVC9XmbTsz2Yf562pTdMawaGrtSxLGD982sXgStvn6HL1qT20R6rbH1FAX59+9QheHtnf6sDHectoMyqzOzfC/WPgh2FsgqXGsXD1SObK2AQUmy8AsxtF2AFFh8NPQ9UNTE1BToeKZYFHq+rWwyc5/ymBMjkV8MO9N7x+Scw6hHjG88F42ZboeYvm74KbG9Qp5ReuNP0L9RUp0BVoJh9VCVwbyQ/rU6WZNwdqBeMh5SBQn8Yf/LTK9FJq36iqD4DBrslFU3AJecy9ID3bD0MgBmJnymiZOMY/1utYJtAwbVOqOAtvCyvXlGzdLzh4wC1YaxxEJi1qdoRuLfkojRwd60J3a1S71Qf1HitIIrJ41YLKCbdvsyTgCFcY28MUFCPh8qKz157H6isyyP9gR8E3QSBQlEpY8DT1Y47gHM/q7oB+yPe0+oUh3geg7rccYCW79JDj3SoHcI+pcCu+ZMUXF7xjNeNyk5rUpJx8MylSjDbFBSAy4ZYWjuBPSuma4BCWeungPr5zOKkng+dBfLXjckA7b7t0QG+MtSYC/y7M74ZqLiV8WsQVRGs1MZ7dPtp397uYPwZZdX7gQ24rObxIX7goYdFFBonPVUsoKoL3B8CbjvufBf447NCFlBsvhGVYrFgf6oP4ykHJGHoDk2g1Sn44rQAatkz48dAjs41VcDbqducgBubuChNX6tM0RbeSjXeBENmmzOlyMyS2F1Q15m2ULacWj2fatQTjmoqjkPWjtRjt1rYauAyQck8SpGv5kW0JDZjEpEwFPOO0sxuZ87zgzoU1soGtJbop0D8rck49LJocnPDIPnYWxR42WbbESBT38F+YOWcF6S2BH2i1Hvi9+AMDIXsNpQiTd+ihaBm939YCRRjNqfjAf/Js7R86r/dvWEw+S97P9DpcPZC4GUbhXBgsY4u1TPTPU9ohxJK707AoLx7lBJyjlXYdqhrFbaHAdezMprlXOYdlMeT7SNnYbCxOq4A7DBn/M7VpIEVzSz1mD4nDOMbLnAAj80fbgQKX1Wn4PoqzkeVICRxmOKszmUJbcutNm6a2cdjYrEYIW1/HmVA8io1fahB7HlpQH39Xx7AxP4CWnXF6iUiUN+xj68DXhf78B7YNbaXYnLpCxOqJT7L7WnNpnkiKYyevvxB5Sp16YVkjJB3aIRuod6+eyPUyebRL0Dd7adrgSmF+6gSbFEaoYc/sOAGdYbRx/W0hes7e8Vw2cUsMeqFiyokX0OVOxspA2TVjWwHvjnC+AvbsLObKYduHdhDKynbNnifRmD5shuYtZqNZpYvz/gLg/7DWpMwTJxbQXHW+02G7tY9oEynQYM8J6o7JgYzL3CZ946U20CXWD3KwnsPm7SgmjU5FAP7Qq9Q968PnjgH1XFCJg+ots/8F7A89Tvl24H+1xTr/LfCvsLw0uRFMFDU7wptlqgsJ62DvK2/OQxjPZdoh86XHabDk0B5AG3LjmuMAz3L9cDvuEypy/A6MNI8PgLof6CkBDhhbKgGlB/R2AIMXOTOC5y6z2IHlJioTAXy7dALBMZ/KPEFGqiNrAfektCix6y8y3j166mQsxQlfQ3H++AdWD7hDOwvG6NPEjdDl2pCVbHMIa/0zA4aYZdvNDWUNy97KcDdWjIoTcsXSHZjhJFLf+yBGcx7KQP8H82jwdJ3j5TCcOikLaHu8LldUNUKr3oB3bsnKbjC/jF+GGLZSDANVqyT/Qhex0OqD4H3rvhQlJTxMn59pf4diyMM56SuWQOL1hm/AjZI3yHDiHL2G6iqETwXgPfPxwYDD+5yOwoMM+HVAf58HbgHOH/lMhbgH/aeQmDKf5wUUa7zlam5MwVE0XZzm7/+Da9eg7QusD5gZw6w5G64IXDd0h/qwIlIc1NgjUVaAzDt9wd6TBsmPWOo9gOqosCLf6buACW+KdBTaG1tlIcaMfd4EtD8XHEzsOpGsSpwXdnNB8Bx5TYqIC1CCnTj/FTzehhCbKxofbMUHxlBXR7whaJ6+LrqHKjsLs501oh7GFMDdcOtFAqY66deLIPa5vuFojpzfGo+1HIfXdo3g1PpR6AWlGhRJ3P90Etn+5PasbkwuFpMBwBNP2awApO3zaNJ1jaIUT07oLyLC4bY9UE0mOJVxlewHGe0qa5v73dygDcx+yDVdUmzECWoLuwp74CaPcF3gW3Mn+gTa9LhdEuox6/WDAMd7ou6AZf/Zfx7VOHCoDCo/3q6KeTKgzdSW9w29xQVkEw2sS542SxXZAN5V+3bAtz7YojCs112XxTUHvHNs8D2mCJFYEFSdAGQp3VVDJAv4xVFdW0y/yeoN/YvobOnQqYwbUBbyukqGDKX+WsAy9/OfgBO8CoeBGoM+1H8istrZUK99kFsFVA9cNMBoMQllcPAjihTqhpCpWcVoGYXCboDU5TKnwH3nrohTZeFnKYA7/hT+RnqeVXtdcB/Di9pUTeaf6bp/Pi0Nh+GOTcZb1I+p5i4Cerma9lUUzPLfcugfvRlp9ahHLDzMtSNYvXPgbHM+vQU1nuUxKBenjWi+d7Xzaaw35r0lKrGjZwJCnAxJ3HK+Y2KS1owAsuEazTwq/rjDCDvintxwJbdOU1Al1WPaQ6HHzLenNvEEXcOhvjOZkLel8cWQ2WXPE2BuFYrtBfq1lZpNqCZB+N15ftERIKg3jSspJLJ+t2Clo8n6u5OGLLiZ2iSAfauO6AemwimUpH2rckc6t9zjxYBzfcEUtfLWPw+HertfUWswFrHcG1gkQbjvwNVXh3eA/Um7zc+4L2LTVRh4m8U01KnPdrnBIMKhzbV1DCxxcxQU7w9vgIDdG9S11vb/ZWSVyb0QBEM9hN7fwFt/5W/BJa8GadkWD6kQ7doZY+jmWmdazWDl3kvB5XXYcEnbVD1ZxivK09Zv9MY6lOjOdzAhPKMceCtpAI6n7Ue/EdHib7tXKEw/Dr41BX4+2+7MjBbVkwFuCvscz3w34PKN8BQwTDK2H0np2jnw6YDvWHYmWdBdX37WcbLL9rvlzTDkDJnhvZt84GD4VDXnD1CUZLk00aBuLu0n1JP6/EXf3i75Y/QCMxHW2mhHC/eS4TB7/R3iupnyowXlnr9LrgMwz1Lgy/AqFVnq4DuavdUgbraeT3ASxGaM8CZrYFrgXL2b2gdjKLbqHqWXJ5Pyzc6fzudCXJ2vKdis7hK6zVGeKBY2wAUVEtIBt7kOaoFlClTojC6fDpXAeqr6GO0khlc1rQt1Yr6lDh9zLtvwjszvpL2gj2uPB5q7JPbS4ELPshSlLTtSboGda3XRkqy0M2MF0HFBkdT4pjus2KH90/qRWo+UeExhVA5zy9yAa6Or/sB1Da5ZgN0lvxGN7ZbtOQk1I8ntO2A0QnpccDYggA6R0WXP52CuvLXOgpPtWVOtCRFFefGYBA2ZPxyhJjySlr1OKeKYBgUDCppScbvrKTNevrjeS4MNvadOsDOS2NUrv5ZvKFEtzF+S2G/Pm8BleJvPGtv4bLfB/7QUp/gbaaKGDF63QMGv5lVtG/P6uPdoE4qHBQFCtrPGQVaBOesBK4xzKQGuKTrKlWj02+dPsFwdeOZG0A9lQx6TOPnhluh+tUdOAVk1u2mh38jwvj+jt3MQXkYzMOXawD5tPtCgIG8e5SBP5xzaZKd3GrvoFr2BRoCB7maHwI3zE+hfFsVdLUM6tn5s0rArFGhUuDTojozoFjQoi3Axz/XaQLTLCzpMS+oeK+HuiGX8R4M77Qhuiy6tb8ChoXFsR1A/eHPk8C+t9MtQIOPt6nupLrxcUP9UC1NxeaJ8iZPqO0KaylxeNLLqftvTVrlCAOP1BUqFX+/PqbBtFr20AZs9smifXt2YPd/uOxlpnIe0NjNnLawQ6aMCWqHyLGNwJQj7TJACf6OaaC84b5K4KRoOIWcbwsPPWbNxVJayd+mY0nwDscZ6wFTgoIolE8lXGyCei38LoVRtOV3ip2rEZENMHxi96DY8f7avQTqryNZtLFOQXIsUFc5OdJ0ONbvKIA6G/6YGVgj4ECrE9NhdgbqJjc/2lg5K8s2qEdYYqgzWEszfr40P24pTZL9+svj8F5K7KeqnN424QB1s/IZCrk72wrKobrIdXACRTWl7gJLS0rZgEvEFlGPnfN93yKoavc+6AB/rXw3Dsy6s5xiR9M+8yLU0ZUvLIDnowzIO7kon5Y6L+5zGAylSdvTgE+iCi8BA3btlwBmuLORyqN7SAXq8ZxbXcDEdV9NgeP6d/iAMSe1KCH/nLCgrjdwVYnWV3PsBa3vtgtFC3HZvKAVn4HMjhukgIEjCwOB/psHhYEfzQ2oWdbOY7w6yOb6iu8wrLb8OA/olXByLtBA6VkNkHnOnbfAVpe3S4ExRX7XgYr8BpRDu8MZX85t2xRYDcNZvw1DwBsNwUVAvk2Mf7ZIFw6hlQyMs6Sgvf78O93Y58N3+iCmaeND4fm4fQ0FwZQEkzjGreG6sQ34QuGGEfDACsa5ZF3oXbrFL20/OoHY8ZiNwmttwRYJHFWfoGr/b6A6DmrVHTeKyU0R1rS+70SOaMOgclvACjgteJDqjqwWH+387igvBRhi7ibSLRQU2n5AXS2TVgUMstejKDmfE04NsG/EqBMG1dNVdGMZg8OUWW6RbQEwlDdWXQJudn65GVix010feGUT9yywLVWyGThwbJwWVffbesrNcXPPjzCE6btTDhXZMv7l37bZ4AgM/p7TisCIF92VQD85XarK7x/OoweaI7xsDwxC9Xw0dVPj1z1Qj9xwouQV28RCq246cMQdhlX+v74AG1UyEoAbOS3tgK22L2l1coNu+EB94mo8BlRWGaTNOsv7kEpQ4ak4axrs3BnKAPZNm0qgKn7YdhboJ+NlANwiNOsJXPf2PqXIHaP316HyiFVRilS7Td2E+u/QClrUn7oPnKBarbygBtRaMJcOI0t3bqeHX6K/SAOGi9L7aermw181oR4sWEbRF8vNeEe5hOusHwwZokOUDOeFlMWgsr/hoFtMnkldAXXD9tM0naAixnc7NA7qU9Uo9PYwhzexW3KQbmFyexp44frUBaCdMEcWUOxSMgXBHlkbAagHcjncgLxjbYeBA0VCa4Eca9ZRGRyWDDKGKjJ44wzwygIfesyEn8oUcs4qSyVhWDYUzgVs/8TXDxzd5vgcKPbFbiXwHlvEJFDwk9Z2IA97Xivw67ml84Efguz+ArdN/lABsmuN3wAGfO9VAiY5Mv4dkWVZuyPUyQP3KSGPWLAmQP1pIU5V7vnmCPpUp7rt8w8Y2o0yUoDG2iWvgb2Gw5THyu5Gd6DKHDG8B6xuOESV9tByDzK0cnsKwrBaOXYL8IP+EsrCTTamuVA5co5+A7o8XVUMNP+XygO8fsaQyrbMajZSN25hoc1K/RHXBe+gu5UNcJVkLE2H++3pRVBb/xyMAt51CWUFivN/FgJ+yomm7f7Fw/gPmYkzP2/B8J/CKcrjX4nNhlDt1l5/DBzI0ssDioY0vQPaOnB/B4rbrIkB+p84dRH47GjfMeDNZdeoxC967EyYoiBBVTlwWI8SPUT9OBWxN58W2mEEU16LIuA6h6c0hz+XhCgINo06T8EQonOFF+j8jvGlh6Em7kdQIxryKLjOSTH+IyL/7j9KhvFce6oay5ZFU0L+75Wy7Bih/R8XjaBRNZMK1XqVPe2QJn89Leqf+9dFYSjTsHsPzJGOoxLPG9qwAaqe+2fKt1hDmV9QTa7Np4iqXj07CVX45NVzQPtDYRQlOaLe0VCt36u0AlmPvtwIlJZ3sAQKNs9NBhY2LPQCpvnvewBM6vhAI8gG6L+EujfBndrXzvw3VPCKG53prJH0xbcD3pP9Uk+Aw9N9tLH3gxdStvzd+VQFhiflUrQk88xeCUMtlGuhQHTnzqMb61m/6ILBUU2WYkfpMOOvoL7VvP8Dw74NY75AqX0stsDZe6sp0Xu1kv2g7njBeJm7kf8bWp3gQSsWGNrCJCkIJJdI0V6IRz73h0H269wGYEaLFB9w92rFAuC76ysofuM8r9A5imvhb0oGzltG6+H9vjaEsntpwdO5UPOZFD4C5Tm3awG5teMKgRW1/sHAwd5sarfVX5SpyoVml9nA0HBfoA04tfzsNHD1JwnKAMv/tiRCVXe7TF6Pc5NnoUYv8qSim780mVr+sivZL2DgVXCku/kO+1LL/zaaSGHfLSlHBeR71zA9RUOTcjpGWLrqsRiwZM5GSgaW7cUUZy7xzvIwFPYZxQGrsxgvrnqcyBIEdfS/AGqW9evmUJRUGUn3wWC9cDvtcfjKn0pQ47kdwoDZJr+oCctXedDM/E1+L4ThNksWRbV5+B0OqJPiDQNAVi9TN6DhwjhVYJ3273yg5hhXJDB/zFsZGK5kRN3UYkabHihfMd4aht3ljL8EcNLTpib8Mti2AgYLIQOqXIXj9mRgbhXaAcOXC+O0sX/UNGlbmuUdFsDgW6M/BSyNPHcfWNLzmcqVQbcPle1NVgLSMLhwDVJhOhF7aQZq27p9gsAi1gla1LCh+xegqp98pQZklcmhG0fGZjVBnefL1wDceuYXJ/Bjv9opYG4D4+fzRq8oMkM9K6bxFrjAePc4ULa1phn4WjLOGfj+6VsB4F3V1VQUekUadaH+nSpIApr+G5kLnGQWkQQaKRwUAUpY3ZEFPjZkfC3brUxUB+qy7BO03QsLE8ygau0cpJjszbxZA/XyliRhoPq3GxQEC2MYr0Gv2nZUHIYKZsbf9qWPeY5A3Sg4Pw0Yujf/KFA1I7IL2MS58x9Qc1olDOh5c5JUPpEFtNRSvLvmwFCbV04J+SPtaD1UhxMvPgDnCeygu7WJvKe9OGWzOBGG/ndLaB04iiQpY4vU5TNhSI1j9gF+Tz9JyyfbE/4Jqq/Cx1Rg9t8Ad+ChCdcDQL8PEdrAzrOqqkCe3ZYUJXZ932jV5U6t2A+DyoVpivVc2YplUDMkGf/tvGyx/QmoyoMHqKYWFbBRPLzb+pw2IJO9fyu8C5j3rwOKH1P3BH7sEqRDTsmyUsq3n0tflsHgyfJkDfCWvf1toIJG8B+gzIVQbmCbwTUPoErWVapR77TMKNbPG3xj3G3/sBG8SdNdXkCm9vNCwHPOMZTHD1lLqAy6HPpA2/J0i/VreOWknlF4WrEtp2r09PKx7zAohDB+R0yLJY2e7YTKZRp3k8qNbnib37WfBAqFcRgDF0ooBgG/yD2gxLkdd2cCarTv7BLg0SDd38CtGV6UQ1HLRiWgGl7iMAfeUlWOASbX7mNhoDepif7MFDC5T6fHYYgJDXgM/GzC/xl4/DgLfT7uESnRhFp+r4b2rftp7DOoCXN1KXkdjW34oaYfMacn7p9n5w9115ZsSpEXjQlUf/++rqM6afdGntLpw76WHFwm0ubzCKjkp0whJ2c+nQ11vdLXYmD95sw3wCoVP0r059ztGVC7b/GlAPOyJelsdPLJfVGoLIJO34AG8XargIF1BtQZfJ+xR0B9cGM/Ba1O2JV1UM9nzqFnEz/cVwf1UGYX9Qu/Xo2LUEt0b04BnaaHNgArOyoNgVZlHXHAPbc2E9b/nKHBOGK/0Lb8i+/8Au9bdcWNQGVlb7rF19Hz1OrmN5+iSOXVeUFP4TXe4IvL7sf7/Qd84qVHUVJymJ8m6VJl5QdDvlMHlQpXDTMHqPt9flHzaR1y2A41IfcBFeilas8jSZ11pKcIudM2BnVXb3Ml8J5Ky3ryDj1cDTzMcYeC1j1ENgCq7eHmcCCz+0d6tj+TTXS3ddczO2Aw6RamHPIRDqSFWij0miaZ4vOUF96/+xqoOIo8FqO94LL05oPh3iHZBUCpsVqaTpDvc8oLhdBWuozt57dWeAsWCpOh5/t5GuG2T6sNDJLpnzuBN6/YUnA1hz6kmloa3vwRhqkhfap9K47JLYdanX+Kpt5y1jMT6rOi2UFgx/hXWvV+ZhGKkr3Rp/Nh+KQaTutQ+XvbPag7pZp7geMdc7yBvwrUaFGbM1Z5QS19s50H6BdrYQscrVL2ALKstD8NPDzosB94fQMH1b4tR4SLoFZ/cKeIWigumAbVh83rFzBwi2IC8M1ENUXqfu4KEaiv1+VrA9dom5cCDxs9EQC6LVPfDOzcvCQXOPThghPw1mIrE+D8wjm0qBdehsZCHVyu4AncazkqAyw1d34D/KyjOh941OkH7YX94kGaupZ11AcYytcGUpSUXp9+D/VlWABFdej+/VpQF5hG3QEWDs1SsfHy1aaUftlbT9tt8GypC7xZfrutgd5PBTmBh95uo1oydWc1bYurVpUUDExPB62AsYa6VMEXirqOQ31sa38ZqMx/Og8oymFBc5hKXrsK6qXURjprHOTxVYNq7297FbhTbeYpsFiVk5pavdz5IajhJ5daACN73JqBydpCtPOeUyUrSNXcQLtZccKO9tjpnAUVkD/s3WbwZl/8XAX0/GL7ArjrqgEFomM1M63vzcr/aKHkx1ni4T3AN6cAOKMuSYkezvGeirnpy4x/MOhFjhYDzxonGAGvWp0rA9ac46M1c5UcoIc33u30B4bnxX19wArVmz7ABoshNuCn3SPyQM9z7mT4GbLjMNStgUqUx6EP0yKgVh3dIwg8netEhf995+9aqGVn/t4HRtz9SjPbmu25DKpA7FE94BX/fuoXlRGXmKBqf+Shw5PrCsapzWIRTxQMSRseUJUzPaRKyzfuvPw2DPo/yzKB0VoPZ4F77L+1AYUs9+oDQ43MaaGCV3gcgRrmP6QOHPj55hewkukqhX1xzBSVV7nJ81R/Zc7epNYxVsB4TJP0HgrENd61lCIDMRbRGHdYJtgN+DXwWCHwtHoAlW22yMtUMn/+jVCFYaXaCYqSDbfGAqHO09F8BqwLe0EHzpFdM2eg9i2/xw58IdG9A7iobpgKqZh5Aj1QxIIrlBdbt1ZMwvvjKQdFX871zjlQG6Ws5wGb2UOvAI8KvaPEOTalJE7eAn8O4EbrC1Sgy6WLqFxVf06nkqmdEv4Z3nNLT7kCT9RlTwMPlObGA+8acdEDRR8MWAvV3fI1PZBPNws9xbpQtlYYLgr1U6zzvD1XCTXSYyOp3g82yUJ9cqfcGXjAYT7d4uFSxjesBjpiKTS4VJcfg9c559l64L3F3DSdeUuPDUCd8VlaDZSI8dIESh0eotD4LD+vCKriTgUFoHdG9RfgFm85umztf5eoHVxXiqO76T5dcQjewSfbaLMKKjKyoM6saKcdSlMO4oKanHCFkpfvtbMKVOninxSeFeE61EIDCh0IHd+t0ID3tZcWbeHz4zzUs1YOG/yA4dzkGO2F9aNxB6iSJ3mpm2alstyBut82kQJ8rqI1L1R54TdUgj43FMxCjX2vwQpcMKnkD9SuV1sKrPK8nAT85teZAnwbNUI3rkg7FgM1cNl2XeD9Z9kU4LMsnXehHg2aewN4TPC1HfDQd0sJ4MHwv7QOKlW1FOvnFj+ivbiW+v0ovGlrAkKATH7+LsAzQjaU8+s8ginsQw/yDMNQtZw1GaiRaEBzuMjWLgr188zvOuA8tZM3gRF1SynAWVZOLIeaeHHhfuAY21Fp4EkjU5qOaIw8RZR729hGGO5zM35DvHqkYy1U26wveUAunXlUaUvZf1B9CJ+nQa15y9utlvBuUBU/CzSdFtQHnpHgrweq+i7+CWz51bkKaO+icwFodiHCEGj34QET8FrDAFXlUs0eDqgavDtoZu5dI7egznS5PQCGMI9Td5rePkG4pobxPRvZZFaa5ITeUvqo4ajmWY4RGjZ3UPStHEu4BDVsxqYGyDnEvAVo6LrOAuh/u7cPGOD7qx34QvUYN/DXtuBSYNtGltVA2Y3bvIFrfHIoSuaOpmdCLeDPpnRa8PbYaajSnMM0Hbk3yolQO38nUO3bWf+YHarKiQ4/YNlbTTqvS70pC4Pam5h/BngoeBX17iPDBu+gypefpMzib16RCzV7xxdFYFn/6zaguOfRKaBxN7M1kOO1iTTwdIvWJmCfrEs/8JRUH+XxlzeypLZXZdEICvf8aGYxO+O+47KfUsmMo0/rsAhU9RYVMeAG01wz4JtVF+YDHTkZLzLrrOuiGrVjVaIBDFd+rqHDXtCh45R6o0KqC2HIXF+4CGhSp1QBvFB79D+gbtbCbODPR99SgFnpueeBS3tvvgRekuw/AUz3Eg8G2qqfyweONVkHAUv2ulK+/ZofRynioctCj6n1ivHSHcNl1rtwmVY/4wezSzaw6ENl101IAGanhl0HirU7HQYGrI6i9ZVxtNkAlc1uM/X5fvdlFBqWMW7fYOhePf0bqLV5Lx2pfhoOvIVadnv9DWDliVfVQNtjA1eBvDJm9Pli1b5naVBvHEpOB4b8eknF8ZDDFqpRHr0Ka2DwZV9NTSJEnZPCU3p5II1Q+7/f74X3jwPLduDNOTo0ndimmHaoKxu/ngRyr/YpAxp1Pj4F9Lx6wwOY6TiH1qFaPXkZ1CDX8zRf9eEkJ6hqWks+AR1DXhEekZvgh8pT5fUBmPfW+jZwwW0Nij7fmecBUOdWWAoCDf6+HgQ+GWidBcodnJMKbPWuoXJlrZVLhdTbYRV5d9nxb4N34DmXHTAorICaRMDJB9QLv188SbG+JNnTBd4/KmqUb+7Cg7Q6rd9GaX1rd3VHwht2r5bGNb3WT61jx/cpUxjy+K2agMebe8uBVX3n6bwTKFpIxTEiJDADBlXZHDp4H9UtojXbmr7GHQbB0i0UZyW9jFdv2ws8ug+DOlMElaDFj0+sg6r59g8lZMe8Bluo/Y6RtN3m8nzUs3oMaijJeKXWXYSX67x5B9DpDiN2rjQcpoYSPNRMO5Ty+/NdeAX336QRchVsJ6Eue7JJA/iNz50es2LiTzDUGPkUyrfq+jrqF18XT9AtzkQY0mCv/kXR+lq1z6EcqsncS5VAeCHjx3a079rTwy840S6Puy3KYny1IPTqWneoesvnUlmJucOXBVVfI+EOcCr9TCtwLGLnOHCJTaQJUNL6HrXQpi3n9kEdF68wBu64MvgQyLxr/WVgUu9tUWBf7KAAcNyU8aenPpkdD6BqfNxC+fbmsuEcqAYhiwqB3ZyfyHDLU5pu3GpfTJVW0vwjVXuHVelUNXRv/Ud7scfxAq1ZAAvjBe3cD1TEcQvmk3tpj0d8LVmh6mQK0SSHwwap1YldYLxLMalpN3WR0VHGsWOr/mtaM53xRB4MdtnmGK0vd9MWOag3WXIp1r/PvbAY6tmo0GJg/+kTFDCGdVpKULWr5tF01qRupBTRSlxNRXd3luxKeJVUlWmhdllf/gh1SWH+DuDemSdNwOhTn+kye8FBbqjbU/vSgb+UrpsCreZItQBHFE6HAruUNr0BXlrOwwd0neLOAyYFqCYB275oULu9u/LRBF2Ws0MX+O6uL+X8YPkZ6hfzTXa/g4HtXtQBoHv1RqqIVq8e0pq9vaMpAcOJkWGqtDpaF5WhuhZ8vQ48YJ7mCLz0+LIG8FGW5n/AXbcCuICfcgRpvtof7Qn/U7eMhcE6quAQcGeNYgiwouIG1epn9ovobvoHN22EwbnywTzgLtFvlMcKFxx/Q/27jfGbIXY5Aa5QY7IZL5vZxZdfBvXpYsY3639eSjkC9dvxh4S7pg89gxpotuoLsNzEnoIghF+VOo7ugiPhMLxezXiZWmTEueVQr+7+SEv9+GuSF9Sb2VXOQL1WRnPvbn8qD1WXfSAMKHxGwQloYiZAqafy9xUlr2Xj8WYYeAMPUuwUvblDTfjt2i0UGt/K6wLgPRgu4Afk6T5nAYxxbv0LXCsQswdoUb7ZHGj4zfg98PvHC2eA9Saso0C1PQtqgNWLVOnwf4zfgQlqxrZJ6rx1gyNUzzTmWlEGzJw5PwUvvxnjZSjPWJnoFPTJsDsOhp6D4XbA5AW3GoFmAuduAof1v5oBa18+ZgNaG4zQOjzSdDGAOi+Bowd48t3xy8Bdmv30mBffBaRA5Y1QUQSGxrtS3RnU+LAI6jWuegr7t9NGVH9PV1+mdnv9oEkFvLbzmqn2yanvXQh1ZdfpcaDYuh3UklpdzIegvrnA+CGh8vpGXqjvg496Ahft+tlN3veM/0LdNd95DOqv0is0312vSjKhfsu6Qrs5mG9vCTW56OokUKm9PRHotl7hCVB1YhfF+twnKyWh2mktcQPKRZbRZZHfmBZAtWp/8A3YLnuaYkdpgTMVPDYH1hcwMP17lgN8+2M/7ds3H3cKrvvuB8Rh6F43Shvgpb2TSkVttwpVz2WNUt7whofu0ARO7YumzTqkPesOdWQ6zgzoJSf9Bzjf37MW6F756ArwvuIjij4Txcg5UAuLjgkC6yvT+IC8j3Z/AjZNxEmTV/gmeVvW6VHQDkYcYIVBt8lVBnix2I0buDrsySZgteIk7fEJSY2HUNPun9oFjOV+TGVFZecJKubyC/ZQ2EdteEsryZmq74vLpgq65wL7fq8YBhZ3T1FUu2ZzkTdTMJk24MNlv63wxqxJpxr1qTPEEKqdzxqKMynlNNohgTovmrr4vzAeeC35S7KAiltLaQ5HFzyi8EwRrqLYuRHN+FPvN8UcFDtd+lsoyezf51LtEzdfQum/JkOMAvHY7qlzuBuv1okHQFPegmCgz5kN/cCRCgOK9bORJzmgbvPwoHi49PBBCNS3n/JOAfPbE8eBt61eKgNjw/upi/DKJP+EauenRU9xab3BTqiXuS/T+r5MLaU9jg6botiReTeHQu5MV0QkLqu5uc4eaCIlSht7Iuof5bGdaygtalbJkAq8qx6M9AFDlV5/BuYl3r4IjJt3hQbb7uxL6ulXOq9h8ONnSwO2mb+ZBW7d9P4scMXOix+Ab8+8MAFy3fp9G8hsERQEnC0+WAJUzTOgmX1y2kIfXg3Wb34JQ9XR2PVA7sMW9JiF/F9Eoa6/ySwDvC70g1YyxTviHdS1tzqpHbCXbaNj0spvJ+1g6GNLawU2dtVSIHroFf2G+khnZjtwnUq2D/DX2hpKBhkpERpXYIpZD4YJjaEmYO7tX5ToTf89c4DqcPXpfODie5F1QO//jtJTXGa6HAI16V8dbWyvRBbVXxOrllIYnIQ88oCrA35T7atwrDgE1SxKdjdwyZFT1ADd6v5+gcrOmUFLUmhcQTtkc4+3nEZ4wLcWOL0t4RfQXER8GXB2THMfkCVhcxnwqdkAPcWx4p2dUH/r3aMPQUmKRVQ13j+SpLBvPOtJD1QU76+Fy96+VLsADHe5HAEsadSjvdj9cDs1Hxvtr9MwNCQPUiVIUjtTCLXyj/8VoOmchEAg55xrVFZ4+PxpHTat33EchrV/pWh9L1Y5HIQqelqAqv0HnR+UZCaX/v9XlD6U28ObvreetvtavhmNy8cvx5jDZxOqGt/lJym48izcojGCv9kr6mQ84fzU/UM5n5+GYWFtNWEeR6wfVEWtkkHgnT/PKMl2xRloQn33x5JK28fkj1NQ9x3dpgB0OSBNl224pEJTV1rn7AXDyJQhZUD2VacNULnrz1DX2/HfzttQjfTfhAEHNlzyBtZN99Nhj6P2EC/UYWubw0CPa0seAfd/PXgeqLFZbQB45/zVA0C/jYxvUi/exhQF1U6K8XbOfb7J5lCXqwrLApleMOUC468uo+BSK/vKBVX9wjAZnq1ioxG8+qQJT9gbJMIbPBZEFTw2VTsfqud04h7gh7xwKhV5uzMyoVaN3OOjERSrVOmy0RPNwA3iTDrAt1b8VJXFTfTkoe7aKs1odebZtJI+1xyotDmlNXDAy5e0pR24+mY3bdatwtxhqMUedZRZk24PqRdG7Dj8DIa8gSdVwBP3tEOBtj0mUsBE6S1UFKz+xb2COiAsEQe0rmykwf4eraHl88wepn1blFZGOV+0kfHzYyX/Oioxgnrme22g4LdoCaDjUklsy+Q8SA+X6hPmZV4bgpp4U5xyNKhLSwjqNn8VKr4s/9hHoHbmfDcCqiR+FQCGJzFRjvb82kVejT3VKTDos5pSBBRZvQ2CmhSWuw7IM7hiG/Bd5+ZGYNn+Lf8BF6hz9ALrS/dT+L84srga6tq3j44BNQ21VgJHOnvrgV+cVvQDI17reQJPa55vBf5lZ14BdNfaTugQab4DquertXQLEW+PRVD3+9ygMnv6v0OU2rKu3dSwqv4LY9xCYYUHLpNxEkkCsv1ppmiRbMyjQOc7vNcAhgcVc/mB7Kfu/AMytyhScztgyk1ptX4XpywMO084UmvqY3X5DJUtmxGxtx3Ns6D+FWK+B5R28SdvhXsTPeaSL02PYVh9RmYtUNZslB4o7JXLD6hMAYyvv3OVVxRBtXIYuAM8O8lCSZzpHUvB61W8nYpZ3mJXqu8sybp0Ekn3lE/DCLaKH0SABw+fjAGyBA1Rc4tuFyeDzA9jivUmayE3eON3b15KKDnKDnwxu4hKRnz9cVodV34bytG+K46n4V0qvWUGuP0FD616st+UJlT35HNqwKcufWPAwxovqWRsyOA/AfWn2TgtaviNCUpiX4c/FH0dHHaULSZnpsxwmbB8jDQwxNSJ6traf/PKoerJcNFHpHyte1RmT9Ztn4aB/3ciK5Dnwys6c8gatFD8JtUF0IFrieWZl/CWVC2isOdIY/wTFZPtiucw5H88QMUmWfQr9UTmyw9pqe0XvqYMmNATdsVl1qO6lGRZh3/RYAbaHJQi6Q+XURX1O3adqoZEj2ULRvjd1EVRot8SQHGWYH+PClPl2vtr4B1wVKLDGf8RNUGohxae5gHeu8qIyRWuoU1QuxoEaAtFH+vTsx236WuEwfPdxAWg7tscymPHaiE6oUcecquHYfkX54XA9ipLOvdk+XSS4cI7RiXwiRxhgzefvewR8McPxue4G+qM7z41CaTchEHx8uNbQP2jiVQGq1wuF0A9NCbRDXykW0k3/vxvpylU1v0mMsDtD83I+2rz56tQL/98tgC4TGfABlh95nICUMdW0As4GPpgNVAulXMSePBmJF3mXPztLlS3Ry+ZgIUd36kD5/ZeFoF622wbLWqOs8tlqJV6HLuArXWPrIEhL0yPAvnktkQAd96edAcavPKgOFMVYXOGatpQSpP8nH7lPtRWy5Fs4BX/jYeAd5KMJYHN/+58JcPLI3OA3xZ/p6LQP3meokROTEQJhiyWHqrrK7RlbkAtfb/LD7hroaAFMG3X1iVA5fFcmuS98Kg4qPl1XrRvJUXpeVDll/2knY+o0qCFOnAz7Q0Mt09aKQN3dQ1RUfCfsaVY39djQnMotK2iu72fLlbBZVrzo5iB1wp4PIAZH4ZZgM77I6gStCz020yqH+MjqFvVOqq0qqanaLPK3mXQDjVxlzXgsuJX/LSSFv06VOWal5zaD4Plz7kbgd5XdGmHkpg/BEO17nqcDmydbuEDXt62kUpxhe97Y6ibphk/XXF4ND4Faod5qRvw5a5F14CeAt/JEKmnQyVIwlX4PxiChO7VAd8IdVFw6S/gpoi61z1JbUbUP4WmY/xoxQQus1EN2QpkEb3mDbT4tYkGy8uNFoXaovdXESiw2OA2MOoEH8XZDV87KkHpqeLiMOyR66A449UyodDYy/uNMmtztBkFgcKZLYRdPw3jMcKG5EeGwLPRRhQPmY96aY93ZlVTPGz1KKCQe9IzSZVr1Z19tIWLqhnvI/qhdm0K47JJRdAGPNp6gop5PzuLPQyBP3To2c4Vvt0L1eO08Xzg55aFb4HPhI9QaEgxSdN8p59YCsCwnlmcsuWU6r3PUB0ORVFVfthSsB3q7ti6s8Dga5m7gGmspZuBqT6NlN2NvCtXQJV3zJQFuk0n8QKVfa58BFqsZARtp7OcBtRkSQ06E2g8/ku3SIjOiILhhsNmJqCbUw3dbUe4IJWg51zp1LOSbr2mnFdoy+XEZflr3IyAtgc6aB2e8P54DfXSS++lwJa8kTnAu0I3qKO7fGJ8yfF1p0oPDJ3dBZS8H2NlvKCWBnrRZUHcDTxQs1YOUCW4/lf7DNQQ+aH3QD3nJ+eABXYBlJBX+GcpCA52+VCSHVp+mh/eAwc5aDAN1vM3oL5SzO0Ejv4Qphaq3OnrC3Vl7NAawsmsDKDqnc0fgArna2kOSWsSfkK99/IOLdSNPG0Kue1a3ZQB56ITBuDVYQ9LAIZoMN4FX7ObPuj9UFdzD4Hhr6iSCVB9X3Ai8ONvp24g/2FBal8WaaxmUF/sNWQDruIdOwzkHVxNuXk4wZEKf9JIIOWQTG7JKni1dDgWAuMHGK/nyF4ucRJqr/PqUaAwp2EQkJutjYrj3eVG5lBV9vqMAZNe3KBzKlsQUyvUG67hFL+ftRSo41icOk8d/deyTqqIxUH++rgs/TMjPPfW91PqNXAb58LQ9fZVM7A//CStpJMFH62vvfD7izDsk7hHKbLG4toOqAIb+G4Cb3zOfgiU8mC8X+KZr2Ek1K97PlOajlczfuqogs/rOAx7lZZQEZt8KEFlZR8XMz3b2SOrxOA9sXQbpYjQoT9dUJOdw6uBTi/u0MYuM3GjReX4+1Qahk9nYvWAB9bfo+zmdBKfgnrGcIwyQNP+6Smoqh1MdsBmj9GnwJbCZ7SSa54Z0yeJ4ycq+WBgV1ubD9yYslkC6KQxmgPsZpmgsLfdtZ4e/jtXGs1BOuslPXFo13V1XFb+2kcR2MMc4gm0amC8Eq1y4OQ+qNv7WjYCz17RoiUZFZKgZzNO5KbgupZrQHm8ye/9NC7zln4gDBxf5tZHeDElHcguICAKFBc4bQwMvK9cBDxy2KUKKLkpiMqg9i+tGKglnBtoUXOevXGFOjRwnILrBQ/jJ3Pmrsl1hiFoBTOdq20yrQKhKrpzXQI+M++kLFT1P2cL9aEGfxLQYds+KkHXLthQzt/qPnsWho2JbOLAd/NYioHz4+9S8qq87miEWrHckx4otEiHVmfrE+/LMFSXRVNvYYorpumssgymVTcWZxaCdzdvNG0376W/NJ1tUfsos0rlvahU9Juo0A7NXf2cVr3oyUGqRoXPnahG1WdtC8Yt3JcocgE5Sxm/AOgSIxAL1cYufBA49HzefmAkXyeF/TK+OEqcQ20qK2F4nTH+EligzXkQuPPYbhfgQQNBN+CY3fwm4PHRKsrNL5lWy6EWOj5fB2xgrX4F5PQ2p42NTHxA8w2SfP4NhtVHl1MlkClbrQT1c3IS1ZJsVXUdqMeNBFSBOf52r4FfGspp6j+sD9LdvG8fXgrDVIgtLd/fyH5K3sHrWhkwKHktp8Gsh/0IM9aX/oAhm6vzLzDqTfZcYG4n4z/9+b7NkCFQWZmS4YugNC31upfmFIhLFt2hsC8+0URLslXMoQbjfp02fQzk2mtO1TMvvYwX6oRtQhhwY4JUKHC3x3x9YFi/CQ/QMlJcErhm89rFQM4tA+eBxd+bfICbbK+sBno1m1DQcow1UUX8tH+uHAy5ksYiwPY4OWrNte4TNNhil5wFMGxd78wKPCZnSQaO78vo2SSZamVguH91izlw15IUM2Cx8XM6EK16/5hK/DW9TdQABQ03U2iI7Vf4D5fN3hLrB97xOEvPZtOUoAi1V0rJHXi2v30n8BU3412YIoKvaPlUTqclwuBsdptGeD6bqA21Mp2VsvAon/YuqAWPVhoBD/TJOgN/PFZPAX5WNDoGrH63Oh6o17ZkB5BLMmUE2FWwlDJW6x3/bqjNV1fS6ozO+tJecG6upjOBdHQV5abSyzmUZPNsh7wwQlzPqypgqYMFNYlOCeVTUKvOs1OcJa7YSBVx+68sBxi05ha+AB4yu02X8a82KYBq4+RKB4zBN4zdnP9hMxXz50vvU03dEs9Gl/XmXPPDCPcfOiYDf4qEdgCXyj/5CrTiYvypx4vvubS+ovdbqRdKbTKkzTLzOUDzNdScpXJ1Ru67KQYTcTGm4PrLYX8f6uLvEzHA+eWMVznvfqU+H6rYw7Jx4OHXxy2BTQM7PwNL0y81Ak3UtSg0tK1aqR+7DlfIw3CmkfEC13Bhxqdx4cVraC/ymSwoEK/GfaE6GWVwNRwj8GVL0GZlzC7thvpH+xCtZFl4pDrU63cPfAI2yjyhJIvi38EMdXjPJupOARvD90DNsJTaB5wo1foCHDL7Rgn5NjFDC2r0ET0qTBYHX1GKcHaPUmj0h2cM0bgnH1G2DLszs0A9diy0AtjTa98CHM39R88moSzSA3V68VXqIqE65ykvLF6PWsFw/T8uEeCWuB0cQDM3uSag/HrpWaDo+J8Q4JVJYzXg5AtzqnL/jfhQROm3/HgCA/PTPVlA49oUSunV102oVMiuP2oGw+yrszSd8zvHqX0Zz3ehPQ5WXUX7lrTW7wYuWzjpdhA4J07+PXCQx54Gqz8nSWV7xfBvGxiKn62l6RhsUKclEXozEglDA2sIhWfDS60EqMkXTL4B76rVUhBwfj7bC9VChvFGo0NrTDihChv10GVNSxQofp+X7IuDwfijjAyQKeNBO/CTyD5KvbedahQPHF/4cmFolbpIvWWJad4k1PRbNVTMU/YF00Ero6pAFoag4RTCG1mGtG+vFRu/w3BD6dNC4Ez0C/L+l19I9UHO/8oPGN5JF9DqZOTupm2x+LSDdv6pv9cjeEXvNtBh5OHaeqpGo/ViF2Eo0mT8e3X3Z0VS+Sf9Kaqzfc9S4e8JZwrHZaX3GN9D4xPupEWVl0+gozCrHeMjgelcZRNcZtbotRX49vomagdbyntOQ108/DsJuCY3jVJElsNHCurMkuYHwO5pC2qWln/1aqBaD7lKAFVN432A/45USgODD9vQxh4vH6FkEIzaSA+/1pXzLLyiNwIFgTNfb9LOG8+afIRa2neCH7imXJMJmCJuTRl7XnQ4jLyjp2gv3Jg20MnR0HIZbaF+T2UjvLqrFywCZrpy0tT/9HyhkDvDNUyx8zQ5karGmNgGa1xW8GWmGlgZz/jeZ8sPAReotmkOlKZ172KoLTK5s1AWcrrsps2ykeCip1jiz/iihM5gFW1WVw93KsZVjT3HCRQIOUyqw3QOJe/yY4z/Ht7bumIA3pj9e2g3DcNvdEGVNrtK9dfD0DEQqoEo2xTw4tIWb2BeXh9tYUCrDSXkghWRNMKFnkCKKNscs9e4bDtb6jHg3XSDACALs/w7oLH16HGgYAzjR89cqzlroUZNmlIos3pm60FtuDhKeSzKzkGrXrLyvx0wbBU2pZJ5wLJhOdRpmZt/gM45sw7Arw//UEcXsPhAQVs5yPi++cmJnDJ43xpdoi0sS53VhSqjlEQhN33rz3qoxZM1q4Evehr2A//L8qGW1LLrgAHUpbe0o4DsptLBwCiW46T2f3hFqdepcfcmDFPzqjuA+7i6zYFVfH8oqnntDlAYbVH56wZD7XYDqjv1/1xCoNqmSaoCEw6IU93xeyTLDHWTmbMOGdgS3wN/6wvZAxdO1VwC5j/6wAtcM61sDJTgH5ABBnt3UDptv2lDJ4VojzkNMNx/uo5mNrFQnjY2pOcBhUZxRHUjvA+Y3sgDK+pu08Pn/3tP43b5SdO+FexeQrFuWcL8EJdNPi09Ahz5P6LOOxzL9///tBAyC1EyiqjsUUYLZYsGSbQzkyRKqVCSVSJltBAyIiO7aKiQEYlkvCsj2SMhv89x/J6v+/vf43gez+u8rvN8jfPE7bpNMmhuXYdC5kGt6PpE0XR04kmHahUcQKsu8l2CltpYNcCaxjVlvGsp7H8fWYfa+FfJGWjGJz4GTExdHwF8ajD+AWj9yp0Mk7o7xKDenUzRArJGiQ0CC66ZCwJHtxmRVyJzB93Yr+3Pbhiciy6PAL0udeUApy640/I51DjSYL/zdjTCsEueeT5wz4QnHSILMotSoRr+ChMmlBWl/M0cDWeF6jSSrQTkDy79Czz9OJCOX0YNLvlQ7z/kplaxpFt8CdR/xbKlwN6BTh2gQbtZAHBtXyOFUPGHXBfU69ur/YF3Zj9qA9//9WMG7u5QpQQXaGf866WSQUMYDGpCHJ7Aw0b9C4DRceIDwHw1xr81XT+eNgH13vHiY3SZauk1oNnvHHoyKatpdqj8Oc6iwGntDdQq7sqHfoe61YvvFNDp6olQoGpRCc3NTXkura/T3ziqt13bj1KMr11nfJ3g7qRltDvpuSr1YLDcjh2vgY3b82k/7syQoozyVBKh/rBBsnMxvL6OZbSSSSp996B2Sy6tAF7u7+AHXvx9k2bR2ShPi2psmysLw578R3S3wCxvwrURxgUwRCWspTVTSWeiDtOs6HAdBq5kA0rPssF6eahMktlU82fCVSqh1leP0i36XaTpiLIroEUFBnumozSLj3Ly26FqiC12A7rrqFNOVvEwDt5B1/pOw6B+tJswOpc7CGo7x/Ik4DeX4R/Ar1k2scCiVs8/hO09a4EN8tso3JosSlTdNwwmBWCILR6uBnpUW1OMP/f9oh3HKSKKliRzSPsXvArp2Q+A+Zdf0+ocVGO8Ti9/2tsHBvdi9rvApJ+BVMcBW65nQP0e8Ogw8N65rj5gnMtWqs3yBe76UJ19tKi6Zz8cp2aTIdDMB4O3lsMeoKdWxSxwZ+yZYWDJ4wZz4GtNjnrgvPH1lFHMPUapUAfmnH0KlGRfRQdkI+dqwpi54dSgI1W4N8Brxcx8A+gTOEwT4lF43QQ1bak67QHdeZ9oBKuMUAUYxkvW0KGhqULoONSNFs6UUUxebyOhNibf+QZ8dMRLGnjhW1cFsLLWkpZv+22ZTVB9JtRooZZZbybUuqFHt6jdm14Hb+TDTxQsLk02OiYt7ljsAsP+5F00t+2/3l+EKn6llIo3jVf/C1SR2TQaIXgz45ez+9dxXYJB4CD7RyDX2P0PwL9HGZ8T6/rDGwGVlWeMqvC+ZsBXqMdypCmEflPCGlBj9nJRggcK1XtD3d3EeA9E+pLW51CTWRnbYtj+uWOkvt1Od1u1e3cw1Ecma0mtNNSnNBoMEL4Jw610x0VAe2HGiwwOsfW2ksGWn/LBW2b5K6gSU0dJlVO0oNNV+pXfx2Go4zImL4eU1yqozVYf2oC3+fzeA7dLHfwOtFz4mnKnIvcgPS97xQVPGA7cX0Uz7tooQS3+zORkPwxPGxxFgeq8cpRczs+ebIW6SLiBExhxNJj6mbog73WoMakH2IE562/RQUDBOfIc1D7/hbTP9yXw0HawiHsbVexalUR6shB+JldcpnrHmDpMzJv3ZlAvt7uqAGNHd1B66j4/SU3hkHHufBjeH3lGaOHoSrjdy08ZBvOhKnXgwCcDikWKcg010pkvFk0wOKu9pNOrSvQ/CsDN2jV0ZPXkLtgCbxLH0jxgo3UfFc6PZj57qH3WT2iax+W2VULtNR98A0zVkogHCk1kKQFbHWtp3PQXq2jNmkxOx8Hg2XesG9g2cDgN2JtRSH3S/2CwDdSWfdqTwFFWxpt5n878WgdV/nn8VeC0SIIQsEtyoy6wsHngPDC780wI8MiUexBwycFnX4CdAtuvAe3rql4CVV1PURO7XL+qB+rak8cdgV4Cy6iO/8qpkLqxrO8oDK5aOYeBDi2DlBo2Oy7QNAtP5UnCIBo5h5LgcZikH9SVbgI0t9cjbNFQ369yWAuMvSpIzdzzhCk1pnE+By8Yjkwy/uJ4R8xjL1SLxjUrgH12no+Ad1eX0fPyrnUshnr8s804sJaP8VYlr+FjzVA3fdClTI3pqqFbLExjvFOxa50MJa3rWwdqV6Fa7+ZhhGUbH1IiOs3XSoaaJV1MJR3J9JgaE3fBe9qPD29eHg/v8rYXmwkT1xkCPbeO0CycHaMXQt3J/4h6agCXBmHQ4z7q4G6nWTXhDb2v5Aa8L2JDFVAVbUIJ/uDsQzKIhvoRKu2o34DLBIIYHzmf7cqnDrPj7HVuGNwfMT5lGyZy/hdUTo96EaDM7nTaeQ9uZ9GGGvngRQtwf4FlKTDQiaUA+DFTjHpJuvsDXqiWt7UOAVv5ByjBFTWa2qGqqLykH/gta7dR36kTekUjdAq30Y8PHUblKbisg7mbqvti5Bc6jDRuScyGYVv1DAXAgjWTDCvufJaEITeRJQqYdSL1CNDXRJ4LKGbsJwVc6RhdAvy7IMwI+L5eZgJ4IezBTaBEtvRT4Kn6H3SLFOuLlOt60idoQo4+9bS+ZllBMrhsrPibKdD6Me8UcGVDNKFp03/5UL2Y99CTJXObL4F6tHaEyr81Mo3OtCEpBTTCbgveJ/Cq9M2eBD67/Zm229VXi6ikYxpepMIgmrkzFzg19Jrmtn+QnX6b5BMx8Q6Gd1+L6BnsE9SioeraXaVO8MubgwpSIo7xGUN2XhF6yKhY2Su47OOWJ1R6Vx9W7YfqcusFFa+i1zXy7v1rRs+QtWSrIryWp9vdgBN2/XQSs+eTKIJ6VDLvBTBog40csEbssAlwXuthuoX3U/tYqNoc/d+A/tOzAUAx6xqam83dPeFQ3zWWaQErfCLcgX4i66i1fTV42QX1RqrRMqD8aX9aEh6pL2ugRhiGUdcIn6z+DLX3lDbtDJOiNZRyG/6E0vOy/N3mB2+jcqoE0PRoXAPwX0jieeBVPf8c4L0gtkLg+XrGZ/PbHW/R3c6f1raD4fmm6bdAqXBRWmql8UwrqKXnGD+/eWYsoAD46OykwtnLr0J9fflpE5rm16//e5fP+NzxOUOD/GO8IsAXZlf3AA+eDaZM3bXpDgfUtwLCdAZ/vXe4DurUyBJaah/WtRQ3iykrSuXRamYfeC2CL9EGOKkkLAT1/IroQeB8thVZwNkbx2iE8b5x6vYx+oJMMFhWilDFFm25/geqU0//GFDXefsdoMGqZifgaM4pdeB7hU8PgRFVHNeBGyrFqXtO586thHozs5merKNAZBPU1iJDA8KQS7bAVUtMCRdJy9OaVdl7U+lFMWn9hPez55xM4N7ebg/gAFdDFfBqCOPPgTZbVtN+nBdw4RwMqrqm64H5bTxrgCEBuv8BeY4OUD/jt0qOg7p2p3IksNoihNJTt2V8AdQmtvlkyFZ6Q53WNUJWC4ZR7rUWwCA9Zz7gwuOz+sBnRn5zgJuSV9BKdhSX8kD98YTxQQZbblMK7PoCRgcv7bmZC+8nP04a7POfmC1Qv52Jo3G9gzNpNzWP++4JQ/9txncASal+Pwt1cVpdH9As+yod4Ko/qnJCldj0gfo6i7dBIFS255y3gZ+TttOi5mmY+kNlvTTXCGi1O0YDuPA94/t/Y9y2t0GNk/p9FGhq/TECqDfeywHs+ezdA0ww2Ui1uTfbkKp7kGfgAww7lvLWAo0y2+WBhqd9e4EFlf9od1pryviKCY+DMotgGOwtzwA260Y7Ay2EYhWAb3ZqUwWIPNkTAtV5nhwdXIR4V3VANZP/vRw4rvSZ2uC9cx00Tb5j8bQOfcmcdGOPaoViXCZVwEOTL/JfQ9Xy+vbtPBhyV9nKAkV8pqnLFbxlvNGo84wDnZiezJygaWrNzaQ9QC1qaBVGGP5iQc/r+cxnJdRYreXU2h4a29Huz3aEpR6GPM+HdAv+JjmqzdsHGJ++qVr7ZgZeNu1VScC5SUqE8t6M77df8x/rMhgURSvvAVN6TbiB6qvzJ4A5+l60Dks3KvyAGhnpQRl1J93KHqqy6+AF4MvsmzTNZAnPHVBvFt+n/DWe00vPcPOwJTMMp1UvUVgELYapZR6dPKgLg4k5P3XEF0MpVBdPPlbTIbJhdy1l6uoN4hQsixdn6Xhgc/fOTgw2X4LjGVA7ao8DcN26AepRSgdClaCyvc+jR/8m83MA6sp8zdPA5rTkFuC+9hX0kCJrrtBln0vb1GDwTp3eBjzlzUveAvmFB6EKXn1F3SgjwnYSqnJDGZXel/ccVDgmIXfoFpcfLKdbDAXmv8JlLR4XUoEysjGiwGax1N9A4XOsVGRcNxj/PXxbqesFDCEmjK7hI9DxFurmkvVUkJ1bnG2gBq753AhclML4ZvhuFsafwWZOztkDwxOWERpM9N3dXVC5+5IEgVWWJhS3Zr3o21AXf/7sBPzXev0zMCPgvxSgW3QuHRrkvL+HQnVgmS8MTPZbT4v6+IakJI2Q3KwKFA7dSMvHLXifms0jrRWk5s9hHHodrthQ2pe/3U1dmU1Hi1r87GYv6ohZ6imUk4Hxhyjt+TO0juHGwyaXDYErlg6nAaVdBB4BHxmXMwEvhcTTsSOcfcQFatLWKOp90p7yvlB1TC+tAcaWj1AD8XKYpB1n9R7mThiWn2+mlRzyvWEAdeut05Sp/O+O74fqWnYuGNigzfjZNFbCm54hSe/bJRiytPbQ8iXvs6a41Tmci4WBZ802L2D4cC9trA+yS7ug8hZ6U6HvPvKKDgLtJ85Lw1BRyUNLcmbdctq7t9YvmIbBd4OcHdB6pyil0YmhEmqvET+8cmCIGXGg1Fg9MkYZNdT0exSGsfZdHkA5zyIBoN4610pgj5X8AWB+jewKoPCOS9RApu+LniCD5fkbwMT7LltJlQmxBs4yc5oBhR9HUvEmqzdSnrWe7aCWWdhiewredU90xYBKBwvbgVyz4TT56K4OmoWgCT/duHY6kJqCZrpPHy7rizEi1eboMDvUX2bpdLb/87B2DlSx02lSQGU38yEge1Ut/XSww92O4vajspd6yXvXjxSsS48YZ3D3KiNKuVd8vXkYbOp75xXg+AnG10Y4rvalxxG92km3yHQceQlvvUk4F3CQ/Sdln+WrDfToVhofbGHIztpG3r5Gcwmo4lMDg0DNlF6K5hWbcgqh6mdzcRhYykrXA3lO/xwGauV40j5UbXmBat60eTkFtrT6OGXfrTYNSnvdb70Uwo9fZ49jMPZ5l6iOFzHxd0B9UqlKSRu0zJYe53ChbRgMP1ruuwNXTQoFAa3Xjs0C6x6wUEc8vmyLD9SwyBAKwL+FUdT7/KZPJMIwevc5FUP1d+YdUDmFVaOAk1eyaLOMn/PPHGqi0r9JoChrMc1436dNslD5VDbR+lZf9NsHVcPj7Ung/pyfB4H2+5ieAMcLFUzJMPcveeexmpOBzS4uAIZWj4waYPNOFxPgl7cL6HGe7m3ghXoim/Gb6e0S0dSNfszLp4ySPd5XDm9l4Kd44JqLnZSIof6W6lCr/2aMAm/+lqXVuVvgPBcqp+p62rsLNylSiaS6nQmH4YFyPHWYWwcZfw7c/fLYaxjmPnySD3yy6DYl4sx5U5rQ2OQkHeuqWmsm4PVUflUEHG6WvA/st/fXAr5fvkkX2L5k1Scgt+YeypIdM3y06/FU+FNy8Z9aQLn+ynkNPcPjb4z3aRmnJd/EYHP/20pt8PYdO1pU6c5a6hoJn5uo4Q3P2U8r6Z9w/i9GWPpYpw1Y7HCS0ujsuCEZjDIWUR0H3S91hDfyP0VqYi2FSmNQG7tMKXds+7fRk4VWtnbCIJa1TRgoLetNMxbqd3GHeu+F6C5gPscbmuaWedlU3XMKzTfDELymfw2wXm4PxXh/chWlsvAXEwrL2QlTBXjZr/fRzqBlaHwZqkEvlwVQMtqAHrLrCDN1DZvSGw0wTFdv3gksa95NB4EYofFVUDMOZb8BPvNx2wAcV+a+B/xRFuIAdI5MJJRO5XgKtWKDNR1GmjgKae8ufP+hDIZPeooLgFM3jF2BJ/lesAPZGzstgcqSud1AUV1hakFNcY/loDZUZVJP9f2vkjqXPvv2Chg+XRqnajn+62M9VEWRw1XAv72/lgAtvvX7AV0GdGmhwvhvHIYqa35REai9w48a9GqhT7JQP76NpspaqnP+BdTWdKtK4E7zH+bACH0Z2nzMMiQ+QE3tyLoEvGTK+KhJu1pRL1RB4dAdwMRT/9YC8/61HgEWtRo2A7f7DDwEpg09pYRpE3hK2bfixmUWGCpv59G4y+SXUZ+MrP5Ji8qkeUgFXi0hC5qmZYgiG9R/HiWLgUkcTLTq8voiD6CeqLxA3ahm+Bs9767rR1ph+GHrTz+5//i+gkbofrqKCvJQUDcl4oplVny47DBv4Ftg2KmbB4DFEv3cwLw9W8SBgV4vKGl5pThuQLV9fnYlML1N5wTwy4ULVE4Kv11roeocL6ckkKxJpBl3zj1RCINsxhOaRfhDXVqo78fTaL8oL0qmzuX8XptmMbLhF2UfZw2fFQYziJemJla4MtwGasXtYkq5lRJpXFADP82nNbsTFsEPtbj/1BngaH0czeI+v99JqN8TuJyA/bq+tDobdTSoIG+t5KVyiss/TeE++zO+Bpd58RyYBvIGcuwCWnbsjwMqvg/PAnp7/jcG3KToJQ/c3Z3vBQwdVlgOPPtMLQZ4a98zenTJtR9vQM2zGKTjTPc5Jj2o4dKPPwH5Wec+AV5r0voMNDJvjARGPxClyL95yXjeW0l/qfwvf1dbCO9+KcbXUazIyaXW9m1MmG6h9prxV+WmkTTKHRmmqgaMcEdnzQ8gl0yABrDNKaUOOLRluhN4JPQkVcvofV/aReQrblB6KnSHrIJ3K2s2NbGRu/c4oPrw7C0DRhcaJAEXBYlRY2I6mUElonHgNG3CkesfOMPrnOtArSLVW5cXKm+zJT3Z2MP7TFANbRLoGWbnJ1OmNlt60kLd1Krvh/fQDtlvwMRbLIQfuBfSZaGOKZMwqGu7RwB5febcB/ZpVFDvW3A4QgdqwherMODp7UxahO7LlYHPlRpp8uxbfxMWLwrzhaHRz+opsMJ+nT1wjuawIbBn//fTQKGu7R+BqvI+VBeJb0IJ46wTHWE4Er6T9mO1QsYHfLLnr6ZOwPldmva3yD/Pa3CZS+2pVKD/4fW/gU+m9OyAifNsvgAzru8+B9Tft4qClXF4H/3cfU3v91wYQir5+oCNW4ZpUfnXvlgGders/kdA1rk94cBzt9QoYZL6+gOgMnFNbASmrg1eAeSZDf8DVLp2hI4Sni/4yMv1m5WR9goywfCeP6JDW9KQKG8V1EJfxvtA+k6kvYPqaH2cmm4cewKd+8wdo8dhOJG05ivQYEijB3jl0XpSbyg9ewO1ae3XVmC5HxM13TcD3fToTvO9qY49Y5esg9cyzkoPeHGc8S1Yzp5molDZeF1pUV1nqjdBLWj1UgO+bvtDDaSk/MFiqPaGw9T7lNpCD0F96rS8CMgu+3eaUGKHJLCYpZRucXHg2XGoHRIzeUDDpJQ04InizBngFpO55D3Twvj6WY3eLZRcF6Km6HHWpPOb47IaljjqqaflZqgbrS2tpgBoJD2kJ9sUzLjx7fo/xRhhY2TfAmDb6OHvQL3i0xTY48yMN1ar8sgOwvB0ZTN1z0ch12lu++7q74Kh94MX9b5aI2YyzFafo+K93q/eCK9Hx7AKUHBkQhp41TWb9iFW0xxanVcyVwVgGKjovQs8KbhGCNjAk0llusfJlfbj9E+FszBcK59Hs4iKq5SDWnzYgRr/Wi/ly1DF87poBL8gN5pQwL3yLTDo/1ArAaq2vVIA6rX30Q5p/6+ZEWPLP+0wPLYfEwTm+g8FAK+aiNkAd7JwUjktD9kpAlVLXYLS03yikS7z2+5Ia3Z088lseA8nyBsDBQJW0i6SM3iWcqd9lwZ1zyxWb2o2jVdW0+q0zy2m/rAlbCCJBmt4Yw980ehN576t/t9eQk3cxpEJXD73BIXbxr+Umlj1Qc5uGK42/z4G3KPzwQno/vPUCeCT+2+oP4i1eExAPSaiSAeMap3kVqg3l580BWb/TaC076nmoWe4LmJxBYarR2RoQ+GNqVOEql4WQXXx1NV8O9T7w4MZwAnhIIr8Sh1xCtbkK6mbMKxz9pABKn5g0wPKcIgfBUoY5XYBi5OmqYlVVIUOQD14uWkvMHPOVrrbhvU7uaCe17pM0Zx45fkR6qO15VQt5hVyYlCfRTDeAH3hcCHNYlG/KxWkX4LkDngDXw/QOix+eFMYqoGwVhtwkyc3hXB74HQY1He/TnkAeYZd6QdH9qKPq6Caly2kVqznuJTKdFfX7EMYIp79TgVG811PAJZHtdCN775guwB1pKOIHnJkQqcJ6p9GKypTrQgjd6jXuBhfmLeO+0wvVBuJClNgvdS9g0AttbxkoI5A4nOgOmsyeU8umDwHdbnNVA3w3/V1/4AjR1VygBqG7YQBqxj/WCP8S+UVDIPeKTuBU3c4KGECxTsuQS1a80sX+Hf9t8vAGL506jBrx1SZoXpL6FLNX5BopuIVuzrvOAwHH5jS5FXyKsWh6rKp0qLuTzjZCZXJPpGWxJPlPzouFs908sIQ9WkFlVOjnao/1J1zzlI5FVxgo+PBxKplZ2EYNxCjhrfh7JefUGN/5lE074QpUS/J8J3Wh+Hot/+2AeMDNskB7bWlaDCpRr8QqM0fuecDRY54GQHl2p7Q83qXrv4D9ffgMeoaBvI/vkFdUZxBW0e+y60lUCt3PxgBjoiNUwVsMl5IAVgbdZQbhl+t7LRQZumM7xywCJPcAENwi7QZ0I9b7Axwp9PHDuACzkAabMbmATVHr9er1sOQfrpdClioazADfKOdQiF8Mz1KudPQe4ZqaN6r8wbwGiVfolOF4I0JUisX+EvDUBMrfRH4S6OUzjsaPp21UA3vTNQBbyyfigdeO3CME/iivbIeODQQRHfj+tNcBrUypl8COO9lWzBwR/wJunFvW5UDVKuCTSnAiVk7deBsbQKdQIR42dmhVte98wXGbLi6GTiXSUUVuDhdnLJkx6Wjd6Fmr20pBIbsZPxHe+L8/ACo984afQAGDU4/BCrkMN4jy+bUT+vAc7DfCgaZpW4ywC/qniXA9H8b7YBiR9xWAO/ln6a72U53f4caIp5eA2TeUkFZzXz/XRDUZR9/8QBP9f4hb5LBNkral7rPXWCo3LKJDpG8Y40JUI23RX6mEf73BiTgufdH6LIi99xNUDv+umQCX91ZogVUVIvNB1Y86KPLMi8doQj99NDmgiFY4V0TsDxOcD9Qze8Aze2H0HXKX/vbabQ68r0+1KD7t6hb4DKtT0r7gCxKg5Se0h/b26E6JuhRGnWUMP7BU+JFQj8ME6HNVJCD99dQ+cvGH5wLg/CAIvWz5MdLlKAGea1QAcpdeU8FWVW8k8KyWISXnrdqZpwMe599obNcLafRaozAttFDGcjMXDYA7Onu3g7M0t2mCZwS/dEFbJ+wo2dY53mKlk9/NHQKhgM9qcPA9aXraFt8k9NN3qiCv5UwbLrzjEq6cKEKNWjdAsZbC9wtI9bB+3pq/lPgVo/DRUDHu5q0v4XOWXAIqr33wkFgqkQLK/C/GsEeYIfTdW/g/mYtLyDvEsZ3ux3b85OiqbEn7SYMSzyEKI0WSLY0QI1p3voC2OQ7zQb0KGH8Lv7PhwvnoU45TjwDtj/ipXU4FPwmGqp6zcRroFjY1B3g+RRNO+DfdfcpYR5G36elzl4qR4Oxmma+h3ewYh5NfldQyg+oN/eLUCJyjbzQh7r92N5eYM7xH4pAl33Ko0DfocAvwOPTh64AuSP0pIFlNmE0zYeS512hxqf/3AI8telCCpCjwi8RyOxfbwvcoN+2FHineykt1Db/xp1Q31bWBgD9e5oolZea7aWj5ZK9lrSF3rq8WxbeS5KPjgLPXL8UA2SPMFgEzHw04Aases11HHiko4XC8mSdKg1mUfh3NwzZh2Jo1a0+nRKB2n3C6zCwJPUZPXr5+mBaScGceAUYmGJHyPtLUdcaqhlvKmWU5qkE2i8sltlQC9qoL0R7i+CKC3TWiA5NuIER1gadCgSqPu2gwC7f9Y1i0fWBjR8GI5mi5cAaU1la33U8JjRCpmA1Hwzd+auo0APn9WyEmtckQWeNb04v/kI1ua5AbaVP4RVNPieo6wIMmZ7VFEIW7z3Uf+UH0+jGno9VaEnC1zH+F7w+PuoRRlC9/eQYMFClVgPoKPCANuyHjya6oSrExLECHUKVgoDius60d4uzjlDpfS3avReGanX2RqDttF4BcJxHmwKwVpvxlYa9+1souTx3ClJWbzELoXAvnVtMh4YIpsVUhdvbJSkWZY+jk3CL0xH5acDcT+/qgOytlsVAH5fCTcD9seY0oYPqZz2gJvveSQXy2fb2ATcPK9EzvNLYSVkd6i9G+buLvzIb3oOafsnAhUu+XAZO39nvDvS47CAG/Hexowe4P0qbdmnJbxz2UJN9JSj7PmkwUT9bX6dAK5l2TnwbvNOBZVTSVa+43kDdqJgmCHxsLUjnh6qbpRTuoHUV12G4a7KMRuiaZrxBOGLyAC21fQ3j4xit3BcKcZnRFmtK8KXHytSgWiz/RD8HTAlV6EBNLkybBDZY59DqFP84tAeqYfStMqDyjt/mQJdPelRO9/4r04O62v4jNTyZCR5pqFnHJimwwTx2plDrEk+vAgrtEf8IPLfjJhswtG3jMHD/iTYKrFlICFVsz309IRhk1xjR8750GfoEdWk4J8VNf3bHd6iL+8Mp3M5CFduhWqia0C3mOY1RLwn7+5vORqlSF2hR93XrUFja2u2o5nfECz7GYB1dseQttn1Gu/84e14zDN4W0TTjngsmVFmqF70o+4bei9bAu8e7gsop2KKOVr1UKIiOgGF1ykXw7t6gkQussnBeClztFkylF3TZ2RiqelI2HfM9shkv87Hi86iAoWTPpWqgqbv7V2DUVRFqbXsErq2G2nvpOa36qQW5VJtvd41REqSsXktxOxvGTWdEbp3H8zFC7CLGv7+afU0/ArWA13wX8EDgKB2Imo9bfYDKp7qJWlCvOC8dZ3S3LdCAYRdbUwawcik/N/CY6lnK6iW7Umh9T3AVUYScl+pSj7J3XLEelw2/HqMK+GnX/wRqkWUTNQX20Wh6srzrebQOh41ELOBtXW1IWRLrPUVb3VY9RrgjTHoS4XWwO2IJLD1lPQb0cV8SChQudI8H6shvzQbucXhPqbHkRuRfqKa3tN2BKy6IUTRZXrUtgGqWd552EYOUyANQu6SGW8lwkX8nsObnIxqBX/hBLNSy08figItra6mvzwoymu6kz6g1DHfMDtCW7/mL8S15D38VPYAh8NcpbeDU7dcUrNaqPippf3NZRxjWRj6VBQYPPF4GNBi6VA/kMdrrBLyvJLUD6LFDgsKi0lYrAjW+cE03cObG6D7gBo8tlFwtoZF0iAzKzE+B4RqzIrWr66ciKc9CLt7RhyG26h51Av/MtHCo0mt/0KI6ds28hfrTwLgUqJflS9F0ebY5Cmqf+NciYGypLUV++t7RGKgDF7OCgfUX06gTbAvMoUd3LFhPAUj7F0o7WUbV7XFcNnjWOwzIodpG5/VKKUmapi4Prz8MGdGBksCkdK4ZYE1vGq36s2BmZqjaXWnywPE5byiVlae6t0Jd8fj6PKD0q4JyoM6GNgkgy5pnx4B/MjbeAkqKnaXjAYtMhxdUl2tvVgLH7jW6AVslt1IbvNk6SsE6e8u1CQbWZ/GUDzIWjZTKZQ5plJMqj02vw7va2Zo2H/nlY+1QFwm9OwRc5ta0DSiacJ7Wt4b/7hmo+/UW/gC2nf9zFmgtvo8y9eiIAqW9zb2c+TDc9tRmBbounbccyDrL9QQ4I3eC+kPuCZa5UI+sWU4t896iAmWoX61CNgD3WsdSGi1wMxOAuqmr3wF4cojrF9DaYyndONeYZTHUh4s4m4H7dyetAOpN588CXx2WZgOeOrQhEihw1VkNuJlZgLbQxDxPDqi3yo/R5rPq+5vvUFOXet0B3rQtNgMmmlc8AorKqtIsdK5r7IU60qrEB5wtXUyrI3oz7ypUuzmvS4BJRRdGgOnGlTTN1m7/VKi9yu8/AAvtlS8A5cW1qGLPpy2mTH1f+4FSw+a5Bqm1d1OoOfKda7+MEXq+VpwHxiqXUKbe8Tr7EmpQeLEtsEvGgU4VXRqraG5Myx7Qmj3U76mC91bXnmzgz9+BbUCzVz3ngJFOHEeB4bOL7wKv3K9iAd41F6Z9c9rvC83iytWX5WS4FEsRetjTvgvqb5EJKpyUrlvUdx7oxFDDk81MY4f34xaneuDwOX7qGtvzmj2h2r/nNwLufR9QB+TXThsAGis509bBtrPwPVTBL/sphJNxb6mGPoTuoBBeTF9NJXJ4/76NuExnrN4JeJudRw8Y4HuAFrUkV542nzmi0S9gMFgiSv1s8r+7ElB99uhPAPly3PuA8x3bKoAOc1/9AaqIKD8HakzFLQEKXGOirK4/+ZnKqWHnVDUMgv8JDAGzOxbQ3SLWzNOGynlAiraD/Py+PVB7lTomgYWbHcWA3cEB1HRdvYXIW/hrdBqGgsUtokCuKxa9wC/So5bAvmKJCGDrbRF3oMYH0zjgIQlxCvd484UAqOMT1+gZ2jyL6MY6WmZWMOzjekDjKpz8Rqm8bm+7AgzcH4xkgQ7FLBZAJsGvq4Fi+cdUgF3djA8khdo8fghVMDXpHnDtsmhKI/+2xfugHp0Wou4pNbOc4ma1aYIKp9XkH+3+fhV8VFlHB37KYISLq95RDWVsinwH9d30hyagrKhgMdB54hHtFyonO+kZSp8foDQakV5D05SsecaBy+qfStOud+at4SaobD5s3sBFr9XpFqc+3PWH6rUk2x7o98WpFFjfJCtNhr13VwIPMb8KA6qU/KL1zTGLSIN6//hWJqBeISf1kp9CV6hVhHmE0CwWsf53Al5PfsYbL4SOmLlCtThfTeeHMpNblBq5a8/ehkFtZ6MH8HGJHcVt3eoWSuVDdnuUYCi1vLQfuD7lBQVAv9DjItQTKg3UH1SWvfWC2l10yQhoxptFKmu4P/Vq1/kdn2AIu/E8ly6TqPMFvl0ZXQvMubHzLbCkwYQSfHfPaCBUJbmnKcCaIidKLqPvEWZQr04vEwL+1kukVa/+x07paXvgBLWgGPNmAXh7vKLpVKFvJusH1acrRASY2jw2A1R4JE8JniNnMAL1WdUjShjxJpcbUL+oajcDXe0KqMj2CLzOh/okKpAWtWTkA235Ojv5kmFw9/6uBvz7LFYYeDo0qQQow3G+HZjc9L+X8///f/IPfBn+HMgkUE2d4N/J0lSoHDqMV3Wxr91wCWpmLRsdb18sOkI1NHC8hLpRQsEKirHRnw2suEwp24rOMJ59wvS8Dbv8KDXYZ+5Sj0qax9id6qUf0ZKMKYx0YLCTPi3jQP5FFruA24YGaBb2yoyPFhSW8tHyNXfnUGDvHoqkgtxycXoJRmh/xUQTijJd6gP1pcrChWR4XUpbh4PV0DOoBcoPXgFl+xdEAXWuDFG4q/RGqEHfaqnigkHr7qwyMF7jry6QzzL4DjDiejXlTngh48PlvC/lqWtcljllBe/jH82URul5p6iJza3Upif7af+1EV7NObYbgTa7ZClTB9yteKHqccrRz7yOS8YMoAb6VrYBN/ZESgL3t5vNApm4f7cCjxUNULgjV16lacZELaHVcXfZSucH1uZbj3BZx7VdTsCVoRWExSMn1aEmhq+l9BTxt6A8+8GzntLTbUSKVue7Wgo1R0GLUmqk+hmK/zBY9//9zXLVxYctUD9+6KSSHjJjvPtR38WCnoH5Q18nvN9ijlHcrpQOUZGFHz0fD0N8htBp4L87jFcouV27SyN4yidT9xSPvEP7W/zlr/Nx2eFlH2jH2RvVbQi1/irjVOzdbz9Kql3YIuDcOY/LgcqbVWSAl/Z9PAB09lM2B7oebacq9LiWdwqqicNFKqeii2t/QnWI0n4MfCJYtxmoWNz4Bfg42UQHmJjx3R14y7tyLtB55VXaFqu1g2jG1XWpL2HYWX6S0mh310UKy3JPTuoE0tsYH1PqDJmkyL8uZRnCCA3duykAtg5WlCXXEtppZ9hu6bYF3rVzJSkn++cUr4c6azT6Hmja30IR+vMzpQNqf7TROaCS3MdtwCatZbSxPjz+koKltv7GPBiu6rykE5PhkFgI1C17bMmbebBWH+rnl6PawEv3EsWAKwrjaG7dkw49UBcdvk8xLluy9gHUw1yHvgEtfotSXZxgWUE77+67ChQ3x/cSZfCKa9TSiUk7bJc91LudY3SqqEmQjID6q6+LsmTR9VRavn9vPI7DoF82swd4y1qJUGKPEhXZvneptEkc6pQzgXdhh/UxoFOUfg1wKjqDkkD+JuPz62IdTtUwGFcyDjnLOQYqoQaLaFJHXJMVRX295F5RHAw2+n1CQJkHb/qBy1PNrYAsVSm+wGNzGN/4nLLDWh7qoRzGR9wM3gzdg9p6/TmdCd40CbhBzSsMpmOHjH5tMtSPKQ5UIjdVpwktpn0p5Xx5WvTh1SgplwUGWr6gPYs9JSsDKlOdbB4wuyuLLjtrM4duPFau/AsGNVYbavwB3DzroB7O8KNxXV7ockK1ll2mCdxfJUjR7Ou0/w01sKCZUoN12a5AqMUffnoDUxyMXwP9xquygWMeha+AfbVdh4Bcjwr6gF6dW5uAOXqvLgD/JD2nyvI4tZdUB2YTytSXuS6UOxFy6gW47NhPW0p7mYeqalA1OUqpIx5ZL0LNnFMguRCGuxlawjSCZzr1qOGuCgeo69u6B4Gyt95RLLrXfM6BelJ3RglYaBBAzXGOTs1iqOYrxukZLM9wukB1NJCQAJY9V6oDdp90oBb02beIykmYeZBS7npjG03e5d5mOjHZfXWhW6Qw7cjEYLHzp2kPuP5afSNU+/Xr6clC89achJq4y0UOKFqtT0+2SPcuxWLrT8E3MJipH6TUuHishp5MsMQ3BIYzY5MrgLpqfxWBfuPFLcCjemyUyvPNO/dC5WO6OQC8E3iBpnl+ezg92aqHSptg8Fd9KgXk2sv4rrjiS5WUnpoRFRRuOd6By/C6KvjRoramvuKCyu/DeH2nudo5L6hbd/WkABvlGW/vLdaQioEa/+bdW+DfSKatwBJNFurVAbyMEWaPvTSF4XntAjq15QcnU71Zvp1IheGfydkrwNeRjNemOUYnmkAVWL9mPfDKs1wDYK3rFFX3mPs5OqrNzY+nybOXuj2CN6jqE636UCirENRIrXsBwLbOvnpgzH3G6pz4yXipkcdIImXfPW6+IHjZdP6rBtoKu58AWnJY0JmA60ZYD9S3sV77gOEso9S5NDePeUCN9162H1h2RjcXuELU3Q0YZ6ysAfT6LXMbWPHrKe3Hs/cqKY30lHeWwCBfPHYd+DfTjgoy762bDdQ7EgdrgSVvOecApSP8DwN3b3pO5S8nJ1oOdc/b6GKgCbs1LbVST3on1KzwQVoSsbTblIgzO5No3BViA0vhDdTYRE2s49lq6lENN7QkYGh4HkNPZqSyOB1qULEPld4cMRtnqOKy7PQ4W2aEE6ByuC97AXSoYj8FPGgrtwTI1MdJhf6Q7z51ufHxurkwWH5+SRHy/lM6AjViHuMv8aIhN5Wh/ojJ0QSWuDDR6Wqj1q9IqBUKJVTdj//v1wDvG0snYKjV3fANePi5EjPQLHI+bbf/+554M6gbbNxpFmrLfOlwWnWV8Qev7syvOvAOLg2ic0nH6380wtIDIe9hePYfKw3Gp55VCTXmh8R94H2u4QzgZkuuUWCP7G0aN3vpR+qe5ZUfKScbGg7wwivGUXgZqKnN+KKx79OMA1yUsRP16qYzjyhTowtUSTURFjuCEQ5dYbzs6+9+EVWoc7i+0Ylf9UD1aah3+sLDgMsfp9Ki+nzS54TaOvpsLfDDs9W0Yaf+e0q5c8DgdiIMsjHvsoC2R9XlgNFNzz8AS2M3U8XWp6tRVr97IhINw9TW21Qi85mvUGqkTp3Qg4FPzPIT0OjIRjGgh+CWKaATsxulXKFTgCzUBXMmqZkHzeochWpQeyUOqM6+k2a8W+sWzU3xSy4Fi9OohWJcbvgnHpeJyw3SqhdZclKH0WLhXAcD+7TZZqAyhxQt9dOf+eVQg+eNnAFOzIjT+qpsOkMp1zk2TIc9wUJh2ru/21tQAzF682gQI2Qf6n4MXHEjivq6WCuvKNS378JWAXXOMV4uwrmHqwFq4qc5A0CzF7nLgIqihxcCj508wgXsyuFqAV5z+LUL6K5iPw7cc9ImH3jGeiEtKtcfk2aoKZvfegDF4/jSgLm/NAWB2pzew8DWdRk0t+fdfpJQCxUiKCz/klSphngWHU+CYWrCmm4sd5CVeuqJcYN5MPzhXkix0BbUnYXa5BVDM96/clQdalLBMOVDUrwM7WRXVdi/wlBxZBXtLUfXjZ6D6ip0YANQr6rxB/Cl8Qq6LK+khh5ySmaCqiVgfaIDvIJrrlFl2e1l+Qk17PYE9d/Rpy2XoEZqrQsGmu3LolkU9ErR6qg81/4Hw8uDnubALj4fWuq02NohqA+tPvAAGw+MUU72aU9Ql5v/xKkMhjPf11Guj4XoUunl+biawXBO1ccAaClQR227u/UdGRbYvaFUvrapmfJhwVCqIS5rKOqghRK/y3jjW1iUYx0ML/rKqVrY2A4KQ41KfEZZHfepkZJr5P3QDAxXMt3Ia9IdREXGE5HrD0OYYSOt2T9HawWo33W+UVjWvfmuAXWFwCdfYM9Nxq+xRPN2UWoEOwdRE+tSyX4C70XOk/3Ap8zZ9Awf4i8WQRW7HHQVmGVYQElQn8XmBzVzcXgjcKlIlhTw2X0pWtQnDxhfkLF+ozvVZpO7Bx32VujoUCxMOTh1MIKDadMNoF7jLAW2YzvrfajDjkssgPOGKr4DF/y+RjE+d7XFCmrkzYxTwD/pyTuBVj8eUImUvcmnsGyI4KNmnrXvyi14l3ItXwRkTXL4DCy1TKSF6n8wRVm9UuCbBAxHnylTjL/PbqH+0Hp0A+3otbMllOun3+ZQMRwM153GCH7snzmAtY12v4CcxlbFwK8sGZRnZbo9pD6rtGacz0KcKLDzpPsicJl9uy6Nu1j5OK26xXAXLVSXqR4ZJlj0vuGynh/vDgB5elX3Aj9d3jMC/PFdZw1w53+51CfLvqnnQhXnOUnLV25XzA2VV9ziP6DfhLEc8Ked7xVgbM6jcWCl4PlQIJtyfTWwV6uCWrx1kmYN1DQpX6qhW8J3qRudl3fJg+HinV0UtyCPrNtQw/Od6ADXuomDDWqKuv0EMPio6DHgz1BvWii5rxLaUP+TEqUNsE5G5hBUU5ZdlFFffv88C/XL93qam/+A4XGo3vISmcCDYw+oYlMko6iG+LUPLoWBpZ4vDOhYuY8itH/q0wao89YOiQGvJDZRxbpLc2hBfWSxtRf4hp39IdCH9SZFqP3FXsrJM586PWDg5VpM9ea7TzsHqvlrxg/8K3jDKbDsDf4041OzSfPh/RLhuwe4aMuSD0B1oVcxwPkbsmnNLmxzZIXaHZ54DhhkG0XNMf/2DepnbdXmozD0anJdA/4bz6F8UHOMp8HcfbyWwyCWZUQl4nOdqQSqsqoi7SJtE9XNUF1XOt0Bmj7YoQyc+HdXEyjv9oQ6l839/15BfeisbgcUDfCjcd/tYrxaLK756C4YdA+7BwFfe2Z3A4/UGW8Dlv9kCQDuP8u6F7hA2XQM6Pj3Ay9wie1VUl8ZetBSx7Fsp2m+144tgve8bkAtsMVoBzWxjLqKB1AlfphQWKx8z1Es7ptep+MM68QVerK5TYG0Ya+LL5bECB3rljIBb44eovRkEy73gjq2dutq4MuNQUuBv8Z/uQPVhW3nAg+3B+4Gjm+dpgPygdFttOrbz1WrwvDPPdkSKPFNrBNotbroNXDhvCs2wA3+A1QiQdmqm6Cerx38AVzHw/gHubzHEe+gKigwXubudam/C+rxo8ZHgWVh3yknGx4JUBPbFBv8DAbhp6aUXOL/3vyF+jjrwHtga/mqeqCuQwtFMzcyYQhqeeOxR8Dp8l9vgNrmK2mhHG2lqDZPxy6kaOavLqJUTlzYT0mwqL38EkbIc8ylcGtumUu9b9Zr1AcGN50nVcBNDf6UfdaauyqghqvZUF2Mr+KilWT2Ym6CYdyT8Y1Lz4a3UyzOFOyluvjlauEA7yKxgpPAQtH8BKDZGgm6hcojcV+o5YMBcUC7AX3K9Yi7t05AdXkg2wdsWSJPs1h68q8h1Kyx9BdAGdHHi4ACUoX3geXXV64AWk01nwVOaohQHev9fjoI9ZO5KGU1F0vOKNQRu2B+4PSwJW2AOve6KbneXrhHdSFp7KACb+26aiHgWp7SBqDk9hTqMOELLJigLozvpbvNv6S+AGrNJON3K3u/G82BWr7twEGgmtVJmvGP61K/oQrs+/wWOKx/8TmpyW/WAKMv2CmSIWsNreSkaFQ61ICdsj+BKnsZH5BYIbfoH9TE2+fogHFI8ialnMiQhz4MN3znU4eRcPb+DPV45zAFa3e+MSXtxN59lIhXU/VOwXs7byX1kpSntbTPxxbWUJHF5NRwwTugcnoJsEVrhy7wyq53qUBjiaE84EF7yVKgq/o8qs3P3guopyYMD9AJRJ3p0lN4ZxIYX1Q6X1TDEapQ1qqXwP2inreA3a0Fy4Gvl4VQl7ttV0tp5FHfcB2Go3zJ9sDxxT3U2u4XfUuGKlvykAJ7/R0nPeQWAZG9MPxqOz4MPBDucQ3I881wHDh4+wwd4MxXB9HzbnjgKkuXDTZQL5k0eBoJ9enePOpRWVKCIVD3Bc9uBJrJ35UCyq7I5QS26jG+sKps91wRqI294bTUa+643Yb6eZ4vhWW3y2tbqHFe2TeA1fPeUw11vwxQgvrzR8g08AHHferKhjrbn0G9f/mKNDDPufQe8Gv7XEp7uyq+1VDfXCw9BGQzr6fiHTRUoCam5VQnDsOv93qdwH3psdT4Fbe50EquO6WgDkNdyXZRYIIk49+Ay3XazkAVF6w9DHwtLbsDKMoREw88FHvTBVi1LNsZ+G/qiD6wUpQ7H2jO89gJqCh6llZy//TLd1Avrt8QAzTp3/0Y+HEmbD3QTC2I1IfxhUlQDW8/JDzCHNMDtStemQVYVKpCq/ORs4jaq8GcAaqAiu88VMe/HWJX4bLTT3ZRYPOeX9oHddnuWepRVZeFKQClao1mMMzrbsgBsmtspXZ1x9aGdpG6i2vIEL2qmJbEzYjxi9FNCfH0wwqPx4YCDLalTp02tQb+IUrP7D9+R2FIYHGtA+7847cFuHWG8WqFg2GXKWn5I8RYYWj1FOwFRirW8gL/fTL4BLx6i/FKjBV1gn+hJhh0UZb055ylpf7yHyelvcpEVBi8h98HrwNqB/+iNdMfGW+Dus79kR6QKU6Eqnt0n+RXqMZSa2kDnN2mSiFM1mLWgeGAM+ODsTkfFpdCNfhqaAiMfdM4BNzNE0olEnn+whKog6/sZoFzChzpeQ+tmjCGui1ZORioIiSuBjxxmZui6Txc7wj1A08UrW8tVwGVtOKk4Q4Y3Nu9aMZ6FzMoWBXfL9LectzDUABe7gO/NIBifyWoiW1zjafzw4JL9othSKrTpmh2Jv2maknukQyHQcNTmM4aD2f7HkD9XL36KvBj63/7gbsMDeiQYx1YTOdfjT2CFIA16TMB8Fq/taCmMGS3uAOquvdjqqFbEV4KUG84LKJuVNC+nR7dYt0pitv9OYUW8BZV9x0H6jHdfg2cucxvB1RxCZwBhr+MoLq4cEpBBupDOyVG+Us9lIZ6K4LxmVM3ccZLPe2SO7/DELSJpxCY6VEvCLyTY3QeeFlMjZYkoWYDN1SnjfHUQF7e9KGusXpckgmGZQNbPgK1n5yqBH41OrEUKPOh0AtYev7wPeDks2BaHdM3D7mgxvG7UFbfO79VBar7F5lhYDBTBm35lxNX0CxsBmVobynS79WGV+Fh7VMgk400rbrtz5HTUIM2L6H1XT/j+waq5OkGDuDNdS6sQBeBhChgntwJKqfTxnrXoN79s3sD8NtCxh9WzzhktEHV5JChXvJCI8MAatJdxtdV+vS1/YJauMZsDjBFbcMs8OzmUuoaPVnC1Co2b06ogeHo1CNKz0aDaErap6lK12G4nc74XaZown0K7L/E1EUwZKgeoQDozHZT2zavNemG4eo7QWrx67NkKR/iTzG+lCy03ZYPXh3xxbTqop2JfVD/1ipSHdttKrlIN7a4RbGoDZiknbdPooEy6qmLO437WiL7Hy7bLi1ImTrhln4HarDdburgTcUHW6FOBqia0t0q2KjvPKj+WwbV0i//D/C/jSy0ZpJ9+zZDHbB97gn88WBqAfB9j+ANoOq+8AzglwJNuptpY+57qCHKqpQlmW7rV0JddeaJD1DAw+UwkO0v1xdgSZk04eYKw3qoMrqTmsBXHTMFQK4RhvfcaYZByKTmCQzcGbcpEY+UzjeBGhGQ/Qj4UDqAYqHmUUC3qD9qGwJDUMWlHUAxx3x7YHTdL8LhJzx0C4ezJ2kbv6PG5grvAfn3VG//sbXQhIbmfaQEXz+8rhreVvmPtDqqr5ip3pxm/zTB4HtAhA7eUl0/aR3mmGykR48r+pgGL1dalwUwdrk6tZWzEZoU49Pv+6gYlgnw/4VXuuUYPVmHtp8L1LKIaweAR8r2UuM3KJSgfNBsMaGT2IrqI5TV9UwbxnCZ6fdtz4G5jQKUGpKrJKn05p8rpkK3tnlHm3vfki+XcFk3x10jYKJ0P2XfjAhbGFS+65rrgT0u7JbAk3x56cBP905QdctvWyUJ1d3+tTnw+R23cmC4WGYecIHWaQng5s5OqrcVxkcyoQbrDyYDAw+wfQNWVpnQT1Q291Mpjf77IjMFw9FnXzcBf64apkWttjY6BDXMawnFONdvLt1NJrScxs2U46C2ncK35TsuW1+wi+72OGnxUagWFVdrgf9q/CkW0b8XqkI9aD+cBXxWHECDcew6RRu26mrVNTDcW2XvBvzfi0kpUzO8smipBVp+UrBE5ItL4d3usJ5WPcn+DhvUlWLRa4GPTTsrgLGLeB2BGlkv6RYT3U4U2KWObyntWY8f2wtvQVleFFBC6nw40L9duh1o3KYbBBxPy+IFHilaQsev4Yd1A1DnOylQsH68vaUPlSn0DHnZWp7vhMrHb8UOFJE5/RR4utyHdul9VzdT+btlK1M5iWgwH4Q3QiWQSm923bIjUE27++nR9cLcqC6k69KKYNA987wF+OiKZg/QcOPqy8ArTwfp0Vnk1dZB/WU40wDMv1u3FTjU+pgecljiCiVMsLoDBaDwQjV5Tww8F8NlS2wX2wCNjUJoH/JVW0Q7L0dCkhUMollzYoDaW9sLgQdm1ChL1vc0K0N1FE4gg7hiiSfUHaatF4Dz0wvp/HvjuxstlNJ/L6kNjqitbIPXd/wTVRabOnszVGvPxt3A20kDVIUTYuWUO7FiFfRkntMjtJOlSXdTYDVKFGkdpE21qGus/sn/DuMu4mb8W/gcnR5avuVTf/hgkG4ongv0WzGkAxTr/Uhb87F01nNQVy5RpRoyOqZImyWP1wwt1CR/HOXvp1v2VC2HuaupZQZJmNNg4hdnKbDflLpomlUn7+7D3VyjnCirCyv/yUKt1MuwAJYe1lYAtnQPcwEvbEvWAGbHqkkAB0ZsRYAFo/Jk2OQrTm3b4PNyivFzy7pIeCWy6u8DU/rUKCeDuibpxtwmH/JhuCUjYAzUfhjgDxzX2XQXGNlY4Qo0PXiWfiS4xNsiDDWFxYEG+9S/hprjNLPGcxhkTTQpS7qW3KAniw+eS4PFy7tUwfuRn5kNKKEp7AtcbuZLxySXacbLybZFbj8LQ5QBZwpwj8xz2t/UfEZp+9rWvTMWBvesI7bA0EDvHGCiVgtFaMstfzrkbLW6T2e5VNXfUvCqvziuC9yWJ0CT19twOw7qs8QD1K5evyt5CJX5jP1n4IeeHiqnOYMX6W6iT9z6YfCX5JUGBu34Q3fjelxjAnVFmAZtwh+rBR2hOv4YvgFcJBBVBxxRbr4EZJplfJ5gQFhfE6q3Fz/hDuOpjVDv6V6TB471tw8B36pF0PnMilmXAhvTL3Uahjn+72aB0hoCtN3u07r2Emrmh9d+wEO3zBOAMzHSlcCFP2KoxYfkOYpD5W+ZolnIFic9gupiGEdbElP0dB/UiqJ1J4CHrmitBp5sjOoBDoV3qQGrI4soJ82Utp+CqvF+UTLQ9lI/rY6v6D45qH16zJSecltaKfJ6R/ymYYh01M4Fem6IolzXWrDZA2rL5zBn4EzSdDZwzvFLqcCFZiWGwGjRG2NA71xfioVLz32KxTr9k1SmH/VfvoW3UHdoDrDGLUEMePx0YjQws7OV0mifez71M1PFJ3tgSJpv6Q2UrTUuAhZbC1CmRuYVkyFzYTAdRoLfxn+D9/n8n6+ArTsiBAh5dtoDr3zNbQNWuCjdA3b8/PkaaOB5gQzCN/ljoK4MOrwMGHh1iy1QIDqdFipuJi8H6nTTapp8FceWNVDZt/AvBlpd4DkO7Frsagos/6JFl61MOhoF9Zz71pPAFRdtqFc3ebTaQe0oP1sLHDOKjAAa2PhSjypdOrUUau2xB1Tob1P94qEKPVkVDBQ71EqbxDOtSHWoVjqMV5Yp8bLOherY8X+flahRozWrKMxbDkOuAddp4JRnVT1dJnRgCti4jvsD8FCIFpWeKjM/rdnp98OJMFiKa1gBY+MYX3FfF7v3AVTnT8pLgBfah2ipffq0aqCO+nyhuoh5eo5yRz1+dx4MN2XYWoHKvjso3JpbjfShurMqUD5cLVYqhqp3QPsC8LFzFDWbDq4NgVCvCLPLAI+dii8BXg1d/wsYsmDuF2CyAjfVvPumRdegpiVZvQOahNsUADefF14EbM98RDnZ7hr2B+q9jYdHgDcMGP95XtTM+C71bvesHTDUcq6JBHp/2U0T0lC7IAm1XvUjpZxVeEcH1LN3DtPqfOThpmazuf8/TxhKbZZvBD7lDGMHpvtZUozryziSoF5WaBsH9p0tvgNMGLriAPQocmoAxroJPwXqXJxHIXRZX6gD9YKSnxCwvEiJkmBbICsNlr1tHs3NLv3eALyeLm8oacf7m6my3Dp4SmE4/seadtPbf+2og09cjqTWpu674iO82xRcRYBskfOeA5kW3u4Eit1x/w9oLOf0Auiwy4XCYiiWRHvW6r3MKTAY/RBVADoHrqX+Oy/wB63vpHRlMgyPI40oLBYOJygRedM9aYQ36fk58O4eTqT9rTf0K6Xn790lRjD0aSaOAbd8LaIsMcqxeQ/1oEK7FvBT8poI4CvBV9S2Xc+FPIN6TPYGRf4193IaIc0o0hKGC66tpKYIBdPquHtmZ8CQHnyQjkmPxbk2QT00f2oe8NOpN9rAutuPaXXSDiiSIXP7qt8wRL7+2gLcNapL5b/axlUP6gafK3Qg8kn9VwaV0zaBqjDytyG1lQ8/Xx+GQbF0w02gr8DXb8AJ48phYGqUuyywMVG8ELjyc/gNoPZRxj/uX1s5jzaq/rqYuzCY2FpSFQZ0h1IxvBBmpbvtmLHkhldJh/G8TJP6a6E++PKEMtWbvacXalQjpw1QfVTlB9BV2TIXuERlPq3Z5OvttDrds6NbYchtGD0I9Gt6QNFMNpSRhtqs/JB+Rk/8bncS6sRVY9oOzhS9Pwb1i8xCqk05doFKqEuL7tGMvVsGWqHOYd4qD6x5s+wrcLTO9QMwiOPtSuDNNwXUHz6eDa2D2rZdgeZWXW9MO2+E0DIqkbdOzNSuVufHUv9temtIFctS5UwY0Mj43xKpgnwaV1XxsCDu9q2nmSY0u/CeG1RJ4X3UH375Dz+BWmboTM/Q9fzWJNQMe+1uoNTdBX+BTlzi1cBeLxXqBC77iqgCDt06R8e6ihBNqiFulnnCuEy21uklMHzvXB+g8Z0oaoPnXXj/txJzx+cMDQpXjH0GSmn63AO+FRuhJzs/MLoaauLaNxrAp79OXwbqVC90Bw6vvkF1UaJQowb1J0tcETBud/Qa4AFOoZvAwZhjU0Cj5sUUAOuEbOqI9/xXzYFBjMnnE5CpIdUYuPh8pT/wCRvjk/W7fJl0oBbyziwH6n//eBa4PDZaBSjX2mMAFF5iuBJo5sBJ3ejWvSPDUDnO39IFWospSgJ3NcXSM2j+nBmFmqLeFAW8deLHa+DxFnZHYP9/1+ghn3jVnYcac3HQFCiTf2wXkD9XYzHw1+C37UDtGsbrobxMAqmc+N2+UXrqOfdRrj+5WnQIl5XGS9YByyxuUhLcFXMTgDreOV0CLOHcoQpUGb12BfjZrZMJGBbTQwkzd3wR1fHxlmQyvH70SBPeeXPNu4ASAgNpQDdV9kzgsyuclA/xskFNUJ9EM36pPvfhLjeoPy5HfQcq5zD+CHtvntARqLqNB6nbi7EYUfF6BmjPwpAkv5TOXG6B84Kghr6Op1scN+SgOh6rSqF+dkDTZx68bw6c/wE8vW8fpb3TJ/13UNXl4h4Bh+Z/3APceOI87YWLNDfxkbr0P1qdlENnf0G9uP9gC/BTBeOviAVqzdNQH62eofQs6qyYD3X33OfUlQ95L6Jq2TFqSJEfZpOmH2HYPErJOzDXlgsj1DnYUSvOlS6hE97AbOhWGFZsTBgD5mgsvwisd2YcnsoWtrFBzTvZpwicenqSF7iV+fs5oPrtXqr5s/6O9JOEnRvjnckHZNuoTF0vuVEskq/8psHMBzt7MFjx8d1ewB87ojqBPSKs/UDWRsZvIhc2O9L6Di6to6Qdj5ik2vxy3Xs1Lutuf0ez8C4yPAE1pWf7ByCXiTldxhLrMgz1ZZzTW+BoagLtm9xls4NQM/f0Ubhz9TPUoV5R5aOd4Rk/4w3NJ7ubaanrbF2pp96NVaR9fmLm1jKM8LTMWRhoIvdhJdBh/ux+YKDMoUigtkg07S1RBucWQJXk5KFYKBu9D4e6R/g/2mYSy65aQVV+O0iYeUaZdobHQ14U48NcVynl6p7/ccVlLUknRYFba6LzCJdqUD87JHyavJPWyzVgcPnkRhVwR21hG1Qh6Q7qRs4hDdxQnxac5wQGpm8/COy8wvjyJc9O4UKoqxSV6HkPcVymZ1DMVEyCIZGvmlrx/itCblBPvNp0GSgndfrw/yPqzKOp/N73n0SRoYioFCGFkjk00KBIiSQyVIaoJLMQEnpnKFMiEaEyJUoypZRUKoSIhAwlyTyXfD9r/a77/P57rWtdz/Psve9h73M45wDv/VxPrWLSaGIxVP2euJdA0eOG1KBVnp3jh/qG8zo9OPz40hNQ1VawUiuuWPHmLdQSzn5q21XWgXTfJnd9Sq5Ft58rwhs0d4BWkuOUI4XQOKYiEIbvH/K+AOWvDpL30d7CLKgrtA2pEyzKl74D1cBtHz0i/svvPqhKMhXbgctcgwlzG4bokGPS+p4qVpnpAO0BgQFLA3CZ9Mo1EcAN2mn0SiJ0SI9Kz/C1GK1Dm8rXIXgLmdNobk8mvaj/ztOZ5w/DpoDD1H/1i0ZkoYpLBlGD9hJvpgZSqH5dFYZDH5Jpk/BffiQa6rmlzFTzK3YOUBXqfRqhctq+uMUS3lthq62BGaZ/qZxK63ZQBTyVeNgFgyGT4QagSHU7Fe/+EVHKs0brk2dgiNtdtBFY/Cs7Eli4ZyPlzub5BxqgCjr+8QUyGRkvAq7l/UprliFQKwX1VkcshZt7SeJHqI114guBLAn91B8K/tixQ5V1+UC9+rjkAiq9vDNidKQKPlX8B96jVgOEE/sWOUJVK2SjVmHKs8wU6i1BvWfAkZX1k0DO1TtobgUzOhSs4s9WmjDcTd3yBniy5dxTIDeTO7UrzZlKipCMVpoNDPd1GD9b9Hd5+geoKXm6dsBFOwcfAU/ErBAC+ik70cgeXjlCEzKQbqN9vipi7Wp4rz6S+QQsi9iyH9hz3Ytuxn/WaBdUTpM0aWBu7llah+1aP8Khzi+PfAWUu/eJNpSNMWoGUO2+L8sFKnrvZQZ2+IceBCq0MX6qwTZh5hvU+U/UaCUvuzA+uvfHLVYWhuH5TXxA0eeMT5xILRQhw1r5OgqLicOnNngdh6ao/J2ZpWjXsxd/RJHfFBBNnSCcveoqLuuOzabdVGBQuRNqv9QWSuWt3D//QV154xTlZIiifgnUzKy5NBy1B7q9UMPDl7AChR42U22qHLtIO5mzywXa0ZW7956D1+dBOQuQ9bNwDZAlbIDm1v6k8znUB9t7NgJV5LdQkZmyN1dAdbKKDQPe3GjbAUz+sogC4PzzugXU+ynvaR1smBO5oSbM9tPyFfu9otRQYWb88NH/vmPUHd7zVR9obndfbtOA+pyrQAf4JoDxTjqXaiG1ttVBqpIwNDy3XQ7c/5HxpuQ387QYqLG/zXWBI9MtlGerN5pTVjNVz9CDT/KEisHre5yHQihSy6sG9Zy+VzIwak+gDLBXWIgC+9f2O/X1ryHn6MEvD22kNSseEp7GZY1LygOBv7vD6Ui1xGyxAFQNscgsoHPr9ADQptKvEngjMXov8F834/NkwY5Gm6FusCinuQWeXcUBNevUXWrQny5+pQ5+ePkpCkuojLQcvJUyr7YB406tlQc+ntg0D/ibOX0MmPKI8TXoYczZJlD3rdanuOmLGPhBfbSO8b8z64WDjaCy/+dG+ZDc1Ucz3j7n4hAMTGzrqEy7LPoXQ3VLEGsEsoq0hQEdD0tRT7V5YP4CKs/wiT7g/GZXZ6Cvy7kRYPK+aBrO6Oz4baj5zqkUi7VuH+5DPbP5Kx0lor7+phZUYvI3GIYPgqE0C67o7Bmoi5sYJxvbppcU7rwhxr+9i93gegCvhO8Vum/0l9REqFJblZmAJteS7wE/Xpig1FgT4P0YatWhS1zAUb0YXaCqizi1eEWzCzSGtw9+UKsQz211hXdbHo84MDu43R5YpxkcAVyf40KHhq3XL1FBprEXt8Kw0/3JLNDtq3E98LXWappmWtWSVVDz0t6nABfdaeIFcrLEvASKce71AnbXLt8HfFNz6Dtw7D0PteL9M8LknX2V+gSG4EHrImDnKrUwoImynTTw5O4D74CCAj9o79aQdb0FtedsIS1U8OvNS6EOD3DTUhefOvgQ6rbk44eBketYKLk6e37Nh6r6Vu4ykENdhXacN6Hv5kDNVuW4Bvw5yUppHxg8This2/4bBq77fHZAo5tq1K70Z9pOQX2e+s8duFDtGeWkl1kAZfWtleIHYdCyfEIT0k/0o5tJz1pSf1AU4voM7zqHKnqFkj+S0wZVp6kzBmi5h6UUKFSnxgEc/WZbB4wTKh0HltdyU2qsd+KglqlnfEMYhiMFDnSZl9S1M1Al1LzdgO+kdtgA96f3rwW2xzT1A3PVaykRFzHNHoI6vraG9sLse3G0uftrL06HIcFRmvZuZ0s/fqgfjBmdIHBvrBnUYyEXKHdqm05nQ/XQz6LIPy/Mp717rGcpbdhWpwP14D3SxUlbqOQDIyWonleOVAFNitZRj3Ju9R6B+uSL4BZgznSRNXBUInYHUNswlvasp+aF1K7EpAoomgJzDGg43+edoCKzLFShdRDLmaKsju5ZTc3m5eoGSgIP/q9f8TRn75/xwPqurElg/5Q/ld62rDWNUHt92K4Afcx/ywB3bggTBHKqMH4MfO/SVxRuXyldHxj213W3Az3/XS8DHq2XyQHq37TiBFYe3dIC7Gte4ghk706pBT5bpaIDrG1kXwZM6DX6APwhaEP3vSKy/CTU6pJWOl1J3XjxF+ojbsWlwPwEV3dgiQC7P5B3qz4V74/RAKpYk3wXuq+3MeOvnjeqCuNwmTpT8Bdgwh6/XcCIfIGbpDr/twKosvAoLerw51s0t2W2W4pgmG1cqA3MnW6jEI7uPLMB6pJzg2+B595fohNToW+LCtQEM01ZYIG0Ka3vgksONAuBYmZKmAMuARTC7Z0z73FZ9aywLzDqTQzt3X8sP5L62oaZKuub3coOeBMTr74CVkosoKd9zdq1H6qZqLYlkOW1wifgKve9nsCYB49pQuFdigVQZ/IZf1YaZfWmpdb3k6iE4W+RP8VY/XDuaagLtH2osjzy2+KhbpdSzQKe1zDuB7532n4VuFziTyhwjcqbQmCCmtA2Ul8M0uazb4lQNVTZJFUDYMc5JVeg9duDrMC9Kxmn+FfVsrTNXPuRR71aQ9ijF96aIsb3KcgZjj2A+qx7DS3q5D1Z2pIeXIyKgcHu8WInoJ7czV9A/mYmCSBLyjIKwL5Nn6iZi+zqp2Z+WCMyCd6M44zc4T5lSU2hS8qRjj7TT4fL4eV5944LmGJ4+gaQLZRrMzDO+6k6MHZmAW3uoW8GXKBGP+D7AbQfU6VHzD13nOo4P4DjHgy/9+VQB4/fxNkEdUdY4XFg/sJbFBZh7l+UXG17bAJhiL9/j1pQgL0JlRO7Nh+9zrrW7U9ZHe/D6H0b+Qru4w5mrUzUSwT+aFPFvqgpjILBpu/lLLDRcdID6LDrqSrQ/IQFGzC9o4LKP62Tuxmq2VAiraTwnNQJqON7RSh/k4NmLkJ9Wl0fCbzWfYvCHZO3aBSqxYuOWGAWa0sc0Cv8EaWyTvHrP1CF/VYZA3eWT5gAtd6m2gJv/5p9DWxJ8KKt7tSGTrpv3Y0xIxg43bZlANuar6wChq3u4AY2KU3RGPZrmhRD5fFd+wiokD9NJW19+pk3VCPmt1Rvv38zXlYP+PVSpurfssqGN3exdxfw+eb8C0D+a3m0Ybelfafy//tHg8ZwrW6PDLyzg4x/SCqU+7Yaqt5bJmpi9x/upcg7RqTQqq9PenwJ3pGPLi+AN80dlYFa0j9obvt896+Fun+7/Dqgv93+M8Drw0M2wDq5KHug0i7nZOC/1ud0RFmZ5EIZ5TmvjIpBfUsuRTOb42wJLpNu+P0byHxxmlLubo8rJa3vdUEaWai6IA+83ZLnqOmKqG7zhTpyS6sKqOG6lzL1d/FGdqjNh8qprzu+/REG9dbS+z+AHz7ErQRyP9i1DTgkN2EF3Ff+SA5Y5hRAVRh46Dwjbv/kqfRE8p8th/feFxtqxZ6Fx5ihNj44qAJsF2L8m37zmXZqpAsr7pvDkC+VRC9srL+3UcIYVijQbpquycsC757SwvNA5kn+l8C9xmKHgKpapxcAj/GakVoeYqEDVeLXlR1A7TAr2tFPWnXuhtrn/z4GuCT9bC7wX9iNEOAjCc43QM1jEw+Bhuq2tL9tjhK+BrXoWkg2kMtlM5Vpi/t3SvDOoZ/nYBjblk/nkvuWnLQ697sVqdCrLK5T4z99OZMqwOuFOh/uELLScRJoe+SPJ/Bi7MMOoPYfnf3AA/vS7wP3dXlT3H6VZdHkA34PUoz3yR+h1Xm2hPGa91RuAQfukPNtFSXtt61VG6BuDdK/DpzXe1QeaNsSTTEWSPWg+54abUiCobVAk4KlY7qDMjVu1V/qiBl//6NyivQ+4ozLvpZbnQA2HIhuAEZkfqasFnH/QxMSfqg/AcNIzA4a+vEnyrR81bwsVP7x7/x2wnvk4Gva1FreraLhXFmsWw9DyEKWn8D5RxqoCj8tYvyZsepp6nYYqtJiaaHmbOynXn3JU4TCzczN+O7SgWfLqnBZ2VwDqoDlN+cugVphe/kx0DyoVRjou7qY1pctP4yGvkXhqzoMnml51IKSfItXQ/05/81l4GxvzD5gnFpwKfBlsTNF3r6l9gJUi1pNW2D131JqCi5CatS2Ncfn5cNgwrmL+o5EjC1V1r3XWZTgqmVmyvC2tc/WADllYqjIVPgqyqHucFRlA2pZrJMG+joYUgv6uO1DP1Sjk78oxhfmV++BevFc/VJgoeiZU8D8F8G0kgouPZxQizNMaKG+hulaQB3qkdQC6sdP0IHIUtRLBOqGL0qPgHdeLKYW5P1fXAXUyIDtNN5dL3MpWFz1cwZgkAwabwau0mGMzFdQ0QBqimQ1JdfEtm2uUJ/+PTwGnKiU3wvkGDOl4VgnjCVANZY2bgNqdrdT/u7cG60J9enVjkvApXoui4GOC7qoXZVwnqOlzhQdNIRhh+9SSjl70WRqV9EK2lR6PD6imfCeKrakWCizB9OixkYK04MHm596wSsh4v4J2CPQLwMMalLTAz5N6joDjDr8dRB4R6GBMlVK22od1K62ufZA592baKkbJgKpiUmxmhNKJO6WgFc9rYoeHKE0bAS15PQqSkSFNCnqtH8NcjfB8NMpeBcwTq5bCKjb7XobOO0iZgJkKnCjBt1/4cMhqL/4hKk2dw6F/IRaHKBBRZYxxfcbqu3f3e5A31rGT65EMCnQcA5mRlNY3nZwRMOrt/uvL7B7W3cl0Kx7K6mKYvOp/G3SrFbB0BS6iEIoeJ91LtRXCQup/zY68D2BuvLr50Igl0Q+dZjkbnHGyMIZhwbxsqZEeD31myg9k4QZf0i7FTGPFurZG+GN8NamXekBtr/nuQV0ntSJBP4nYUDjDfIQr4Z6ILgyDVjWG7ECaFyXnAI8d0OLyt+o07sAavsxxv97+qW/okydOtvfAMPcGcYvmWYv20ppFCxSRwmj8fIPlf9oVWQJLuOPZqVVH2hn6YV6/ZPySeDppxXUPWuKnitATW79SS/7DN6EPyDvhmvUmJ6/aNaGusroAiWM7hxjahU8tZrUo/p2+WfB2/rrIi1fhcj3HKjCNoMaQPXz52noj3zs6aAlddmPlnqB/Ntt8B6MlKSOGHouzg/qnQQjyp0yLzUqBo7lob9gWNTUpAP0kE3mAMbIbCGDoNtCGnpxEOPLyYZLlGhDSS4OoqRVammkNvh9w04aZMnml/tx39e2G7uApy8eTwe+u6NMYXnNxOoEVXbWZhrolapLAehYO+EOlVsy4y4wW/9yB7DFeB4V2e7vLjQyf+7f8TC0ZwUcA7YebaAedSN4JBnq6SZX6g921VM0SOcHPZSeQ4F/afL5B+s24LLhBC9aM3N2UZqxT6AkDbJ2OoUK55qANe3oV5O76MHaFtlncLO3TCP/gKJZHDFAvs1pQcBGyYdjwCXDUnOAdR9v0oxfDHX9hHrLKp4CO7Y0yQeq0fKJr8Av4+m0kxmVi5NB/DbPFhj2aioT+gY4vIZaNM1G222UwHVKz9RDRrQ6XzwGqDZHuM2pRAZP+pjjDg49oveAJ1gkaH0/KjkoQjXwKZ8PLDWJFgTKJKt6AEsyrxsDXy56NwzcnnLXEvj2dPURoOYHlxngMYn/+oDlw9FUehOiiX+gJv2WbwNmKq9aBLz2sZqKLPmXBYUwMNVYFYb7TyPWAn8UF5wErtz/7AdwbnrLK6DX9u+5wLila2iQz2q3skF9K3eMstogagGNwe37Hk0Y6gP5aPl4SywpqwstfD/CkC63i3JHIJTxBtCo5EfqUXKT72mpPfvYaOgPlPsHcIdzIh/CgeWdbRTuIo2co1A1Sr7RIXL5cHo31GMKjC8GK0/hPghVnlOPJu+syWjFD1fLxsEQ12SkB2Q9PjgOdE/cZAdsLq6UBH6q1pMCZtQ9p23GTGyWFioh7B71krRc/0Z49zkyvu6uMOnnFajZ8rsofz2kD1Or2LX2micMG3zzJYDBoaMUea2WUTopiEzOo7jJ+16qgdd32JlSQ1/jCWVUutMpSo3tK45Sq9CqKaAQVpydT4kYEnN7OW6m1v+DptloX0Sbe/OBW1QiQQ2MnwbMbuqxxmXbrl5aAnyj0bUUyDaHLQSYtP0ghUVYJJwWNZD57BQMS07p0YOfH/SKgvpqsQEFdl1xsC/UgFNpBsAVacOUD7tt9eWhrjKaCgb+J9NGCb7kzgMvqBt22tDQ9c/+oTzbnJ5C/cH64itKApMt6tTE1PXM1uMOOzhPPwFKXWJ8T6R4/083qM77AgOBlgmC1GkNbQ11oBZLDQQBE9fOnQD2HpleCRzUNKcHu27R/QDVxekldaNTwweeQl1kHWIGvFLHRTuZoeQJD6j8gocXArUrR9WBXlUJlMpbYoRp6EL+4/tgaBAf6gXOPl/KD9xuKkVNwaXbZi/UVJPF1BH3+72nA8ZHLvvtMHA+y6VVf5N2qh1qZ0ALedNCFwlCjYg3vQp0GzB4BRT73Uh3MEsXuAX1yItFoUB9veeUO7UnIi9AfbJDqwm4ZuVSF2DOs908wLy/CwkPil3cCHW7bPIl8n6bNwdYNqmpCzyfm3UGeIzlKqkv13+iPOtWzGeH4WGD5GXghPGadCAf8zLC7NM3wqHG6m66DrwnxSsOnDs/sJAMvqLUoPWdfiRBVS9m/K4R52SbI9RLsxP0iCcH1tCi8ixKpFPm4pJG6kZnhOtpodheatMRZWVvxjXcrILdeRVwzlFzakEFIbeocJyjsilY6swZlBrNW4UTcZl770ZR4IDBBi1gV1gvH7CwOZtS4zCLKQtUNpv4xcCp4TOGwMUtXJ3AV3e4qLLi4tXfQo0O2eEPTBMXiQDueZtJ3d52YQalEZvA9EUYyhUX0NMCrQrpZg9uu1J62vvx+sF7JmtVP1DVlPFbZkd334yGKnjuZAWwwpL5PjDsMOPfR5ba61Cw5N4KzsBQ3y3iAXTaek0BaHGjg7YZ/XuH50FdKF9+GPhhmT4lokSSGVVAuPSVPBhEfxVGAh3drHiBdjmfQ4BCNXdVgDZSITeATYteUgj7w1fvhGp9OpbaytUIwVNQe8b9ac0yVIp7oNZ3pt0FFv1ifF7PT5bx5f5X3EadYXB8LcQJvObQYgXU2XuqD3jw/EOKRXB7HRtUKfcfVBeDD4Nozf73O04UIRPvtRTjoMuvSnGZdwwPbcI1T89TXSTG5o3DcPZtCO2F+us/dUGdTfrWAFw4r4H6w4eWr8pQ522WbAGGGzK+BvISyxXq1f28o9ow3C3R/Q1sbX15E7hxXlk3cPve5d7AlOh164HHdy3XAjLX7iFMV088AtW62ukdcJ1uGBVDLMelUagDvaZNwHO2SXVA6cX9lDuvD04chPrrlzGF8BZ3STHU1Qc2vQBazDC+qsDL9Bad+9bVSFLS+t54VA5vjvA8V+DN+AbaJF5833UI6pFt74yAfM9DmoHn/bwpFuf39ydBVTydT6nBvCmbcrJ7WtYYBubYu9JAwZNLKKt9UrVPQuV7/H4N0CL0VyxQwetsPdA8axd1cN28VR1QXcrklwJt1HWp9812x2+Aus0+jBvIFSvFDLy6VoESxnRMinqqFd9XquP6qY50eKNu7vsB9OR5LwecbDhLzdwnnPFCbKzRlLoc221jao5BTUkiuEzt4hEKoZDjVTIMHPxGYwgtZqK+3pe2lebG/KSrAHc4+6uZjijvpJfSvmn24jxVlvpI1wp4RZrn8wEvN4xnAf8dcd8G9NB+RUWmp874mFShYiZFPrhnLQ3nW3Yg9cm8dctovE/dnKjhCbGr0Ql68U9VLjziOMvKx8AzQlEHgK6lFnuBzAH/+/ax//e50H/yyruBdo2rSJ3tVaChu+/4SU+LamMuhPecFDMll4eyuQfU7CNVFAvTcx8yod6//6QEuD7pzX7gFYdRatDyFgEyUPW5O78CU0ZElwEnWCI3Ah/7VlPpff7yPgHq2a18lFzWPhuHoLa/uJ0BjPsYTA0vejqXHhHqHUWPKMgPpOTSi9jwBpcJXwidC6zb6HMG+NJ8ZRWQzUAwG5i84zK1q2/bKqjZVDeE2cNwR6hBCsjy8zHF7U96PbU2089bo2D40r9OD/hjkDHeh5FOqlATvd4EAMXFHSlh2oIPiELV8+6gNdvw+vJnqO+s5NSAUrerqURO1C6kGYvvekEPrioc/gfvlrOd1Hfm7NT6DnVNuwaVk0QxaxHUFDbFa8BrRVHmwPQXKx4CbfbrnAXeij6tACz0OU+DZBN8RmeNR2OsNBxPb8bvt7RInLDBZU9Txy2BFzd+3wKM099Oi5puu/A/qJn67OuAfMXhFAD5hdJpULe94FwNlAvUpqz+fkeoA+rNppY24OIK50qg62j2faBomJc6kGOE+wPwXIjBBmDU0skI4IP97y4Bk+csmwBqJPgcBSroCHAAb3KvpZTzELSlFvSx0WIYhlUbh4eA4yacxkAZ/QHqfU/2CfdAXTTwXyIwQjqNYmy2e4R2Ed2fKvS0s7NldIeTqs9pxiWdpVSFi0yLF+FmLZe+DgB9RLrZgXq/NXyBI7o1gsDD0ZnPgPxy1pS0vzLt6KRrJWmWC0MZr+By4Gez6SXAq84r9gGNbA/SHU5d42HUxbJKSo1b3wLpwRWn0oVxmRPvJmq6iXFMlNXyoaW0vhZ82hXwHlyypxro2/iGkvbcOB+lBovZkzUwfDFLPg00DUl2Bw57MT4NltaZFwY1eMUzGsOO7s8UAI+3C+phUHp+rBP40mshLarAxxdeUC9MT9wElocm0eocbbqdCtXT7W8gsEWL8bV0HCcYv7Ga9n2SVjLZ5z86rfR/m6HlKz9utwt3qBpdzQzUucVK6ak4xMjJOMncbzDEdH/zAQ5sfuUAvHlrhjZL5UXrnaB+vT6X4ja1iZN6iYFAA/UolawPsfD+vNbPBWSrdjAAGi4IoYQxsvfKgLrw7a9WIP+vFYuBNxoZf7uV1Bmjpda7Z30chiorF1pqc66iS1CrT70oBOr+lXEBOqrtqwVuaw2hJfm2bGs21CtxGtbAc6NTO4BZWefovDP1uptWXX9z+w0Yrj5t/AFM2S37E+g62qAHbP5oRhuKymamL1Dd/nObBJ4otpIHTi5YPQTs72MxA17e43kemJb02xkYu30p7ZAJCr8ioCrO3UGqhctdmry1uyPlg0xpOJ3l5o00v8Zl9ab+tDqdXu1tUNU3cYkDl6mdpHwIUpGgs9Ekpxn11DmtI9RTNSxG9XHZz6PzHwA/3Pj+COiYWxYKzNN8TzXfo/1GCarOSo9+4FxJNRrOd3tNSnBdj9qjMEhW12wCXo1ToQdHJXkKQTVw2rYf+OD64Hvg4lW7qFXIb3R+C7Xuhdgo0LX+TxAwLL+djmoRosHaUM+ceE69+kjsS4qb5JlR2lAyRS7cgdetTYrCckGq7gJU1sNtrsCA5REUizcjIaR23T9ANZRvqHkFXsHrSyyAmfxCdBRmXzJB68uXJp0Pw8FbdQXAHS68GsAps6WlwIrn3lTzG7uuUXNUqE64CoP+wGeqi91GSqxQ2yM0zYH1c78tAd6ds44qoGVvLbUr52e3aWTrJt+fgVdeZPgV0HnpCUqCG976x6A6ic3ShtKedOcj1MvP1NcCjy0tPQTkl/T3AKon5lNjCjtUWQ9VnLeREsae7QdlyZtn7DMwsPw2oxBet+Irg9pmyMlCBpGMduBv4cS7wO8VHZT2F6X301lun9gxJhhMPls/BTrN/UJ7gFtgCE3e7N6dbzD4WCyaAgb8NqgA1rrUBgJfSDmaAlt4HKkbWdlPUxLkWb+gy1wHLRXgrXt1mia/+m3YKqjik//SgUNT2vRgTe7HVJvPrzGyT105gDrt1eQNlFFuew6dxB2kGyRpdaKuHadVX2H+6ToM64Tb5wEflCmJA10d3gYDP5sa0FKXZl0jwwYHmRoY/L5GtgCFrS0WAL2eMhsBFV/qNgBNF++nTJVNeJ0N9WhldzyQKUr5INAjoLYfWDmPj5qCs+7cWKiTXQeoez5iZXxDUt9qLmkYNqlLygO/GZynydfKP14PdV1dNu1vJmw1R6CeyBdVAzpqVm4F7uCMbAJ+T6tyBk55WnEAr9ef9wHa7TnWB9wbnFACtD/iQj1qUHGasmRUKnwEhvIpT9qH5rsecYPqnZ9EQxdgT98LVW/XgA5QsC1kEHjk8TpKWrbrLpTVGUEXtGCoUo+iyXsnXrgFtUjrIx9wU4EuJa3VaWUKAOcOvfcw7Hw7cAK4cJp/NTDvjt1bIPMlZirTLZyvaMaGdTN1MNxTzygFrsxjvFU526gUDtUo7AMbsDpbnlJZc8ZZD2r2Y7eXwIB1jF8ONlCPvQzV2YP7N9BHLZbayvyl0TRj+cH0dBhq7xXQHqByJ1QJaqgHJzVz/fvjD6FmjXc4AVNzVzQDByLX05LcmqqklPu7Y5z2i+Vz3FLgPW0Rawmck/uEusaxBu88qEI3nUWB/sLPIoCzY/cMgctNA2jvXuu4MwTqv7ZHccD31bvOAedz69PI3ofZEO7juUlte/PB547wDqXHUCpzTBdTEuxQcKENsCBqRBPezpX/UYvXzbu7FeqPXqPPQMFwgwvA3PLQG8DzJky3gVbvXKnhdd6+1AVVqueLItDrMeOt6/d+HpugykxurgDaXTxqDLyu/cQAWOW08SAwQrRjA7AmWtYMuKjqHmXUgT+pGlD3cwRQuHP2MT5qaN29+hMMFrIdtkA+uT5qjsb3NWjXC+nnp6EXiFS/gjcshEUZaFTHSXG7ue11IFTTgyvvA8N9Gd8j6+/WRqV3NVhVCIbtnHW1wNnccFmg5ZgIJZdR+RKqIZWM2G0wcHGmjQJ7v/+hlDMsLuCEWhqWlwAM1G+mLvct5yt1mFr9BdRWdngw3lApKAmnoWv0vqQW1MJsn4yb6X2y6QG+kH9sB3RTtF0EZKn+MA684ftEAOj0fKAY6LLijRfwzsfMt8ATf8S8gXd3evMB9R/70qK+tH5B5bSxgfHBxjdj6VTdT9Wd2HBZa3f+emBBwN2XQD+m3dTEvq5SWAY1eN6sHJD1+BaaEFOlXyJU3l0pQ8B76/KfACciEwqAnMGMBLeyVQyFat4ZvgXovHsprZnSvX6qrKm367/CEDgwSo/4tC6N9pa/z/I9YdA6qUpHnxrl2f1Qi7sc9gHPCE3QHXL+sdNCpd0TvwjD6LJAmuYWKalHUNk/GUcAN/Xv0gUaurb6ADncY58DUxu+Ubvicws6BtVt+7004JzjsXSH2FjGV6zNaseshGHpCgl/4PCoIuXZMzHGluQaWLQahl9dvL7Ajo7Hf4HGllE0N2V3ZqrClsxSqovhp7foJWJ6KV8MLgsRCOEEPpabiAZ6STFTVz4RNEmnID8TXnsYIt7MlQTeZb56Brh4kXAOcObRlmmgZqofTVPmy7JuumyXzA5gUtoa6utPbOdTLN47XVwAw26VjVeAfQpy5sAHHkE09LBlDtSjjErCj8AQskJQEMg2dTwFaFd2Pgn42W/XCuDjs0K8wLqMIGpt5sOdlNWdjbuGYShieUC547iU8WXCyeF3yDs0mEu1eSbj0CVcFpP5cCfwuthmGtmxKS3qBM9U/b/DsNmcVRX4Lu74QmCb/HdW4PjKPhsgEwfjV1qVrvCakbdO+ANwvd59Z6A9N8dGIHO0Gz3tyImeXKimfC+tgHtFImgWsQM7ac8SWyNH7dXhxKX18F4p2NgA1NO6lQXUbt5J4f62K3YWavQfWyagm8NlagpPQosOQN05VVUNbNc9QyWdkruYbqYqZE03O7a+hXJnYEtnDS4TKj9GZfo8yv8CVG8L6WzgewFWqosnlau2Qg0vqX0JfND2XAS42PdtJPCk2OfzQIfOlDvAYAXNucDNW/ddB166PVYFHCipyAAuWZL7Eyj87wTdYXjeplSokq7bSeXlGIqFKjX6sgNodGv3e6DVlSh2oA3bWQqA94VwWhKuWcbPybyY+34+vMVhrLeBspIVa4CmJaoUzQ9/7/VCjV2v4gaMOuSSCDTuZ6MqbJNI9IC64ngZB1Dp2CgN/X5BGKld4b8bYVggyUsL1XhKjJZEKLXzFQxHuItozQ5s9aRcrw7bS7nTmzC5HV7etx8phIbnn/BDvb+Nwxco9V5dDbho7SUKrLFCKC3UkdnrPDAkTTH+Jmy8g/GPDE9MH1Jybbv0YQreqGWMV7c1WhEuUJ397ai699tfocK5uUPLEIboFfup73w5fo86bcGPdupcVTcj++FddFYyB5g5suYUUN/Pn4az5KcFFe/drZY7YVCRPr8a+H3two/A60en6oATe89+BjIt7aS2cjMtUxLqC+F4KpHFlYPUS76IMH5h3fYO44gdFshOTazvevVT3KEzLvEQMFNUmApnwbyBGah1vedkgb4b+Wg4HxXjWqFeZfFiB4bNX02zWLHUkjrtuSviAzCs4Byh8fY/ZqJe/W33A8o+/rp3m+ANlqspB9Zpdi4BejxcPgR0+Sj6GPje9jXdV6T0tAPUKeV/tN2aznGjlLtxTf8hDGPrv9JSN007Uf6G3VeLgMFVVP4A8E/zOUfgsyvJG4D1NUP0tFJe5jGo8sXFFsDPnGPUzwrDSudCzfpVT9MMeH26EGqZhI43cDN3JOXkgwUPaVGXxslVwvC47OQk8PZoEZ1I684wvJsLuqhwlHbbLYd3jqITbTNTljvDoCYeM6QtyYErh3Jys0DQLRjGP4/fAN6KPkI1ZOv3j3qUzoP6CrrZmiNBwAObGN8lo/G9gyIkm1MXD8NkqS01vDs/dfyh2tn3U/cUFOqdgJoi1rMd2Fn4nC6TN7hAAehM6uOEIX3tHbpZ7siKP1CvlhygfubK/YQyqnwJPz2tb5T/JLw6tp+oLh5vjtsCtbZ3mhr//Ro1Ss+5zzLbYfgt00IxPtR8TBqqtYRNJvDhN0E6MX3MZ3xLnruDaAAMqxZ7U7WsEVukAPVZaLE+8JLvgRGg2KvudKBdRbkdsE7WnibfGnopBerHdCsrYLDlEi5gVemzUeCqDePawKhH9XTiV005VQBV58b9MuCXnI10s5/+MZQPv5MiqXDUrf5bCC/PsQu9wB/j/LR8Ba/96GkXIhRoo2r/r8AY3prznMeBpc11NMjLJ+69hZo82Ej33fy4jEYWajgpCkNwqNUZoO6TAkojwR3x1Nf/DjHe3r3uz/ixHR8vWQrsR9Mb9biDOfdF6vY/qs9oQPWZSToIdHSooYQJqlZghyp2kpWGrtb1j+4wKGxJ09TtmdcJb/3/f6v98L+xb1Bld/2OA9b29lPn+ujYSk8zuCVMyZVobaMFr91MwFHgrEKQDLDo3gpxoHDNeAwweYEFxc1l7CulkZyMI6FYWxbl2dPnzIdxmaou+3vgoVWpVCIrpmYpNYxueFNd/BfD+M5vTgdPasVB3i72uMOXNebBQJff8dFAtaa4PODjF4W06ms4CvdAXdP6kR78LCgmFeqCJ5sGgd5cVXRa8a59Qx08wvONHwxlS1OeAPVmNKnIpvNWU/e0rZ9PmTpuZxAKb8IRtVVAZf0NG4BnPdpeA0eN23mAw/rbeIEtCtWUfZklk7SFWk3mBcLw8LYGLd/jf9JMUEeMlu8H8lh50X7hlvPvLNRBC1naAyK3WlBYfB1jaB0kuq5Jw3tRWJGOEtU/FklB7eUodwfm+4lR/jrLrb0NdZX2B3ng2ohzbEDD2V3kzXl87R3Uyv36HMBlQVKM9S34Sg267PT6ezDEz/WZBqpG3WgCbmfz2wpcYPmd7ts5xk+XCbevpCSI0+mippvXuIEbl/V5udcAG+UP0fId7jtFzUZZseUNDHz8jC9IU+c4Kgf1k3vxSmDZNqWNQC2HBWrAvpyT84C5NgNZwD9hHNnAUeVm2vUSmiYPQI1ZMjQOZFHeXAo0eNKlAlxbNkYPfjeVlwuV1VzmK/DQPFnKvk2P/tB2sDOlnkZW1bKa4ubAkUirc3nq0gTu0PhWPQPYv9KdZpFuYkRD35LK+Gf4gr9iTvCWy/RQh/mozhwENVb1AFVhx/0iEaglFzRcgMd9VGmaxdViOlC7WWT+As/ocNKDmYQ6qN72yDyiaD5JMSV1SZ+tJC47kZrSDUwLkH0EXJQg7Qm848dmAJyT/VwAaPjDowRYKOh1Ffhh8aZa4EHVi7So7F8yl0HdU15M3cgo43kZ1D9KzTSh5GP19lD/M5b8DNTwO0pNd6GI112ol5l2zgFu8JihhlcgOn0fKpP4/F1Av2tlyUDR7L/DwAedzZ+AbQd1KdxD2QepgTz8bEfD6ev1pSJ73njOF5cxre+inDQKYuzHCeZLLGGY6yFHKRfzeJai+cKLh7Jv/tN/7PAqhffSeDu+ei+FKlaqkATcP+okCFwn7EyT/+n/m1JjyzTLJRgejPJRBSiWOTdArb29lir2+uApClb6TVfKknOWT8m7wXSA0j6aX40mv+BKwjPcLFxgRRpwngOnElC+/j7ljsP3LVxQO7NKKMbvPZdnQL3UkvEKmHlu/XNguFpNI5Br3fdw4GeeuQnAjB65B8CvqwupWk52fKZguQwyPsYT/M2c6u26OT8/LvPktA0GFh7yYQF+fDnHGHjyzQ4moMibuZXArg+V14FzwheRoVL6Ww7UOxcYH0AMV7LWhxol9DoOKB7y5APQWX+QkkCE7bsq1BPX51MHX1DC+PecuaZ/7GDw5uFSB1Y7Os0AOSOM+IAhQ4ylthOa1oVaIVNBRxSvG1vNoUa17aK0X9ioRYl4+PBJTRgWLx8aAib2HT0ETNguQWnEJJ94FOoC3euHgaWL+M2AvJcqaeg5IqfboIo8aH8KVBqyolmsdHCmud0LEKBm7vQkuR7eAv+jlA+upZYPoW6L8tgLFD5lcAuYOZdxtg+LfU1x41+SRLneU2NyCt6/Ol19wEDZ9Y+BK7LUqV35X2X8DVAmO5hOxU47GUeJV2nphrjMrIfxBbYHQrt8oX686PEVWHc4yBUozeVGJfLY3GUU6ktVxndgvmx6GAv1y5WeeODe+mDaxl/XGNRAHcy4R+vwXx4/tYpwzmM8MLDphu0Blk6flQJqX/x3GaiUtJPOJfy7GZ93ahcIXABDRtzLaOBJeybqtHkrf8dATYqXoSQQdGKlF46uV23LYDg9EkgpV3nMLxXqB0WjBKCSS1MWsFt5bDfhb2u678dFnelQPw9+pBdXHP6S16DyyE3+BJ6IC6GE+VllqgNVndXyP2CQK6cQkCNmO4230OAEFWSsVAbN+MdzPbpMbmrlSVymWB44CFSKEjoOfNBpQy9LzsraKEGNdlssA1x/oZiKYdbL4T1UNoUf1BF5mlwXQd3Cl38AqFOiQllSdVCV1qHpzjYa2cMfZ9vhlWiXp/syH91NkS/usT0Eg0xuJO04JStzM6B+/aRJXod5FxSgVrT2U2WlxNZqQy3ykesCRi4OoAgF3lQIhequrfoLuPdQEXWjzaNZdVD7X6VSenZK1lEvuXAtnmJx8Ncb2o83LVG7isuseW/QGFrqeKiGZlVn2WDoCbA3Barsf88OzIg4QbsTp48hLaqj5F3qcjpSYbQdaDJbLMRlR6oPugN/ZDdSWHoUxuuh7q9gcwbqKe51BNa+/o82YSvNY3RU69ToDIDBrI9XEdjnvoZaxdplv/ShHrI8S6kcqRhP57NfSTI/YJA2OkKT/+Pklw11l+PhPGCvtNkAsKjQl6Kpf2+Qttt9+y43wrBheXMvsGrKk7w2rJcpSyTtBsmg9YvxXz1bH9wox2Wf56/LAjpy2NGSuOZnU4y/hZvTSlpvqVwB7wkpdeqes/ulqbLKDjlR17hQnb8bXo+FKmuBSfdNWoGnuw7mAgcsj5E3pP8TtcydzRbDMATGR1Lu/OAPuwD1241MPeCNT+ZuwBm5C3QM/fTxVzVUW+6oQGBISAov8NO5AR+g9LQgeR2lU72getrepWbevNOUVjJ3oDcShvdLx6g5vhGSoL4T0H+G7sC9oYHCEm5/k5Jr9Z7hW7iDQ4NJA1BY1qYeqHdUZgQovcqBKnbn6flTUJWGhykJZDlCbKG2+Xd3AA9dYCoBPlgoZw0c5R4uBmo6LL4CLGopoeWrHKxMgfqfvv0SYMYJG7pvRqznBqjx/4wp8odWpmyF+n3/YmbgWQs5qha1Gyw0Cz9n1e0wCAYF2AOPG2ZzAgsUHB2AuRm7qTZfzsuRhFolV/oGeMrjVQRwf81xuow97TzFYsL0GYXb6N5pDnjNfJyUgN9WivIB8xPPHAYG/22hXtL0lLFfKO+U5IdhNqfwLXCtm6AJcPPDsXDgTHllPlDoWirVUMPd2+xQ775voTRSElx+HeqLweXUVhQ/r7kHde3nBmWgE18KHfPbf8RTAzF6tZr6w0In8/PwKrGVUriFDw30Qd3E1LUYmLT/LyXisr8nD0Idj8oqBZrK29JhL01r7DLU8E/hVGTPX46Tepo7jrbmup02bvBu3qdLHXzZ1vC1UCs6jhUBrznZGwGjfUqUgKmJFwyAJx33Uxqd0vWmy/gW6hvD8MKrIA3oeHlYFtjCtouWxOTo7rNQr3mOCQCnX+pKA08ebr0KHGt4uA8Y5bmECkdqMoLK//Rmh50wXL22nuLmvlOEel971CD1kqrmW5TgVd95Kbl27iygJFiaak8Gne/rqcjeOi+naSoq/xnF045+zi4AKpZd/wN0F503ALRvSaUQeq2wYYEqWnbBDrgwT5gCy9MtmAF1ZoE3Xfatq0gDqmmLmxdwvnjhA+DlLMsYoBU3dxUwLov/L7DbfXAHcKMG44PlcdVxtJIXvfoDYPCrYfxvXYu8IR0lTm6qsICB1Xg1E3BqtkcCuPJfwgTw3H1jGyCbMeO3U0ZjQ6nmYwJaf8Bg9dqEDdht/J1Kb50txwaofxwYL5W3yqZsgco9M0MZpcmaNwdqTv5Zd6DGNwtbYFjohlTg7KFZ6kaqvYo6UC9I6IkAhyV3HAC+kZqTDfQamm8IrD8nRxj95A95ZdqXxMGgXGtJi5qRIB4MdU2d8wqgcI8w9VSDL4uuQZXzzV0J/L31B/XqzkdzKGnH62TWwWA/rv8SmM/0LAo4sU6VesnwlGoe1MRkTypIYV6PMKhx3ow3cn88Z82EerxF+xPQbP9qqsKF5nnboMq7mvwECodw6gMr4w81AAXOML7asbzy9Tuo4VIm+cBEkUebgH1VKhuBQp9EKULl1SU36bLfn6ik5Qq4h6FKHdpDyXVoywy1NpOm//hhiGloige25jA+GBZevIBaZuBjHXr3a2BydRu8in8daet4evcHTT75umYdDOr7eKiGXgflKUNdLG5HG/Zupk8UY76SaXkY/gRyeQD3eN3vBLYPalHCeFs2aUPtk353Bjgg2kqVFTLXzg5qFn/xZ2Dt9h+DwDkRpjLAXaPynsDvP884A1VNL9B+7PjlO6Xcizm7H8Owb/kquu+mbDfKh4c+Drtg2Nl3kvqDS+joV6iPld78Br5d5KQOHLxokgP8+KboDZBVVpV6qud8eerKrXu2OsCw14LxyyduStbUz57vWEaYabvCDN54TZ0FQBvrBuqe5XNj9kA1WZa8FhittpUbmBF4dBxY61pMk88pLL0KVfX0e0PgPsGeRiDrvYZ/wMFuxvtcia8YP07cuPHoExjWfoqkTBVym6Vpzr2VSqp6bBG9LRT2Y3oeLutObqFct/Ry0oAq35rBqDeXhGVQIwN5XwGlxKop18X5J+hU0bKY8cW4qbbrmuHdqvb8P6CmydnvwJgex3pg1MHQIKBLcrMR0M1Onwt42VfkIXCV5s1HQOaU5VJAq73PaNXnOa9vghrIy3IDmFOyuBXYwSsoBpzT5TcA3D3L+JJB+5ZHq6GOaNbTNDXi/DdDlS2dvQicNIoYBR6I/CIJHLw9uQ7IJ5hFMZ7ISD8HdaHBwDdgz8e1lCVrx6/Rlj/2YmYahi0uHZT2nS+9eqHm8CewAY3XpFGXK10ZOQS1kNnlFDDv7UkF4B2DORQWzkuDlL+lJ65S/mZNl9CqV5sIbMFlscuPTwCV7BooPT/sXeQG9fHxx+1AXyFnygeVM45/oJrZMJkAn+5aqgYs1ZMl9UBwJ2XfZo9PLDCoVK9rAfZ7OFBbGek6QWsmebpJEIZQa9kQoPN4yQqgnNFfqqFFsr9p1WVDNU1hqK3ppL7etJrxdY2CD07TIH8t8aOU22+wgmbc5b2AB3c4+UWbkuByxFEqp3kjC2xh4L1rthvo6pVK3XOBNqc81O53vOeBn67GUdMVL5Z9DzXCsqIGOOJnSmhZpfgBam2ML1XArNPfL1Az+Z6dBC7fJkLrUHf71TWo2tV7KOW2HdlP1fJBuXUEhqdMtqlAE4VH0cC9ljF036HgkCSoJYFW9OCrR1NFof7lM6PN3UKCVQXqOg5pqou3h5myoMbtcOgBBmw5ogvUDFNeCJRID6GcbP3QFgNV3jzIH8iy4qIAUO78WdpjVxm4BUCNzxGhXW9O721avtOZPyjlDOtjaS9ctCCb1PqauX64Q+gcxufGraYeCEF12xxPp8G7rDJPoX6/0tkFHPtPYQHQf9bcGijOtEwO+OvC7X1A6Rkr2tTyTQ5RZQnvaZ8Pw9kGBw/g1vLsK8CZ+ayHgJeysugEvdB84jbUnCfPaA/omr8sFKrW64mNwM2y8+eStysyDygc1LceuJxvTQMw5jfj3xuSVLbTEUV5u6wrDOPcW6hVqJbsJBR3eM8HQy5z/Vfg3QMjdDZakjafSm/RB+4TMAw0M948nN/88wfUoEd/6Q5NBQ00hongW3UwvBN8Rymnd47xq6fi88aoTA9opVKreN9o+gaXGTNn8wP9RqPoae0r8imw7ps/bIIhO1KkAvhjakc00Htu01ZgxK6bFMLZhdZ0X0PBqCAYhN/NSQDmNH0lL2vbI5rFvU2tm2GwfbL8JbDU/QvVZpu44AGoYsvCjIEROgGJwKGgwg3A+PoeSrn4sJvHoLJzrWcCJsuV2QBjPIUpabOibe5DPaZwWQNYHnBlDXBgtjcNKPSf+CBQpqb/DPCKD+MzK4v+FWhBfRHQRc3cavTdDajPuPaIA52dGjyBfMeCKCftGrd+hrpJbNsW4N/Ft+OAsctfPwL+GM53B97/wPj3/xUntz2GetHgCG0H717/pITREV24HYYKJrFy4OTg0pVA6TsrKfs2lE1REqQkbqIa0uFxWAqvxZqL64AmrvfppFvBYnsZKmdh+F/gykwNfWBzRgxV94FIqT9Q52/xdwayNvJSI5WZabSA+j7qAPVUnihzVag6+ooXgSNT/TQLpeKqaagWRcYmwJ3pWlPAlfMG6LKjNx8ug9rxXXQGWCGi8Rt42myVGLDNnvEn1MTjAUlQXygenAU+WlVkDjzxjn0f8Mq79gHgGIfPN+Cq/htWwMxZForx3/ueLlBLw02HgRzXJJcAz+3UoFlserj+BdQrpTzGwCdz4ig1uExdqL0ayNRQcmWmFd+H95hPNLXMRUV91GyyI5/ZwcDuPv4eePWabDYwYqiWWmbHtyWUMBGcjc0wZHG8lQYGKsw7A1TbtTASeOCL4S6gxVMOe2DRnTl0GsyUVeqE6lqyWhj4p1RWExi0op9KZFuSawzUpcGM74SSHV1HudPXyPimX9sdWyks418d7uKy1q5MevCBgQs0i7iAdVTSfIEc1BQ6FDmp26smz0ziDtOcx+lmL18e9IB6QiiXWvFwF28FVCW9E5RRYjmq+VAbsj0OAQdldu0BbpKecwNo3FTGBjym6ESPSJAMoMrao65PXS58m5s/vJyNyzqAl5lfkaEiOoKSdsryK+O+fgY88GpP/LUFnnzdogQ04IqJB6pbK6sCe2o2tgL/PbCiwK5//0sH6t4XjA8xzK783ANV+sP5EeCEmxRtMw93+1Mv0VTWPQzDpaOaVLF9CY07oUplFtHy2YccpWB5+2pSwvA7sNG5xEBheygu89Bh5QU2fGA6Daxqa+EH8t8u5QLyNi74DZwpy14O5PrzjnCu7dcsqIpc7K+BqybPbgdyXB+h4y3nX2GKBR97RywM7lM3k4HK4spywMfabxgrKRv6BKpAEuPFlf6LAXpp9G26jJJrgEXgIbx83Dc5gNdacmhCGYYttVCj+1cXAk8c/3wS+L8vtadU7qpaTetrW3qvCIbD0evvAAtm82jGonH2NLfdp/aXwaCt+k8AaOm2mqJ5VLjyGdT85Utoo4pSTHKHyu3PeGEjOp3fDvVsRBm9Ajy9wVIR6pmjLPOB+9a3jQJN2+yo0J34eTdAbVV5Q6szm1lIgxQcc/CBYbunMXXwgfAFT6HKXA7RBBY07VsF1NduVwbGdBcPA096+VcBK3Le0Ab4ZZCNB6qmQmYpcFChOAr4h02UhiM25n8C6ojfNdpm2IsDz0GtfMRiD5SVEKYyTcnWWgBVWdWfVt3Pg/GltHuv/aPOxcR7fhxe08S1TMALTU9I3bvTn9rgac9bjTB4iepNA2OTJcyA6Y8X09ySrnFSka243UA96sa5+TTId7tX0hg2FjBL4Q5uiXaUnjw3lanDcO/zWAeD3v7HFJaHigZjUCP1Jx8D1Yzig4ER/H0BwL/LjT8BORryNgPZBK/Re3jaU4wf6LS6+vAeDA7rC2g78BEbXg31xvbNFG4J+TXUNRbPv0GNNHhzH1XLl/F9gbhs4Cq3K9CT6U8qUM2y5glQiZmxLY5v1cqGmih2n2pzQYoozcKUq9Udhj15EbeAJ09uCAEq1DPdAOaeiL8ATN4nsBdoP8tBWdKmU64GNfXpiX5gn8ALam3uSV40IS4X9nkwFASKxABTNjJevDKPl9NLLktDXkp7TTsnPXiFMs+/ATKx7KKhD75bRff1/8MdB8MFXrGdwLIH8feB/Bty6A5yn1dOQB1JUKYaaij1/QL1lSDjYzHvo713Q3UMWEgp19tt+BHqut5bEkD7oIZXwL7z2fpAP1aNxcC502F8QE/my9TBBeJvUa+2jVVTgOGoYTJtwqLzB+kRZoe6l8Ggxn40F9hde/U68D3zDEVI0Ug7Bar+pBktie3gMTJsXCdELzWyb7yk8d5JqTuPy3iUIygs3mrvNaAKvxZIA66t9X4LXKElEQC0ti+yBaZ+WT8JZA2yGANm6l36AHTYEk7rcGQihxqTxi8TWqjn9QmC8JapLX0H7G3PdwKq72mlLpereZNRb0oqVCL1AvMOwvugrpJmXM+bQqvepyhOuZP0rKga3hHJXsrfWRHGS/sR55uZMLg4T1gAN3xsOAMcbU6grUOZ9Sy1tnVXGV8x4f99gyi80kJRdkBRvyU9wBMfN6YCHR4HXAQ2yEpRP0sW2Ev5MBOSHgTDpiJWbaDqC8afcat1X5IaNr4iHAahXpYCoLDA+YVAvfXZtFEdNLahRKxks6N+lj8reA/eeRuqu4D+zUmWwOqrtnXAYevP1MzVVrPKQdX0WDoHWD9HnBrIYs7P4lDDa0rYgQmNCz4D+7KjqcXL3lu4BuqrnxrUd7zf2Q9BVfLc2AysMAwrAgYF3qFz1N4w3cdQM4dHaJo/FUquQH1bxvjnGjnJZjoFfZ+z1gEGFhsVevnQ0LNGFWqrg4I6UOLLPk9gf2vOb6D6LQ8yRBp4skEVsa+mtOddOEk1/20r49i8K/4bzdj+aTlNyMTAkyY0ateThZsd62X8mFHEGfWXUE/3O1C7SikSpqX+d4edlq89oqke3kU8Z6laTqtY0ybMWVOaA4ND1nGa8eomxvuTnd1FwjBMpuRvAx5Wf0a9b2AjE834YpY7pZzDxPFT8P5LfEHlVGnSoQvVbULnEFAlvPwtkDXNlXrJqvMzA1Dz//zQAz5hiWcGss1R4gfuZb1ORVbGP50BNanvP2orNfw21Aa/THfScOK0GN8YkKgeM47LVu29R4N0cVZPgbrn1SdKxAZ5Y3rwt48l9LTa0cs0C28uP1oHCVcHalcdTRJGuJkw+1gtsDKsjarl6pLN1BwVD6nR0Hkq9Siwt9SjOHHZF8NHF4Axj02GgTxRzJSezL09l6HOLF12B7jKvpqO2Bn1dRVQcxN2GgBT40rIa9ZtbQr10dCGSOBItPYmoLrZDlqH8/M30tMmYzxYYbh4OP8wcMNB9v3Apns2tKGEn2rVhBo6yEV5lvFf7zTUPYWPqoCb/m3vBv7694nS/szeBXSziyt96WaP2ezpvLNattUSl11ZoE79wee45QqoHeyGM8BJ1c9UWRGjCXS0NH45ywNDb3UHhWXvZsfNUG88X/sPaBOwjppjo9zuH1DfXuQQAy7p8aO60LLbS22wsud9OQzWYSco1x1Vcqyg2na2nQS6DOyjhOHzP7MdqviBsBCgRcjWrcCJm0JzgCqmX2i7dbj7hwVq86Ux2v1bf+yjyN9seEXdPjgn8xO8BcZZHcCLao+ow6zNM6Xyr1TfIwfDOrl2So1VOS+moNYbaOcCBZnj6TKXzuBLUA8uf0QVUDzARpU17FXXBUNZqoYk3WG3PC11er/xd6jmrsUUzcITk0pQN8lV0nCUUy9StWhmB/6F4amhiw/QZ9qTsDumZzXUb+GND4CRLQX5wCvNUd7AweNzKbDr4//pQN303KcdWFHyH6XR7ZG3lKlVJ92LYfjmvnADMDjs8jrgztRPFDeTSE3KXzv25VT+g4fCteG99keEimxFGe9zqK+0h+ngYpOaQy8nzy8tCIBh8bnNxsC4yz+pLq73JlEvuaPoSfWm1W5LR5RA5YvOdFn7nULg+4gnVEOKXbLUbD7syJkLg9J/tuRVVGN8sfMsa1wSDD23maic8iSDt0AVK9xxBLjFwf0AcOKQKL1MDWfN/gY1N8rbHyhStZ5qSMD2uz5U2Vk+L6D1xlFfYMjIOsqSBLu51lAb5W3paStalWgMGUu/0IMFAsea4dWqnUf7kG3l+k6o/wIZHyH/ojNTAFUqUGYVsG17+25go40VdRj/qqZJqN1+JQ+B1+edmQLmtVhSWBZodayEuq87/TxQJrWvEuh8wGAWWNITSZFf9WVYCOrU1lkqsiuxjO+luhkmRwb+jBiKvIImtykuCzUYWQJ82TajAeyK1qLK4vJVoQOG4FMTaldLmQTi4R0LYvzhrzfxErWgDO6vojBsDFj9AngvxTwdGCD5WwSoZn7HCDhqXs8NDK5ZsxxoxsdElw2wLyf1zuX+pzBsecxBvfpDUa461DXGubXAsWldOk9a2x2kF5lGUV7CMPz5T98dWLzUPAz4N38RrU7e75JGqHXzuhKB4z3tZ4Fqbsq0uY9dSqR1UBjpkYfh8UahCODZPco0C5fLkZuhtnbM3wq8kzJOqyPzRYDyTFVKm+7b8EuN8ndW/KwNLvMreU8LdTm+mDL1v8HhMRh01jRQzfM/nKIeZaDY/R4G26ON7UA2Z8anJx42z8xALUkM2QPsKr9N1eL19ST1qCn2CWkYpsSGqS6CZFfGQO1c9+UeUOviUWo2unVtVG+ChQq3YIjh7rsN/OQ7kgBsKTGlVX+UaLwNauBhLmqk+izZHlAlF/qYAFn3q+oBC52OlAKt1kVSgksVvnoOdSaB8QvgLJeNKe2dX+TPgyHR9Rh1jZdP4ylLTs0xioKhI3guPfha9X1lqFqbojuA3Nu4qoE++jvosn/Gi2l1gjTlt8AQbWlKFRsierQIqrfLAnGgmYURxY1rX8M41CMXLS2Bd8uZbYEn101Rgkery1LLTE3fHQ7DpUy2eqDD+IJfwD38jE9P2BiYHoTKMnPzOnBc2s4RWJaYTMeZgfK5T6BuswmgaU5NhHyGeqdxHsUiQcdXCeqX/2zmAr9mZH8FKs8sOAy85BW5A+j57aQ30CTsah0wcTaEziWu/3goEQXlLu2EQUnAaS+wrPH2K6BYRWcecCh1DcXYN5eTqmWsq4da/GxibyO8guKM96OG1LTpFJQZ+OY+DDIN+SuBCa0CzsCOm4yXygeOzKMaeh5ZQ14zW1NK8I9HtlvjMvf0OqpY1thKWp0zIm+EYFjdyPiHZjNmxpv1tp8Zh1OjTJ/X8AZuudIA1DFkbIAtXG8pYUzv/aTjYnwJJz3txuWOYlxWyLdXEXjuWQaNIcKmijBjM08fDBa+FdTtNVvvUgWMH5b0gkFVovQtcDunPO2bbVqXHkHlD//kAIy7OKsCjI9sprj5XvWmHbL5t8pPGGIlvKgj8m5u8YOqpXTmGbDoz5Vy4NtvbeQ1yS8ThRps1+cOnJ/wH3X7PQG36EDE3fFoEAbpjxfjgGwOXNHA1NObqQL+WbLRHew0VKjbf/6XS/m7ZvsyGVwWnDcvBSjkfWoTcFsX49/sulyrS6CG9FRJAHMTWmh/G0srGIc62ZkuCbzHfoWOVENdn+jsWShQEwrD5SjdI8CTzzrptCJ7dxlNMy5QIRMGldhXV4CZc3Mpabfd+EW9RPfScCcM90ai24BZQYxvgV246jt5t8jV04OPGJjwwPs1T4D6b9L1nm9QdW70+JLhdwP1h7PzD1BgD7zg4IdhTeGhQ8AdC7/aA4++8qfI76+ppkNDaNBdGxiGtsjfBFZ3xdEB7tC7dtrqfnlz0kq+mcdKxasxf6gGl2k71o4AK6R20M0M7rLSLDSO3FKAQXBOkSew+MR9LWClBd9G4OcWZQphRtuRDVCHhoboZdTcuefpDsyhzBUwyF5S7AZW7HD4AnR7aqQO1JYQ1AW+u2esAczYcnYauEtWPQcYZ/YgFyj0WukN0FSU8X94RipCVC27PVZSn6xtlqPmGHSqmlZdPFmfwsKsU7MTN9v/40crsCNuNwVrYLzJD+p/fTa7gKfmMt6D/r/KzgSeyjVq+9s8JJUhlJLQpAyVJoSKZlRKKBSVVIY0EEoZKg1mKSrNJTSbMkWRiCQUMlQkU4ZtF4p3q2vt0/nOec/3ffx+zt/V9dzPPay17ltHz1Oft5fCs9/5NqWTpPX4JniVWdIjgMkuwVT4Cy2PS0G9JcZ5qrWsL+cBMsLO16hcTf12ni7TW9dC2dIVs+UCWij2ENsBPHmlme7Ws0nxKtSpLTL0M+RCywtmUNPyP3sBPxWI0BoXJayjEzTXy2NtMPTfVnAEet/ulAcmVexVB24pusCp1dXTl0CNtJSnIIitWu0NdV7mjSDgG9m5FsDl1skRQOMbOo+BMqdn0AIE8X++BlVxeS8tt+P7VYSP9gTQeWfFlkuK8L7c8tITWJ6/0xB4qsKaNtYdSbGUWZniEu9gqHFbSCv0oN7UGeqXMj0boL+eNfXspt4WX6gHxTjvsDUatT0Rqk33cQrasLXf1kBdN9N0E1DBbwdtX/ECKjR9L8IFZGGIzuJdBUzVX0h5sba6kqrGI4NFFBoZo8214Z2/fZI+0KlFgKaPe3zbCKibjZ9SQs4zL/WH+kzteCMwqnolRcmZAs6Nz8kdOQrDlwp9ateoUvQV1O6C9IvAgvYmmr71CZNzoda896Ns0W6VcoPav8mRyqtibivNzjPLQpq+jFcpFKl3A89Nw2VrGRPeAvmGid8A5lyJ9QBWymwqAGqdnE9FwXyITThU6dDgucBag+d2QBdl4w4gH9fCH0CN3tFUQIbO4rxAMiTlAiWO2M0U6tkB78nUM5cDYqfRwtziDBp8WmajD1Sl3cr3gdLnomiF9FYkakDtrjal/h4fmj0e6srICtqzIpqer4NaLhp1AlhWahIA5JMUfwRUehC1Hjj/Xfd8oNMVZhxQkLWYyorvHG1pqAuG2NAwH45Sp9pXOVPiDAz946aTWqNoags15tbxGGDJ/kraZmruSNGyxPx8S9mypFX7GbySfjfJu7DEiWZdaa36ExjMWrh8gY1ZTMrj/KHBlAxLNPbXwnCqMq4GuOnQ6miglFQo9eFK/15qobXOgh+GqZlnqbF2URa18KlRWwuGmWqMFOCb3isTgJ5VVsOBdlX6NGcH7BfQGi9bFUNTXSZ7Ngxelp8cbYsT9Hf+hCquZyUJvPxQVwAorzlnHlBnqEwnMPRcCaXIS8tJIVBV2/mGAVlCe4OBBlMO7wPeO1tO4XnilIUC1BiHZCbwgGIBCzjwkPP4LV19zr/tc8iIc4JhV/pSF6C0P+dlBCNWv+WCGskfKgq0k0vMAErd7aI9y5pfnO7m6liwAYbTwg9eAX2tYqlOnlNaSGn6KnYbdZ2r/uwKeKP6bChK1LWCR0K1+1qWCuT+rEzBdeHYmFlQDSc+jQC6yXGeR1qz7OF7qN7cKteBQfs6aX4NbJfSGUZwLy8FwZUZQQnwmnFtp7PGOqeHxVC/7ugIBa4Iqafu1LdnzoHaFlU/AOzLlT8HTMz15QaeiCleBlSVUvMA3glqHAc0FM+mSvBWegVl7AOLVR9gGHk60xX4LfIO5fyUqZcpaIc84/wP/NzeeB14q/04r1+wrd9Fpe2ErSiVbWsDg3J43fbOo0q7LTOW6sPJhNkHYTh/0ov22KDGy7xQj/WMaQRm8bbQjlMcsDETqtCmR2XAq4cjjgDnMFNUgbxpnbuAypJ1NCXRJzsdoOYwOU/qe75qJf0oV/XztSIMd7kdZwBnJPCFAzVa3ZWAKz9EU9V4nOvrCfUsX8AlYEj3rCTgcE8lwpemLTehVhvdFga+VnkSCSyZsHY10D6mTAZoIZJDOf/ixnNqbFrgTJrqWpuIjfAKr7+TA3w/vOETsDGsdScZpmjVAxd3740gw70SqjufGqIpzrirNtASFkQm0BI6Mtyu4rJJPuJ1QLXJBRSTrYc5/9s5f624Iwz2V/QXAB9vdVwJ7PAZS91J93YiQ7O+Lp0f3GsVzsI7oNmQDfR0dqaYbG7n/H216c7+pzD4xrrSgDZfLv0MtUyu3xJY13aKfi4MYoylwnQ54jH17OnVuQx4N/g8ew2cJMekdVs3Tomq0d7CN89gkK7qWw40nsCgQ2+t7qtYqAyR/LFAE6MD9sCDPt5keK2i5Ap1xIl1JsDzH8uoyqlp76cwqjGLHQmDh0AgBa2iuycN3vyWpCEMY2ssKTRejRKhepYQ4k6rGamfQCl9inveVlwmuNCMJjVaqJlGvDFmy3cYFAJPUtjziJdoQu0fa0gtbFPqotlp3i5L63ZvjDrVyYUmGmNw2aTcydSHfTvdqWS2LbccCkOuaXct8L1yEZXiwvb2UVDN8owKgA3KmpeBx5L5PwHvLo+jmvqlaCPteq/0utRhKNRKGQKcGhxlBSy+dplG8XrIKqqp84ISKXnn6YU3wcujmCML3LdhUyBw0+jhtKlVtdzZC3WNa+l5YFmRmBtQY+UGFWBKbTcVsRKBfSOgbn39LQ4Yo5xNoTxcsGkKVJ+MG7ZAsVfr5gAHPq1fApTd2awMDIzWJG/qvDcUXGe4Q5th6DQQoiAQmubbAFVQrYq6/ujR10SoTwXeU2PjJURMoTZs56HlvjLONhrqxisnqcKETM/xgiqe6loEfCE/iXJ+Qt1WOkrcMl3aD4PgqYt+wJ7JDqFAlWFXKVI/j35Du/QJry1HYFiSwUNBm9Y/axLUgOjdSsDD3k68wJfTVfyBksbyh4G8k0QygSstX38AvtBqpTMMg6uLgtbziNloGKoudFKA295NoL3bRl2O2u2byPsT3tHuYT5Aj8jgKGBY+V5PoEw25/FmN35OWgXVQGj4Q2B2YP8DYLXzdFqAUt/tNDs5u2VouUUvmVJh+vi0hLbFyiwNWnk5ZZFbaKzyvBSNWF2ykdTQH1FSMMzpLksC/tR2Vgca2QvTch9VHy4M1em933igi4sSeb35EuZBlVUXp/gdezNkE1S+FzY/gMG918yBz736KDx9MwsonSyTj9DYnta42MNbY6O4DHigRN4JKFPWGwIsXJ3MA7x+YwbN5LvMNrqxYLEdpZNQMH8qvF1BD2iY2nHpWVDPBQYcA85/FUTFXPJZ422oa58MpZh8E960Heqylgwa0KEt7nQ8mG6uRClSo/6BDG8Fj9OsV3p+SEMLX0QnrgXaRDtNAE5UG0dp2mVcNxXqPYXu2UAXYcdC4C6921SNRsgn0t7i91LoCQwdR6ZNBt5qFaJ2TbbFvYTqPPRSH5Cvqz4d6D2pyR14KP4CFVLBjh20Qoahe+mHoG9jJE3gPZau6QwsbWvyALa+4TYEzuP7kAJMcS/vAu5J3PgYGNn34BDwmInTRGBQTfFOYDLDlurZ96IOqnLaAs++wzBxznu6rHPpTTuovvb7K4BSV5MWAgNdKyk8y1VF5aDuOJn8DTimvIsWYNF4e4oz6S4X2oe2sxSpZFYm7qbU27Q6iPrwbkoDrdBlhtkntNvjkvwVKDRENB8YEHzvFDCQaUKBmNfgcRCqXXvkIuCHuAMlQMM3032AdQ6Pw4A7NwVNAXqe2U3BpfpzkjDUBxaWLGCorEgI8JJpwCjg57wtBsCCi7OPA2d1L54PrNodRvl2vfoRxY6gqIARDDOMZ1B/Rc7toLOy+RrtxTDcfXSH4sFeLrYb6qOKmfOAKTWcX+3S2Z3YBvWWqAzt3bWflSOg7vCe0gt8vIfzzyDql0hchprtb0HzEOCZT5FqHj32BAyvTI/Q7BQGyeZAtbNyouSd39jEDXVOvjVVgrtqKzdAlanbmAysChm9Bhi/T4QKXqL9jlqoZrFvbYE+O3wpjJYNvagM9ULlA4qSXq97jlCtK6fRXij2yJ0KiN0XzoNxdyZZ01SvXM1cicsuKqXFAzcliBUCjTviu4BJGTfkgSdbbtUD/VZynhh7y8q+AOrB8XlUCYa2qryFOvJ+HNVJvUfBFMp3sqq2wHDIUJVOmQmdvqOhDh1+gW5cG+F1BaqRDB/FmfWD8ZVQFZyv0LHj8dfaXKgG+ga0buVPJeisMWUj5+FO+lEeGfDKPY6KAgb2vaJ2myeojoWqx8VaD7ybNXQZcFjORcJPxuk0TNGgI00wrOo1NgZKVe6mDNjcu/YTVAVZzgvfeSz9rKFOMzcSB063daV1e7fkzUeo/nG8F4DNUWPeA91XcF46VFh0SReqZ19YK9CA+boBGNjSTrOevY7hSqrV6SDCHJ9ZwNiz1kuBHicmUyibrHGmvUVihAS1YJt6k9Y4NHAjVfvtbrXuaOFHSfoh4MwLhpSFfA7SVVBFvsdRH44orteHaiX5UxTYtGS6DXDZZLUDwNv3VCmq9auWBEP1+iBE7TKWl/FCNRmSRWs8yV5WA2qA/l5DoKp1Qj9QQCmCIvVw4jCa6tSkqakw5PLH06ki+qPYOKifN0tRfw+aWl6HmmwSSrXvlI1VHVSemT0UqTszN/+E6vBYoA94dJVPErUwqYIKUwHv6jZSl16lUDa5tnwz1HSmHlWYuwc5z73N11ozAgaeoQWjgfbhKkOAvW7FdPSpu2VPqee5zYYuWzq/RRveBQz7jcCjZpYSQLfxt2jE9V7PaNY9mGv3w8Cb2soALm18QSXzzNIIaahNY4pomGnjxEdCbZQxfg6c68DcBfT56mEPVLacQ/uFsbwC5ZtNqR/t3dKCds7wBlVNp1EcWTD0INTJDA06eN9LPF8GlXvka8rNhal8VO3Frl9Og2FbX084MNz/UAxwZlbAW6BYMBc1lntJnKqRpKUKFwwLnJvoXBL83WYP1BVBNj7AQhvOIy7FU7eNhzrpvDehOV+nJtRGrvURwL2W0VQqGFqC76BueXqelmXs3f2UkCdGnhmAITvbZgxQ4KPnWeDwvh/TgEEmu9uBhUcXmwEVrJo2AD2Ex24Fquxumwxc5zZyBnDrs6k0qS5xCn5QHVYu7gCKfH6/DnhQW3U58GXYetr1dkgFVkM94bE8C2hQs4r6y630UhXqTqdcdaDT2J5yYHOo5hvg45+d3sDsTP9NwBtabnOBl2SlFgCnjVvLBB5usZcHhldw0QmkoZiTQ6u/yNOcLcswoyOgf2OeLTXWvfk88KfBdaoEFsa+OVA9vbuowhyxi1oG1UdDihbLjGt8PlS5p5y3nmoZLqAy2PZAjhYgLDi/Fl7hR9E0O5b5G7ygJpZ+ouk7P7WKTmLrrRx4YNj314u4H4YF7YW64PREGnxdnBRF1Net/I9g4HNb0QPUynWmspL6IScRqqo8541AZ6VKX0Nd6nh8M9DknjJdNstFqwRqca4lhfKBaYcEoD6afEEE6NUuQmWlQHcSTfXSoGRqzEN6rBK8bkN4K4CvlqyhlX9/K0EGqsSJdUXA6Ic5psBtc2cnAdfLujoAj20/TdvXXIYq7SIqi2spqoeZj6CiK8I0oXyryO6h9E91bF+PxuI8uuhu7mfn0gp1Fz4zgeHjgtanwJhJyXTobYlTo0qgLxSyCIb8zhTa9cRCHWj6TguuuAaDXX/DZWCp5LEMYFdjDpWrA7FW1N+6t63KMPCVlTcAWeKjfwJTePVdgAZ2JlrA8M31lAwZsZMtoMan/AgCrpbhI0PvuhxbqDq1clTir93nvNP4WXQSrVCza/YpeLsat1Lt01U7Rp28cDPoJgzuQQJ5wHh+4Y3AaVxymcBqDR+a1CdJpsegtla8oMsMA2oo7HP82tfAUDi/h3Z/hfooqiXa91eqwWDl+uwkcLvsiVAg155KS+Bpt92jgJ2l5duA1QM974Fqi/qovF7eF0+lbfFJ8UYYkuO8HwPz3IbeBzpG/6SAGXKs4h7Uvat65IBZJX5vgCt+TKacDxGOovmV3rxDDIY2aceFQOuUe+OAM7fMsgaWv5O7CDx7a1kTcHeyI6HGuFqKqAJBDZodM5FQWiHBD18pzjYtrd6OFpx3a1LALLp60B+qw/PANODINY8PAudfvEHrNnVJ4TCoeftEKBCNbO9RJRA/LnUUBucXcwn1Q4Ro8Cl2VcUwxJsOobttHT2GisJYbQkaReCwM7QllXvdj8Fl97VSaVIrPTRpL9w9lSkBww3x4BrgZdnlgsACkfOU/m0x9xSgpohFLANu7Rl1FWhSO4ZSxKMwisamozDQAYPZ2R4aRc+2QiZUm7Xe9NcLPV6pp6EKyDYcAUaYDqWYLJIwXQv12vrRt4CvpXdQf+fLZk6HKqm4rxIYtNyRFivvkC8Z3PdxXnGf0cn5m4au29NYuEy5/LwHUHPjWSfgDunFYcApbzM0gJmvrc4A5Z84UfW0mLjZCurAp4sUv/GxMRSe6UtKlsBgbFhIsXM37zlti0YpRlTi5/APOw+v1LCzfMAFpWWU0n7rEqmuV4kE0MJa7dtC0Se3pZbOBOEGPPZowfe5CuXQFc1rUVC1dd/5Ajcf30HDvNUSUw61xNbfGeieo14NvMd6+BAoKGYkCXx0jbONc3eGa0K1cQkh3Dmz7D7UT0pP+oCRJa3cQItl56ie+ZxrkYaq9dHVHFhoY0rV/rb1GFWoc3l+3ADekl5FA8o115GHqrFcluKhptSOjj4jc9RlYTA6rE05VKe1MBVq3Ci7V8ACSS1SDZfvpFsYNQpRKebb7+MK74ukUzTrbolB8VAHzlrSGnNzHd0FNb5kB+XQNY9T36FOfXSbQrm2jpfSv9/xPBWbqMVLKNFDXaOVcJnkbX3qwxTrlauhfux0nA1M3i1FB5cbHn6voXJZqFIf+HjTzKCKJkRYAIMLj9IOWdYYR1m4qsqfLtuo3jsV3uNH7lGKbDnWQ4n+YaQuTd+2xa068J5zMqMiJnpa1AGqZJY3BYz8gee03JevcJ7eKz8/QA7e2lYDSoY0+zGUvOvvvzoLw4zwtRTKBd6Rd6DeGxdBGK0YQRXmuuc2Bgw13XsygO3veOhuWf7iTVBfBadRlbPYz60A9YPXrHvA+b7RgcDbQ907gXenthkCXbM5rwxKt1KkzUcx9jOFRsXxoBJ4z6kcjQXOSa1vAYrnhPMBBfsnqwFbbthQopvM4aFZH9h9kjJgM4+BG7wX31tNBH4b0kg3/mzsQYGocojzSpCJc+K+wTtymflL4AuVuxTr/de67aB6+KVsBOpZbXsOdLkt4AhcHjB0PzAj9vFiYItFojFQOYjzY987/zzaIeenXSmAYXXhekVg++EXpcA7TfXqwIPDc+YDZ/Vr07LcXBpAtWSJq3gHDFZO58KAD+UTQoGaSdNDgMNmPaeNasM07vdQw0Q5D0fveXCSKtd9y+PXYVjP1UjH8Tk2ssehRupHCwOnp6kvBPqKJM0Fur7OywReLBRcAGxabTgNWHMqfAKwelcvpdPeS8Oo2Lzgny8Ew+6r/FQfil/L74B6c5OwNfD9yWtawFo/iXSg0jjvecCZn89KAcsnbzIBbnlRRFvogwGeNVC1l1TTSeFL0Qha7qKNBsNhCBWSNgOe82KpAp9zq9JRTai9iB/qmtkri4BjevfQ7lQ9efVQqA0XLo4GnroypQoowuciDpxy8/oroPKk1SuAlXrnKX5lVHm9oBofqaAV+m7ZNRaq11meSuAVjUWmwFKdaqq0ens4D1FY8VSMMiCSy6gV3lVfyncCBW4+osZeLm9IgCpq0DkFeLF522PgpSdiXUDFQjnqjpZvF4X97JvB1PXlkTy0FonfFtEwu3SMa9CC5qg2XmBSWMYT4Kqu9F5g6cpqWm7b9c0joR657e8EzP4QqAKUiWHQsaN5fwQFrUB2RB8MRf4LKOT4ResZUD8cTKYyaGPYTbWk77khBVdGO4PSf3ZdbjQuuz9FkFqYk2I0HqrT5mpn4J0MN8rukJyBHqg5wyZQURjpH1gGdanUYiqZWWPH0YilF/JTRFnY3tGGd47WHQq5H46+FIjyUiURMIy4o90NNEzVpJ7JpTbRYlWOjKCAkd4sSWuRLsH57fO0ghw6uCw6yHmIQv+APU1Jv419Bm4RP3LcI2D2dFdbYHJfFM3k0r5TlEOjKzhvmnd2vbUZ3n18z6iWeD+IpPn1VxtPBW9knVQdvH4jZ/EAx274SLuTGP8UKjajv3CeHsnNq3AJ3qkv02gtppTNpfSvW+dCYaT47dI+eJ36ng0DGvTWDAdOO//BAFj1vOok8FjYcTpr8Mx9tx6q3NesfmCwhm0b8O2Rh9VA1oIHUUCbZn2qO37djE1Q80d7FwC/1NpTxqYb9eVBfRT/9SNwxadIWhaZ5d+ZUCdMPEBxxnV3Hw0+113fE4bii2VUz7jDSydDVc4YQzn/QXg/N9SQtBnU35wrJ+KgRu5vzQQaZthfB9offUuhoZYvOgtqY7PHOuDE9ZwXRe+YHHUE6vVAT1pYa6k4P6hj8g5Tkm0psn0L1e629SfgWH/vc8Ci/ruUeksds15AfWFTIAZszplEK58q41UI9VXZR1mgnq7RfFKHjaKpHr/zwEqo9XE+hO3vOf+AYExb+1cY7F9+2g0c/iGNSpDKNUEZqBfv5x8F5oxVdgBmDiTTEr57okVz1ufpTiVzrejrn/BOaZp6GLjIpuAmUHSCJ2XAgi7h71Avm6xQB86sWmoOvBtQZgH02WHzBOhgx3kmydqqVxRy7oKcX4riOyP3Et7qmxWuwGffwxcBs7kt8oEL0lueApulryQAx714R9vMiRyZ2VD1brQpALMEFrkA6/IT6UxQfL2Y7hbRIEl9OJ7nEA5v72e5qcAV8nk/gB/nRtDYhns8a4HqMXt1HHAlU4pi8tu5+QNQ6xh8ucD46YqawAsz1owE/nQ4RwsQbsyzF+rCEpXPQOGEq6OAxScsqQ+jN/m6Q50ZwPndce4hxnehTum5lgWU2LMmHhi/IJFi3VjPYw5UOZVaigcVTUcKgtIxwvUwFG6fRPNwlClONbXicSEXDB71+qeAH82jKHEUfMNPQt3SP/AQKOa9hnLILE6AJkpj/xoBGFJyY5OAD5eZU6zbPymmFrLyU2mNL/6Ifwtv5K44UeCp5BV0RImYzacPdVpVEp01jp4zKoMabRpFJdPnWwnl8ap4YQq5x/Kcc9QxvlLah9yVOQ+7NS5upOweiNE/jnYNsiWoXd2nZlSr+3+qjoBBxoBjCHnPefGR5cewqzD8+KbpBUwLvkfBVdTdQqN4Nn3Xexi2x2bSjR9wDX8ANdA/iILr6cTZaVAHbIY1ARkLFVcBebP7xwFjK8vpiNLzXWo01G3rcihKFi4VSYba4JdFC+Am10M37hC3opXPL7zkAW/QG4dGoJDaW6q0R25r1EKdGNZIsT57fNh4qBKJKSygWnWrarsFF4NxjSXEEmivHMZgtGsLMBgs9nmHj8XbwT6pDP6HWRHbu6HVdvBtMb++ZVyd5Tx911FdZvcmnyU33efoMQVmRYZcSs/W62AGfYiZXq00QY85c677NqkX9/Q6er73dnT0dHd3sLhZ3L/u0fHPC9+wBHq+d7D7EMruTXv4v3wZ/INidgOD/fuX21ADrBxWBauYdZl1nnWzGB/ff390c8bBTB3/vWbZnv26TN4Bi7zT11z/gGMpw3SbPrvpMsWupT05M8ddlzmrXvhrZ5HHH6C24rpwzrBDukwOiNQveux/IESX+RfMru1SUL+oyyoenFzePyaXvZX+Mbmvf3/3mslgf3jlPtX9BbqN1bodv4ghcf+3xHibp9vx/V8m8x8XvmHxDk4mb3vs4Dy68LG/rOZmr+pazvQNXvK3hukSVkN7xqC1giUzuFyDn4OT18GeefYnL/uTj8XPqv/vIf3uN4PBiZdft5vyexheCcUYj8Q3GqJpJkbdVv8fQ/zzQupvO2twiK3sLrcf4mH3O+3vQ/yzYbqE1cf+RRO2fw/7C2v77zFilOxveNifg8MUZEmyCgeHyfO/rhxlx6/RMWQxqoq7gOvpNLzYKEgNMf/78Bh/XviGxTO4gjztJrzsntoMjqz87yP7s02O22hwHswHx7Xh97gGl+5X3rFHJcx689/j+fdlY6DvG/N/g1fFFxqXUtJvKXNC2X+M688LOT0tH+xp3mBPXf4+rj/b5Li9Bo0nWCp/DYpNfL9CUbBdgP2HgwPj/+dCYUTD/x6I/8e3CzFA37LfMFyWh13Hfi2q9LPf0rhTnf8xwD8vfMPiH1w4/nbzwQHeGvzynd2/9oDBEbSxmv8+2D/b51zJGPRLDvoHWG9ZNiyv36PmjJ29pkhEPpYA+1OQ/SnE/hRmqf2/1HK7oFYPHY109oH0Vy3/cEAifnFdhQ7z+b70i6MaTuoyNRM32ql8c2Av8mjV94r8+w/oMm926y+wWLhR919r+T8upFL8a9DtJweHEzb45VdpDx6ks+wvf9Xyf9yGGmC9YxWxTrPC2bW8/h+1nMbBtE/dEyLNm6PDvKyf0PXzzXMdprpgrKy5bb4OM2msb/OqpMI/IHrU4JiKdZgcqOw5yG6hRIc5eLHrlzId5orZx/Ws6xv/AMuUpSLcyl067FkWfFjcPnwig9HDEgZ97+n4Q/3rz/+/ib2u7FVsL2bvwuznJgx+/IpodjCV/pZ+fcvR/y/w12X/A1mtSVjNFgYA</sci:propval>
					<sci:propval name="DuplicationEstimate" dblVal="1"/>
					<sci:propval name="GoodDuplicationEstimate" dblVal="1"/>
					<sci:propval name="Model Type">Bayesian/SciTegic</sci:propval>
					<sci:propval name="vcEquation_Vars_Broad Chagas T Cruzi dose response" base64="UI1">pvYC8PoBAACo0fYJ9iqp9gL69gVBTG9nUPr2GlNjaVRlZ2ljLnZhbHVlLkRvdWJsZVZhbHVl0fj2N6n2Avr2BkZDRlBfNvr2JlNjaVRlZ2ljLnZhbHVlLkludGVnZXJGaW5nZXJwcmludFZhbHVl0fj2Nan2Avr2EE1vbGVjdWxhcl9XZWlnaHT69hpTY2lUZWdpYy52YWx1ZS5Eb3VibGVWYWx1ZdH49jep9gL69hFOdW1fQXJvbWF0aWNSaW5nc/r2G1NjaVRlZ2ljLnZhbHVlLkludGVnZXJWYWx1ZdH49jWp9gL69g9OdW1fSF9BY2NlcHRvcnP69htTY2lUZWdpYy52YWx1ZS5JbnRlZ2VyVmFsdWXR+PYyqfYC+vYMTnVtX0hfRG9ub3Jz+vYbU2NpVGVnaWMudmFsdWUuSW50ZWdlclZhbHVl0fj2L6n2Avr2CU51bV9SaW5nc/r2G1NjaVRlZ2ljLnZhbHVlLkludGVnZXJWYWx1ZdH49jip9gL69hJOdW1fUm90YXRhYmxlQm9uZHP69htTY2lUZWdpYy52YWx1ZS5JbnRlZ2VyVmFsdWXR+PZJqfYC+vYkTW9sZWN1bGFyX0ZyYWN0aW9uYWxQb2xhclN1cmZhY2VBcmVh+vYaU2NpVGVnaWMudmFsdWUuRG91YmxlVmFsdWXR+PYJ9i2q9gX69gVBTG9nUPr2GlNjaVRlZ2ljLnZhbHVlLkRvdWJsZVZhbHVl0/HT8fn2Oqr2Bfr2BkZDRlBfNvr2JlNjaVRlZ2ljLnZhbHVlLkludGVnZXJGaW5nZXJwcmludFZhbHVl09HT8fn2Oar2Bfr2EE1vbGVjdWxhcl9XZWlnaHT69hpTY2lUZWdpYy52YWx1ZS5Eb3VibGVWYWx1ZdP2AtPx+fY7qvYF+vYRTnVtX0Fyb21hdGljUmluZ3P69htTY2lUZWdpYy52YWx1ZS5JbnRlZ2VyVmFsdWXT9gPT8fn2Oar2Bfr2D051bV9IX0FjY2VwdG9yc/r2G1NjaVRlZ2ljLnZhbHVlLkludGVnZXJWYWx1ZdP2BNPx+fY2qvYF+vYMTnVtX0hfRG9ub3Jz+vYbU2NpVGVnaWMudmFsdWUuSW50ZWdlclZhbHVl0/YF0/H59jOq9gX69glOdW1fUmluZ3P69htTY2lUZWdpYy52YWx1ZS5JbnRlZ2VyVmFsdWXT9gbT8fn2PKr2Bfr2Ek51bV9Sb3RhdGFibGVCb25kc/r2G1NjaVRlZ2ljLnZhbHVlLkludGVnZXJWYWx1ZdP2B9Px+fZNqvYF+vYkTW9sZWN1bGFyX0ZyYWN0aW9uYWxQb2xhclN1cmZhY2VBcmVh+vYaU2NpVGVnaWMudmFsdWUuRG91YmxlVmFsdWXT9gjT8fnx</sci:propval>
					<sci:propval name="vcEquation_Vars__Props_Broad Chagas T Cruzi dose response_EQN_NONCATN" lVal="2206"/>
					<sci:propval name="vcEquation_Vars__Props_Broad Chagas T Cruzi dose response_EQN_CATN" lVal="1853"/>
					<sci:propval name="vcEquation_Vars__Props_Broad Chagas T Cruzi dose response_EQN_NONCATMEAN" dblVal="-5.66850156460855"/>
					<sci:propval name="vcEquation_Vars__Props_Broad Chagas T Cruzi dose response_EQN_NONCATSTDDEV" dblVal="7.22969582794053"/>
					<sci:propval name="vcEquation_Vars__Props_Broad Chagas T Cruzi dose response_EQN_CATMEAN" dblVal="3.32654454103946"/>
					<sci:propval name="vcEquation_Vars__Props_Broad Chagas T Cruzi dose response_EQN_CATSTDDEV" dblVal="7.57419871942028"/>
					<sci:propval name="vcEquation_Vars__Props_Broad Chagas T Cruzi dose response_EQN_AUC" dblVal="0.812063601256251"/>
					<sci:propval name="vcEquation_Vars__Props_Broad Chagas T Cruzi dose response_EQN_CUTOFF" dblVal="-0.67630257312431"/>
					<sci:propval name="vcEquation_Vars__Props_Broad Chagas T Cruzi dose response_EQN_TP" lVal="1318"/>
					<sci:propval name="vcEquation_Vars__Props_Broad Chagas T Cruzi dose response_EQN_FN" lVal="535"/>
					<sci:propval name="vcEquation_Vars__Props_Broad Chagas T Cruzi dose response_EQN_FP" lVal="489"/>
					<sci:propval name="vcEquation_Vars__Props_Broad Chagas T Cruzi dose response_EQN_TN" lVal="1717"/>
					<sci:mpropval name="vcEquation_Vars__Props_Broad Chagas T Cruzi dose response_EQN_ENRICHPROPORTION" type="DoubleType">
						<sci:value dblVal="1.e-002"/>
						<sci:value dblVal="5.e-002"/>
						<sci:value dblVal="0.1"/>
						<sci:value dblVal="0.25"/>
						<sci:value dblVal="0.5"/>
						<sci:value dblVal="0.75"/>
						<sci:value dblVal="0.9"/>
						<sci:value dblVal="0.95"/>
						<sci:value dblVal="0.99"/>
					</sci:mpropval>
					<sci:mpropval name="vcEquation_Vars__Props_Broad Chagas T Cruzi dose response_EQN_ENRICHCAPTURE" type="DoubleType">
						<sci:value dblVal="2.21262817053427e-002"/>
						<sci:value dblVal="0.10523475445224"/>
						<sci:value dblVal="0.2061521856449"/>
						<sci:value dblVal="0.465731246627091"/>
						<sci:value dblVal="0.752833243389099"/>
						<sci:value dblVal="0.915812196438208"/>
						<sci:value dblVal="0.97733405288721"/>
						<sci:value dblVal="0.9897463572585"/>
						<sci:value dblVal="0.998381003777658"/>
					</sci:mpropval>
					<sci:mpropval name="vcEquation_Vars__Props_Broad Chagas T Cruzi dose response" type="StringType">
						<sci:value>EQN_NONCATN</sci:value>
						<sci:value>EQN_CATN</sci:value>
						<sci:value>EQN_NONCATMEAN</sci:value>
						<sci:value>EQN_NONCATSTDDEV</sci:value>
						<sci:value>EQN_CATMEAN</sci:value>
						<sci:value>EQN_CATSTDDEV</sci:value>
						<sci:value>EQN_AUC</sci:value>
						<sci:value>EQN_CUTOFF</sci:value>
						<sci:value>EQN_TP</sci:value>
						<sci:value>EQN_FN</sci:value>
						<sci:value>EQN_FP</sci:value>
						<sci:value>EQN_TN</sci:value>
						<sci:value>EQN_ENRICHPROPORTION</sci:value>
						<sci:value>EQN_ENRICHCAPTURE</sci:value>
					</sci:mpropval>
					<sci:mpropval name="vcEquation_Broad Chagas T Cruzi dose response" type="AnyType">
						<sci:value lVal="3412"/>
						<sci:value lVal="10"/>
						<sci:value/>
						<sci:value lVal="0"/>
						<sci:value lVal="1"/>
						<sci:value lVal="0"/>
						<sci:value>Broad Chagas T Cruzi dose response</sci:value>
						<sci:value>Good</sci:value>
						<sci:value/>
						<sci:value/>
						<sci:value>Fri Jan 17 17:52:33 2014</sci:value>
						<sci:value>SciTegic.value.DoubleValue</sci:value>
						<sci:value dblVal="-1"/>
						<sci:value dblVal="-1"/>
						<sci:value lVal="-1"/>
						<sci:value lVal="-1"/>
						<sci:value/>
						<sci:value/>
						<sci:value lVal="6667"/>
						<sci:value lVal="4"/>
						<sci:value>DistributionBF</sci:value>
						<sci:value lVal="9"/>
						<sci:value lVal="0"/>
						<sci:value>NormalizedEstimate</sci:value>
						<sci:value lVal="0"/>
						<sci:value lVal="1"/>
						<sci:value lVal="0"/>
						<sci:value lVal="1"/>
						<sci:value lVal="2"/>
						<sci:value lVal="3"/>
						<sci:value lVal="4"/>
						<sci:value lVal="5"/>
						<sci:value lVal="6"/>
						<sci:value lVal="7"/>
						<sci:value lVal="8"/>
						<sci:value lVal="0"/>
						<sci:value lVal="-1"/>
					</sci:mpropval>
					<sci:propval name="vcSimpleEquationNames">Broad Chagas T Cruzi dose response</sci:propval>
					<sci:propval name="vcSimpleEquationTypes">vcSimpleLinearEquation</sci:propval>
					<sci:mpropval name="vcLinearEquation_Broad Chagas T Cruzi dose response_ErrorStats" type="AnyType">
						<sci:value dblVal="0"/>
						<sci:value lVal="0"/>
						<sci:value lVal="0"/>
					</sci:mpropval>
					<sci:propval name="vcLinearEquation_Broad Chagas T Cruzi dose response_ErrorStats_XtXinv" base64="UI1"/>
[truncated: 3,912,158 more chars]
