# Supplementary material for: Machine Learning Models and Pathway Genome Data Base for Trypanosoma cruzi Drug Discovery
Source: PLoS Negl Trop Dis. 2015 Jun 26;9(6):e0003878. doi: 10.1371/journal.pntd.0003878 (PMC4482694; doi:10.1371/journal.pntd.0003878)
Supplement: S1 Dataset — (ZIP) [file pntd.0003878.s011.zip › Dose response/broad_chagas_dose_response.sd]

842169
  DSViewer          3D                             0

 30 33  0  0  0  0  0  0  0  0999 V2000
   -4.6608   -1.7575    1.3277 S   0  0  0  0  0  0  0  0  0  1
   -8.0625    1.1051    0.6240 O   0  0  0  0  0  0  0  0  0  2
   -5.0746    4.8782    0.2422 N   0  0  0  0  0  0  0  0  0  3
   -4.1317    1.1611    0.1297 N   0  0  3  0  0  0  0  0  0  4
   -2.9483    4.9933    0.0721 N   0  0  0  0  0  0  0  0  0  5
   -4.6879    6.1274    0.4137 N   0  0  0  0  0  0  0  0  0  6
   -3.4835    6.1995    0.3166 N   0  0  0  0  0  0  0  0  0  7
   -3.8420    4.0932    0.0183 C   0  0  0  0  0  0  0  0  0  8
   -3.4044    2.5122   -0.3273 C   0  0  3  0  0  0  0  0  0  9
   -1.7742    2.3573   -0.2420 C   0  0  0  0  0  0  0  0  0 10
   -6.5055    4.6291    0.1535 C   0  0  0  0  0  0  0  0  0 11
   -3.8511   -0.0263   -0.8018 C   0  0  0  0  0  0  0  0  0 12
   -5.4940    1.1916    0.8076 C   0  0  0  0  0  0  0  0  0 13
   -0.9604    3.3869   -0.5040 C   0  0  0  0  0  0  0  0  0 14
   -1.1176    1.0947    0.2087 C   0  0  0  0  0  0  0  0  0 15
   -4.1890   -1.4057   -0.2304 C   0  0  0  0  0  0  0  0  0 16
   -6.8490    0.7013    0.1508 C   0  0  0  0  0  0  0  0  0 17
   -7.1901    6.0017    0.0212 C   0  0  0  0  0  0  0  0  0 18
   -7.0431    4.0513    1.4792 C   0  0  0  0  0  0  0  0  0 19
   -6.8935    3.7986   -1.0761 C   0  0  0  0  0  0  0  0  0 20
    0.4985    3.2889   -0.3534 C   0  0  0  0  0  0  0  0  0 21
    0.2070    1.0040    0.3415 C   0  0  0  0  0  0  0  0  0 22
    1.0538    2.1534    0.0549 C   0  0  0  0  0  0  0  0  0 23
   -4.2250   -2.5307   -0.9499 C   0  0  0  0  0  0  0  0  0 24
   -7.0412   -0.1617   -0.8464 C   0  0  0  0  0  0  0  0  0 25
   -4.9559   -3.3967    1.1689 C   0  0  0  0  0  0  0  0  0 26
   -4.6812   -3.7230   -0.1057 C   0  0  0  0  0  0  0  0  0 27
   -9.0483    0.4822   -0.0963 C   0  0  0  0  0  0  0  0  0 28
   -8.4749   -0.3055   -1.0035 C   0  0  0  0  0  0  0  0  0 29
    2.5457    2.0590    0.2241 C   0  0  0  0  0  0  0  0  0 30
  1 16  1  0  0  0
  1 26  1  0  0  0
  2 17  1  0  0  0
  2 28  1  0  0  0
  3  6  1  0  0  0
  3  8  1  0  0  0
  3 11  1  0  0  0
  4  9  1  0  0  0
  4 12  1  0  0  0
  4 13  1  0  0  0
  5  7  1  0  0  0
  5  8  2  0  0  0
  6  7  2  0  0  0
  8  9  1  0  0  0
  9 10  1  0  0  0
 10 14  2  0  0  0
 10 15  1  0  0  0
 11 18  1  0  0  0
 11 19  1  0  0  0
 11 20  1  0  0  0
 12 16  1  0  0  0
 13 17  1  0  0  0
 14 21  1  0  0  0
 15 22  2  0  0  0
 16 24  2  0  0  0
 17 25  2  0  0  0
 21 23  2  0  0  0
 22 23  1  0  0  0
 23 30  1  0  0  0
 24 27  1  0  0  0
 25 29  1  0  0  0
 26 27  2  0  0  0
 28 29  2  0  0  0
M  END
> <Molecule Name>
842169

> <CDD Number>
CDD-1497834

> <Synonyms>
CID 644425
MLS000075666
SMR000004017
[(1-tert-Butyl-1H-tetrazol-5-yl)-p-tolyl-methyl]-furan-2-ylmethyl-thiophen-2-ylmethyl-amine

> <AID 2044: Luminescence Cell-Based/Microorganism Dose Confirmation HTS to Identify Inhibitors of T.Cruzi Replication: PubChem Activity Score>
56

> <AID 2044: Luminescence Cell-Based/Microorganism Dose Confirmation HTS to Identify Inhibitors of T.Cruzi Replication: PubChem Activity Outcome>
Active

> <AID 2044: Luminescence Cell-Based/Microorganism Dose Confirmation HTS to Identify Inhibitors of T.Cruzi Replication: EC50 (uM)>
2.26

> <AID 2044: Luminescence Cell-Based/Microorganism Dose Confirmation HTS to Identify Inhibitors of T.Cruzi Replication: EC50 Standard Error (uM)>
1.054

> <AID 2044: Luminescence Cell-Based/Microorganism Dose Confirmation HTS to Identify Inhibitors of T.Cruzi Replication: S0 (%)>
6

> <AID 2044: Luminescence Cell-Based/Microorganism Dose Confirmation HTS to Identify Inhibitors of T.Cruzi Replication: Slnf (%)>
-100

> <AID 2044: Luminescence Cell-Based/Microorganism Dose Confirmation HTS to Identify Inhibitors of T.Cruzi Replication: Hill Slope>
2.67

> <AID 2044: Luminescence Cell-Based/Microorganism Dose Confirmation HTS to Identify Inhibitors of T.Cruzi Replication: Number of Points>
11

> <AID 2044: Luminescence Cell-Based/Microorganism Dose Confirmation HTS to Identify Inhibitors of T.Cruzi Replication: Maximum Activity>
-66

> <AID 2044: Luminescence Cell-Based/Microorganism Dose Confirmation HTS to Identify Inhibitors of T.Cruzi Replication: T. cruzi Activity at 0.10uM (%)>
9.2

> <AID 2044: Luminescence Cell-Based/Microorganism Dose Confirmation HTS to Identify Inhibitors of T.Cruzi Replication: T. cruzi Activity at 0.19uM (%)>
4.1

> <AID 2044: Luminescence Cell-Based/Microorganism Dose Confirmation HTS to Identify Inhibitors of T.Cruzi Replication: T. cruzi Activity at 0.38uM (%)>
0.2

> <AID 2044: Luminescence Cell-Based/Microorganism Dose Confirmation HTS to Identify Inhibitors of T.Cruzi Replication: T. cruzi Activity at 0.80uM (%)>
1

> <AID 2044: Luminescence Cell-Based/Microorganism Dose Confirmation HTS to Identify Inhibitors of T.Cruzi Replication: T. cruzi Activity at 1.60uM (%)>
-24.5

> <AID 2044: Luminescence Cell-Based/Microorganism Dose Confirmation HTS to Identify Inhibitors of T.Cruzi Replication: T. cruzi Activity at 3.00uM (%)>
-66

> <Active>
1

$$$$
842468
  SciTegic01171417512D

 21 24  0  0  0  0            999 V2000
   -0.5831   -0.6682    0.0000 N   0  0
    0.7168    1.5915    0.0000 N   0  0
   -2.0045   -1.1298    0.0000 N   0  0
   -2.0045    1.2999    0.0000 N   0  0
    0.7255   -2.9221    0.0000 N   0  0
   -2.8792    0.0850    0.0000 N   0  0
    0.7168   -1.4214    0.0000 C   0  0
    1.9924   -0.6682    0.0000 C   0  0
   -0.5831    0.8382    0.0000 C   0  0
    1.9924    0.8382    0.0000 C   0  0
    3.3044   -1.4214    0.0000 C   0  0
    3.3044    1.5915    0.0000 C   0  0
    4.6043   -0.6682    0.0000 C   0  0
    4.6043    0.8382    0.0000 C   0  0
   -0.5694   -3.6810    0.0000 C   0  0
   -0.5605   -5.1818    0.0000 C   0  0
   -1.8536   -5.9421    0.0000 C   0  0
    0.7444   -5.9216    0.0000 C   0  0
   -1.8417   -7.4421    0.0000 C   0  0
    0.7563   -7.4215    0.0000 C   0  0
   -0.5368   -8.1818    0.0000 C   0  0
  1  3  1  0
  1  7  1  0
  1  9  1  0
  2  9  1  0
  2 10  2  0
  3  6  2  0
  4  6  1  0
  4  9  2  0
  5  7  1  0
  5 15  1  0
  7  8  2  0
  8 10  1  0
  8 11  1  0
 10 12  1  0
 11 13  1  0
 12 14  1  0
 13 14  1  0
 15 16  1  0
 16 17  1  0
 16 18  1  0
 17 19  1  0
 18 20  1  0
 19 21  1  0
 20 21  1  0
M  END
> <Name>
842468

> <Molecule Name>
842468

> <CDD Number>
CDD-299585

> <Synonyms>
CID 644732
Cyclohexylmethyl-(5,6,7,8-tetrahydro-1,2,3,3a,9-pentaaza-cyclopenta[b]naphthalen-4-yl)-amine
MLS000034780
SMR000000762

> <AID 2044: Luminescence Cell-Based/Microorganism Dose Confirmation HTS to Identify Inhibitors of T.Cruzi Replication: PubChem Activity Score>
57

> <AID 2044: Luminescence Cell-Based/Microorganism Dose Confirmation HTS to Identify Inhibitors of T.Cruzi Replication: PubChem Activity Outcome>
Active

> <AID 2044: Luminescence Cell-Based/Microorganism Dose Confirmation HTS to Identify Inhibitors of T.Cruzi Replication: EC50 (uM)>
1.869

> <AID 2044: Luminescence Cell-Based/Microorganism Dose Confirmation HTS to Identify Inhibitors of T.Cruzi Replication: EC50 Standard Error (uM)>
1.07

> <AID 2044: Luminescence Cell-Based/Microorganism Dose Confirmation HTS to Identify Inhibitors of T.Cruzi Replication: S0 (%)>
9.5

> <AID 2044: Luminescence Cell-Based/Microorganism Dose Confirmation HTS to Identify Inhibitors of T.Cruzi Replication: Slnf (%)>
-100

> <AID 2044: Luminescence Cell-Based/Microorganism Dose Confirmation HTS to Identify Inhibitors of T.Cruzi Replication: Hill Slope>
3.53

> <AID 2044: Luminescence Cell-Based/Microorganism Dose Confirmation HTS to Identify Inhibitors of T.Cruzi Replication: Number of Points>
13

> <AID 2044: Luminescence Cell-Based/Microorganism Dose Confirmation HTS to Identify Inhibitors of T.Cruzi Replication: Maximum Activity>
-100.5

> <AID 2044: Luminescence Cell-Based/Microorganism Dose Confirmation HTS to Identify Inhibitors of T.Cruzi Replication: T. cruzi Activity at 0.10uM (%)>
15.5

> <AID 2044: Luminescence Cell-Based/Microorganism Dose Confirmation HTS to Identify Inhibitors of T.Cruzi Replication: T. cruzi Activity at 0.19uM (%)>
14.5

> <AID 2044: Luminescence Cell-Based/Microorganism Dose Confirmation HTS to Identify Inhibitors of T.Cruzi Replication: T. cruzi Activity at 0.38uM (%)>
3.8

> <AID 2044: Luminescence Cell-Based/Microorganism Dose Confirmation HTS to Identify Inhibitors of T.Cruzi Replication: T. cruzi Activity at 0.80uM (%)>
0.6

> <AID 2044: Luminescence Cell-Based/Microorganism Dose Confirmation HTS to Identify Inhibitors of T.Cruzi Replication: T. cruzi Activity at 1.60uM (%)>
-29.1

> <AID 2044: Luminescence Cell-Based/Microorganism Dose Confirmation HTS to Identify Inhibitors of T.Cruzi Replication: T. cruzi Activity at 3.00uM (%)>
-83.7

> <AID 2044: Luminescence Cell-Based/Microorganism Dose Confirmation HTS to Identify Inhibitors of T.Cruzi Replication: T. cruzi Activity at 6.00uM (%)>
-100.5

> <Active>
0

$$$$
842488
  SciTegic01171417512D

 14 13  0  0  0  0            999 V2000
    6.3990   -0.3764    0.0000 Cl  0  0
    2.6003   -1.4977    0.0000 O   0  0
   -2.3383    1.3500    0.0000 N   0  0
    0.0000   -1.5000    0.0000 C   0  0
    1.2990   -0.7500    0.0000 C   0  0
   -1.2990    0.7500    0.0000 C   0  0
    0.0000    1.5000    0.0000 C   0  0
   -1.2990   -0.7500    0.0000 C   0  0
    1.2990    0.7500    0.0000 C   0  0
   -0.0031   -3.0008    0.0000 C   0  0
    0.0000    2.7000    0.0000 C   0  0
   -1.0432   -3.5994    0.0000 C   0  0
    1.0351   -3.6026    0.0000 C   0  0
    3.6387   -0.8963    0.0000 C   0  0
  2  5  1  0
  2 14  1  0
  3  6  1  0
  4  5  1  0
  4  8  2  0
  4 10  1  0
  5  9  2  0
  6  7  2  0
  6  8  1  0
  7  9  1  0
  7 11  1  0
 10 12  1  0
 10 13  1  0
M  END
> <Name>
842488

> <Molecule Name>
842488

> <CDD Number>
CDD-740309

> <Synonyms>
5-Isopropyl-4-methoxy-2-methyl-phenylamine
CID 2897066
MLS000031598
SMR000011552

> <AID 2044: Luminescence Cell-Based/Microorganism Dose Confirmation HTS to Identify Inhibitors of T.Cruzi Replication: PubChem Activity Score>
52

> <AID 2044: Luminescence Cell-Based/Microorganism Dose Confirmation HTS to Identify Inhibitors of T.Cruzi Replication: PubChem Activity Outcome>
Active

> <AID 2044: Luminescence Cell-Based/Microorganism Dose Confirmation HTS to Identify Inhibitors of T.Cruzi Replication: EC50 (uM)>
16.943

> <AID 2044: Luminescence Cell-Based/Microorganism Dose Confirmation HTS to Identify Inhibitors of T.Cruzi Replication: EC50 Standard Error (uM)>
1.996

> <AID 2044: Luminescence Cell-Based/Microorganism Dose Confirmation HTS to Identify Inhibitors of T.Cruzi Replication: S0 (%)>
0

> <AID 2044: Luminescence Cell-Based/Microorganism Dose Confirmation HTS to Identify Inhibitors of T.Cruzi Replication: Slnf (%)>
-100

> <AID 2044: Luminescence Cell-Based/Microorganism Dose Confirmation HTS to Identify Inhibitors of T.Cruzi Replication: Hill Slope>
0.58

> <AID 2044: Luminescence Cell-Based/Microorganism Dose Confirmation HTS to Identify Inhibitors of T.Cruzi Replication: Number of Points>
12

> <AID 2044: Luminescence Cell-Based/Microorganism Dose Confirmation HTS to Identify Inhibitors of T.Cruzi Replication: Maximum Activity>
-42.3

> <AID 2044: Luminescence Cell-Based/Microorganism Dose Confirmation HTS to Identify Inhibitors of T.Cruzi Replication: T. cruzi Activity at 0.10uM (%)>
-9.4

> <AID 2044: Luminescence Cell-Based/Microorganism Dose Confirmation HTS to Identify Inhibitors of T.Cruzi Replication: T. cruzi Activity at 0.19uM (%)>
-5.5

> <AID 2044: Luminescence Cell-Based/Microorganism Dose Confirmation HTS to Identify Inhibitors of T.Cruzi Replication: T. cruzi Activity at 0.38uM (%)>
-4.9

> <AID 2044: Luminescence Cell-Based/Microorganism Dose Confirmation HTS to Identify Inhibitors of T.Cruzi Replication: T. cruzi Activity at 0.75uM (%)>
-18.3

> <AID 2044: Luminescence Cell-Based/Microorganism Dose Confirmation HTS to Identify Inhibitors of T.Cruzi Replication: T. cruzi Activity at 1.50uM (%)>
-27

> <AID 2044: Luminescence Cell-Based/Microorganism Dose Confirmation HTS to Identify Inhibitors of T.Cruzi Replication: T. cruzi Activity at 3.00uM (%)>
-12.5

> <AID 2044: Luminescence Cell-Based/Microorganism Dose Confirmation HTS to Identify Inhibitors of T.Cruzi Replication: T. cruzi Activity at 6.00uM (%)>
-42.3

> <Active>
0

$$$$
842709
  SciTegic01171417512D

 32 36  0  0  1  0            999 V2000
    1.2990   -0.7500    0.0000 N   0  0
    1.3821   -3.8632    0.0000 N   0  0
    3.8091   -3.8623    0.0000 N   0  0
    1.8461   -5.2897    0.0000 N   0  0
   -1.2990    0.7500    0.0000 N   0  0
    3.3461   -5.2891    0.0000 N   0  0
    6.4964   -0.7610    0.0000 N   0  0
    2.5977   -1.5021    0.0000 C   0  0
    2.5952   -3.0030    0.0000 C   0  0
    3.8983   -0.7531    0.0000 C   0  0
    1.2990    0.7500    0.0000 C   0  0
    0.0000   -1.5000    0.0000 C   0  0
    5.1951   -1.5070    0.0000 C   0  0
    3.9029    0.7470    0.0000 C   0  0
   -0.0404   -3.3929    0.0000 C   0  0
    0.0000    1.5000    0.0000 C   0  0
   -1.2990   -0.7500    0.0000 C   0  0
   -2.5987    1.5004    0.0000 C   0  0
    5.2043    1.4930    0.0000 C   0  0
   -1.1616   -4.3905    0.0000 C   0  0
    6.5010    0.7390    0.0000 C   0  0
   -2.6012    3.0004    0.0000 C   0  0
   -3.8967    0.7484    0.0000 C   0  0
   -2.5865   -3.9193    0.0000 C   0  0
   -3.9015    3.7484    0.0000 C   0  0
   -5.1969    1.4963    0.0000 C   0  0
   -3.7086   -4.9148    0.0000 C   0  0
   -2.8878   -2.4498    0.0000 C   0  0
   -5.1993    2.9963    0.0000 C   0  0
   -5.1318   -4.4409    0.0000 C   0  0
   -4.3109   -1.9759    0.0000 C   0  0
   -5.4329   -2.9714    0.0000 C   0  0
  1  8  1  0
  1 11  1  0
  1 12  1  0
  2  4  1  0
  2  9  1  0
  2 15  1  0
  3  6  1  0
  3  9  2  0
  4  6  2  0
  5 16  1  0
  5 17  1  0
  5 18  1  0
  7 13  2  0
  7 21  1  0
  8  9  1  0
  8 10  1  0
 10 13  1  0
 10 14  2  0
 11 16  1  0
 12 17  1  0
 14 19  1  0
 15 20  1  0
 18 22  2  0
 18 23  1  0
 19 21  2  0
 20 24  1  0
 22 25  1  0
 23 26  2  0
 24 27  2  0
 24 28  1  0
 25 29  2  0
 26 29  1  0
 27 30  1  0
 28 31  2  0
 30 32  2  0
 31 32  1  0
M  END
> <Name>
842709

> <Molecule Name>
842709

> <CDD Number>
CDD-1443038

> <Synonyms>
1-[(1-Phenethyl-1H-tetrazol-5-yl)-pyridin-3-yl-methyl]-4-phenyl-piperazine
CID 644979
MLS000030052
SMR000008255

> <AID 2044: Luminescence Cell-Based/Microorganism Dose Confirmation HTS to Identify Inhibitors of T.Cruzi Replication: PubChem Activity Score>
66

> <AID 2044: Luminescence Cell-Based/Microorganism Dose Confirmation HTS to Identify Inhibitors of T.Cruzi Replication: PubChem Activity Outcome>
Active

> <AID 2044: Luminescence Cell-Based/Microorganism Dose Confirmation HTS to Identify Inhibitors of T.Cruzi Replication: EC50 (uM)>
0.263

> <AID 2044: Luminescence Cell-Based/Microorganism Dose Confirmation HTS to Identify Inhibitors of T.Cruzi Replication: EC50 Standard Error (uM)>
1.089

> <AID 2044: Luminescence Cell-Based/Microorganism Dose Confirmation HTS to Identify Inhibitors of T.Cruzi Replication: S0 (%)>
0

> <AID 2044: Luminescence Cell-Based/Microorganism Dose Confirmation HTS to Identify Inhibitors of T.Cruzi Replication: Slnf (%)>
-93.9

> <AID 2044: Luminescence Cell-Based/Microorganism Dose Confirmation HTS to Identify Inhibitors of T.Cruzi Replication: Hill Slope>
4

> <AID 2044: Luminescence Cell-Based/Microorganism Dose Confirmation HTS to Identify Inhibitors of T.Cruzi Replication: Number of Points>
12

> <AID 2044: Luminescence Cell-Based/Microorganism Dose Confirmation HTS to Identify Inhibitors of T.Cruzi Replication: Maximum Activity>
-95.2

> <AID 2044: Luminescence Cell-Based/Microorganism Dose Confirmation HTS to Identify Inhibitors of T.Cruzi Replication: T. cruzi Activity at 0.10uM (%)>
5

> <AID 2044: Luminescence Cell-Based/Microorganism Dose Confirmation HTS to Identify Inhibitors of T.Cruzi Replication: T. cruzi Activity at 0.19uM (%)>
-19.3

> <AID 2044: Luminescence Cell-Based/Microorganism Dose Confirmation HTS to Identify Inhibitors of T.Cruzi Replication: T. cruzi Activity at 0.38uM (%)>
-80

> <AID 2044: Luminescence Cell-Based/Microorganism Dose Confirmation HTS to Identify Inhibitors of T.Cruzi Replication: T. cruzi Activity at 0.80uM (%)>
-90.6

> <AID 2044: Luminescence Cell-Based/Microorganism Dose Confirmation HTS to Identify Inhibitors of T.Cruzi Replication: T. cruzi Activity at 1.60uM (%)>
-93.1

> <AID 2044: Luminescence Cell-Based/Microorganism Dose Confirmation HTS to Identify Inhibitors of T.Cruzi Replication: T. cruzi Activity at 3.00uM (%)>
-95.2

> <Active>
1

$$$$
843302
  SciTegic01171417512D

 28 30  0  0  0  0            999 V2000
    3.3333   -5.2502    0.0000 Cl  0  0
   -3.5842    6.0270    0.0000 O   0  0
   -1.2461    5.8665    0.0000 O   0  0
    1.7138   -1.2033    0.0000 N   0  0
   -1.0028   -1.5132    0.0000 N   0  0
   -2.3155    0.7475    0.0000 N   0  0
    1.7138    1.2033    0.0000 N   0  0
    2.5889    0.0182    0.0000 N   0  0
   -0.9971    3.0138    0.0000 N   0  0
    0.2917   -0.7475    0.0000 C   0  0
    0.2917    0.7475    0.0000 C   0  0
   -1.0028    1.5132    0.0000 C   0  0
   -2.3155   -0.7475    0.0000 C   0  0
   -3.6202   -1.4892    0.0000 C   0  0
    2.1855   -2.6254    0.0000 C   0  0
    3.6552   -2.9294    0.0000 C   0  0
    4.1295   -4.3524    0.0000 C   0  0
   -4.6557   -0.8828    0.0000 C   0  0
   -3.6279   -2.6892    0.0000 C   0  0
   -4.6632   -2.0826    0.0000 C   0  0
   -2.2935    3.7700    0.0000 C   0  0
    4.6506   -1.8071    0.0000 C   0  0
    5.5991   -4.6533    0.0000 C   0  0
   -2.2878    5.2708    0.0000 C   0  0
    6.1201   -2.1080    0.0000 C   0  0
    6.5944   -3.5310    0.0000 C   0  0
   -3.5785    7.5278    0.0000 C   0  0
   -4.6150    8.1324    0.0000 C   0  0
  1 17  1  0
  2 24  1  0
  2 27  1  0
  3 24  2  0
  4  8  1  0
  4 10  1  0
  4 15  1  0
  5 10  1  0
  5 13  2  0
  6 12  2  0
  6 13  1  0
  7  8  2  0
  7 11  1  0
  9 12  1  0
  9 21  1  0
 10 11  2  0
 11 12  1  0
 13 14  1  0
 14 18  1  0
 14 19  1  0
 14 20  1  0
 15 16  1  0
 16 17  1  0
 16 22  2  0
 17 23  2  0
 21 24  1  0
 22 25  1  0
 23 26  1  0
 25 26  2  0
 27 28  1  0
M  END
> <Name>
843302

> <Molecule Name>
843302

> <CDD Number>
CDD-204742

> <Synonyms>
CID 645582
MLS000076437
SMR000007886
[5-tert-Butyl-3-(2-chloro-benzyl)-3H-[1,2,3]triazolo[4,5-d]pyrimidin-7-ylamino]-acetic acid ethyl ester

> <AID 2044: Luminescence Cell-Based/Microorganism Dose Confirmation HTS to Identify Inhibitors of T.Cruzi Replication: PubChem Activity Score>
55

> <AID 2044: Luminescence Cell-Based/Microorganism Dose Confirmation HTS to Identify Inhibitors of T.Cruzi Replication: PubChem Activity Outcome>
Active

> <AID 2044: Luminescence Cell-Based/Microorganism Dose Confirmation HTS to Identify Inhibitors of T.Cruzi Replication: EC50 (uM)>
3.107

> <AID 2044: Luminescence Cell-Based/Microorganism Dose Confirmation HTS to Identify Inhibitors of T.Cruzi Replication: EC50 Standard Error (uM)>
1.054

> <AID 2044: Luminescence Cell-Based/Microorganism Dose Confirmation HTS to Identify Inhibitors of T.Cruzi Replication: S0 (%)>
-19.4

> <AID 2044: Luminescence Cell-Based/Microorganism Dose Confirmation HTS to Identify Inhibitors of T.Cruzi Replication: Slnf (%)>
-100

> <AID 2044: Luminescence Cell-Based/Microorganism Dose Confirmation HTS to Identify Inhibitors of T.Cruzi Replication: Hill Slope>
2.39

> <AID 2044: Luminescence Cell-Based/Microorganism Dose Confirmation HTS to Identify Inhibitors of T.Cruzi Replication: Number of Points>
13

> <AID 2044: Luminescence Cell-Based/Microorganism Dose Confirmation HTS to Identify Inhibitors of T.Cruzi Replication: Maximum Activity>
-85

> <AID 2044: Luminescence Cell-Based/Microorganism Dose Confirmation HTS to Identify Inhibitors of T.Cruzi Replication: T. cruzi Activity at 0.10uM (%)>
-19.2

> <AID 2044: Luminescence Cell-Based/Microorganism Dose Confirmation HTS to Identify Inhibitors of T.Cruzi Replication: T. cruzi Activity at 0.19uM (%)>
-21.6

> <AID 2044: Luminescence Cell-Based/Microorganism Dose Confirmation HTS to Identify Inhibitors of T.Cruzi Replication: T. cruzi Activity at 0.38uM (%)>
-20.4

> <AID 2044: Luminescence Cell-Based/Microorganism Dose Confirmation HTS to Identify Inhibitors of T.Cruzi Replication: T. cruzi Activity at 0.75uM (%)>
-19.1

> <AID 2044: Luminescence Cell-Based/Microorganism Dose Confirmation HTS to Identify Inhibitors of T.Cruzi Replication: T. cruzi Activity at 1.50uM (%)>
-31.5

> <AID 2044: Luminescence Cell-Based/Microorganism Dose Confirmation HTS to Identify Inhibitors of T.Cruzi Replication: T. cruzi Activity at 3.00uM (%)>
-58.9

> <AID 2044: Luminescence Cell-Based/Microorganism Dose Confirmation HTS to Identify Inhibitors of T.Cruzi Replication: T. cruzi Activity at 6.00uM (%)>
-85

> <Active>
0

$$$$
843362
  SciTegic01171417512D

 33 36  0  0  0  0            999 V2000
    0.0000    3.0008    0.0000 S   0  0
    6.3581   10.9958    0.0000 F   0  0
    7.4395    9.2211    0.0000 F   0  0
    7.4110   10.4206    0.0000 F   0  0
   -1.0394    3.6005    0.0000 O   0  0
   -1.0391    2.4007    0.0000 O   0  0
    4.9216    4.6300    0.0000 O   0  0
    2.6003   -1.4977    0.0000 O   0  0
    1.2993    3.7521    0.0000 N   0  0
    0.0000   -3.0008    0.0000 N   0  0
    1.2149   -3.8587    0.0000 N   0  0
    0.7536   -5.2860    0.0000 N   0  0
   -0.7464   -5.2884    0.0000 N   0  0
    3.8964    5.2537    0.0000 C   0  0
    0.0000    1.5000    0.0000 C   0  0
    3.8606    6.7339    0.0000 C   0  0
    0.0000   -1.5000    0.0000 C   0  0
    3.8973    3.7537    0.0000 C   0  0
    2.5969    6.0029    0.0000 C   0  0
    2.5988    3.0029    0.0000 C   0  0
    1.2983    5.2521    0.0000 C   0  0
    1.2990   -0.7500    0.0000 C   0  0
    1.2990    0.7500    0.0000 C   0  0
   -1.2990    0.7500    0.0000 C   0  0
    5.1412    7.5151    0.0000 C   0  0
   -1.2990   -0.7500    0.0000 C   0  0
    5.1050    9.0146    0.0000 C   0  0
    2.5439    7.4524    0.0000 C   0  0
    6.3863    9.7962    0.0000 C   0  0
    3.7883    9.7331    0.0000 C   0  0
    2.5077    8.9519    0.0000 C   0  0
   -1.2122   -3.8625    0.0000 C   0  0
    3.6387   -0.8963    0.0000 C   0  0
  1  5  2  0
  1  6  2  0
  1  9  1  0
  1 15  1  0
  2 29  1  0
  3 29  1  0
  4 29  1  0
  7 14  1  0
  8 22  1  0
  8 33  1  0
  9 20  1  0
  9 21  1  0
 10 11  1  0
 10 17  1  0
 10 32  1  0
 11 12  2  0
 12 13  1  0
 13 32  2  0
 14 16  1  0
 14 18  1  0
 14 19  1  0
 15 23  1  0
 15 24  2  0
 16 25  1  0
 16 28  2  0
 17 22  1  0
 17 26  2  0
 18 20  1  0
 19 21  1  0
 22 23  2  0
 24 26  1  0
 25 27  2  0
 27 29  1  0
 27 30  1  0
 28 31  1  0
 30 31  2  0
M  END
> <Name>
843362

> <Molecule Name>
843362

> <CDD Number>
CDD-291208

> <Synonyms>
1-(3-Methoxy-4-tetrazol-1-yl-benzenesulfonyl)-4-(3-trifluoromethyl-phenyl)-piperidin-4-ol
CID 645652
MLS000076339
SMR000008143

> <AID 2044: Luminescence Cell-Based/Microorganism Dose Confirmation HTS to Identify Inhibitors of T.Cruzi Replication: PubChem Activity Score>
56

> <AID 2044: Luminescence Cell-Based/Microorganism Dose Confirmation HTS to Identify Inhibitors of T.Cruzi Replication: PubChem Activity Outcome>
Active

> <AID 2044: Luminescence Cell-Based/Microorganism Dose Confirmation HTS to Identify Inhibitors of T.Cruzi Replication: EC50 (uM)>
2.613

> <AID 2044: Luminescence Cell-Based/Microorganism Dose Confirmation HTS to Identify Inhibitors of T.Cruzi Replication: EC50 Standard Error (uM)>
1.1

> <AID 2044: Luminescence Cell-Based/Microorganism Dose Confirmation HTS to Identify Inhibitors of T.Cruzi Replication: S0 (%)>
0

> <AID 2044: Luminescence Cell-Based/Microorganism Dose Confirmation HTS to Identify Inhibitors of T.Cruzi Replication: Slnf (%)>
-100

> <AID 2044: Luminescence Cell-Based/Microorganism Dose Confirmation HTS to Identify Inhibitors of T.Cruzi Replication: Hill Slope>
1.71

> <AID 2044: Luminescence Cell-Based/Microorganism Dose Confirmation HTS to Identify Inhibitors of T.Cruzi Replication: Number of Points>
14

> <AID 2044: Luminescence Cell-Based/Microorganism Dose Confirmation HTS to Identify Inhibitors of T.Cruzi Replication: Maximum Activity>
-83.4

> <AID 2044: Luminescence Cell-Based/Microorganism Dose Confirmation HTS to Identify Inhibitors of T.Cruzi Replication: T. cruzi Activity at 0.10uM (%)>
2.4

> <AID 2044: Luminescence Cell-Based/Microorganism Dose Confirmation HTS to Identify Inhibitors of T.Cruzi Replication: T. cruzi Activity at 0.19uM (%)>
1.6

> <AID 2044: Luminescence Cell-Based/Microorganism Dose Confirmation HTS to Identify Inhibitors of T.Cruzi Replication: T. cruzi Activity at 0.38uM (%)>
5.1

> <AID 2044: Luminescence Cell-Based/Microorganism Dose Confirmation HTS to Identify Inhibitors of T.Cruzi Replication: T. cruzi Activity at 0.75uM (%)>
-20.2

> <AID 2044: Luminescence Cell-Based/Microorganism Dose Confirmation HTS to Identify Inhibitors of T.Cruzi Replication: T. cruzi Activity at 1.50uM (%)>
-26.5

> <AID 2044: Luminescence Cell-Based/Microorganism Dose Confirmation HTS to Identify Inhibitors of T.Cruzi Replication: T. cruzi Activity at 3.00uM (%)>
-52.9

> <AID 2044: Luminescence Cell-Based/Microorganism Dose Confirmation HTS to Identify Inhibitors of T.Cruzi Replication: T. cruzi Activity at 6.00uM (%)>
-83.4

> <Active>
0

$$$$
843464
  SciTegic01171417512D

 29 32  0  0  0  0            999 V2000
   -1.2964   -1.4973    0.0000 O   0  0
   -3.6486    1.3517    0.0000 O   0  0
   -6.5306    5.8930    0.0000 O   0  0
   -3.6288    3.1588    0.0000 O   0  0
   -1.2964    1.4973    0.0000 N   0  0
   -2.5812    5.2552    0.0000 N   0  0
   -2.5730    9.7547    0.0000 N   0  0
    0.0000    0.7486    0.0000 C   0  0
    0.0000   -0.7486    0.0000 C   0  0
   -2.6111    0.7486    0.0000 C   0  0
   -1.2907    2.9981    0.0000 C   0  0
   -2.5870    3.7544    0.0000 C   0  0
    1.2964    1.4973    0.0000 C   0  0
   -2.6111   -0.7486    0.0000 C   0  0
    1.2964   -1.4973    0.0000 C   0  0
   -3.8775    6.0115    0.0000 C   0  0
   -5.1811    5.2678    0.0000 C   0  0
   -1.2798    6.0029    0.0000 C   0  0
    2.5929    0.7486    0.0000 C   0  0
    2.5929   -0.7486    0.0000 C   0  0
   -1.2757    7.5037    0.0000 C   0  0
   -5.3236    3.7874    0.0000 C   0  0
   -7.5377    4.7814    0.0000 C   0  0
   -6.7918    3.4801    0.0000 C   0  0
   -2.5742    8.2547    0.0000 C   0  0
    0.0239    8.2528    0.0000 C   0  0
    0.0250    9.7528    0.0000 C   0  0
   -8.7308    4.9105    0.0000 C   0  0
   -1.2734   10.5038    0.0000 C   0  0
  1  9  1  0
  1 14  1  0
  2 10  2  0
  3 17  1  0
  3 23  1  0
  4 12  2  0
  5  8  1  0
  5 10  1  0
  5 11  1  0
  6 12  1  0
  6 16  1  0
  6 18  1  0
  7 25  2  0
  7 29  1  0
  8  9  1  0
  8 13  2  0
  9 15  2  0
 10 14  1  0
 11 12  1  0
 13 19  1  0
 15 20  1  0
 16 17  1  0
 17 22  2  0
 18 21  1  0
 19 20  2  0
 21 25  1  0
 21 26  2  0
 22 24  1  0
 23 24  2  0
 23 28  1  0
 26 27  1  0
 27 29  2  0
M  END
> <Name>
843464

> <Molecule Name>
843464

> <CDD Number>
CDD-174441

> <Synonyms>
CID 645760
MLS000074552
N-(5-Methyl-furan-2-ylmethyl)-2-(3-oxo-2,3-dihydro-benzo[1,4]oxazin-4-yl)-N-pyridin-3-ylmethyl-acetamide
SMR000007316

> <AID 2044: Luminescence Cell-Based/Microorganism Dose Confirmation HTS to Identify Inhibitors of T.Cruzi Replication: PubChem Activity Score>
66

> <AID 2044: Luminescence Cell-Based/Microorganism Dose Confirmation HTS to Identify Inhibitors of T.Cruzi Replication: PubChem Activity Outcome>
Active

> <AID 2044: Luminescence Cell-Based/Microorganism Dose Confirmation HTS to Identify Inhibitors of T.Cruzi Replication: EC50 (uM)>
0.276

> <AID 2044: Luminescence Cell-Based/Microorganism Dose Confirmation HTS to Identify Inhibitors of T.Cruzi Replication: EC50 Standard Error (uM)>
1.067

> <AID 2044: Luminescence Cell-Based/Microorganism Dose Confirmation HTS to Identify Inhibitors of T.Cruzi Replication: S0 (%)>
0

> <AID 2044: Luminescence Cell-Based/Microorganism Dose Confirmation HTS to Identify Inhibitors of T.Cruzi Replication: Slnf (%)>
-94.8

> <AID 2044: Luminescence Cell-Based/Microorganism Dose Confirmation HTS to Identify Inhibitors of T.Cruzi Replication: Hill Slope>
2.57

> <AID 2044: Luminescence Cell-Based/Microorganism Dose Confirmation HTS to Identify Inhibitors of T.Cruzi Replication: Number of Points>
14

> <AID 2044: Luminescence Cell-Based/Microorganism Dose Confirmation HTS to Identify Inhibitors of T.Cruzi Replication: Maximum Activity>
-95.8

> <AID 2044: Luminescence Cell-Based/Microorganism Dose Confirmation HTS to Identify Inhibitors of T.Cruzi Replication: T. cruzi Activity at 0.10uM (%)>
2.8

> <AID 2044: Luminescence Cell-Based/Microorganism Dose Confirmation HTS to Identify Inhibitors of T.Cruzi Replication: T. cruzi Activity at 0.19uM (%)>
-33.2

> <AID 2044: Luminescence Cell-Based/Microorganism Dose Confirmation HTS to Identify Inhibitors of T.Cruzi Replication: T. cruzi Activity at 0.38uM (%)>
-63.5

> <AID 2044: Luminescence Cell-Based/Microorganism Dose Confirmation HTS to Identify Inhibitors of T.Cruzi Replication: T. cruzi Activity at 0.80uM (%)>
-88.4

> <AID 2044: Luminescence Cell-Based/Microorganism Dose Confirmation HTS to Identify Inhibitors of T.Cruzi Replication: T. cruzi Activity at 1.60uM (%)>
-93.7

> <AID 2044: Luminescence Cell-Based/Microorganism Dose Confirmation HTS to Identify Inhibitors of T.Cruzi Replication: T. cruzi Activity at 3.00uM (%)>
-95.1

> <AID 2044: Luminescence Cell-Based/Microorganism Dose Confirmation HTS to Identify Inhibitors of T.Cruzi Replication: T. cruzi Activity at 6.00uM (%)>
-95.8

> <Active>
1

$$$$
843675
  SciTegic01171417512D

 27 30  0  0  0  0            999 V2000
    1.7138    1.2033    0.0000 S   0  0
   -3.6187    1.4919    0.0000 O   0  0
    4.2072    2.3788    0.0000 O   0  0
    1.7138   -1.2033    0.0000 N   0  0
    4.0872    0.0382    0.0000 N   0  0
    9.3214    1.4020    0.0000 N   0  0
   11.5850    0.1276    0.0000 N   0  0
   13.0593    2.7403    0.0000 N   0  0
    0.2917    0.7475    0.0000 C   0  0
    0.2917   -0.7475    0.0000 C   0  0
    2.5889    0.0182    0.0000 C   0  0
   -1.0028    1.5132    0.0000 C   0  0
    4.8208    1.3475    0.0000 C   0  0
   -1.0028   -1.5132    0.0000 C   0  0
   -2.3155    0.7475    0.0000 C   0  0
    6.3215    1.3677    0.0000 C   0  0
   -2.3155   -0.7475    0.0000 C   0  0
   10.8221    1.4192    0.0000 C   0  0
    7.0567    2.6752    0.0000 C   0  0
    7.0864    0.0773    0.0000 C   0  0
    8.5566    2.6924    0.0000 C   0  0
    8.5863    0.0945    0.0000 C   0  0
   11.5594    2.7255    0.0000 C   0  0
   13.0849    0.1423    0.0000 C   0  0
   -3.6267    2.9927    0.0000 C   0  0
   13.8221    1.4487    0.0000 C   0  0
   -4.6688    3.5878    0.0000 C   0  0
  1  9  1  0
  1 11  1  0
  2 15  1  0
  2 25  1  0
  3 13  2  0
  4 10  1  0
  4 11  2  0
  5 11  1  0
  5 13  1  0
  6 18  1  0
  6 21  1  0
  6 22  1  0
  7 18  1  0
  7 24  2  0
  8 23  1  0
  8 26  2  0
  9 10  1  0
  9 12  2  0
 10 14  2  0
 12 15  1  0
 13 16  1  0
 14 17  1  0
 15 17  2  0
 16 19  1  0
 16 20  1  0
 18 23  2  0
 19 21  1  0
 20 22  1  0
 24 26  1  0
 25 27  1  0
M  END
> <Name>
843675

> <Molecule Name>
843675

> <CDD Number>
CDD-209358

> <Synonyms>
1-Pyrazin-2-yl-piperidine-4-carboxylic acid (6-ethoxy-benzothiazol-2-yl)-amide
CID 645978
MLS000033504
SMR000006890

> <AID 2044: Luminescence Cell-Based/Microorganism Dose Confirmation HTS to Identify Inhibitors of T.Cruzi Replication: PubChem Activity Score>
56

> <AID 2044: Luminescence Cell-Based/Microorganism Dose Confirmation HTS to Identify Inhibitors of T.Cruzi Replication: PubChem Activity Outcome>
Active

> <AID 2044: Luminescence Cell-Based/Microorganism Dose Confirmation HTS to Identify Inhibitors of T.Cruzi Replication: EC50 (uM)>
2.483

> <AID 2044: Luminescence Cell-Based/Microorganism Dose Confirmation HTS to Identify Inhibitors of T.Cruzi Replication: EC50 Standard Error (uM)>
1.058

> <AID 2044: Luminescence Cell-Based/Microorganism Dose Confirmation HTS to Identify Inhibitors of T.Cruzi Replication: S0 (%)>
-5.8

> <AID 2044: Luminescence Cell-Based/Microorganism Dose Confirmation HTS to Identify Inhibitors of T.Cruzi Replication: Slnf (%)>
-100

> <AID 2044: Luminescence Cell-Based/Microorganism Dose Confirmation HTS to Identify Inhibitors of T.Cruzi Replication: Hill Slope>
2.52

> <AID 2044: Luminescence Cell-Based/Microorganism Dose Confirmation HTS to Identify Inhibitors of T.Cruzi Replication: Number of Points>
14

> <AID 2044: Luminescence Cell-Based/Microorganism Dose Confirmation HTS to Identify Inhibitors of T.Cruzi Replication: Maximum Activity>
-94.4

> <AID 2044: Luminescence Cell-Based/Microorganism Dose Confirmation HTS to Identify Inhibitors of T.Cruzi Replication: T. cruzi Activity at 0.10uM (%)>
-8.9

> <AID 2044: Luminescence Cell-Based/Microorganism Dose Confirmation HTS to Identify Inhibitors of T.Cruzi Replication: T. cruzi Activity at 0.19uM (%)>
-2.2

> <AID 2044: Luminescence Cell-Based/Microorganism Dose Confirmation HTS to Identify Inhibitors of T.Cruzi Replication: T. cruzi Activity at 0.38uM (%)>
-6.9

> <AID 2044: Luminescence Cell-Based/Microorganism Dose Confirmation HTS to Identify Inhibitors of T.Cruzi Replication: T. cruzi Activity at 0.75uM (%)>
-9.4

> <AID 2044: Luminescence Cell-Based/Microorganism Dose Confirmation HTS to Identify Inhibitors of T.Cruzi Replication: T. cruzi Activity at 1.50uM (%)>
-28.8

> <AID 2044: Luminescence Cell-Based/Microorganism Dose Confirmation HTS to Identify Inhibitors of T.Cruzi Replication: T. cruzi Activity at 3.00uM (%)>
-61

> <AID 2044: Luminescence Cell-Based/Microorganism Dose Confirmation HTS to Identify Inhibitors of T.Cruzi Replication: T. cruzi Activity at 6.00uM (%)>
-94.4

> <Active>
0

$$$$
843853
  SciTegic01171417512D

 27 30  0  0  1  0            999 V2000
   -0.9876   -1.5720    0.0000 S   0  0
    4.7294    0.1065    0.0000 O   0  0
    3.8956    2.2968    0.0000 O   0  0
    6.9974   -1.6416    0.0000 O   0  0
    0.9876    1.5922    0.0000 N   0  0
    8.6985   -0.0295    0.0000 N   0  0
    5.7278    4.4934    0.0000 N   0  0
    2.1968    0.6852    0.0000 C   0  0
   -0.2419    0.7054    0.0000 C   0  0
    0.2217   -0.7054    0.0000 C   0  0
    1.7333   -0.7256    0.0000 C   0  0
    3.6287    1.1268    0.0000 C   0  0
    6.1636    0.5486    0.0000 C   0  0
   -1.7333    0.7457    0.0000 C   0  0
   -2.1968   -0.7054    0.0000 C   0  0
    6.4973    2.0118    0.0000 C   0  0
    7.2642   -0.4717    0.0000 C   0  0
    0.9987    2.7921    0.0000 C   0  0
    5.3962    3.0305    0.0000 C   0  0
    7.9300    2.4562    0.0000 C   0  0
    9.7991   -1.0498    0.0000 C   0  0
    8.2616    3.9191    0.0000 C   0  0
   11.2553   -0.7474    0.0000 C   0  0
    9.6017   -2.5239    0.0000 C   0  0
    7.1605    4.9377    0.0000 C   0  0
   11.9837   -2.0587    0.0000 C   0  0
   10.9617   -3.1566    0.0000 C   0  0
  1 10  1  0
  1 15  1  0
  2 12  1  0
  2 13  1  0
  3 12  2  0
  4 17  2  0
  5  8  1  0
  5  9  1  0
  5 18  1  0
  6 17  1  0
  6 21  1  0
  7 19  2  0
  7 25  1  0
  8 11  2  0
  8 12  1  0
  9 10  2  0
  9 14  1  0
 10 11  1  0
 13 16  1  0
 13 17  1  0
 14 15  2  0
 16 19  1  0
 16 20  2  0
 20 22  1  0
 21 23  1  0
 21 24  1  0
 22 25  2  0
 23 26  1  0
 24 27  1  0
 26 27  1  0
M  END
> <Name>
843853

> <Molecule Name>
843853

> <CDD Number>
CDD-1437386

> <Synonyms>
4-Methyl-4H-thieno[3,2-b]pyrrole-5-carboxylic acid cyclopentylcarbamoyl-pyridin-3-yl-methyl ester
CID 646158
MLS000074901
SMR000008053

> <AID 2044: Luminescence Cell-Based/Microorganism Dose Confirmation HTS to Identify Inhibitors of T.Cruzi Replication: PubChem Activity Score>
63

> <AID 2044: Luminescence Cell-Based/Microorganism Dose Confirmation HTS to Identify Inhibitors of T.Cruzi Replication: PubChem Activity Outcome>
Active

> <AID 2044: Luminescence Cell-Based/Microorganism Dose Confirmation HTS to Identify Inhibitors of T.Cruzi Replication: EC50 (uM)>
0.489

> <AID 2044: Luminescence Cell-Based/Microorganism Dose Confirmation HTS to Identify Inhibitors of T.Cruzi Replication: EC50 Standard Error (uM)>
1.098

> <AID 2044: Luminescence Cell-Based/Microorganism Dose Confirmation HTS to Identify Inhibitors of T.Cruzi Replication: S0 (%)>
0.6

> <AID 2044: Luminescence Cell-Based/Microorganism Dose Confirmation HTS to Identify Inhibitors of T.Cruzi Replication: Slnf (%)>
-95.5

> <AID 2044: Luminescence Cell-Based/Microorganism Dose Confirmation HTS to Identify Inhibitors of T.Cruzi Replication: Hill Slope>
2.24

> <AID 2044: Luminescence Cell-Based/Microorganism Dose Confirmation HTS to Identify Inhibitors of T.Cruzi Replication: Number of Points>
13

> <AID 2044: Luminescence Cell-Based/Microorganism Dose Confirmation HTS to Identify Inhibitors of T.Cruzi Replication: Maximum Activity>
-95.4

> <AID 2044: Luminescence Cell-Based/Microorganism Dose Confirmation HTS to Identify Inhibitors of T.Cruzi Replication: T. cruzi Activity at 0.10uM (%)>
1.8

> <AID 2044: Luminescence Cell-Based/Microorganism Dose Confirmation HTS to Identify Inhibitors of T.Cruzi Replication: T. cruzi Activity at 0.19uM (%)>
-16.9

> <AID 2044: Luminescence Cell-Based/Microorganism Dose Confirmation HTS to Identify Inhibitors of T.Cruzi Replication: T. cruzi Activity at 0.38uM (%)>
-29.6

> <AID 2044: Luminescence Cell-Based/Microorganism Dose Confirmation HTS to Identify Inhibitors of T.Cruzi Replication: T. cruzi Activity at 0.75uM (%)>
-71.4

> <AID 2044: Luminescence Cell-Based/Microorganism Dose Confirmation HTS to Identify Inhibitors of T.Cruzi Replication: T. cruzi Activity at 1.50uM (%)>
-88.2

> <AID 2044: Luminescence Cell-Based/Microorganism Dose Confirmation HTS to Identify Inhibitors of T.Cruzi Replication: T. cruzi Activity at 3.00uM (%)>
-92.9

> <AID 2044: Luminescence Cell-Based/Microorganism Dose Confirmation HTS to Identify Inhibitors of T.Cruzi Replication: T. cruzi Activity at 6.00uM (%)>
-95.4

> <Active>
1

$$$$
844028
  SciTegic01171417512D

 29 33  0  0  0  0            999 V2000
   -8.2401    9.7633    0.0000 Cl  0  0
    1.2964    1.4973    0.0000 O   0  0
    1.2964   -1.4973    0.0000 O   0  0
   -6.6277    5.7133    0.0000 N   0  0
   -6.6246    3.3066    0.0000 N   0  0
   -3.9115    6.0267    0.0000 N   0  0
   -7.5013    4.5271    0.0000 N   0  0
   -2.5959    3.7676    0.0000 N   0  0
   -3.9091    1.5019    0.0000 N   0  0
   -5.2031    3.7643    0.0000 C   0  0
   -5.2050    5.2593    0.0000 C   0  0
   -3.9067    3.0027    0.0000 C   0  0
   -2.5978    5.2626    0.0000 C   0  0
   -2.6111    0.7486    0.0000 C   0  0
   -7.0969    7.1365    0.0000 C   0  0
   -8.5661    7.4430    0.0000 C   0  0
    0.0000    0.7486    0.0000 C   0  0
    0.0000   -0.7486    0.0000 C   0  0
   -1.2964    1.4973    0.0000 C   0  0
   -2.6111   -0.7486    0.0000 C   0  0
   -1.2964   -1.4973    0.0000 C   0  0
   -9.0379    8.8669    0.0000 C   0  0
   -1.5580    5.8617    0.0000 C   0  0
   -9.5635    6.3225    0.0000 C   0  0
  -10.5069    9.1703    0.0000 C   0  0
    2.5929    0.7486    0.0000 C   0  0
    2.5929   -0.7486    0.0000 C   0  0
  -11.0325    6.6259    0.0000 C   0  0
  -11.5042    8.0498    0.0000 C   0  0
  1 22  1  0
  2 17  1  0
  2 26  1  0
  3 18  1  0
  3 27  1  0
  4  7  1  0
  4 11  1  0
  4 15  1  0
  5  7  2  0
  5 10  1  0
  6 11  2  0
  6 13  1  0
  8 12  1  0
  8 13  2  0
  9 12  1  0
  9 14  1  0
 10 11  1  0
 10 12  2  0
 13 23  1  0
 14 19  1  0
 14 20  2  0
 15 16  1  0
 16 22  1  0
 16 24  2  0
 17 18  1  0
 17 19  2  0
 18 21  2  0
 20 21  1  0
 22 25  2  0
 24 28  1  0
 25 29  1  0
 26 27  1  0
 28 29  2  0
M  END
> <Name>
844028

> <Molecule Name>
844028

> <CDD Number>
CDD-325033

> <Synonyms>
CID 646338
MLS000034177
SMR000007991
[3-(2-Chloro-benzyl)-5-methyl-3H-[1,2,3]triazolo[4,5-d]pyrimidin-7-yl]-(2,3-dihydro-benzo[1,4]dioxin-6-yl)-amine

> <AID 2044: Luminescence Cell-Based/Microorganism Dose Confirmation HTS to Identify Inhibitors of T.Cruzi Replication: PubChem Activity Score>
56

> <AID 2044: Luminescence Cell-Based/Microorganism Dose Confirmation HTS to Identify Inhibitors of T.Cruzi Replication: PubChem Activity Outcome>
Active

> <AID 2044: Luminescence Cell-Based/Microorganism Dose Confirmation HTS to Identify Inhibitors of T.Cruzi Replication: EC50 (uM)>
2.737

> <AID 2044: Luminescence Cell-Based/Microorganism Dose Confirmation HTS to Identify Inhibitors of T.Cruzi Replication: EC50 Standard Error (uM)>
1.054

> <AID 2044: Luminescence Cell-Based/Microorganism Dose Confirmation HTS to Identify Inhibitors of T.Cruzi Replication: S0 (%)>
-2.3

> <AID 2044: Luminescence Cell-Based/Microorganism Dose Confirmation HTS to Identify Inhibitors of T.Cruzi Replication: Slnf (%)>
-100

> <AID 2044: Luminescence Cell-Based/Microorganism Dose Confirmation HTS to Identify Inhibitors of T.Cruzi Replication: Hill Slope>
1.84

> <AID 2044: Luminescence Cell-Based/Microorganism Dose Confirmation HTS to Identify Inhibitors of T.Cruzi Replication: Number of Points>
14

> <AID 2044: Luminescence Cell-Based/Microorganism Dose Confirmation HTS to Identify Inhibitors of T.Cruzi Replication: Maximum Activity>
-80.6

> <AID 2044: Luminescence Cell-Based/Microorganism Dose Confirmation HTS to Identify Inhibitors of T.Cruzi Replication: T. cruzi Activity at 0.10uM (%)>
-3.1

> <AID 2044: Luminescence Cell-Based/Microorganism Dose Confirmation HTS to Identify Inhibitors of T.Cruzi Replication: T. cruzi Activity at 0.19uM (%)>
-3.4

> <AID 2044: Luminescence Cell-Based/Microorganism Dose Confirmation HTS to Identify Inhibitors of T.Cruzi Replication: T. cruzi Activity at 0.38uM (%)>
-3.3

> <AID 2044: Luminescence Cell-Based/Microorganism Dose Confirmation HTS to Identify Inhibitors of T.Cruzi Replication: T. cruzi Activity at 0.80uM (%)>
-12.7

> <AID 2044: Luminescence Cell-Based/Microorganism Dose Confirmation HTS to Identify Inhibitors of T.Cruzi Replication: T. cruzi Activity at 1.60uM (%)>
-27.6

> <AID 2044: Luminescence Cell-Based/Microorganism Dose Confirmation HTS to Identify Inhibitors of T.Cruzi Replication: T. cruzi Activity at 3.00uM (%)>
-56.4

> <AID 2044: Luminescence Cell-Based/Microorganism Dose Confirmation HTS to Identify Inhibitors of T.Cruzi Replication: T. cruzi Activity at 6.00uM (%)>
-80.6

> <Active>
0

$$$$
844143
  SciTegic01171417512D

 25 28  0  0  0  0            999 V2000
    1.7138   -1.2033    0.0000 S   0  0
   13.7984    2.2306    0.0000 S   0  0
    8.5268    2.7464    0.0000 O   0  0
    1.7138    1.2033    0.0000 N   0  0
    7.0761    0.2776    0.0000 N   0  0
   10.7070    1.8865    0.0000 N   0  0
    2.5889    0.0182    0.0000 C   0  0
    0.2917   -0.7475    0.0000 C   0  0
    0.2917    0.7475    0.0000 C   0  0
    4.0896    0.0290    0.0000 C   0  0
    4.9397   -1.2009    0.0000 C   0  0
    4.7275    1.3885    0.0000 C   0  0
   -1.0028   -1.5132    0.0000 C   0  0
   -1.0028    1.5132    0.0000 C   0  0
    6.4347   -1.0784    0.0000 C   0  0
    6.2225    1.5111    0.0000 C   0  0
   -2.3155   -0.7475    0.0000 C   0  0
   -2.3155    0.7475    0.0000 C   0  0
    8.5716    0.4033    0.0000 C   0  0
    9.2114    1.7609    0.0000 C   0  0
   12.8423    3.3698    0.0000 C   0  0
   11.3468    3.2442    0.0000 C   0  0
   13.6002    4.6495    0.0000 C   0  0
   15.1824    2.8091    0.0000 C   0  0
   15.0599    4.3041    0.0000 C   0  0
  1  7  1  0
  1  8  1  0
  2 21  1  0
  2 24  1  0
  3 20  2  0
  4  7  2  0
  4  9  1  0
  5 15  1  0
  5 16  1  0
  5 19  1  0
  6 20  1  0
  6 22  1  0
  7 10  1  0
  8  9  1  0
  8 13  2  0
  9 14  2  0
 10 11  1  0
 10 12  1  0
 11 15  1  0
 12 16  1  0
 13 17  1  0
 14 18  1  0
 17 18  2  0
 19 20  1  0
 21 22  1  0
 21 23  2  0
 23 25  1  0
 24 25  2  0
M  END
> <Name>
844143

> <Molecule Name>
844143

> <CDD Number>
CDD-288114

> <Synonyms>
2-(4-Benzothiazol-2-yl-piperidin-1-yl)-N-thiophen-2-ylmethyl-acetamide
CID 646459
MLS000068446
SMR000007042

> <AID 2044: Luminescence Cell-Based/Microorganism Dose Confirmation HTS to Identify Inhibitors of T.Cruzi Replication: PubChem Activity Score>
62

> <AID 2044: Luminescence Cell-Based/Microorganism Dose Confirmation HTS to Identify Inhibitors of T.Cruzi Replication: PubChem Activity Outcome>
Active

> <AID 2044: Luminescence Cell-Based/Microorganism Dose Confirmation HTS to Identify Inhibitors of T.Cruzi Replication: EC50 (uM)>
0.646

> <AID 2044: Luminescence Cell-Based/Microorganism Dose Confirmation HTS to Identify Inhibitors of T.Cruzi Replication: EC50 Standard Error (uM)>
1.131

> <AID 2044: Luminescence Cell-Based/Microorganism Dose Confirmation HTS to Identify Inhibitors of T.Cruzi Replication: S0 (%)>
0

> <AID 2044: Luminescence Cell-Based/Microorganism Dose Confirmation HTS to Identify Inhibitors of T.Cruzi Replication: Slnf (%)>
-100

> <AID 2044: Luminescence Cell-Based/Microorganism Dose Confirmation HTS to Identify Inhibitors of T.Cruzi Replication: Hill Slope>
1.91

> <AID 2044: Luminescence Cell-Based/Microorganism Dose Confirmation HTS to Identify Inhibitors of T.Cruzi Replication: Number of Points>
12

> <AID 2044: Luminescence Cell-Based/Microorganism Dose Confirmation HTS to Identify Inhibitors of T.Cruzi Replication: Maximum Activity>
-97.4

> <AID 2044: Luminescence Cell-Based/Microorganism Dose Confirmation HTS to Identify Inhibitors of T.Cruzi Replication: T. cruzi Activity at 0.10uM (%)>
10.7

> <AID 2044: Luminescence Cell-Based/Microorganism Dose Confirmation HTS to Identify Inhibitors of T.Cruzi Replication: T. cruzi Activity at 0.19uM (%)>
-5.3

> <AID 2044: Luminescence Cell-Based/Microorganism Dose Confirmation HTS to Identify Inhibitors of T.Cruzi Replication: T. cruzi Activity at 0.38uM (%)>
-29.8

> <AID 2044: Luminescence Cell-Based/Microorganism Dose Confirmation HTS to Identify Inhibitors of T.Cruzi Replication: T. cruzi Activity at 0.80uM (%)>
-65.3

> <AID 2044: Luminescence Cell-Based/Microorganism Dose Confirmation HTS to Identify Inhibitors of T.Cruzi Replication: T. cruzi Activity at 1.60uM (%)>
-74.6

> <AID 2044: Luminescence Cell-Based/Microorganism Dose Confirmation HTS to Identify Inhibitors of T.Cruzi Replication: T. cruzi Activity at 3.00uM (%)>
-97.4

> <Active>
1

$$$$
844358
  SciTegic01171417512D

 31 35  0  0  1  0            999 V2000
    1.7138   -1.2033    0.0000 S   0  0
   10.9142   -0.8429    0.0000 S   0  0
    8.4823    3.0564    0.0000 N   0  0
    7.0761    0.2776    0.0000 N   0  0
    4.0896    0.0290    0.0000 N   0  0
   10.6759    2.0178    0.0000 N   0  0
    9.5117    4.1474    0.0000 N   0  0
   10.8674    3.5055    0.0000 N   0  0
    1.7138    1.2033    0.0000 N   0  0
    8.5716    0.4022    0.0000 C   0  0
    9.2111    1.7600    0.0000 C   0  0
    6.9950    3.2363    0.0000 C   0  0
    9.4270   -0.8310    0.0000 C   0  0
    2.5889    0.0182    0.0000 C   0  0
    6.4347   -1.0784    0.0000 C   0  0
    6.2225    1.5111    0.0000 C   0  0
    0.2917   -0.7475    0.0000 C   0  0
    0.2917    0.7475    0.0000 C   0  0
    4.9397   -1.2009    0.0000 C   0  0
    4.7275    1.3885    0.0000 C   0  0
    8.9227   -2.2302    0.0000 C   0  0
    6.0932    2.0366    0.0000 C   0  0
    6.5244    4.3402    0.0000 C   0  0
    5.8037    3.3810    0.0000 C   0  0
   -1.0028   -1.5132    0.0000 C   0  0
   -1.0028    1.5132    0.0000 C   0  0
   11.3493   -2.2784    0.0000 C   0  0
   10.1185   -3.1358    0.0000 C   0  0
   -2.3155   -0.7475    0.0000 C   0  0
   -2.3155    0.7475    0.0000 C   0  0
    4.9019    2.1807    0.0000 C   0  0
  1 14  1  0
  1 17  1  0
  2 13  1  0
  2 27  1  0
  3  7  1  0
  3 11  1  0
  3 12  1  0
  4 10  1  0
  4 15  1  0
  4 16  1  0
  5 14  1  0
  5 19  1  0
  5 20  1  0
  6  8  1  0
  6 11  2  0
  7  8  2  0
  9 14  2  0
  9 18  1  0
 10 11  1  0
 10 13  1  0
 12 22  1  0
 12 23  1  0
 12 24  1  0
 13 21  2  0
 15 19  1  0
 16 20  1  0
 17 18  1  0
 17 25  2  0
 18 26  2  0
 21 28  1  0
 22 31  1  0
 25 29  1  0
 26 30  1  0
 27 28  2  0
 29 30  2  0
M  END
> <Name>
844358

> <Molecule Name>
844358

> <CDD Number>
CDD-1433585

> <Synonyms>
2-(4-{[1-(1,1-Dimethyl-propyl)-1H-tetrazol-5-yl]-thiophen-2-yl-methyl}-piperazin-1-yl)-benzothiazole
CID 646678
MLS000033594
SMR000003951

> <AID 2044: Luminescence Cell-Based/Microorganism Dose Confirmation HTS to Identify Inhibitors of T.Cruzi Replication: PubChem Activity Score>
57

> <AID 2044: Luminescence Cell-Based/Microorganism Dose Confirmation HTS to Identify Inhibitors of T.Cruzi Replication: PubChem Activity Outcome>
Active

> <AID 2044: Luminescence Cell-Based/Microorganism Dose Confirmation HTS to Identify Inhibitors of T.Cruzi Replication: EC50 (uM)>
1.964

> <AID 2044: Luminescence Cell-Based/Microorganism Dose Confirmation HTS to Identify Inhibitors of T.Cruzi Replication: EC50 Standard Error (uM)>
1.174

> <AID 2044: Luminescence Cell-Based/Microorganism Dose Confirmation HTS to Identify Inhibitors of T.Cruzi Replication: S0 (%)>
13.5

> <AID 2044: Luminescence Cell-Based/Microorganism Dose Confirmation HTS to Identify Inhibitors of T.Cruzi Replication: Slnf (%)>
-100

> <AID 2044: Luminescence Cell-Based/Microorganism Dose Confirmation HTS to Identify Inhibitors of T.Cruzi Replication: Hill Slope>
1.59

> <AID 2044: Luminescence Cell-Based/Microorganism Dose Confirmation HTS to Identify Inhibitors of T.Cruzi Replication: Number of Points>
12

> <AID 2044: Luminescence Cell-Based/Microorganism Dose Confirmation HTS to Identify Inhibitors of T.Cruzi Replication: Maximum Activity>
-97.8

> <AID 2044: Luminescence Cell-Based/Microorganism Dose Confirmation HTS to Identify Inhibitors of T.Cruzi Replication: T. cruzi Activity at 0.10uM (%)>
18.7

> <AID 2044: Luminescence Cell-Based/Microorganism Dose Confirmation HTS to Identify Inhibitors of T.Cruzi Replication: T. cruzi Activity at 0.19uM (%)>
12.3

> <AID 2044: Luminescence Cell-Based/Microorganism Dose Confirmation HTS to Identify Inhibitors of T.Cruzi Replication: T. cruzi Activity at 0.38uM (%)>
2.6

> <AID 2044: Luminescence Cell-Based/Microorganism Dose Confirmation HTS to Identify Inhibitors of T.Cruzi Replication: T. cruzi Activity at 0.75uM (%)>
-13.5

> <AID 2044: Luminescence Cell-Based/Microorganism Dose Confirmation HTS to Identify Inhibitors of T.Cruzi Replication: T. cruzi Activity at 1.50uM (%)>
-33.1

> <AID 2044: Luminescence Cell-Based/Microorganism Dose Confirmation HTS to Identify Inhibitors of T.Cruzi Replication: T. cruzi Activity at 3.00uM (%)>
-49

> <AID 2044: Luminescence Cell-Based/Microorganism Dose Confirmation HTS to Identify Inhibitors of T.Cruzi Replication: T. cruzi Activity at 6.00uM (%)>
-97.8

> <Active>
0

$$$$
844483
  SciTegic01171417512D

 24 24  0  0  1  0            999 V2000
    8.4626   -6.3856    0.0000 Cl  0  0
    3.8056   -3.8679    0.0000 O   0  0
    3.5939   -7.8779    0.0000 O   0  0
    5.4051   -6.3907    0.0000 O   0  0
    4.1104  -13.0522    0.0000 N   0  0
    2.5951   -3.0039    0.0000 C   0  0
    3.3372   -5.2929    0.0000 C   0  0
    2.5973   -1.5031    0.0000 C   0  0
    4.2111   -6.5099    0.0000 C   0  0
    1.3786   -3.8595    0.0000 C   0  0
    1.8372   -5.2877    0.0000 C   0  0
    1.2990   -0.7500    0.0000 C   0  0
    1.2990    0.7500    0.0000 C   0  0
    0.0000   -1.5000    0.0000 C   0  0
    3.6375   -0.9049    0.0000 C   0  0
    4.4693   -9.0970    0.0000 C   0  0
    0.0000    1.5000    0.0000 C   0  0
   -1.2990   -0.7500    0.0000 C   0  0
   -1.2990    0.7500    0.0000 C   0  0
    3.8521  -10.4651    0.0000 C   0  0
    5.6634   -8.9778    0.0000 C   0  0
    4.7275  -11.6841    0.0000 C   0  0
    4.8103  -14.0269    0.0000 C   0  0
    2.9163  -13.1714    0.0000 C   0  0
  2  6  1  0
  2  7  1  0
  3  9  1  0
  3 16  1  0
  4  9  2  0
  5 22  1  0
  5 23  1  0
  5 24  1  0
  6  8  1  0
  6 10  2  0
  7  9  1  0
  7 11  2  0
  8 12  1  0
  8 15  1  0
 10 11  1  0
 12 13  2  0
 12 14  1  0
 13 17  1  0
 14 18  2  0
 16 20  1  0
 16 21  1  0
 17 19  2  0
 18 19  1  0
 20 22  1  0
M  END
> <Name>
844483

> <Molecule Name>
844483

> <CDD Number>
CDD-1507934

> <Synonyms>
5-(1-Phenyl-ethyl)-furan-2-carboxylic acid 3-dimethylamino-1-methyl-propyl ester
CID 6603020
MLS000070670
SMR000011046

> <AID 2044: Luminescence Cell-Based/Microorganism Dose Confirmation HTS to Identify Inhibitors of T.Cruzi Replication: PubChem Activity Score>
61

> <AID 2044: Luminescence Cell-Based/Microorganism Dose Confirmation HTS to Identify Inhibitors of T.Cruzi Replication: PubChem Activity Outcome>
Active

> <AID 2044: Luminescence Cell-Based/Microorganism Dose Confirmation HTS to Identify Inhibitors of T.Cruzi Replication: EC50 (uM)>
0.845

> <AID 2044: Luminescence Cell-Based/Microorganism Dose Confirmation HTS to Identify Inhibitors of T.Cruzi Replication: EC50 Standard Error (uM)>
1.057

> <AID 2044: Luminescence Cell-Based/Microorganism Dose Confirmation HTS to Identify Inhibitors of T.Cruzi Replication: S0 (%)>
-22.2

> <AID 2044: Luminescence Cell-Based/Microorganism Dose Confirmation HTS to Identify Inhibitors of T.Cruzi Replication: Slnf (%)>
-97.1

> <AID 2044: Luminescence Cell-Based/Microorganism Dose Confirmation HTS to Identify Inhibitors of T.Cruzi Replication: Hill Slope>
2.76

> <AID 2044: Luminescence Cell-Based/Microorganism Dose Confirmation HTS to Identify Inhibitors of T.Cruzi Replication: Number of Points>
14

> <AID 2044: Luminescence Cell-Based/Microorganism Dose Confirmation HTS to Identify Inhibitors of T.Cruzi Replication: Maximum Activity>
-97.4

> <AID 2044: Luminescence Cell-Based/Microorganism Dose Confirmation HTS to Identify Inhibitors of T.Cruzi Replication: T. cruzi Activity at 0.10uM (%)>
-20

> <AID 2044: Luminescence Cell-Based/Microorganism Dose Confirmation HTS to Identify Inhibitors of T.Cruzi Replication: T. cruzi Activity at 0.19uM (%)>
-27.2

> <AID 2044: Luminescence Cell-Based/Microorganism Dose Confirmation HTS to Identify Inhibitors of T.Cruzi Replication: T. cruzi Activity at 0.38uM (%)>
-27.9

> <AID 2044: Luminescence Cell-Based/Microorganism Dose Confirmation HTS to Identify Inhibitors of T.Cruzi Replication: T. cruzi Activity at 0.80uM (%)>
-57.4

> <AID 2044: Luminescence Cell-Based/Microorganism Dose Confirmation HTS to Identify Inhibitors of T.Cruzi Replication: T. cruzi Activity at 1.60uM (%)>
-85.8

> <AID 2044: Luminescence Cell-Based/Microorganism Dose Confirmation HTS to Identify Inhibitors of T.Cruzi Replication: T. cruzi Activity at 3.00uM (%)>
-94.3

> <AID 2044: Luminescence Cell-Based/Microorganism Dose Confirmation HTS to Identify Inhibitors of T.Cruzi Replication: T. cruzi Activity at 6.00uM (%)>
-97.4

> <Active>
1

$$$$
844525
  SciTegic01171417512D

 26 29  0  0  1  0            999 V2000
    3.7503    5.4153    0.0000 S   0  0
    4.0381    0.8288    0.0000 N   0  0
    1.2785    2.2729    0.0000 N   0  0
    5.2193    2.9491    0.0000 N   0  0
    5.5100    0.5395    0.0000 N   0  0
    6.2400    1.8499    0.0000 N   0  0
    2.5680    3.0405    0.0000 C   0  0
    3.8776    2.3074    0.0000 C   0  0
    0.0000    0.0000    0.0000 C   0  0
    2.5471    4.5412    0.0000 C   0  0
    2.9325   -0.1821    0.0000 C   0  0
    1.2785    0.7306    0.0000 C   0  0
    0.0000    3.0035    0.0000 C   0  0
   -1.2988    0.7306    0.0000 C   0  0
    1.3235    5.3865    0.0000 C   0  0
   -1.2988   -0.7509    0.0000 C   0  0
    1.2785   -0.7509    0.0000 C   0  0
   -1.2988    2.2729    0.0000 C   0  0
    3.1902   -1.3541    0.0000 C   0  0
    1.7886    0.1803    0.0000 C   0  0
    2.0465   -0.9914    0.0000 C   0  0
    3.2699    6.8363    0.0000 C   0  0
    1.7700    6.8185    0.0000 C   0  0
   -1.2988   -2.2526    0.0000 C   0  0
    1.2785   -2.2526    0.0000 C   0  0
    0.0000   -3.0238    0.0000 C   0  0
  1 10  1  0
  1 22  1  0
  2  5  1  0
  2  8  1  0
  2 11  1  0
  3  7  1  0
  3 12  1  0
  3 13  1  0
  4  6  1  0
  4  8  2  0
  5  6  2  0
  7  8  1  0
  7 10  1  0
  9 12  1  0
  9 14  1  0
  9 16  1  0
  9 17  1  0
 10 15  2  0
 11 19  1  0
 11 20  1  0
 11 21  1  0
 13 18  1  0
 14 18  1  0
 15 23  1  0
 16 24  1  0
 17 25  1  0
 22 23  2  0
 24 26  1  0
 25 26  1  0
M  END
> <Name>
844525

> <Molecule Name>
844525

> <CDD Number>
CDD-1433584

> <Synonyms>
2-[(1-tert-Butyl-1H-tetrazol-5-yl)-thiophen-2-yl-methyl]-2-aza-spiro[5.5]undecane
CID 646852
MLS000033564
SMR000003960

> <AID 2044: Luminescence Cell-Based/Microorganism Dose Confirmation HTS to Identify Inhibitors of T.Cruzi Replication: PubChem Activity Score>
57

> <AID 2044: Luminescence Cell-Based/Microorganism Dose Confirmation HTS to Identify Inhibitors of T.Cruzi Replication: PubChem Activity Outcome>
Active

> <AID 2044: Luminescence Cell-Based/Microorganism Dose Confirmation HTS to Identify Inhibitors of T.Cruzi Replication: EC50 (uM)>
2.152

> <AID 2044: Luminescence Cell-Based/Microorganism Dose Confirmation HTS to Identify Inhibitors of T.Cruzi Replication: EC50 Standard Error (uM)>
1.1

> <AID 2044: Luminescence Cell-Based/Microorganism Dose Confirmation HTS to Identify Inhibitors of T.Cruzi Replication: S0 (%)>
-8.6

> <AID 2044: Luminescence Cell-Based/Microorganism Dose Confirmation HTS to Identify Inhibitors of T.Cruzi Replication: Slnf (%)>
-100

> <AID 2044: Luminescence Cell-Based/Microorganism Dose Confirmation HTS to Identify Inhibitors of T.Cruzi Replication: Hill Slope>
1.93

> <AID 2044: Luminescence Cell-Based/Microorganism Dose Confirmation HTS to Identify Inhibitors of T.Cruzi Replication: Number of Points>
12

> <AID 2044: Luminescence Cell-Based/Microorganism Dose Confirmation HTS to Identify Inhibitors of T.Cruzi Replication: Maximum Activity>
-99

> <AID 2044: Luminescence Cell-Based/Microorganism Dose Confirmation HTS to Identify Inhibitors of T.Cruzi Replication: T. cruzi Activity at 0.10uM (%)>
-1.7

> <AID 2044: Luminescence Cell-Based/Microorganism Dose Confirmation HTS to Identify Inhibitors of T.Cruzi Replication: T. cruzi Activity at 0.19uM (%)>
-13.9

> <AID 2044: Luminescence Cell-Based/Microorganism Dose Confirmation HTS to Identify Inhibitors of T.Cruzi Replication: T. cruzi Activity at 0.38uM (%)>
-18

> <AID 2044: Luminescence Cell-Based/Microorganism Dose Confirmation HTS to Identify Inhibitors of T.Cruzi Replication: T. cruzi Activity at 0.80uM (%)>
-20.5

> <AID 2044: Luminescence Cell-Based/Microorganism Dose Confirmation HTS to Identify Inhibitors of T.Cruzi Replication: T. cruzi Activity at 1.60uM (%)>
-42.4

> <AID 2044: Luminescence Cell-Based/Microorganism Dose Confirmation HTS to Identify Inhibitors of T.Cruzi Replication: T. cruzi Activity at 3.00uM (%)>
-64.7

> <AID 2044: Luminescence Cell-Based/Microorganism Dose Confirmation HTS to Identify Inhibitors of T.Cruzi Replication: T. cruzi Activity at 6.00uM (%)>
-99

> <Active>
0

$$$$
844552
  SciTegic01171417512D

 29 32  0  0  0  0            999 V2000
    1.7138   -1.2033    0.0000 O   0  0
    4.3957    2.3477    0.0000 O   0  0
   12.7167   -5.7753    0.0000 O   0  0
   11.2302   -3.3264    0.0000 O   0  0
    1.7138    1.2033    0.0000 N   0  0
    6.9041   -2.7716    0.0000 N   0  0
    2.5889    0.0182    0.0000 C   0  0
    4.0896    0.0290    0.0000 C   0  0
    0.2917    0.7475    0.0000 C   0  0
    0.2917   -0.7475    0.0000 C   0  0
    4.9234    1.2700    0.0000 C   0  0
    4.7453   -1.3220    0.0000 C   0  0
   -1.0028    1.5132    0.0000 C   0  0
    6.2418   -1.4248    0.0000 C   0  0
   -1.0028   -1.5132    0.0000 C   0  0
   -2.3155    0.7475    0.0000 C   0  0
    6.4199    1.1671    0.0000 C   0  0
   -2.3155   -0.7475    0.0000 C   0  0
    7.0791   -0.1803    0.0000 C   0  0
    9.0639   -4.2191    0.0000 C   0  0
   10.5604   -4.3220    0.0000 C   0  0
    8.4015   -2.8724    0.0000 C   0  0
   11.2196   -5.6694    0.0000 C   0  0
   -3.6187    1.4919    0.0000 C   0  0
    8.2266   -5.4638    0.0000 C   0  0
   10.3823   -6.9140    0.0000 C   0  0
    8.8859   -6.8112    0.0000 C   0  0
   -3.6251    2.6919    0.0000 C   0  0
   13.2425   -6.8540    0.0000 C   0  0
  1  7  1  0
  1 10  1  0
  2 11  1  0
  3 23  1  0
  3 29  1  0
  4 21  1  0
  5  7  2  0
  5  9  1  0
  6 14  1  0
  6 22  2  0
  7  8  1  0
  8 11  1  0
  8 12  2  0
  9 10  1  0
  9 13  2  0
 10 15  2  0
 11 17  2  0
 12 14  1  0
 13 16  1  0
 14 19  2  0
 15 18  1  0
 16 18  2  0
 16 24  1  0
 17 19  1  0
 20 21  1  0
 20 22  1  0
 20 25  2  0
 21 23  2  0
 23 26  1  0
 24 28  1  0
 25 27  1  0
 26 27  2  0
M  END
> <Name>
844552

> <Molecule Name>
844552

> <CDD Number>
CDD-175976

> <Synonyms>
CID 5751386
MLS000029761
SMR000001298

> <AID 2044: Luminescence Cell-Based/Microorganism Dose Confirmation HTS to Identify Inhibitors of T.Cruzi Replication: PubChem Activity Score>
56

> <AID 2044: Luminescence Cell-Based/Microorganism Dose Confirmation HTS to Identify Inhibitors of T.Cruzi Replication: PubChem Activity Outcome>
Active

> <AID 2044: Luminescence Cell-Based/Microorganism Dose Confirmation HTS to Identify Inhibitors of T.Cruzi Replication: EC50 (uM)>
2.45

> <AID 2044: Luminescence Cell-Based/Microorganism Dose Confirmation HTS to Identify Inhibitors of T.Cruzi Replication: EC50 Standard Error (uM)>
1.085

> <AID 2044: Luminescence Cell-Based/Microorganism Dose Confirmation HTS to Identify Inhibitors of T.Cruzi Replication: S0 (%)>
-4.3

> <AID 2044: Luminescence Cell-Based/Microorganism Dose Confirmation HTS to Identify Inhibitors of T.Cruzi Replication: Slnf (%)>
-100

> <AID 2044: Luminescence Cell-Based/Microorganism Dose Confirmation HTS to Identify Inhibitors of T.Cruzi Replication: Hill Slope>
3.86

> <AID 2044: Luminescence Cell-Based/Microorganism Dose Confirmation HTS to Identify Inhibitors of T.Cruzi Replication: Number of Points>
12

> <AID 2044: Luminescence Cell-Based/Microorganism Dose Confirmation HTS to Identify Inhibitors of T.Cruzi Replication: Maximum Activity>
-70.2

> <AID 2044: Luminescence Cell-Based/Microorganism Dose Confirmation HTS to Identify Inhibitors of T.Cruzi Replication: T. cruzi Activity at 0.10uM (%)>
7.4

> <AID 2044: Luminescence Cell-Based/Microorganism Dose Confirmation HTS to Identify Inhibitors of T.Cruzi Replication: T. cruzi Activity at 0.19uM (%)>
-6.5

> <AID 2044: Luminescence Cell-Based/Microorganism Dose Confirmation HTS to Identify Inhibitors of T.Cruzi Replication: T. cruzi Activity at 0.38uM (%)>
-10.7

> <AID 2044: Luminescence Cell-Based/Microorganism Dose Confirmation HTS to Identify Inhibitors of T.Cruzi Replication: T. cruzi Activity at 0.75uM (%)>
-9

> <AID 2044: Luminescence Cell-Based/Microorganism Dose Confirmation HTS to Identify Inhibitors of T.Cruzi Replication: T. cruzi Activity at 1.50uM (%)>
-16

> <AID 2044: Luminescence Cell-Based/Microorganism Dose Confirmation HTS to Identify Inhibitors of T.Cruzi Replication: T. cruzi Activity at 3.00uM (%)>
-70.2

> <Active>
0

$$$$
844645
  SciTegic01171417512D

 26 29  0  0  0  0            999 V2000
    7.8295  -11.9617    0.0000 O   0  0
    5.2214  -10.4789    0.0000 N   0  0
    0.0102   -7.5017    0.0000 N   0  0
    1.3002   -3.7488    0.0000 N   0  0
    1.3026   -5.2488    0.0000 N   0  0
    0.0000   -3.0008    0.0000 C   0  0
    0.0000   -1.5000    0.0000 C   0  0
    0.0048   -6.0009    0.0000 C   0  0
    3.9180   -9.7351    0.0000 C   0  0
    1.3123   -8.2482    0.0000 C   0  0
    1.2990   -0.7500    0.0000 C   0  0
   -1.2978   -3.7529    0.0000 C   0  0
   -1.2955   -5.2529    0.0000 C   0  0
    2.6227  -10.4916    0.0000 C   0  0
    3.9104   -8.2351    0.0000 C   0  0
    1.3199   -9.7482    0.0000 C   0  0
    2.6076   -7.4917    0.0000 C   0  0
   -1.2990   -0.7500    0.0000 C   0  0
    5.2315  -11.9789    0.0000 C   0  0
    6.5156   -9.7203    0.0000 C   0  0
    1.2990    0.7500    0.0000 C   0  0
   -1.2990    0.7500    0.0000 C   0  0
    0.0000    1.5000    0.0000 C   0  0
    6.5355  -12.7203    0.0000 C   0  0
    7.8195  -10.4617    0.0000 C   0  0
    2.3383   -1.3500    0.0000 C   0  0
  1 24  1  0
  1 25  1  0
  2  9  1  0
  2 19  1  0
  2 20  1  0
  3  8  1  0
  3 10  1  0
  4  5  2  0
  4  6  1  0
  5  8  1  0
  6  7  1  0
  6 12  2  0
  7 11  1  0
  7 18  2  0
  8 13  2  0
  9 14  2  0
  9 15  1  0
 10 16  2  0
 10 17  1  0
 11 21  2  0
 11 26  1  0
 12 13  1  0
 14 16  1  0
 15 17  2  0
 18 22  1  0
 19 24  1  0
 20 25  1  0
 21 23  1  0
 22 23  2  0
M  END
> <Name>
844645

> <Molecule Name>
844645

> <CDD Number>
CDD-229257

> <Synonyms>
(4-Morpholin-4-yl-phenyl)-(6-o-tolyl-pyridazin-3-yl)-amine
CID 646977
MLS000076246
SMR000007231

> <AID 2044: Luminescence Cell-Based/Microorganism Dose Confirmation HTS to Identify Inhibitors of T.Cruzi Replication: PubChem Activity Score>
58

> <AID 2044: Luminescence Cell-Based/Microorganism Dose Confirmation HTS to Identify Inhibitors of T.Cruzi Replication: PubChem Activity Outcome>
Active

> <AID 2044: Luminescence Cell-Based/Microorganism Dose Confirmation HTS to Identify Inhibitors of T.Cruzi Replication: EC50 (uM)>
1.415

> <AID 2044: Luminescence Cell-Based/Microorganism Dose Confirmation HTS to Identify Inhibitors of T.Cruzi Replication: EC50 Standard Error (uM)>
1.103

> <AID 2044: Luminescence Cell-Based/Microorganism Dose Confirmation HTS to Identify Inhibitors of T.Cruzi Replication: S0 (%)>
-6.9

> <AID 2044: Luminescence Cell-Based/Microorganism Dose Confirmation HTS to Identify Inhibitors of T.Cruzi Replication: Slnf (%)>
-100

> <AID 2044: Luminescence Cell-Based/Microorganism Dose Confirmation HTS to Identify Inhibitors of T.Cruzi Replication: Hill Slope>
2.99

> <AID 2044: Luminescence Cell-Based/Microorganism Dose Confirmation HTS to Identify Inhibitors of T.Cruzi Replication: Number of Points>
13

> <AID 2044: Luminescence Cell-Based/Microorganism Dose Confirmation HTS to Identify Inhibitors of T.Cruzi Replication: Maximum Activity>
-100.5

> <AID 2044: Luminescence Cell-Based/Microorganism Dose Confirmation HTS to Identify Inhibitors of T.Cruzi Replication: T. cruzi Activity at 0.10uM (%)>
3.5

> <AID 2044: Luminescence Cell-Based/Microorganism Dose Confirmation HTS to Identify Inhibitors of T.Cruzi Replication: T. cruzi Activity at 0.19uM (%)>
-13

> <AID 2044: Luminescence Cell-Based/Microorganism Dose Confirmation HTS to Identify Inhibitors of T.Cruzi Replication: T. cruzi Activity at 0.38uM (%)>
-6.4

> <AID 2044: Luminescence Cell-Based/Microorganism Dose Confirmation HTS to Identify Inhibitors of T.Cruzi Replication: T. cruzi Activity at 0.75uM (%)>
-21.6

> <AID 2044: Luminescence Cell-Based/Microorganism Dose Confirmation HTS to Identify Inhibitors of T.Cruzi Replication: T. cruzi Activity at 1.50uM (%)>
-55.5

> <AID 2044: Luminescence Cell-Based/Microorganism Dose Confirmation HTS to Identify Inhibitors of T.Cruzi Replication: T. cruzi Activity at 3.00uM (%)>
-93.4

> <AID 2044: Luminescence Cell-Based/Microorganism Dose Confirmation HTS to Identify Inhibitors of T.Cruzi Replication: T. cruzi Activity at 6.00uM (%)>
-100.5

> <Active>
0

$$$$
845118
  SciTegic01171417512D

 13 14  0  0  0  0            999 V2000
    1.3786   -3.8595    0.0000 S   0  0
    4.9460   -3.4943    0.0000 O   0  0
    2.5951   -3.0039    0.0000 N   0  0
    3.8056   -3.8679    0.0000 C   0  0
    2.5973   -1.5031    0.0000 C   0  0
    1.2990   -0.7500    0.0000 C   0  0
    3.3372   -5.2929    0.0000 C   0  0
    1.8372   -5.2877    0.0000 C   0  0
    1.2990    0.7500    0.0000 C   0  0
    0.0000   -1.5000    0.0000 C   0  0
    0.0000    1.5000    0.0000 C   0  0
   -1.2990   -0.7500    0.0000 C   0  0
   -1.2990    0.7500    0.0000 C   0  0
  1  3  1  0
  1  8  1  0
  2  4  2  0
  3  4  1  0
  3  5  1  0
  4  7  1  0
  5  6  1  0
  6  9  2  0
  6 10  1  0
  7  8  2  0
  9 11  1  0
 10 12  2  0
 11 13  2  0
 12 13  1  0
M  END
> <Name>
845118

> <Molecule Name>
845118

> <CDD Number>
CDD-160511

> <Synonyms>
2-Benzyl-isothiazol-3-one
CID 647455
MLS000031979
SMR000012107

> <AID 2044: Luminescence Cell-Based/Microorganism Dose Confirmation HTS to Identify Inhibitors of T.Cruzi Replication: PubChem Activity Score>
60

> <AID 2044: Luminescence Cell-Based/Microorganism Dose Confirmation HTS to Identify Inhibitors of T.Cruzi Replication: PubChem Activity Outcome>
Active

> <AID 2044: Luminescence Cell-Based/Microorganism Dose Confirmation HTS to Identify Inhibitors of T.Cruzi Replication: EC50 (uM)>
1.096

> <AID 2044: Luminescence Cell-Based/Microorganism Dose Confirmation HTS to Identify Inhibitors of T.Cruzi Replication: EC50 Standard Error (uM)>
1.08

> <AID 2044: Luminescence Cell-Based/Microorganism Dose Confirmation HTS to Identify Inhibitors of T.Cruzi Replication: S0 (%)>
-20.3

> <AID 2044: Luminescence Cell-Based/Microorganism Dose Confirmation HTS to Identify Inhibitors of T.Cruzi Replication: Slnf (%)>
-94.3

> <AID 2044: Luminescence Cell-Based/Microorganism Dose Confirmation HTS to Identify Inhibitors of T.Cruzi Replication: Hill Slope>
2.7

> <AID 2044: Luminescence Cell-Based/Microorganism Dose Confirmation HTS to Identify Inhibitors of T.Cruzi Replication: Number of Points>
14

> <AID 2044: Luminescence Cell-Based/Microorganism Dose Confirmation HTS to Identify Inhibitors of T.Cruzi Replication: Maximum Activity>
-93.6

> <AID 2044: Luminescence Cell-Based/Microorganism Dose Confirmation HTS to Identify Inhibitors of T.Cruzi Replication: T. cruzi Activity at 0.10uM (%)>
-25.4

> <AID 2044: Luminescence Cell-Based/Microorganism Dose Confirmation HTS to Identify Inhibitors of T.Cruzi Replication: T. cruzi Activity at 0.19uM (%)>
-18.5

> <AID 2044: Luminescence Cell-Based/Microorganism Dose Confirmation HTS to Identify Inhibitors of T.Cruzi Replication: T. cruzi Activity at 0.38uM (%)>
-20.2

> <AID 2044: Luminescence Cell-Based/Microorganism Dose Confirmation HTS to Identify Inhibitors of T.Cruzi Replication: T. cruzi Activity at 0.80uM (%)>
-44.8

> <AID 2044: Luminescence Cell-Based/Microorganism Dose Confirmation HTS to Identify Inhibitors of T.Cruzi Replication: T. cruzi Activity at 1.60uM (%)>
-73

> <AID 2044: Luminescence Cell-Based/Microorganism Dose Confirmation HTS to Identify Inhibitors of T.Cruzi Replication: T. cruzi Activity at 3.00uM (%)>
-90.3

> <AID 2044: Luminescence Cell-Based/Microorganism Dose Confirmation HTS to Identify Inhibitors of T.Cruzi Replication: T. cruzi Activity at 6.00uM (%)>
-93.6

> <Active>
0

$$$$
845207
  SciTegic01171417512D

 20 22  0  0  0  0            999 V2000
   -3.6288    3.1588    0.0000 O   0  0
   -1.2907    2.9981    0.0000 N   0  0
    1.2964    1.4973    0.0000 N   0  0
   -3.8757    6.0130    0.0000 N   0  0
   -1.2688    7.4976    0.0000 N   0  0
    0.0000    0.7486    0.0000 C   0  0
   -1.2964    1.4973    0.0000 C   0  0
    0.0000   -0.7486    0.0000 C   0  0
   -2.5870    3.7544    0.0000 C   0  0
   -2.5812    5.2552    0.0000 C   0  0
   -2.6111    0.7486    0.0000 C   0  0
   -1.2964   -1.4973    0.0000 C   0  0
    1.2964   -1.4973    0.0000 C   0  0
   -1.2777    5.9976    0.0000 C   0  0
   -2.6111   -0.7486    0.0000 C   0  0
   -2.5634    8.2553    0.0000 C   0  0
    2.5929    0.7486    0.0000 C   0  0
   -3.8669    7.5130    0.0000 C   0  0
    2.5929   -0.7486    0.0000 C   0  0
   -2.5563    9.4552    0.0000 C   0  0
  1  9  2  0
  2  7  1  0
  2  9  1  0
  3  6  2  0
  3 17  1  0
  4 10  2  0
  4 18  1  0
  5 14  2  0
  5 16  1  0
  6  7  1  0
  6  8  1  0
  7 11  2  0
  8 12  1  0
  8 13  2  0
  9 10  1  0
 10 14  1  0
 11 15  1  0
 12 15  2  0
 13 19  1  0
 16 18  2  0
 16 20  1  0
 17 19  2  0
M  END
> <Name>
845207

> <Molecule Name>
845207

> <CDD Number>
CDD-1433217

> <Synonyms>
5-Methyl-pyrazine-2-carboxylic acid quinolin-8-ylamide
CID 647549
MLS000033120
SMR000006036

> <AID 2044: Luminescence Cell-Based/Microorganism Dose Confirmation HTS to Identify Inhibitors of T.Cruzi Replication: PubChem Activity Score>
57

> <AID 2044: Luminescence Cell-Based/Microorganism Dose Confirmation HTS to Identify Inhibitors of T.Cruzi Replication: PubChem Activity Outcome>
Active

> <AID 2044: Luminescence Cell-Based/Microorganism Dose Confirmation HTS to Identify Inhibitors of T.Cruzi Replication: EC50 (uM)>
2.222

> <AID 2044: Luminescence Cell-Based/Microorganism Dose Confirmation HTS to Identify Inhibitors of T.Cruzi Replication: EC50 Standard Error (uM)>
1.174

> <AID 2044: Luminescence Cell-Based/Microorganism Dose Confirmation HTS to Identify Inhibitors of T.Cruzi Replication: S0 (%)>
23.4

> <AID 2044: Luminescence Cell-Based/Microorganism Dose Confirmation HTS to Identify Inhibitors of T.Cruzi Replication: Slnf (%)>
-100

> <AID 2044: Luminescence Cell-Based/Microorganism Dose Confirmation HTS to Identify Inhibitors of T.Cruzi Replication: Hill Slope>
1.12

> <AID 2044: Luminescence Cell-Based/Microorganism Dose Confirmation HTS to Identify Inhibitors of T.Cruzi Replication: Number of Points>
14

> <AID 2044: Luminescence Cell-Based/Microorganism Dose Confirmation HTS to Identify Inhibitors of T.Cruzi Replication: Maximum Activity>
-66.7

> <AID 2044: Luminescence Cell-Based/Microorganism Dose Confirmation HTS to Identify Inhibitors of T.Cruzi Replication: T. cruzi Activity at 0.10uM (%)>
20.7

> <AID 2044: Luminescence Cell-Based/Microorganism Dose Confirmation HTS to Identify Inhibitors of T.Cruzi Replication: T. cruzi Activity at 0.19uM (%)>
8.6

> <AID 2044: Luminescence Cell-Based/Microorganism Dose Confirmation HTS to Identify Inhibitors of T.Cruzi Replication: T. cruzi Activity at 0.38uM (%)>
17.5

> <AID 2044: Luminescence Cell-Based/Microorganism Dose Confirmation HTS to Identify Inhibitors of T.Cruzi Replication: T. cruzi Activity at 0.80uM (%)>
-9.3

> <AID 2044: Luminescence Cell-Based/Microorganism Dose Confirmation HTS to Identify Inhibitors of T.Cruzi Replication: T. cruzi Activity at 1.60uM (%)>
-26.9

> <AID 2044: Luminescence Cell-Based/Microorganism Dose Confirmation HTS to Identify Inhibitors of T.Cruzi Replication: T. cruzi Activity at 3.00uM (%)>
-51.3

> <AID 2044: Luminescence Cell-Based/Microorganism Dose Confirmation HTS to Identify Inhibitors of T.Cruzi Replication: T. cruzi Activity at 6.00uM (%)>
-66.7

> <Active>
0

$$$$
845300
  SciTegic01171417512D

 20 20  0  0  1  0            999 V2000
    8.9915   -2.2535    0.0000 Cl  0  0
    3.6375   -0.9049    0.0000 O   0  0
    1.2859   -5.2502    0.0000 N   0  0
    2.5951   -3.0039    0.0000 C   0  0
    2.5973   -1.5031    0.0000 C   0  0
    3.8933   -3.7570    0.0000 C   0  0
    1.2990   -0.7500    0.0000 C   0  0
    1.2925   -3.7494    0.0000 C   0  0
    3.8934   -5.2570    0.0000 C   0  0
    5.1925   -3.0070    0.0000 C   0  0
    1.2990    0.7500    0.0000 C   0  0
    0.0000   -1.5000    0.0000 C   0  0
    5.1924   -6.0070    0.0000 C   0  0
    6.4915   -3.7571    0.0000 C   0  0
    0.0000    1.5000    0.0000 C   0  0
   -1.2990   -0.7500    0.0000 C   0  0
    6.4915   -5.2571    0.0000 C   0  0
   -1.2990    0.7500    0.0000 C   0  0
    0.2444   -5.8462    0.0000 C   0  0
    2.3226   -5.8545    0.0000 C   0  0
  2  5  2  0
  3  8  1  0
  3 19  1  0
  3 20  1  0
  4  5  1  0
  4  6  1  0
  4  8  1  0
  5  7  1  0
  6  9  2  0
  6 10  1  0
  7 11  2  0
  7 12  1  0
  9 13  1  0
 10 14  2  0
 11 15  1  0
 12 16  2  0
 13 17  2  0
 14 17  1  0
 15 18  2  0
 16 18  1  0
M  END
> <Name>
845300

> <Molecule Name>
845300

> <CDD Number>
CDD-1418654

> <Synonyms>
3-Dimethylamino-1,2-diphenyl-propan-1-one
CID 91378
MLS000077224
SMR000008711

> <AID 2044: Luminescence Cell-Based/Microorganism Dose Confirmation HTS to Identify Inhibitors of T.Cruzi Replication: PubChem Activity Score>
55

> <AID 2044: Luminescence Cell-Based/Microorganism Dose Confirmation HTS to Identify Inhibitors of T.Cruzi Replication: PubChem Activity Outcome>
Active

> <AID 2044: Luminescence Cell-Based/Microorganism Dose Confirmation HTS to Identify Inhibitors of T.Cruzi Replication: EC50 (uM)>
3.596

> <AID 2044: Luminescence Cell-Based/Microorganism Dose Confirmation HTS to Identify Inhibitors of T.Cruzi Replication: EC50 Standard Error (uM)>
1.14

> <AID 2044: Luminescence Cell-Based/Microorganism Dose Confirmation HTS to Identify Inhibitors of T.Cruzi Replication: S0 (%)>
9.3

> <AID 2044: Luminescence Cell-Based/Microorganism Dose Confirmation HTS to Identify Inhibitors of T.Cruzi Replication: Slnf (%)>
-100

> <AID 2044: Luminescence Cell-Based/Microorganism Dose Confirmation HTS to Identify Inhibitors of T.Cruzi Replication: Hill Slope>
3.11

> <AID 2044: Luminescence Cell-Based/Microorganism Dose Confirmation HTS to Identify Inhibitors of T.Cruzi Replication: Number of Points>
11

> <AID 2044: Luminescence Cell-Based/Microorganism Dose Confirmation HTS to Identify Inhibitors of T.Cruzi Replication: Maximum Activity>
-30.2

> <AID 2044: Luminescence Cell-Based/Microorganism Dose Confirmation HTS to Identify Inhibitors of T.Cruzi Replication: T. cruzi Activity at 0.10uM (%)>
13.2

> <AID 2044: Luminescence Cell-Based/Microorganism Dose Confirmation HTS to Identify Inhibitors of T.Cruzi Replication: T. cruzi Activity at 0.19uM (%)>
5.8

> <AID 2044: Luminescence Cell-Based/Microorganism Dose Confirmation HTS to Identify Inhibitors of T.Cruzi Replication: T. cruzi Activity at 0.38uM (%)>
2.1

> <AID 2044: Luminescence Cell-Based/Microorganism Dose Confirmation HTS to Identify Inhibitors of T.Cruzi Replication: T. cruzi Activity at 0.80uM (%)>
12.3

> <AID 2044: Luminescence Cell-Based/Microorganism Dose Confirmation HTS to Identify Inhibitors of T.Cruzi Replication: T. cruzi Activity at 1.60uM (%)>
0.2

> <AID 2044: Luminescence Cell-Based/Microorganism Dose Confirmation HTS to Identify Inhibitors of T.Cruzi Replication: T. cruzi Activity at 3.00uM (%)>
-30.2

> <Active>
0

$$$$
845667
  SciTegic01171417512D

 26 29  0  0  0  0            999 V2000
   -1.2928    2.6973    0.0000 O   0  0
   -5.2090   -0.4555    0.0000 O   0  0
   -7.8146   -0.7583    0.0000 O   0  0
   -2.6111    0.7486    0.0000 N   0  0
   -1.2964   -1.4973    0.0000 N   0  0
   -3.9122    1.4966    0.0000 N   0  0
   -2.6111   -0.7486    0.0000 C   0  0
   -1.2964    1.4973    0.0000 C   0  0
    0.0000    0.7486    0.0000 C   0  0
    0.0000   -0.7486    0.0000 C   0  0
   -3.9086   -1.5029    0.0000 C   0  0
   -5.2109    0.7445    0.0000 C   0  0
   -6.5121    1.4924    0.0000 C   0  0
    1.2964    1.4973    0.0000 C   0  0
    1.2964   -1.4973    0.0000 C   0  0
   -5.3154   -1.0985    0.0000 C   0  0
   -4.2421   -2.9283    0.0000 C   0  0
   -7.8113    0.7426    0.0000 C   0  0
   -5.6936   -2.5500    0.0000 C   0  0
    2.5929    0.7486    0.0000 C   0  0
    2.5929   -0.7486    0.0000 C   0  0
   -6.5121    2.9924    0.0000 C   0  0
   -9.1103    1.4927    0.0000 C   0  0
   -7.8110    3.7426    0.0000 C   0  0
   -9.1101    2.9927    0.0000 C   0  0
   -8.8548   -1.3566    0.0000 C   0  0
  1  8  2  0
  2 12  2  0
  3 18  1  0
  3 26  1  0
  4  6  1  0
  4  7  1  0
  4  8  1  0
  5  7  2  0
  5 10  1  0
  6 12  1  0
  7 11  1  0
  8  9  1  0
  9 10  1  0
  9 14  2  0
 10 15  2  0
 11 16  1  0
 11 17  1  0
 12 13  1  0
 13 18  1  0
 13 22  2  0
 14 20  1  0
 15 21  1  0
 16 19  1  0
 17 19  1  0
 18 23  2  0
 20 21  2  0
 22 24  1  0
 23 25  1  0
 24 25  2  0
M  END
> <Name>
845667

> <Molecule Name>
845667

> <CDD Number>
CDD-302263

> <Synonyms>
CID 648030
MLS000074623
N-(2-Cyclobutyl-4-oxo-4H-quinazolin-3-yl)-2-methoxy-benzamide
SMR000007500

> <AID 2044: Luminescence Cell-Based/Microorganism Dose Confirmation HTS to Identify Inhibitors of T.Cruzi Replication: PubChem Activity Score>
57

> <AID 2044: Luminescence Cell-Based/Microorganism Dose Confirmation HTS to Identify Inhibitors of T.Cruzi Replication: PubChem Activity Outcome>
Active

> <AID 2044: Luminescence Cell-Based/Microorganism Dose Confirmation HTS to Identify Inhibitors of T.Cruzi Replication: EC50 (uM)>
2.134

> <AID 2044: Luminescence Cell-Based/Microorganism Dose Confirmation HTS to Identify Inhibitors of T.Cruzi Replication: EC50 Standard Error (uM)>
1.369

> <AID 2044: Luminescence Cell-Based/Microorganism Dose Confirmation HTS to Identify Inhibitors of T.Cruzi Replication: S0 (%)>
-25

> <AID 2044: Luminescence Cell-Based/Microorganism Dose Confirmation HTS to Identify Inhibitors of T.Cruzi Replication: Slnf (%)>
-100

> <AID 2044: Luminescence Cell-Based/Microorganism Dose Confirmation HTS to Identify Inhibitors of T.Cruzi Replication: Hill Slope>
0.96

> <AID 2044: Luminescence Cell-Based/Microorganism Dose Confirmation HTS to Identify Inhibitors of T.Cruzi Replication: Number of Points>
12

> <AID 2044: Luminescence Cell-Based/Microorganism Dose Confirmation HTS to Identify Inhibitors of T.Cruzi Replication: Maximum Activity>
-71.1

> <AID 2044: Luminescence Cell-Based/Microorganism Dose Confirmation HTS to Identify Inhibitors of T.Cruzi Replication: T. cruzi Activity at 0.10uM (%)>
-35

> <AID 2044: Luminescence Cell-Based/Microorganism Dose Confirmation HTS to Identify Inhibitors of T.Cruzi Replication: T. cruzi Activity at 0.19uM (%)>
-28

> <AID 2044: Luminescence Cell-Based/Microorganism Dose Confirmation HTS to Identify Inhibitors of T.Cruzi Replication: T. cruzi Activity at 0.38uM (%)>
-35.7

> <AID 2044: Luminescence Cell-Based/Microorganism Dose Confirmation HTS to Identify Inhibitors of T.Cruzi Replication: T. cruzi Activity at 0.80uM (%)>
-48.3

> <AID 2044: Luminescence Cell-Based/Microorganism Dose Confirmation HTS to Identify Inhibitors of T.Cruzi Replication: T. cruzi Activity at 1.60uM (%)>
-53.1

> <AID 2044: Luminescence Cell-Based/Microorganism Dose Confirmation HTS to Identify Inhibitors of T.Cruzi Replication: T. cruzi Activity at 3.00uM (%)>
-71.1

> <Active>
0

$$$$
845760
  SciTegic01171417512D

 25 27  0  0  0  0            999 V2000
   -2.6003   -1.4978    0.0000 S   0  0
    3.6384   -0.9011    0.0000 F   0  0
    2.5984   -2.7004    0.0000 F   0  0
    3.6377   -2.1009    0.0000 F   0  0
    1.2121    3.8625    0.0000 O   0  0
   -1.2990    0.7500    0.0000 N   0  0
    0.0000   -4.2008    0.0000 N   0  0
   -7.7985   -2.9932    0.0000 N   0  0
    1.2990   -0.7500    0.0000 C   0  0
    0.0000   -1.5000    0.0000 C   0  0
   -1.2990   -0.7500    0.0000 C   0  0
    0.0000    1.5000    0.0000 C   0  0
    2.5988   -1.5004    0.0000 C   0  0
    1.2990    0.7500    0.0000 C   0  0
    0.0000    3.0008    0.0000 C   0  0
    0.0000   -3.0008    0.0000 C   0  0
   -1.2149    3.8587    0.0000 C   0  0
   -3.8990   -0.7455    0.0000 C   0  0
    0.7463    5.2884    0.0000 C   0  0
   -0.7537    5.2860    0.0000 C   0  0
   -5.2003   -1.4932    0.0000 C   0  0
   -6.4994   -0.7433    0.0000 C   0  0
   -5.2004   -2.9933    0.0000 C   0  0
   -7.7985   -1.4932    0.0000 C   0  0
   -6.4995   -3.7433    0.0000 C   0  0
  1 11  1  0
  1 18  1  0
  2 13  1  0
  3 13  1  0
  4 13  1  0
  5 15  1  0
  5 19  1  0
  6 11  1  0
  6 12  2  0
  7 16  3  0
  8 24  2  0
  8 25  1  0
  9 10  1  0
  9 13  1  0
  9 14  2  0
 10 11  2  0
 10 16  1  0
 12 14  1  0
 12 15  1  0
 15 17  2  0
 17 20  1  0
 18 21  1  0
 19 20  2  0
 21 22  2  0
 21 23  1  0
 22 24  1  0
 23 25  2  0
M  END
> <Name>
845760

> <Molecule Name>
845760

> <CDD Number>
CDD-300527

> <Synonyms>
6-Furan-2-yl-2-(pyridin-4-ylmethylsulfanyl)-4-trifluoromethyl-nicotinonitrile
CID 648122
MLS000033528
SMR000014025

> <AID 2044: Luminescence Cell-Based/Microorganism Dose Confirmation HTS to Identify Inhibitors of T.Cruzi Replication: PubChem Activity Score>
60

> <AID 2044: Luminescence Cell-Based/Microorganism Dose Confirmation HTS to Identify Inhibitors of T.Cruzi Replication: PubChem Activity Outcome>
Active

> <AID 2044: Luminescence Cell-Based/Microorganism Dose Confirmation HTS to Identify Inhibitors of T.Cruzi Replication: EC50 (uM)>
0.975

> <AID 2044: Luminescence Cell-Based/Microorganism Dose Confirmation HTS to Identify Inhibitors of T.Cruzi Replication: EC50 Standard Error (uM)>
1.133

> <AID 2044: Luminescence Cell-Based/Microorganism Dose Confirmation HTS to Identify Inhibitors of T.Cruzi Replication: S0 (%)>
-24.3

> <AID 2044: Luminescence Cell-Based/Microorganism Dose Confirmation HTS to Identify Inhibitors of T.Cruzi Replication: Slnf (%)>
-100

> <AID 2044: Luminescence Cell-Based/Microorganism Dose Confirmation HTS to Identify Inhibitors of T.Cruzi Replication: Hill Slope>
2.14

> <AID 2044: Luminescence Cell-Based/Microorganism Dose Confirmation HTS to Identify Inhibitors of T.Cruzi Replication: Number of Points>
12

> <AID 2044: Luminescence Cell-Based/Microorganism Dose Confirmation HTS to Identify Inhibitors of T.Cruzi Replication: Maximum Activity>
-96

> <AID 2044: Luminescence Cell-Based/Microorganism Dose Confirmation HTS to Identify Inhibitors of T.Cruzi Replication: T. cruzi Activity at 0.10uM (%)>
-22.3

> <AID 2044: Luminescence Cell-Based/Microorganism Dose Confirmation HTS to Identify Inhibitors of T.Cruzi Replication: T. cruzi Activity at 0.19uM (%)>
-28.2

> <AID 2044: Luminescence Cell-Based/Microorganism Dose Confirmation HTS to Identify Inhibitors of T.Cruzi Replication: T. cruzi Activity at 0.38uM (%)>
-35.2

> <AID 2044: Luminescence Cell-Based/Microorganism Dose Confirmation HTS to Identify Inhibitors of T.Cruzi Replication: T. cruzi Activity at 0.80uM (%)>
-52.8

> <AID 2044: Luminescence Cell-Based/Microorganism Dose Confirmation HTS to Identify Inhibitors of T.Cruzi Replication: T. cruzi Activity at 1.60uM (%)>
-80.2

> <AID 2044: Luminescence Cell-Based/Microorganism Dose Confirmation HTS to Identify Inhibitors of T.Cruzi Replication: T. cruzi Activity at 3.00uM (%)>
-96

> <Active>
1

$$$$
845932
  SciTegic01171417512D

 25 28  0  0  0  0            999 V2000
    1.2600    1.8600    0.0000 N   0  0
    0.0000   -0.3300    0.0000 N   0  0
    2.5070    4.1010    0.0000 N   0  0
    2.5020   -3.0312    0.0000 N   0  0
   -0.1175    7.0816    0.0000 N   0  0
    1.2600    0.4000    0.0000 C   0  0
    2.5200    2.6000    0.0000 C   0  0
   -1.2800    1.8600    0.0000 C   0  0
    2.5200   -0.3300    0.0000 C   0  0
    3.8000    1.8600    0.0000 C   0  0
    3.8000    0.4000    0.0000 C   0  0
   -1.2800    0.4000    0.0000 C   0  0
   -2.5200    2.6000    0.0000 C   0  0
    5.0500    2.5700    0.0000 C   0  0
    5.0500   -0.3600    0.0000 C   0  0
   -2.5200   -0.3300    0.0000 C   0  0
    2.5101   -1.8312    0.0000 C   0  0
   -3.7800    1.8600    0.0000 C   0  0
    6.3600    1.8600    0.0000 C   0  0
    6.3600    0.4000    0.0000 C   0  0
   -3.7800    0.4000    0.0000 C   0  0
    1.2013    4.8409    0.0000 C   0  0
    1.1882    6.3416    0.0000 C   0  0
   -0.1280    8.2815    0.0000 C   0  0
   -1.1517    6.4729    0.0000 C   0  0
  1  6  1  0
  1  7  1  0
  1  8  1  0
  2  6  2  0
  2 12  1  0
  3  7  1  0
  3 22  1  0
  4 17  3  0
  5 23  1  0
  5 24  1  0
  5 25  1  0
  6  9  1  0
  7 10  2  0
  8 12  1  0
  8 13  2  0
  9 11  2  0
  9 17  1  0
 10 11  1  0
 10 14  1  0
 11 15  1  0
 12 16  2  0
 13 18  1  0
 14 19  1  0
 15 20  1  0
 16 21  1  0
 18 21  2  0
 19 20  1  0
 22 23  1  0
M  END
> <Name>
845932

> <Molecule Name>
845932

> <CDD Number>
CDD-173923

> <Synonyms>
11-(2-Dimethylamino-ethylamino)-7,8,9,10-tetrahydro-benzo[4,5]imidazo[1,2-b]isoquinoline-6-carbonitrile
CID 648300
MLS000075166
SMR000014786

> <AID 2044: Luminescence Cell-Based/Microorganism Dose Confirmation HTS to Identify Inhibitors of T.Cruzi Replication: PubChem Activity Score>
70

> <AID 2044: Luminescence Cell-Based/Microorganism Dose Confirmation HTS to Identify Inhibitors of T.Cruzi Replication: PubChem Activity Outcome>
Active

> <AID 2044: Luminescence Cell-Based/Microorganism Dose Confirmation HTS to Identify Inhibitors of T.Cruzi Replication: EC50 (uM)>
< 0.1

> <AID 2044: Luminescence Cell-Based/Microorganism Dose Confirmation HTS to Identify Inhibitors of T.Cruzi Replication: S0 (%)>
0

> <AID 2044: Luminescence Cell-Based/Microorganism Dose Confirmation HTS to Identify Inhibitors of T.Cruzi Replication: Slnf (%)>
-108.8

> <AID 2044: Luminescence Cell-Based/Microorganism Dose Confirmation HTS to Identify Inhibitors of T.Cruzi Replication: Hill Slope>
0.57

> <AID 2044: Luminescence Cell-Based/Microorganism Dose Confirmation HTS to Identify Inhibitors of T.Cruzi Replication: Number of Points>
14

> <AID 2044: Luminescence Cell-Based/Microorganism Dose Confirmation HTS to Identify Inhibitors of T.Cruzi Replication: Maximum Activity>
-98.2

> <AID 2044: Luminescence Cell-Based/Microorganism Dose Confirmation HTS to Identify Inhibitors of T.Cruzi Replication: T. cruzi Activity at 0.10uM (%)>
-65.6

> <AID 2044: Luminescence Cell-Based/Microorganism Dose Confirmation HTS to Identify Inhibitors of T.Cruzi Replication: T. cruzi Activity at 0.19uM (%)>
-64.7

> <AID 2044: Luminescence Cell-Based/Microorganism Dose Confirmation HTS to Identify Inhibitors of T.Cruzi Replication: T. cruzi Activity at 0.38uM (%)>
-73.8

> <AID 2044: Luminescence Cell-Based/Microorganism Dose Confirmation HTS to Identify Inhibitors of T.Cruzi Replication: T. cruzi Activity at 0.75uM (%)>
-93.5

> <AID 2044: Luminescence Cell-Based/Microorganism Dose Confirmation HTS to Identify Inhibitors of T.Cruzi Replication: T. cruzi Activity at 1.50uM (%)>
-96.3

> <AID 2044: Luminescence Cell-Based/Microorganism Dose Confirmation HTS to Identify Inhibitors of T.Cruzi Replication: T. cruzi Activity at 3.00uM (%)>
-97.6

> <AID 2044: Luminescence Cell-Based/Microorganism Dose Confirmation HTS to Identify Inhibitors of T.Cruzi Replication: T. cruzi Activity at 6.00uM (%)>
-98.2

> <Active>
1

$$$$
846178
  SciTegic01171417512D

 37 41  0  0  1  0            999 V2000
    2.3305    5.4059    0.0000 O   0  0
   -5.2567    3.6212    0.0000 O   0  0
   -1.3053    2.9958    0.0000 N   0  0
    1.2752    7.5130    0.0000 N   0  0
    0.1311   -0.7380    0.0000 N   0  0
    1.3432    1.3647    0.0000 N   0  0
    1.5985   -1.0489    0.0000 N   0  0
    2.3476    0.2507    0.0000 N   0  0
   -1.3180    7.5062    0.0000 C   0  0
   -0.0233    8.2581    0.0000 C   0  0
   -0.0068    5.2482    0.0000 C   0  0
   -1.3065    1.4950    0.0000 C   0  0
   -0.0078    0.7428    0.0000 C   0  0
    1.2880    6.0002    0.0000 C   0  0
   -1.3144    6.0091    0.0000 C   0  0
   -0.0063    3.7475    0.0000 C   0  0
   -2.6165    8.2513    0.0000 C   0  0
   -0.0269    9.7552    0.0000 C   0  0
   -2.6041    3.7480    0.0000 C   0  0
   -2.6202    9.7484    0.0000 C   0  0
   -1.3254   10.5003    0.0000 C   0  0
   -2.6086    0.7487    0.0000 C   0  0
   -3.9053    3.0003    0.0000 C   0  0
   -0.9872   -1.7349    0.0000 C   0  0
   -3.4813    7.7491    0.0000 C   0  0
    1.0108   10.3578    0.0000 C   0  0
   -4.0431    1.5194    0.0000 C   0  0
   -0.6834   -3.2047    0.0000 C   0  0
   -2.6131   -0.4513    0.0000 C   0  0
   -1.8037   -4.2034    0.0000 C   0  0
   -6.2604    2.5065    0.0000 C   0  0
   -5.5104    1.2075    0.0000 C   0  0
   -1.5023   -5.6728    0.0000 C   0  0
   -3.2271   -3.7299    0.0000 C   0  0
   -2.6240   -6.6687    0.0000 C   0  0
   -4.3489   -4.7258    0.0000 C   0  0
   -4.0473   -6.1951    0.0000 C   0  0
  1 14  1  0
  2 23  1  0
  2 31  1  0
  3 12  1  0
  3 16  1  0
  3 19  1  0
  4 10  1  0
  4 14  2  0
  5  7  1  0
  5 13  1  0
  5 24  1  0
  6  8  1  0
  6 13  2  0
  7  8  2  0
  9 10  1  0
  9 15  1  0
  9 17  2  0
 10 18  2  0
 11 14  1  0
 11 15  2  0
 11 16  1  0
 12 13  1  0
 12 22  1  0
 17 20  1  0
 17 25  1  0
 18 21  1  0
 18 26  1  0
 19 23  1  0
 20 21  2  0
 22 29  1  0
 23 27  2  0
 24 28  1  0
 27 32  1  0
 28 30  1  0
 30 33  2  0
 30 34  1  0
 31 32  2  0
 33 35  1  0
 34 36  2  0
 35 37  2  0
 36 37  1  0
M  END
> <Name>
846178

> <Molecule Name>
846178

> <CDD Number>
CDD-1451882

> <Synonyms>
3-({Furan-2-ylmethyl-[1-(1-phenethyl-1H-tetrazol-5-yl)-propyl]-amino}-methyl)-5,8-dimethyl-1H-quinolin-2-one
CID 648560
MLS000032133
SMR000004390

> <AID 2044: Luminescence Cell-Based/Microorganism Dose Confirmation HTS to Identify Inhibitors of T.Cruzi Replication: PubChem Activity Score>
59

> <AID 2044: Luminescence Cell-Based/Microorganism Dose Confirmation HTS to Identify Inhibitors of T.Cruzi Replication: PubChem Activity Outcome>
Active

> <AID 2044: Luminescence Cell-Based/Microorganism Dose Confirmation HTS to Identify Inhibitors of T.Cruzi Replication: EC50 (uM)>
1.408

> <AID 2044: Luminescence Cell-Based/Microorganism Dose Confirmation HTS to Identify Inhibitors of T.Cruzi Replication: EC50 Standard Error (uM)>
1.227

> <AID 2044: Luminescence Cell-Based/Microorganism Dose Confirmation HTS to Identify Inhibitors of T.Cruzi Replication: S0 (%)>
-11

> <AID 2044: Luminescence Cell-Based/Microorganism Dose Confirmation HTS to Identify Inhibitors of T.Cruzi Replication: Slnf (%)>
-100

> <AID 2044: Luminescence Cell-Based/Microorganism Dose Confirmation HTS to Identify Inhibitors of T.Cruzi Replication: Hill Slope>
1.1

> <AID 2044: Luminescence Cell-Based/Microorganism Dose Confirmation HTS to Identify Inhibitors of T.Cruzi Replication: Number of Points>
13

> <AID 2044: Luminescence Cell-Based/Microorganism Dose Confirmation HTS to Identify Inhibitors of T.Cruzi Replication: Maximum Activity>
-81.8

> <AID 2044: Luminescence Cell-Based/Microorganism Dose Confirmation HTS to Identify Inhibitors of T.Cruzi Replication: T. cruzi Activity at 0.10uM (%)>
-15

> <AID 2044: Luminescence Cell-Based/Microorganism Dose Confirmation HTS to Identify Inhibitors of T.Cruzi Replication: T. cruzi Activity at 0.19uM (%)>
-22.8

> <AID 2044: Luminescence Cell-Based/Microorganism Dose Confirmation HTS to Identify Inhibitors of T.Cruzi Replication: T. cruzi Activity at 0.38uM (%)>
-25.1

> <AID 2044: Luminescence Cell-Based/Microorganism Dose Confirmation HTS to Identify Inhibitors of T.Cruzi Replication: T. cruzi Activity at 0.80uM (%)>
-42.1

> <AID 2044: Luminescence Cell-Based/Microorganism Dose Confirmation HTS to Identify Inhibitors of T.Cruzi Replication: T. cruzi Activity at 1.60uM (%)>
-60.1

> <AID 2044: Luminescence Cell-Based/Microorganism Dose Confirmation HTS to Identify Inhibitors of T.Cruzi Replication: T. cruzi Activity at 3.00uM (%)>
-73.5

> <AID 2044: Luminescence Cell-Based/Microorganism Dose Confirmation HTS to Identify Inhibitors of T.Cruzi Replication: T. cruzi Activity at 6.00uM (%)>
-81.8

> <Active>
0

$$$$
846199
  SciTegic01171417512D

 20 22  0  0  0  0            999 V2000
   -2.5563   -9.4552    0.0000 F   0  0
   -1.2928    2.6973    0.0000 O   0  0
    1.2964    1.4973    0.0000 N   0  0
   -2.5870   -3.7544    0.0000 N   0  0
    0.0000   -0.7486    0.0000 C   0  0
    0.0000    0.7486    0.0000 C   0  0
   -1.2964   -1.4973    0.0000 C   0  0
   -1.2964    1.4973    0.0000 C   0  0
   -2.6111   -0.7486    0.0000 C   0  0
    1.2964   -1.4973    0.0000 C   0  0
   -2.6111    0.7486    0.0000 C   0  0
   -1.2907   -2.9981    0.0000 C   0  0
    2.5929   -0.7486    0.0000 C   0  0
    2.5929    0.7486    0.0000 C   0  0
   -2.5812   -5.2552    0.0000 C   0  0
   -3.8758   -6.0130    0.0000 C   0  0
   -1.2777   -5.9976    0.0000 C   0  0
   -2.5634   -8.2553    0.0000 C   0  0
   -3.8669   -7.5130    0.0000 C   0  0
   -1.2688   -7.4976    0.0000 C   0  0
  1 18  1  0
  2  8  1  0
  3  6  2  0
  3 14  1  0
  4 12  1  0
  4 15  1  0
  5  6  1  0
  5  7  1  0
  5 10  2  0
  6  8  1  0
  7  9  2  0
  7 12  1  0
  8 11  2  0
  9 11  1  0
 10 13  1  0
 13 14  2  0
 15 16  2  0
 15 17  1  0
 16 19  1  0
 17 20  2  0
 18 19  2  0
 18 20  1  0
M  END
> <Name>
846199

> <Molecule Name>
846199

> <CDD Number>
CDD-337531

> <Synonyms>
5-[(4-Fluoro-phenylamino)-methyl]-quinolin-8-ol
CID 648581
MLS000075517
SMR000014632

> <AID 2044: Luminescence Cell-Based/Microorganism Dose Confirmation HTS to Identify Inhibitors of T.Cruzi Replication: PubChem Activity Score>
53

> <AID 2044: Luminescence Cell-Based/Microorganism Dose Confirmation HTS to Identify Inhibitors of T.Cruzi Replication: PubChem Activity Outcome>
Active

> <AID 2044: Luminescence Cell-Based/Microorganism Dose Confirmation HTS to Identify Inhibitors of T.Cruzi Replication: EC50 (uM)>
5.558

> <AID 2044: Luminescence Cell-Based/Microorganism Dose Confirmation HTS to Identify Inhibitors of T.Cruzi Replication: EC50 Standard Error (uM)>
1.062

> <AID 2044: Luminescence Cell-Based/Microorganism Dose Confirmation HTS to Identify Inhibitors of T.Cruzi Replication: S0 (%)>
10.8

> <AID 2044: Luminescence Cell-Based/Microorganism Dose Confirmation HTS to Identify Inhibitors of T.Cruzi Replication: Slnf (%)>
-100

> <AID 2044: Luminescence Cell-Based/Microorganism Dose Confirmation HTS to Identify Inhibitors of T.Cruzi Replication: Hill Slope>
3.01

> <AID 2044: Luminescence Cell-Based/Microorganism Dose Confirmation HTS to Identify Inhibitors of T.Cruzi Replication: Number of Points>
13

> <AID 2044: Luminescence Cell-Based/Microorganism Dose Confirmation HTS to Identify Inhibitors of T.Cruzi Replication: Maximum Activity>
-51.4

> <AID 2044: Luminescence Cell-Based/Microorganism Dose Confirmation HTS to Identify Inhibitors of T.Cruzi Replication: T. cruzi Activity at 0.10uM (%)>
13.7

> <AID 2044: Luminescence Cell-Based/Microorganism Dose Confirmation HTS to Identify Inhibitors of T.Cruzi Replication: T. cruzi Activity at 0.19uM (%)>
3.7

> <AID 2044: Luminescence Cell-Based/Microorganism Dose Confirmation HTS to Identify Inhibitors of T.Cruzi Replication: T. cruzi Activity at 0.38uM (%)>
18.3

> <AID 2044: Luminescence Cell-Based/Microorganism Dose Confirmation HTS to Identify Inhibitors of T.Cruzi Replication: T. cruzi Activity at 0.80uM (%)>
12.2

> <AID 2044: Luminescence Cell-Based/Microorganism Dose Confirmation HTS to Identify Inhibitors of T.Cruzi Replication: T. cruzi Activity at 1.60uM (%)>
2.4

> <AID 2044: Luminescence Cell-Based/Microorganism Dose Confirmation HTS to Identify Inhibitors of T.Cruzi Replication: T. cruzi Activity at 3.00uM (%)>
-2.1

> <AID 2044: Luminescence Cell-Based/Microorganism Dose Confirmation HTS to Identify Inhibitors of T.Cruzi Replication: T. cruzi Activity at 6.00uM (%)>
-51.4

> <Active>
0

$$$$
846233
  SciTegic01171417512D

 29 31  0  0  0  0            999 V2000
   -6.2431   -5.3862    0.0000 Cl  0  0
   -2.6003    1.4977    0.0000 O   0  0
    2.6003   -1.4977    0.0000 O   0  0
    2.5205    6.1100    0.0000 O   0  0
    2.3421    3.1476    0.0000 O   0  0
   -2.3421   -3.1476    0.0000 O   0  0
    0.0031    3.0008    0.0000 N   0  0
   -0.0031   -3.0008    0.0000 N   0  0
   -1.3070   -5.2502    0.0000 N   0  0
    0.0000    1.5000    0.0000 C   0  0
    0.0000   -1.5000    0.0000 C   0  0
   -1.2990    0.7500    0.0000 C   0  0
    1.2990   -0.7500    0.0000 C   0  0
    1.2990    0.7500    0.0000 C   0  0
   -1.2990   -0.7500    0.0000 C   0  0
    1.3039    3.7494    0.0000 C   0  0
    1.3070    5.2502    0.0000 C   0  0
   -1.3039   -3.7494    0.0000 C   0  0
   -2.6078   -5.9988    0.0000 C   0  0
    0.0934    6.1100    0.0000 C   0  0
   -3.9043   -5.2443    0.0000 C   0  0
    2.0570    7.5366    0.0000 C   0  0
    0.5570    7.5366    0.0000 C   0  0
   -2.6131   -7.4988    0.0000 C   0  0
   -5.2060   -5.9898    0.0000 C   0  0
   -3.6387    0.8962    0.0000 C   0  0
    3.6387   -0.8963    0.0000 C   0  0
   -3.9147   -8.2443    0.0000 C   0  0
   -5.2111   -7.4898    0.0000 C   0  0
  1 25  1  0
  2 12  1  0
  2 26  1  0
  3 13  1  0
  3 27  1  0
  4 17  1  0
  4 22  1  0
  5 16  2  0
  6 18  2  0
  7 10  1  0
  7 16  1  0
  8 11  1  0
  8 18  1  0
  9 18  1  0
  9 19  1  0
 10 12  2  0
 10 14  1  0
 11 13  1  0
 11 15  2  0
 12 15  1  0
 13 14  2  0
 16 17  1  0
 17 20  2  0
 19 21  1  0
 19 24  2  0
 20 23  1  0
 21 25  2  0
 22 23  2  0
 24 28  1  0
 25 29  1  0
 28 29  2  0
M  END
> <Name>
846233

> <Molecule Name>
846233

> <CDD Number>
CDD-315207

> <Synonyms>
CID 648612
Furan-2-carboxylic acid {4-[3-(3-chloro-phenyl)-ureido]-2,5-dimethoxy-phenyl}-amide
MLS000032359
SMR000003913

> <AID 2044: Luminescence Cell-Based/Microorganism Dose Confirmation HTS to Identify Inhibitors of T.Cruzi Replication: PubChem Activity Score>
57

> <AID 2044: Luminescence Cell-Based/Microorganism Dose Confirmation HTS to Identify Inhibitors of T.Cruzi Replication: PubChem Activity Outcome>
Active

> <AID 2044: Luminescence Cell-Based/Microorganism Dose Confirmation HTS to Identify Inhibitors of T.Cruzi Replication: EC50 (uM)>
1.787

> <AID 2044: Luminescence Cell-Based/Microorganism Dose Confirmation HTS to Identify Inhibitors of T.Cruzi Replication: EC50 Standard Error (uM)>
1.079

> <AID 2044: Luminescence Cell-Based/Microorganism Dose Confirmation HTS to Identify Inhibitors of T.Cruzi Replication: S0 (%)>
-8.9

> <AID 2044: Luminescence Cell-Based/Microorganism Dose Confirmation HTS to Identify Inhibitors of T.Cruzi Replication: Slnf (%)>
-100

> <AID 2044: Luminescence Cell-Based/Microorganism Dose Confirmation HTS to Identify Inhibitors of T.Cruzi Replication: Hill Slope>
2.59

> <AID 2044: Luminescence Cell-Based/Microorganism Dose Confirmation HTS to Identify Inhibitors of T.Cruzi Replication: Number of Points>
14

> <AID 2044: Luminescence Cell-Based/Microorganism Dose Confirmation HTS to Identify Inhibitors of T.Cruzi Replication: Maximum Activity>
-99.6

> <AID 2044: Luminescence Cell-Based/Microorganism Dose Confirmation HTS to Identify Inhibitors of T.Cruzi Replication: T. cruzi Activity at 0.10uM (%)>
-5

> <AID 2044: Luminescence Cell-Based/Microorganism Dose Confirmation HTS to Identify Inhibitors of T.Cruzi Replication: T. cruzi Activity at 0.19uM (%)>
-8.8

> <AID 2044: Luminescence Cell-Based/Microorganism Dose Confirmation HTS to Identify Inhibitors of T.Cruzi Replication: T. cruzi Activity at 0.38uM (%)>
-10.1

> <AID 2044: Luminescence Cell-Based/Microorganism Dose Confirmation HTS to Identify Inhibitors of T.Cruzi Replication: T. cruzi Activity at 0.75uM (%)>
-25.5

> <AID 2044: Luminescence Cell-Based/Microorganism Dose Confirmation HTS to Identify Inhibitors of T.Cruzi Replication: T. cruzi Activity at 1.50uM (%)>
-39.3

> <AID 2044: Luminescence Cell-Based/Microorganism Dose Confirmation HTS to Identify Inhibitors of T.Cruzi Replication: T. cruzi Activity at 3.00uM (%)>
-83.4

> <AID 2044: Luminescence Cell-Based/Microorganism Dose Confirmation HTS to Identify Inhibitors of T.Cruzi Replication: T. cruzi Activity at 6.00uM (%)>
-99.6

> <Active>
0

$$$$
846388
  SciTegic01171417512D

 28 31  0  0  0  0            999 V2000
    1.7138    1.2033    0.0000 S   0  0
    7.0552    2.6770    0.0000 S   0  0
   -3.6187    1.4919    0.0000 O   0  0
    4.2072    2.3788    0.0000 O   0  0
    9.4018    3.9205    0.0000 N   0  0
    1.7138   -1.2033    0.0000 N   0  0
    4.0872    0.0382    0.0000 N   0  0
   10.8336    3.4732    0.0000 N   0  0
    9.4295    1.4936    0.0000 N   0  0
   10.8507    1.9733    0.0000 N   0  0
    0.2917    0.7475    0.0000 C   0  0
    0.2917   -0.7475    0.0000 C   0  0
    2.5889    0.0182    0.0000 C   0  0
    8.5559    2.6972    0.0000 C   0  0
   -1.0028    1.5132    0.0000 C   0  0
    8.9134    5.3395    0.0000 C   0  0
   -2.3155    0.7475    0.0000 C   0  0
   -1.0028   -1.5132    0.0000 C   0  0
   -2.3155   -0.7475    0.0000 C   0  0
    4.8208    1.3475    0.0000 C   0  0
    6.3215    1.3677    0.0000 C   0  0
    7.4731    5.7396    0.0000 C   0  0
    9.9891    6.3874    0.0000 C   0  0
    7.0991    7.1922    0.0000 C   0  0
    9.6151    7.8400    0.0000 C   0  0
    8.1701    8.2424    0.0000 C   0  0
   -3.6267    2.9927    0.0000 C   0  0
   -4.6688    3.5878    0.0000 C   0  0
  1 11  1  0
  1 13  1  0
  2 14  1  0
  2 21  1  0
  3 17  1  0
  3 27  1  0
  4 20  2  0
  5  8  1  0
  5 14  1  0
  5 16  1  0
  6 12  1  0
  6 13  2  0
  7 13  1  0
  7 20  1  0
  8 10  2  0
  9 10  1  0
  9 14  2  0
 11 12  1  0
 11 15  2  0
 12 18  2  0
 15 17  1  0
 16 22  1  0
 16 23  1  0
 17 19  2  0
 18 19  1  0
 20 21  1  0
 22 24  1  0
 23 25  1  0
 24 26  1  0
 25 26  1  0
 27 28  1  0
M  END
> <Name>
846388

> <Molecule Name>
846388

> <CDD Number>
CDD-176623

> <Synonyms>
2-(1-Cyclohexyl-1H-tetrazol-5-ylsulfanyl)-N-(6-ethoxy-benzothiazol-2-yl)-acetamide
CID 648779
MLS000068010
SMR000003779

> <AID 2044: Luminescence Cell-Based/Microorganism Dose Confirmation HTS to Identify Inhibitors of T.Cruzi Replication: PubChem Activity Score>
57

> <AID 2044: Luminescence Cell-Based/Microorganism Dose Confirmation HTS to Identify Inhibitors of T.Cruzi Replication: PubChem Activity Outcome>
Active

> <AID 2044: Luminescence Cell-Based/Microorganism Dose Confirmation HTS to Identify Inhibitors of T.Cruzi Replication: EC50 (uM)>
2.144

> <AID 2044: Luminescence Cell-Based/Microorganism Dose Confirmation HTS to Identify Inhibitors of T.Cruzi Replication: EC50 Standard Error (uM)>
1.09

> <AID 2044: Luminescence Cell-Based/Microorganism Dose Confirmation HTS to Identify Inhibitors of T.Cruzi Replication: S0 (%)>
-5.9

> <AID 2044: Luminescence Cell-Based/Microorganism Dose Confirmation HTS to Identify Inhibitors of T.Cruzi Replication: Slnf (%)>
-100

> <AID 2044: Luminescence Cell-Based/Microorganism Dose Confirmation HTS to Identify Inhibitors of T.Cruzi Replication: Hill Slope>
4

> <AID 2044: Luminescence Cell-Based/Microorganism Dose Confirmation HTS to Identify Inhibitors of T.Cruzi Replication: Number of Points>
12

> <AID 2044: Luminescence Cell-Based/Microorganism Dose Confirmation HTS to Identify Inhibitors of T.Cruzi Replication: Maximum Activity>
-82.7

> <AID 2044: Luminescence Cell-Based/Microorganism Dose Confirmation HTS to Identify Inhibitors of T.Cruzi Replication: T. cruzi Activity at 0.10uM (%)>
6.5

> <AID 2044: Luminescence Cell-Based/Microorganism Dose Confirmation HTS to Identify Inhibitors of T.Cruzi Replication: T. cruzi Activity at 0.19uM (%)>
-6.2

> <AID 2044: Luminescence Cell-Based/Microorganism Dose Confirmation HTS to Identify Inhibitors of T.Cruzi Replication: T. cruzi Activity at 0.38uM (%)>
-11.4

> <AID 2044: Luminescence Cell-Based/Microorganism Dose Confirmation HTS to Identify Inhibitors of T.Cruzi Replication: T. cruzi Activity at 0.80uM (%)>
-15.9

> <AID 2044: Luminescence Cell-Based/Microorganism Dose Confirmation HTS to Identify Inhibitors of T.Cruzi Replication: T. cruzi Activity at 1.60uM (%)>
-25.3

> <AID 2044: Luminescence Cell-Based/Microorganism Dose Confirmation HTS to Identify Inhibitors of T.Cruzi Replication: T. cruzi Activity at 3.00uM (%)>
-82.7

> <Active>
0

$$$$
846490
  SciTegic01171417512D

 18 19  0  0  0  0            999 V2000
    3.6321   -1.3486    0.0000 Br  0  0
    1.2964   -2.6973    0.0000 Cl  0  0
    1.2964    1.4973    0.0000 O   0  0
    3.6321    1.3486    0.0000 O   0  0
   -3.9091    1.5019    0.0000 N   0  0
    0.0000   -0.7486    0.0000 C   0  0
    0.0000    0.7486    0.0000 C   0  0
    1.2964   -1.4973    0.0000 C   0  0
    2.5929   -0.7486    0.0000 C   0  0
    2.5929    0.7486    0.0000 C   0  0
   -2.6111    0.7486    0.0000 C   0  0
   -1.2964    1.4973    0.0000 C   0  0
   -1.2964   -1.4973    0.0000 C   0  0
   -2.6111   -0.7486    0.0000 C   0  0
   -3.9067    3.0027    0.0000 C   0  0
   -5.2118    0.7566    0.0000 C   0  0
   -4.9447    3.6050    0.0000 C   0  0
   -6.2490    1.3600    0.0000 C   0  0
  1  9  1  0
  2  8  1  0
  3  7  1  0
  3 10  1  0
  4 10  2  0
  5 11  1  0
  5 15  1  0
  5 16  1  0
  6  7  1  0
  6  8  1  0
  6 13  2  0
  7 12  2  0
  8  9  2  0
  9 10  1  0
 11 12  1  0
 11 14  2  0
 13 14  1  0
 15 17  1  0
 16 18  1  0
M  END
> <Name>
846490

> <Molecule Name>
846490

> <CDD Number>
CDD-173959

> <Synonyms>
3-Bromo-4-chloro-7-diethylamino-chromen-2-one
CID 648878
MLS000029629
SMR000001240

> <AID 2044: Luminescence Cell-Based/Microorganism Dose Confirmation HTS to Identify Inhibitors of T.Cruzi Replication: PubChem Activity Score>
55

> <AID 2044: Luminescence Cell-Based/Microorganism Dose Confirmation HTS to Identify Inhibitors of T.Cruzi Replication: PubChem Activity Outcome>
Active

> <AID 2044: Luminescence Cell-Based/Microorganism Dose Confirmation HTS to Identify Inhibitors of T.Cruzi Replication: EC50 (uM)>
2.955

> <AID 2044: Luminescence Cell-Based/Microorganism Dose Confirmation HTS to Identify Inhibitors of T.Cruzi Replication: EC50 Standard Error (uM)>
1.127

> <AID 2044: Luminescence Cell-Based/Microorganism Dose Confirmation HTS to Identify Inhibitors of T.Cruzi Replication: S0 (%)>
24.2

> <AID 2044: Luminescence Cell-Based/Microorganism Dose Confirmation HTS to Identify Inhibitors of T.Cruzi Replication: Slnf (%)>
-100

> <AID 2044: Luminescence Cell-Based/Microorganism Dose Confirmation HTS to Identify Inhibitors of T.Cruzi Replication: Hill Slope>
4

> <AID 2044: Luminescence Cell-Based/Microorganism Dose Confirmation HTS to Identify Inhibitors of T.Cruzi Replication: Number of Points>
14

> <AID 2044: Luminescence Cell-Based/Microorganism Dose Confirmation HTS to Identify Inhibitors of T.Cruzi Replication: Maximum Activity>
-95.7

> <AID 2044: Luminescence Cell-Based/Microorganism Dose Confirmation HTS to Identify Inhibitors of T.Cruzi Replication: T. cruzi Activity at 0.10uM (%)>
9.4

> <AID 2044: Luminescence Cell-Based/Microorganism Dose Confirmation HTS to Identify Inhibitors of T.Cruzi Replication: T. cruzi Activity at 0.19uM (%)>
9.5

> <AID 2044: Luminescence Cell-Based/Microorganism Dose Confirmation HTS to Identify Inhibitors of T.Cruzi Replication: T. cruzi Activity at 0.38uM (%)>
15.2

> <AID 2044: Luminescence Cell-Based/Microorganism Dose Confirmation HTS to Identify Inhibitors of T.Cruzi Replication: T. cruzi Activity at 0.75uM (%)>
37.7

> <AID 2044: Luminescence Cell-Based/Microorganism Dose Confirmation HTS to Identify Inhibitors of T.Cruzi Replication: T. cruzi Activity at 1.50uM (%)>
49.1

> <AID 2044: Luminescence Cell-Based/Microorganism Dose Confirmation HTS to Identify Inhibitors of T.Cruzi Replication: T. cruzi Activity at 3.00uM (%)>
-47.3

> <AID 2044: Luminescence Cell-Based/Microorganism Dose Confirmation HTS to Identify Inhibitors of T.Cruzi Replication: T. cruzi Activity at 6.00uM (%)>
-95.7

> <Active>
0

$$$$
846596
  SciTegic01171417512D

 33 37  0  0  1  0            999 V2000
   10.1277   -0.9111    0.0000 F   0  0
    3.6321    1.3486    0.0000 O   0  0
    1.3770   -6.1161    0.0000 N   0  0
    3.8890   -3.0026    0.0000 N   0  0
    1.2964    1.4973    0.0000 N   0  0
    1.8430   -7.5419    0.0000 N   0  0
    3.8040   -6.1119    0.0000 N   0  0
    3.3429   -7.5393    0.0000 N   0  0
    0.0000    0.7486    0.0000 C   0  0
    2.5929   -0.7486    0.0000 C   0  0
    0.0000   -0.7486    0.0000 C   0  0
    2.5890   -5.2542    0.0000 C   0  0
    2.5929    0.7486    0.0000 C   0  0
    1.2964   -1.4973    0.0000 C   0  0
    3.8911   -1.5017    0.0000 C   0  0
   -0.0484   -5.6464    0.0000 C   0  0
   -1.2964    1.4973    0.0000 C   0  0
    2.5894   -3.7534    0.0000 C   0  0
   -1.2964   -1.4973    0.0000 C   0  0
    5.1872   -3.7556    0.0000 C   0  0
   -2.6111    0.7486    0.0000 C   0  0
   -0.5985   -4.2700    0.0000 C   0  0
   -1.1653   -6.6300    0.0000 C   0  0
    6.4889   -3.0087    0.0000 C   0  0
   -2.6111   -0.7486    0.0000 C   0  0
   -2.0939   -4.3876    0.0000 C   0  0
   -2.4442   -5.8461    0.0000 C   0  0
   -1.2928    2.6973    0.0000 C   0  0
    7.7876   -3.7595    0.0000 C   0  0
    6.4900   -1.5087    0.0000 C   0  0
    9.0881   -1.5104    0.0000 C   0  0
    9.0871   -3.0104    0.0000 C   0  0
    7.7895   -0.7595    0.0000 C   0  0
  1 31  1  0
  2 13  1  0
  3  6  1  0
  3 12  1  0
  3 16  1  0
  4 15  1  0
  4 18  1  0
  4 20  1  0
  5  9  2  0
  5 13  1  0
  6  8  2  0
  7  8  1  0
  7 12  2  0
  9 11  1  0
  9 17  1  0
 10 13  2  0
 10 14  1  0
 10 15  1  0
 11 14  2  0
 11 19  1  0
 12 18  1  0
 16 22  1  0
 16 23  1  0
 17 21  2  0
 17 28  1  0
 19 25  2  0
 20 24  1  0
 21 25  1  0
 22 26  1  0
 23 27  1  0
 24 29  2  0
 24 30  1  0
 26 27  1  0
 29 32  1  0
 30 33  2  0
 31 32  2  0
 31 33  1  0
M  END
> <Name>
846596

> <Molecule Name>
846596

> <CDD Number>
CDD-222744

> <Synonyms>
3-{[(1-Cyclopentyl-1H-tetrazol-5-ylmethyl)-(4-fluoro-benzyl)-amino]-methyl}-8-methyl-1H-quinolin-2-one
CID 648986
MLS000027138
SMR000003194

> <AID 2044: Luminescence Cell-Based/Microorganism Dose Confirmation HTS to Identify Inhibitors of T.Cruzi Replication: PubChem Activity Score>
56

> <AID 2044: Luminescence Cell-Based/Microorganism Dose Confirmation HTS to Identify Inhibitors of T.Cruzi Replication: PubChem Activity Outcome>
Active

> <AID 2044: Luminescence Cell-Based/Microorganism Dose Confirmation HTS to Identify Inhibitors of T.Cruzi Replication: EC50 (uM)>
2.382

> <AID 2044: Luminescence Cell-Based/Microorganism Dose Confirmation HTS to Identify Inhibitors of T.Cruzi Replication: EC50 Standard Error (uM)>
1.199

> <AID 2044: Luminescence Cell-Based/Microorganism Dose Confirmation HTS to Identify Inhibitors of T.Cruzi Replication: S0 (%)>
0

> <AID 2044: Luminescence Cell-Based/Microorganism Dose Confirmation HTS to Identify Inhibitors of T.Cruzi Replication: Slnf (%)>
-100

> <AID 2044: Luminescence Cell-Based/Microorganism Dose Confirmation HTS to Identify Inhibitors of T.Cruzi Replication: Hill Slope>
1.12

> <AID 2044: Luminescence Cell-Based/Microorganism Dose Confirmation HTS to Identify Inhibitors of T.Cruzi Replication: Number of Points>
11

> <AID 2044: Luminescence Cell-Based/Microorganism Dose Confirmation HTS to Identify Inhibitors of T.Cruzi Replication: Maximum Activity>
-59.1

> <AID 2044: Luminescence Cell-Based/Microorganism Dose Confirmation HTS to Identify Inhibitors of T.Cruzi Replication: T. cruzi Activity at 0.10uM (%)>
8.2

> <AID 2044: Luminescence Cell-Based/Microorganism Dose Confirmation HTS to Identify Inhibitors of T.Cruzi Replication: T. cruzi Activity at 0.19uM (%)>
-10.2

> <AID 2044: Luminescence Cell-Based/Microorganism Dose Confirmation HTS to Identify Inhibitors of T.Cruzi Replication: T. cruzi Activity at 0.38uM (%)>
-19.1

> <AID 2044: Luminescence Cell-Based/Microorganism Dose Confirmation HTS to Identify Inhibitors of T.Cruzi Replication: T. cruzi Activity at 0.80uM (%)>
-24.5

> <AID 2044: Luminescence Cell-Based/Microorganism Dose Confirmation HTS to Identify Inhibitors of T.Cruzi Replication: T. cruzi Activity at 1.60uM (%)>
-33.7

> <AID 2044: Luminescence Cell-Based/Microorganism Dose Confirmation HTS to Identify Inhibitors of T.Cruzi Replication: T. cruzi Activity at 3.00uM (%)>
-59.1

> <Active>
0

$$$$
846635
  SciTegic01171417512D

 27 30  0  0  1  0            999 V2000
    2.1825   -2.6263    0.0000 S   0  0
   -5.9732    1.9832    0.0000 S   0  0
   -3.1972    8.4339    0.0000 S   0  0
    3.3572   -2.8718    0.0000 O   0  0
    2.5574   -3.7663    0.0000 O   0  0
   -3.7613    5.7427    0.0000 O   0  0
    1.7138   -1.2033    0.0000 N   0  0
   -3.7582    2.9755    0.0000 N   0  0
   -5.8359    4.6526    0.0000 N   0  0
    0.2917   -0.7475    0.0000 C   0  0
    0.2917    0.7475    0.0000 C   0  0
   -2.3155    0.7475    0.0000 C   0  0
   -1.0028    1.5132    0.0000 C   0  0
   -3.6168    1.4950    0.0000 C   0  0
    2.5889    0.0182    0.0000 C   0  0
   -1.0028   -1.5132    0.0000 C   0  0
    1.7138    1.2033    0.0000 C   0  0
   -2.3155   -0.7475    0.0000 C   0  0
   -5.2262    3.2840    0.0000 C   0  0
   -4.9669    0.8708    0.0000 C   0  0
    1.3829   -3.5211    0.0000 C   0  0
   -4.9548    5.8675    0.0000 C   0  0
   -5.5655    7.2384    0.0000 C   0  0
   -4.6844    8.4534    0.0000 C   0  0
   -5.1591    9.8629    0.0000 C   0  0
   -2.7320    9.8600    0.0000 C   0  0
   -3.9445   10.7431    0.0000 C   0  0
  1  4  2  0
  1  5  2  0
  1  7  1  0
  1 21  1  0
  2 19  1  0
  2 20  1  0
  3 24  1  0
  3 26  1  0
  6 22  2  0
  7 10  1  0
  7 15  1  0
  8 14  1  0
  8 19  2  0
  9 19  1  0
  9 22  1  0
 10 11  1  0
 10 16  2  0
 11 13  2  0
 11 17  1  0
 12 13  1  0
 12 14  1  0
 12 18  2  0
 14 20  2  0
 15 17  1  0
 16 18  1  0
 22 23  1  0
 23 24  1  0
 24 25  2  0
 25 27  1  0
 26 27  2  0
M  END
> <Name>
846635

> <Molecule Name>
846635

> <CDD Number>
CDD-236308

> <Synonyms>
CID 649031
MLS000027951
N-[4-(1-Methanesulfonyl-2,3-dihydro-1H-indol-5-yl)-thiazol-2-yl]-2-thiophen-2-yl-acetamide
SMR000007521

> <AID 2044: Luminescence Cell-Based/Microorganism Dose Confirmation HTS to Identify Inhibitors of T.Cruzi Replication: PubChem Activity Score>
62

> <AID 2044: Luminescence Cell-Based/Microorganism Dose Confirmation HTS to Identify Inhibitors of T.Cruzi Replication: PubChem Activity Outcome>
Active

> <AID 2044: Luminescence Cell-Based/Microorganism Dose Confirmation HTS to Identify Inhibitors of T.Cruzi Replication: EC50 (uM)>
0.586

> <AID 2044: Luminescence Cell-Based/Microorganism Dose Confirmation HTS to Identify Inhibitors of T.Cruzi Replication: EC50 Standard Error (uM)>
1.079

> <AID 2044: Luminescence Cell-Based/Microorganism Dose Confirmation HTS to Identify Inhibitors of T.Cruzi Replication: S0 (%)>
9.6

> <AID 2044: Luminescence Cell-Based/Microorganism Dose Confirmation HTS to Identify Inhibitors of T.Cruzi Replication: Slnf (%)>
-75.9

> <AID 2044: Luminescence Cell-Based/Microorganism Dose Confirmation HTS to Identify Inhibitors of T.Cruzi Replication: Hill Slope>
3.24

> <AID 2044: Luminescence Cell-Based/Microorganism Dose Confirmation HTS to Identify Inhibitors of T.Cruzi Replication: Number of Points>
14

> <AID 2044: Luminescence Cell-Based/Microorganism Dose Confirmation HTS to Identify Inhibitors of T.Cruzi Replication: Maximum Activity>
-76.5

> <AID 2044: Luminescence Cell-Based/Microorganism Dose Confirmation HTS to Identify Inhibitors of T.Cruzi Replication: T. cruzi Activity at 0.10uM (%)>
3.4

> <AID 2044: Luminescence Cell-Based/Microorganism Dose Confirmation HTS to Identify Inhibitors of T.Cruzi Replication: T. cruzi Activity at 0.19uM (%)>
15

> <AID 2044: Luminescence Cell-Based/Microorganism Dose Confirmation HTS to Identify Inhibitors of T.Cruzi Replication: T. cruzi Activity at 0.38uM (%)>
-9.6

> <AID 2044: Luminescence Cell-Based/Microorganism Dose Confirmation HTS to Identify Inhibitors of T.Cruzi Replication: T. cruzi Activity at 0.80uM (%)>
-51.9

> <AID 2044: Luminescence Cell-Based/Microorganism Dose Confirmation HTS to Identify Inhibitors of T.Cruzi Replication: T. cruzi Activity at 1.60uM (%)>
-73.7

> <AID 2044: Luminescence Cell-Based/Microorganism Dose Confirmation HTS to Identify Inhibitors of T.Cruzi Replication: T. cruzi Activity at 3.00uM (%)>
-76.5

> <AID 2044: Luminescence Cell-Based/Microorganism Dose Confirmation HTS to Identify Inhibitors of T.Cruzi Replication: T. cruzi Activity at 6.00uM (%)>
-74.6

> <Active>
1

$$$$
846787
  SciTegic01171417512D

 27 29  0  0  0  0            999 V2000
   -4.2067    3.2905    0.0000 S   0  0
   -6.8388    4.1447    0.0000 O   0  0
    2.5973   -1.5031    0.0000 O   0  0
   -9.8035    4.0078    0.0000 N   0  0
   -3.9492    0.8772    0.0000 N   0  0
  -11.1728    3.3956    0.0000 N   0  0
   -6.4447    1.8344    0.0000 N   0  0
   -8.8198    2.8924    0.0000 C   0  0
   -2.5987    1.5004    0.0000 C   0  0
  -11.0137    1.9040    0.0000 C   0  0
   -4.9546    1.9903    0.0000 C   0  0
   -7.3271    3.0485    0.0000 C   0  0
   -2.7390    2.9810    0.0000 C   0  0
   -9.5460    1.5944    0.0000 C   0  0
  -12.1256    0.8998    0.0000 C   0  0
   -1.2990    0.7500    0.0000 C   0  0
    0.0000    1.5000    0.0000 C   0  0
   -1.2990   -0.7500    0.0000 C   0  0
   -9.5488    5.1805    0.0000 C   0  0
   -1.8437    3.7801    0.0000 C   0  0
    1.2990   -0.7500    0.0000 C   0  0
    1.2990    0.7500    0.0000 C   0  0
    0.0000   -1.5000    0.0000 C   0  0
  -11.8750   -0.2738    0.0000 C   0  0
  -13.2673    1.2692    0.0000 C   0  0
  -13.0165    0.0958    0.0000 C   0  0
    2.5956   -2.7031    0.0000 C   0  0
  1 11  1  0
  1 13  1  0
  2 12  2  0
  3 21  1  0
  3 27  1  0
  4  6  1  0
  4  8  1  0
  4 19  1  0
  5  9  1  0
  5 11  2  0
  6 10  2  0
  7 11  1  0
  7 12  1  0
  8 12  1  0
  8 14  2  0
  9 13  2  0
  9 16  1  0
 10 14  1  0
 10 15  1  0
 13 20  1  0
 15 24  1  0
 15 25  1  0
 15 26  1  0
 16 17  2  0
 16 18  1  0
 17 22  1  0
 18 23  2  0
 21 22  2  0
 21 23  1  0
M  END
> <Name>
846787

> <Molecule Name>
846787

> <CDD Number>
CDD-203788

> <Synonyms>
5-tert-Butyl-2-methyl-2H-pyrazole-3-carboxylic acid [4-(4-methoxy-phenyl)-5-methyl-thiazol-2-yl]-amide
CID 649180
MLS000074492
SMR000007304

> <AID 2044: Luminescence Cell-Based/Microorganism Dose Confirmation HTS to Identify Inhibitors of T.Cruzi Replication: PubChem Activity Score>
58

> <AID 2044: Luminescence Cell-Based/Microorganism Dose Confirmation HTS to Identify Inhibitors of T.Cruzi Replication: PubChem Activity Outcome>
Active

> <AID 2044: Luminescence Cell-Based/Microorganism Dose Confirmation HTS to Identify Inhibitors of T.Cruzi Replication: EC50 (uM)>
1.765

> <AID 2044: Luminescence Cell-Based/Microorganism Dose Confirmation HTS to Identify Inhibitors of T.Cruzi Replication: EC50 Standard Error (uM)>
1.068

> <AID 2044: Luminescence Cell-Based/Microorganism Dose Confirmation HTS to Identify Inhibitors of T.Cruzi Replication: S0 (%)>
-5.6

> <AID 2044: Luminescence Cell-Based/Microorganism Dose Confirmation HTS to Identify Inhibitors of T.Cruzi Replication: Slnf (%)>
-100

> <AID 2044: Luminescence Cell-Based/Microorganism Dose Confirmation HTS to Identify Inhibitors of T.Cruzi Replication: Hill Slope>
2.42

> <AID 2044: Luminescence Cell-Based/Microorganism Dose Confirmation HTS to Identify Inhibitors of T.Cruzi Replication: Number of Points>
14

> <AID 2044: Luminescence Cell-Based/Microorganism Dose Confirmation HTS to Identify Inhibitors of T.Cruzi Replication: Maximum Activity>
-99.4

> <AID 2044: Luminescence Cell-Based/Microorganism Dose Confirmation HTS to Identify Inhibitors of T.Cruzi Replication: T. cruzi Activity at 0.10uM (%)>
-1.6

> <AID 2044: Luminescence Cell-Based/Microorganism Dose Confirmation HTS to Identify Inhibitors of T.Cruzi Replication: T. cruzi Activity at 0.19uM (%)>
-6.9

> <AID 2044: Luminescence Cell-Based/Microorganism Dose Confirmation HTS to Identify Inhibitors of T.Cruzi Replication: T. cruzi Activity at 0.38uM (%)>
-8.5

> <AID 2044: Luminescence Cell-Based/Microorganism Dose Confirmation HTS to Identify Inhibitors of T.Cruzi Replication: T. cruzi Activity at 0.75uM (%)>
-20.9

> <AID 2044: Luminescence Cell-Based/Microorganism Dose Confirmation HTS to Identify Inhibitors of T.Cruzi Replication: T. cruzi Activity at 1.50uM (%)>
-40.3

> <AID 2044: Luminescence Cell-Based/Microorganism Dose Confirmation HTS to Identify Inhibitors of T.Cruzi Replication: T. cruzi Activity at 3.00uM (%)>
-80.2

> <AID 2044: Luminescence Cell-Based/Microorganism Dose Confirmation HTS to Identify Inhibitors of T.Cruzi Replication: T. cruzi Activity at 6.00uM (%)>
-99.4

> <Active>
0

$$$$
846980
  SciTegic01171417512D

 33 36  0  0  1  0            999 V2000
    1.3821   -3.8632    0.0000 N   0  0
    1.2990   -0.7500    0.0000 N   0  0
    3.8091   -3.8623    0.0000 N   0  0
    1.8461   -5.2897    0.0000 N   0  0
   -1.2990    0.7500    0.0000 N   0  0
    3.3461   -5.2891    0.0000 N   0  0
    8.8312   -2.1186    0.0000 N   0  0
    2.5952   -3.0030    0.0000 C   0  0
    2.5977   -1.5021    0.0000 C   0  0
   -0.0394   -3.3899    0.0000 C   0  0
    3.8983   -0.7531    0.0000 C   0  0
    1.2990    0.7500    0.0000 C   0  0
    0.0000   -1.5000    0.0000 C   0  0
    5.1951   -1.5070    0.0000 C   0  0
   -2.5987    1.5004    0.0000 C   0  0
    3.9029    0.7470    0.0000 C   0  0
    0.0000    1.5000    0.0000 C   0  0
   -1.2990   -0.7500    0.0000 C   0  0
   -0.3416   -1.9198    0.0000 C   0  0
    6.4964   -0.7610    0.0000 C   0  0
   -0.9368   -4.1866    0.0000 C   0  0
   -1.1781   -3.0113    0.0000 C   0  0
   -2.6012    3.0004    0.0000 C   0  0
    5.2043    1.4930    0.0000 C   0  0
   -3.8967    0.7484    0.0000 C   0  0
    6.5010    0.7390    0.0000 C   0  0
   -5.1969    1.4963    0.0000 C   0  0
   -3.9014    3.7484    0.0000 C   0  0
    7.7939   -1.5154    0.0000 C   0  0
   -5.1993    2.9963    0.0000 C   0  0
   -1.4801   -1.5407    0.0000 C   0  0
   -1.5630    3.6021    0.0000 C   0  0
   -6.2352    0.8946    0.0000 C   0  0
  1  4  1  0
  1  8  1  0
  1 10  1  0
  2  9  1  0
  2 12  1  0
  2 13  1  0
  3  6  1  0
  3  8  2  0
  4  6  2  0
  5 15  1  0
  5 17  1  0
  5 18  1  0
  7 29  3  0
  8  9  1  0
  9 11  1  0
 10 19  1  0
 10 21  1  0
 10 22  1  0
 11 14  1  0
 11 16  2  0
 12 17  1  0
 13 18  1  0
 14 20  2  0
 15 23  1  0
 15 25  2  0
 16 24  1  0
 19 31  1  0
 20 26  1  0
 20 29  1  0
 23 28  2  0
 23 32  1  0
 24 26  2  0
 25 27  1  0
 27 30  2  0
 27 33  1  0
 28 30  1  0
M  END
> <Name>
846980

> <Molecule Name>
846980

> <CDD Number>
CDD-1493854

> <Synonyms>
3-{[4-(2,5-Dimethyl-phenyl)-piperazin-1-yl]-[1-(1,1-dimethyl-propyl)-1H-tetrazol-5-yl]-methyl}-benzonitrile
CID 649376
MLS000029993
SMR000008245

> <AID 2044: Luminescence Cell-Based/Microorganism Dose Confirmation HTS to Identify Inhibitors of T.Cruzi Replication: PubChem Activity Score>
58

> <AID 2044: Luminescence Cell-Based/Microorganism Dose Confirmation HTS to Identify Inhibitors of T.Cruzi Replication: PubChem Activity Outcome>
Active

> <AID 2044: Luminescence Cell-Based/Microorganism Dose Confirmation HTS to Identify Inhibitors of T.Cruzi Replication: EC50 (uM)>
1.727

> <AID 2044: Luminescence Cell-Based/Microorganism Dose Confirmation HTS to Identify Inhibitors of T.Cruzi Replication: EC50 Standard Error (uM)>
1.11

> <AID 2044: Luminescence Cell-Based/Microorganism Dose Confirmation HTS to Identify Inhibitors of T.Cruzi Replication: S0 (%)>
0

> <AID 2044: Luminescence Cell-Based/Microorganism Dose Confirmation HTS to Identify Inhibitors of T.Cruzi Replication: Slnf (%)>
-100

> <AID 2044: Luminescence Cell-Based/Microorganism Dose Confirmation HTS to Identify Inhibitors of T.Cruzi Replication: Hill Slope>
2.19

> <AID 2044: Luminescence Cell-Based/Microorganism Dose Confirmation HTS to Identify Inhibitors of T.Cruzi Replication: Number of Points>
14

> <AID 2044: Luminescence Cell-Based/Microorganism Dose Confirmation HTS to Identify Inhibitors of T.Cruzi Replication: Maximum Activity>
-99.4

> <AID 2044: Luminescence Cell-Based/Microorganism Dose Confirmation HTS to Identify Inhibitors of T.Cruzi Replication: T. cruzi Activity at 0.10uM (%)>
0.4

> <AID 2044: Luminescence Cell-Based/Microorganism Dose Confirmation HTS to Identify Inhibitors of T.Cruzi Replication: T. cruzi Activity at 0.19uM (%)>
-1.1

> <AID 2044: Luminescence Cell-Based/Microorganism Dose Confirmation HTS to Identify Inhibitors of T.Cruzi Replication: T. cruzi Activity at 0.38uM (%)>
-4.6

> <AID 2044: Luminescence Cell-Based/Microorganism Dose Confirmation HTS to Identify Inhibitors of T.Cruzi Replication: T. cruzi Activity at 0.75uM (%)>
-25.1

> <AID 2044: Luminescence Cell-Based/Microorganism Dose Confirmation HTS to Identify Inhibitors of T.Cruzi Replication: T. cruzi Activity at 1.50uM (%)>
-32.2

> <AID 2044: Luminescence Cell-Based/Microorganism Dose Confirmation HTS to Identify Inhibitors of T.Cruzi Replication: T. cruzi Activity at 3.00uM (%)>
-81.4

> <AID 2044: Luminescence Cell-Based/Microorganism Dose Confirmation HTS to Identify Inhibitors of T.Cruzi Replication: T. cruzi Activity at 6.00uM (%)>
-99.4

> <Active>
0

$$$$
847101
  SciTegic01171417512D

 27 29  0  0  0  0            999 V2000
   -2.5988    1.5004    0.0000 S   0  0
   -3.6378    0.9001    0.0000 O   0  0
   -2.5986    0.3004    0.0000 O   0  0
   -0.2606    7.6503    0.0000 O   0  0
   -1.2990    0.7500    0.0000 N   0  0
   -2.5995    7.5021    0.0000 N   0  0
    0.0033   10.5017    0.0000 N   0  0
    2.6057   11.9943    0.0000 N   0  0
   -2.5998    3.0012    0.0000 C   0  0
   -3.8993    3.7504    0.0000 C   0  0
   -1.3012    3.7521    0.0000 C   0  0
    0.0000    1.5000    0.0000 C   0  0
   -1.2990   -0.7500    0.0000 C   0  0
   -2.6017    6.0012    0.0000 C   0  0
   -3.9002    5.2504    0.0000 C   0  0
   -1.3022    5.2521    0.0000 C   0  0
    1.2990    0.7500    0.0000 C   0  0
    0.0000   -1.5000    0.0000 C   0  0
    1.2990   -0.7500    0.0000 C   0  0
   -1.2992    8.2514    0.0000 C   0  0
   -1.2971    9.7523    0.0000 C   0  0
    0.0076   12.0017    0.0000 C   0  0
    1.3003    9.7480    0.0000 C   0  0
    1.3088   12.7480    0.0000 C   0  0
    2.6014   10.4944    0.0000 C   0  0
    2.3383   -1.3500    0.0000 C   0  0
    3.6466   12.5914    0.0000 C   0  0
  1  2  2  0
  1  3  2  0
  1  5  1  0
  1  9  1  0
  4 20  2  0
  5 12  1  0
  5 13  1  0
  6 14  1  0
  6 20  1  0
  7 21  1  0
  7 22  1  0
  7 23  1  0
  8 24  1  0
  8 25  1  0
  8 27  1  0
  9 10  2  0
  9 11  1  0
 10 15  1  0
 11 16  2  0
 12 17  1  0
 13 18  1  0
 14 15  2  0
 14 16  1  0
 17 19  1  0
 18 19  1  0
 19 26  1  0
 20 21  1  0
 22 24  1  0
 23 25  1  0
M  END
> <Name>
847101

> <Molecule Name>
847101

> <CDD Number>
CDD-175249

> <Synonyms>
2-(4-Methyl-piperazin-1-yl)-N-[4-(4-methyl-piperidine-1-sulfonyl)-phenyl]-acetamide
CID 649504
MLS000073402
SMR000002600

> <AID 2044: Luminescence Cell-Based/Microorganism Dose Confirmation HTS to Identify Inhibitors of T.Cruzi Replication: PubChem Activity Score>
61

> <AID 2044: Luminescence Cell-Based/Microorganism Dose Confirmation HTS to Identify Inhibitors of T.Cruzi Replication: PubChem Activity Outcome>
Active

> <AID 2044: Luminescence Cell-Based/Microorganism Dose Confirmation HTS to Identify Inhibitors of T.Cruzi Replication: EC50 (uM)>
0.738

> <AID 2044: Luminescence Cell-Based/Microorganism Dose Confirmation HTS to Identify Inhibitors of T.Cruzi Replication: EC50 Standard Error (uM)>
1.248

> <AID 2044: Luminescence Cell-Based/Microorganism Dose Confirmation HTS to Identify Inhibitors of T.Cruzi Replication: S0 (%)>
-25

> <AID 2044: Luminescence Cell-Based/Microorganism Dose Confirmation HTS to Identify Inhibitors of T.Cruzi Replication: Slnf (%)>
-104.5

> <AID 2044: Luminescence Cell-Based/Microorganism Dose Confirmation HTS to Identify Inhibitors of T.Cruzi Replication: Hill Slope>
1.13

> <AID 2044: Luminescence Cell-Based/Microorganism Dose Confirmation HTS to Identify Inhibitors of T.Cruzi Replication: Number of Points>
13

> <AID 2044: Luminescence Cell-Based/Microorganism Dose Confirmation HTS to Identify Inhibitors of T.Cruzi Replication: Maximum Activity>
-97.2

> <AID 2044: Luminescence Cell-Based/Microorganism Dose Confirmation HTS to Identify Inhibitors of T.Cruzi Replication: T. cruzi Activity at 0.10uM (%)>
-35.8

> <AID 2044: Luminescence Cell-Based/Microorganism Dose Confirmation HTS to Identify Inhibitors of T.Cruzi Replication: T. cruzi Activity at 0.19uM (%)>
-36

> <AID 2044: Luminescence Cell-Based/Microorganism Dose Confirmation HTS to Identify Inhibitors of T.Cruzi Replication: T. cruzi Activity at 0.38uM (%)>
-53.6

> <AID 2044: Luminescence Cell-Based/Microorganism Dose Confirmation HTS to Identify Inhibitors of T.Cruzi Replication: T. cruzi Activity at 0.80uM (%)>
-64.8

> <AID 2044: Luminescence Cell-Based/Microorganism Dose Confirmation HTS to Identify Inhibitors of T.Cruzi Replication: T. cruzi Activity at 1.60uM (%)>
-81.8

> <AID 2044: Luminescence Cell-Based/Microorganism Dose Confirmation HTS to Identify Inhibitors of T.Cruzi Replication: T. cruzi Activity at 3.00uM (%)>
-91.3

> <AID 2044: Luminescence Cell-Based/Microorganism Dose Confirmation HTS to Identify Inhibitors of T.Cruzi Replication: T. cruzi Activity at 6.00uM (%)>
-97.2

> <Active>
1

$$$$
847124
  SciTegic01171417512D

 27 30  0  0  1  0            999 V2000
    1.2964   -1.4973    0.0000 O   0  0
    3.6321    1.3486    0.0000 O   0  0
    3.6385    3.1449    0.0000 O   0  0
    1.2964    1.4973    0.0000 N   0  0
    2.6034    5.2475    0.0000 N   0  0
    7.8003    5.2512    0.0000 N   0  0
    0.0000    0.7486    0.0000 C   0  0
    0.0000   -0.7486    0.0000 C   0  0
    2.5929    0.7486    0.0000 C   0  0
    2.6003    3.7467    0.0000 C   0  0
    1.2995    2.9981    0.0000 C   0  0
    3.9025    5.9976    0.0000 C   0  0
   -1.2964    1.4973    0.0000 C   0  0
    2.5929   -0.7486    0.0000 C   0  0
   -1.2964   -1.4973    0.0000 C   0  0
    5.2021    5.2472    0.0000 C   0  0
   -2.6111    0.7486    0.0000 C   0  0
    1.3044    5.9977    0.0000 C   0  0
   -2.6111   -0.7486    0.0000 C   0  0
    3.9025    7.4976    0.0000 C   0  0
    1.3044    7.4977    0.0000 C   0  0
    6.5001    5.9992    0.0000 C   0  0
    5.2046    3.7471    0.0000 C   0  0
    2.6035    8.2476    0.0000 C   0  0
   -3.6486    1.3517    0.0000 C   0  0
    6.5048    2.9992    0.0000 C   0  0
    7.8027    3.7512    0.0000 C   0  0
  1  8  1  0
  1 14  1  0
  2  9  2  0
  3 10  2  0
  4  7  1  0
  4  9  1  0
  4 11  1  0
  5 10  1  0
  5 12  1  0
  5 18  1  0
  6 22  2  0
  6 27  1  0
  7  8  1  0
  7 13  2  0
  8 15  2  0
  9 14  1  0
 10 11  1  0
 12 16  1  0
 12 20  1  0
 13 17  1  0
 15 19  1  0
 16 22  1  0
 16 23  2  0
 17 19  2  0
 17 25  1  0
 18 21  1  0
 20 24  1  0
 21 24  1  0
 23 26  1  0
 26 27  2  0
M  END
> <Name>
847124

> <Molecule Name>
847124

> <CDD Number>
CDD-1437089

> <Synonyms>
6-Methyl-4-[2-oxo-2-(3,4,5,6-tetrahydro-2H-[2,3']bipyridinyl-1-yl)-ethyl]-4H-benzo[1,4]oxazin-3-one
CID 649525
MLS000074255
SMR000007786

> <AID 2044: Luminescence Cell-Based/Microorganism Dose Confirmation HTS to Identify Inhibitors of T.Cruzi Replication: PubChem Activity Score>
63

> <AID 2044: Luminescence Cell-Based/Microorganism Dose Confirmation HTS to Identify Inhibitors of T.Cruzi Replication: PubChem Activity Outcome>
Active

> <AID 2044: Luminescence Cell-Based/Microorganism Dose Confirmation HTS to Identify Inhibitors of T.Cruzi Replication: EC50 (uM)>
0.482

> <AID 2044: Luminescence Cell-Based/Microorganism Dose Confirmation HTS to Identify Inhibitors of T.Cruzi Replication: EC50 Standard Error (uM)>
1.07

> <AID 2044: Luminescence Cell-Based/Microorganism Dose Confirmation HTS to Identify Inhibitors of T.Cruzi Replication: S0 (%)>
-13

> <AID 2044: Luminescence Cell-Based/Microorganism Dose Confirmation HTS to Identify Inhibitors of T.Cruzi Replication: Slnf (%)>
-92.3

> <AID 2044: Luminescence Cell-Based/Microorganism Dose Confirmation HTS to Identify Inhibitors of T.Cruzi Replication: Hill Slope>
4

> <AID 2044: Luminescence Cell-Based/Microorganism Dose Confirmation HTS to Identify Inhibitors of T.Cruzi Replication: Number of Points>
14

> <AID 2044: Luminescence Cell-Based/Microorganism Dose Confirmation HTS to Identify Inhibitors of T.Cruzi Replication: Maximum Activity>
-91.9

> <AID 2044: Luminescence Cell-Based/Microorganism Dose Confirmation HTS to Identify Inhibitors of T.Cruzi Replication: T. cruzi Activity at 0.10uM (%)>
-18.9

> <AID 2044: Luminescence Cell-Based/Microorganism Dose Confirmation HTS to Identify Inhibitors of T.Cruzi Replication: T. cruzi Activity at 0.19uM (%)>
-10

> <AID 2044: Luminescence Cell-Based/Microorganism Dose Confirmation HTS to Identify Inhibitors of T.Cruzi Replication: T. cruzi Activity at 0.38uM (%)>
-32.3

> <AID 2044: Luminescence Cell-Based/Microorganism Dose Confirmation HTS to Identify Inhibitors of T.Cruzi Replication: T. cruzi Activity at 0.75uM (%)>
-86.3

> <AID 2044: Luminescence Cell-Based/Microorganism Dose Confirmation HTS to Identify Inhibitors of T.Cruzi Replication: T. cruzi Activity at 1.50uM (%)>
-89.4

> <AID 2044: Luminescence Cell-Based/Microorganism Dose Confirmation HTS to Identify Inhibitors of T.Cruzi Replication: T. cruzi Activity at 3.00uM (%)>
-91.9

> <AID 2044: Luminescence Cell-Based/Microorganism Dose Confirmation HTS to Identify Inhibitors of T.Cruzi Replication: T. cruzi Activity at 6.00uM (%)>
-91.5

> <Active>
1

$$$$
847248
  SciTegic01171417512D

 25 28  0  0  0  0            999 V2000
    1.7138   -1.2033    0.0000 S   0  0
    6.0501   -1.2472    0.0000 O   0  0
    4.0872    0.0331    0.0000 N   0  0
    1.7138    1.2033    0.0000 N   0  0
    4.7979    3.9404    0.0000 N   0  0
    2.5889    0.0182    0.0000 C   0  0
    0.2917   -0.7475    0.0000 C   0  0
    0.2917    0.7475    0.0000 C   0  0
    4.8502   -1.2593    0.0000 C   0  0
    4.1133   -2.5667    0.0000 C   0  0
    4.8241    1.3406    0.0000 C   0  0
   -1.0028   -1.5132    0.0000 C   0  0
   -1.0028    1.5132    0.0000 C   0  0
   -2.3155   -0.7475    0.0000 C   0  0
   -2.3155    0.7475    0.0000 C   0  0
    4.0610    2.6330    0.0000 C   0  0
    4.8740   -3.8595    0.0000 C   0  0
    2.6133   -2.5793    0.0000 C   0  0
    4.1349   -5.1648    0.0000 C   0  0
    1.8741   -3.8845    0.0000 C   0  0
    4.1657    5.2866    0.0000 C   0  0
    6.2776    4.0906    0.0000 C   0  0
    2.6349   -5.1773    0.0000 C   0  0
    5.2720    6.2995    0.0000 C   0  0
    6.5773    5.5604    0.0000 C   0  0
  1  6  1  0
  1  7  1  0
  2  9  2  0
  3  6  1  0
  3  9  1  0
  3 11  1  0
  4  6  2  0
  4  8  1  0
  5 16  1  0
  5 21  1  0
  5 22  1  0
  7  8  1  0
  7 12  2  0
  8 13  2  0
  9 10  1  0
 10 17  1  0
 10 18  1  0
 11 16  1  0
 12 14  1  0
 13 15  1  0
 14 15  2  0
 17 19  1  0
 18 20  1  0
 19 23  1  0
 20 23  1  0
 21 24  1  0
 22 25  1  0
 24 25  1  0
M  END
> <Name>
847248

> <Molecule Name>
847248

> <CDD Number>
CDD-1413215

> <Synonyms>
CID 649647
Cyclohexanecarboxylic acid benzothiazol-2-yl-(2-pyrrolidin-1-yl-ethyl)-amide
MLS000074896
SMR000008322

> <AID 2044: Luminescence Cell-Based/Microorganism Dose Confirmation HTS to Identify Inhibitors of T.Cruzi Replication: PubChem Activity Score>
61

> <AID 2044: Luminescence Cell-Based/Microorganism Dose Confirmation HTS to Identify Inhibitors of T.Cruzi Replication: PubChem Activity Outcome>
Active

> <AID 2044: Luminescence Cell-Based/Microorganism Dose Confirmation HTS to Identify Inhibitors of T.Cruzi Replication: EC50 (uM)>
0.78

> <AID 2044: Luminescence Cell-Based/Microorganism Dose Confirmation HTS to Identify Inhibitors of T.Cruzi Replication: EC50 Standard Error (uM)>
1.102

> <AID 2044: Luminescence Cell-Based/Microorganism Dose Confirmation HTS to Identify Inhibitors of T.Cruzi Replication: S0 (%)>
-16

> <AID 2044: Luminescence Cell-Based/Microorganism Dose Confirmation HTS to Identify Inhibitors of T.Cruzi Replication: Slnf (%)>
-93.9

> <AID 2044: Luminescence Cell-Based/Microorganism Dose Confirmation HTS to Identify Inhibitors of T.Cruzi Replication: Hill Slope>
2.65

> <AID 2044: Luminescence Cell-Based/Microorganism Dose Confirmation HTS to Identify Inhibitors of T.Cruzi Replication: Number of Points>
14

> <AID 2044: Luminescence Cell-Based/Microorganism Dose Confirmation HTS to Identify Inhibitors of T.Cruzi Replication: Maximum Activity>
-96.7

> <AID 2044: Luminescence Cell-Based/Microorganism Dose Confirmation HTS to Identify Inhibitors of T.Cruzi Replication: T. cruzi Activity at 0.10uM (%)>
-16.1

> <AID 2044: Luminescence Cell-Based/Microorganism Dose Confirmation HTS to Identify Inhibitors of T.Cruzi Replication: T. cruzi Activity at 0.19uM (%)>
-22

> <AID 2044: Luminescence Cell-Based/Microorganism Dose Confirmation HTS to Identify Inhibitors of T.Cruzi Replication: T. cruzi Activity at 0.38uM (%)>
-20.2

> <AID 2044: Luminescence Cell-Based/Microorganism Dose Confirmation HTS to Identify Inhibitors of T.Cruzi Replication: T. cruzi Activity at 0.80uM (%)>
-60.7

> <AID 2044: Luminescence Cell-Based/Microorganism Dose Confirmation HTS to Identify Inhibitors of T.Cruzi Replication: T. cruzi Activity at 1.60uM (%)>
-79.1

> <AID 2044: Luminescence Cell-Based/Microorganism Dose Confirmation HTS to Identify Inhibitors of T.Cruzi Replication: T. cruzi Activity at 3.00uM (%)>
-91.2

> <AID 2044: Luminescence Cell-Based/Microorganism Dose Confirmation HTS to Identify Inhibitors of T.Cruzi Replication: T. cruzi Activity at 6.00uM (%)>
-96.7

> <Active>
1

$$$$
847421
  SciTegic01171417512D

 21 21  0  0  1  0            999 V2000
    8.8268   -8.1110    0.0000 Cl  0  0
   11.5872   -3.3805    0.0000 Cl  0  0
    3.8933   -3.7570    0.0000 O   0  0
    2.8509   -5.8560    0.0000 O   0  0
    1.2990   -0.7500    0.0000 N   0  0
   -1.2990    0.7500    0.0000 N   0  0
    5.1894   -6.0109    0.0000 C   0  0
    3.8912   -5.2578    0.0000 C   0  0
    2.5951   -3.0039    0.0000 C   0  0
    2.5973   -1.5031    0.0000 C   0  0
    5.1895   -7.5109    0.0000 C   0  0
    6.4885   -5.2610    0.0000 C   0  0
    1.2990    0.7500    0.0000 C   0  0
    0.0000   -1.5000    0.0000 C   0  0
    7.7875   -7.5110    0.0000 C   0  0
    6.4885   -8.2610    0.0000 C   0  0
    7.7876   -6.0110    0.0000 C   0  0
    0.0000    1.5000    0.0000 C   0  0
   -1.2990   -0.7500    0.0000 C   0  0
    1.5548   -3.6021    0.0000 C   0  0
   -2.3383    1.3500    0.0000 C   0  0
  1 15  1  0
  3  8  1  0
  3  9  1  0
  4  8  2  0
  5 10  1  0
  5 13  1  0
  5 14  1  0
  6 18  1  0
  6 19  1  0
  6 21  1  0
  7  8  1  0
  7 11  2  0
  7 12  1  0
  9 10  1  0
  9 20  1  0
 11 16  1  0
 12 17  2  0
 13 18  1  0
 14 19  1  0
 15 16  2  0
 15 17  1  0
M  END
> <Name>
847421

> <Molecule Name>
847421

> <CDD Number>
CDD-1507933

> <Synonyms>
4-Chloro-benzoic acid 1-methyl-2-(4-methyl-piperazin-1-yl)-ethyl ester
CID 6603042
MLS000075539
SMR000013540

> <AID 2044: Luminescence Cell-Based/Microorganism Dose Confirmation HTS to Identify Inhibitors of T.Cruzi Replication: PubChem Activity Score>
62

> <AID 2044: Luminescence Cell-Based/Microorganism Dose Confirmation HTS to Identify Inhibitors of T.Cruzi Replication: PubChem Activity Outcome>
Active

> <AID 2044: Luminescence Cell-Based/Microorganism Dose Confirmation HTS to Identify Inhibitors of T.Cruzi Replication: EC50 (uM)>
0.606

> <AID 2044: Luminescence Cell-Based/Microorganism Dose Confirmation HTS to Identify Inhibitors of T.Cruzi Replication: EC50 Standard Error (uM)>
1.158

> <AID 2044: Luminescence Cell-Based/Microorganism Dose Confirmation HTS to Identify Inhibitors of T.Cruzi Replication: S0 (%)>
0

> <AID 2044: Luminescence Cell-Based/Microorganism Dose Confirmation HTS to Identify Inhibitors of T.Cruzi Replication: Slnf (%)>
-108

> <AID 2044: Luminescence Cell-Based/Microorganism Dose Confirmation HTS to Identify Inhibitors of T.Cruzi Replication: Hill Slope>
1.05

> <AID 2044: Luminescence Cell-Based/Microorganism Dose Confirmation HTS to Identify Inhibitors of T.Cruzi Replication: Number of Points>
14

> <AID 2044: Luminescence Cell-Based/Microorganism Dose Confirmation HTS to Identify Inhibitors of T.Cruzi Replication: Maximum Activity>
-97.2

> <AID 2044: Luminescence Cell-Based/Microorganism Dose Confirmation HTS to Identify Inhibitors of T.Cruzi Replication: T. cruzi Activity at 0.10uM (%)>
-14.1

> <AID 2044: Luminescence Cell-Based/Microorganism Dose Confirmation HTS to Identify Inhibitors of T.Cruzi Replication: T. cruzi Activity at 0.19uM (%)>
-26.7

> <AID 2044: Luminescence Cell-Based/Microorganism Dose Confirmation HTS to Identify Inhibitors of T.Cruzi Replication: T. cruzi Activity at 0.38uM (%)>
-40.3

> <AID 2044: Luminescence Cell-Based/Microorganism Dose Confirmation HTS to Identify Inhibitors of T.Cruzi Replication: T. cruzi Activity at 0.80uM (%)>
-60.5

> <AID 2044: Luminescence Cell-Based/Microorganism Dose Confirmation HTS to Identify Inhibitors of T.Cruzi Replication: T. cruzi Activity at 1.60uM (%)>
-79.4

> <AID 2044: Luminescence Cell-Based/Microorganism Dose Confirmation HTS to Identify Inhibitors of T.Cruzi Replication: T. cruzi Activity at 3.00uM (%)>
-93.9

> <AID 2044: Luminescence Cell-Based/Microorganism Dose Confirmation HTS to Identify Inhibitors of T.Cruzi Replication: T. cruzi Activity at 6.00uM (%)>
-97.2

> <Active>
1

$$$$
847731
  SciTegic01171417512D

 35 40  0  0  1  0            999 V2000
    1.7138   -1.2033    0.0000 S   0  0
    7.0761    0.2776    0.0000 N   0  0
    4.0896    0.0290    0.0000 N   0  0
    8.4823    3.0564    0.0000 N   0  0
    1.7138    1.2033    0.0000 N   0  0
   10.6759    2.0178    0.0000 N   0  0
    9.5117    4.1474    0.0000 N   0  0
   10.8674    3.5055    0.0000 N   0  0
   11.7790   -1.9348    0.0000 N   0  0
    8.5716    0.4022    0.0000 C   0  0
    9.2111    1.7600    0.0000 C   0  0
    2.5889    0.0182    0.0000 C   0  0
    9.4270   -0.8310    0.0000 C   0  0
    0.2917   -0.7475    0.0000 C   0  0
    0.2917    0.7475    0.0000 C   0  0
    6.4347   -1.0784    0.0000 C   0  0
    6.2225    1.5111    0.0000 C   0  0
    4.9397   -1.2009    0.0000 C   0  0
    4.7275    1.3885    0.0000 C   0  0
   10.9217   -0.7040    0.0000 C   0  0
    8.7898   -2.1890    0.0000 C   0  0
    6.9953    3.2394    0.0000 C   0  0
   -1.0028   -1.5132    0.0000 C   0  0
   -1.0028    1.5132    0.0000 C   0  0
   -2.3155   -0.7475    0.0000 C   0  0
   -2.3155    0.7475    0.0000 C   0  0
    9.6472   -3.4198    0.0000 C   0  0
    6.4084    4.6207    0.0000 C   0  0
   11.1418   -3.2927    0.0000 C   0  0
    4.9188    4.8040    0.0000 C   0  0
    4.3301    6.1837    0.0000 C   0  0
    4.0181    3.6044    0.0000 C   0  0
    2.8410    6.3638    0.0000 C   0  0
    2.5290    3.7845    0.0000 C   0  0
    1.9404    5.1642    0.0000 C   0  0
  1 12  1  0
  1 14  1  0
  2 10  1  0
  2 16  1  0
  2 17  1  0
  3 12  1  0
  3 18  1  0
  3 19  1  0
  4  7  1  0
  4 11  1  0
  4 22  1  0
  5 12  2  0
  5 15  1  0
  6  8  1  0
  6 11  2  0
  7  8  2  0
  9 20  2  0
  9 29  1  0
 10 11  1  0
 10 13  1  0
 13 20  1  0
 13 21  2  0
 14 15  1  0
 14 23  2  0
 15 24  2  0
 16 18  1  0
 17 19  1  0
 21 27  1  0
 22 28  1  0
 23 25  1  0
 24 26  1  0
 25 26  2  0
 27 29  2  0
 28 30  1  0
 30 31  2  0
 30 32  1  0
 31 33  1  0
 32 34  2  0
 33 35  2  0
 34 35  1  0
M  END
> <Name>
847731

> <Molecule Name>
847731

> <CDD Number>
CDD-1450685

> <Synonyms>
2-{4-[(1-Phenethyl-1H-tetrazol-5-yl)-pyridin-3-yl-methyl]-piperazin-1-yl}-benzothiazole
CID 650140
MLS000034153
SMR000008225

> <AID 2044: Luminescence Cell-Based/Microorganism Dose Confirmation HTS to Identify Inhibitors of T.Cruzi Replication: PubChem Activity Score>
66

> <AID 2044: Luminescence Cell-Based/Microorganism Dose Confirmation HTS to Identify Inhibitors of T.Cruzi Replication: PubChem Activity Outcome>
Active

> <AID 2044: Luminescence Cell-Based/Microorganism Dose Confirmation HTS to Identify Inhibitors of T.Cruzi Replication: EC50 (uM)>
0.244

> <AID 2044: Luminescence Cell-Based/Microorganism Dose Confirmation HTS to Identify Inhibitors of T.Cruzi Replication: EC50 Standard Error (uM)>
1.037

> <AID 2044: Luminescence Cell-Based/Microorganism Dose Confirmation HTS to Identify Inhibitors of T.Cruzi Replication: S0 (%)>
0

> <AID 2044: Luminescence Cell-Based/Microorganism Dose Confirmation HTS to Identify Inhibitors of T.Cruzi Replication: Slnf (%)>
-97.9

> <AID 2044: Luminescence Cell-Based/Microorganism Dose Confirmation HTS to Identify Inhibitors of T.Cruzi Replication: Hill Slope>
3.75

> <AID 2044: Luminescence Cell-Based/Microorganism Dose Confirmation HTS to Identify Inhibitors of T.Cruzi Replication: Number of Points>
13

> <AID 2044: Luminescence Cell-Based/Microorganism Dose Confirmation HTS to Identify Inhibitors of T.Cruzi Replication: Maximum Activity>
-101

> <AID 2044: Luminescence Cell-Based/Microorganism Dose Confirmation HTS to Identify Inhibitors of T.Cruzi Replication: T. cruzi Activity at 0.10uM (%)>
4.1

> <AID 2044: Luminescence Cell-Based/Microorganism Dose Confirmation HTS to Identify Inhibitors of T.Cruzi Replication: T. cruzi Activity at 0.19uM (%)>
-30.4

> <AID 2044: Luminescence Cell-Based/Microorganism Dose Confirmation HTS to Identify Inhibitors of T.Cruzi Replication: T. cruzi Activity at 0.38uM (%)>
-82.3

> <AID 2044: Luminescence Cell-Based/Microorganism Dose Confirmation HTS to Identify Inhibitors of T.Cruzi Replication: T. cruzi Activity at 0.75uM (%)>
-92.9

> <AID 2044: Luminescence Cell-Based/Microorganism Dose Confirmation HTS to Identify Inhibitors of T.Cruzi Replication: T. cruzi Activity at 1.50uM (%)>
-96.7

> <AID 2044: Luminescence Cell-Based/Microorganism Dose Confirmation HTS to Identify Inhibitors of T.Cruzi Replication: T. cruzi Activity at 3.00uM (%)>
-99.5

> <AID 2044: Luminescence Cell-Based/Microorganism Dose Confirmation HTS to Identify Inhibitors of T.Cruzi Replication: T. cruzi Activity at 6.00uM (%)>
-101

> <Active>
1

$$$$
847739
  SciTegic01171417512D

 30 34  0  0  0  0            999 V2000
   -2.5812    5.2552    0.0000 S   0  0
   -4.0118    7.4927    0.0000 O   0  0
   -0.2489    3.5938    0.0000 O   0  0
   -8.4608   12.9713    0.0000 N   0  0
   -1.2964    1.4973    0.0000 N   0  0
   -6.2314    6.5110    0.0000 N   0  0
   -5.2305    5.3938    0.0000 N   0  0
   -8.2938   10.5629    0.0000 C   0  0
   -7.4988   11.8290    0.0000 C   0  0
   -6.0852    9.1807    0.0000 C   0  0
   -9.7405   10.9331    0.0000 C   0  0
   -5.4782    7.8082    0.0000 C   0  0
   -7.6047    9.2261    0.0000 C   0  0
   -9.8321   12.4330    0.0000 C   0  0
   -5.9953   11.7892    0.0000 C   0  0
   -5.2908   10.4427    0.0000 C   0  0
    0.0000    0.7486    0.0000 C   0  0
   -3.8775    6.0115    0.0000 C   0  0
    0.0000   -0.7486    0.0000 C   0  0
   -1.2907    2.9981    0.0000 C   0  0
   -2.6111    0.7486    0.0000 C   0  0
   -2.5870    3.7544    0.0000 C   0  0
  -10.6655   10.1687    0.0000 C   0  0
    1.2964    1.4973    0.0000 C   0  0
   -1.2964   -1.4973    0.0000 C   0  0
    1.2964   -1.4973    0.0000 C   0  0
  -10.8437   13.0784    0.0000 C   0  0
   -2.6111   -0.7486    0.0000 C   0  0
    2.5929    0.7486    0.0000 C   0  0
    2.5929   -0.7486    0.0000 C   0  0
  1 18  1  0
  1 22  1  0
  2 12  1  0
  2 18  1  0
  3 20  2  0
  4  9  1  0
  4 14  1  0
  5 17  1  0
  5 20  1  0
  5 21  1  0
  6  7  1  0
  6 12  2  0
  7 18  2  0
  8  9  1  0
  8 11  1  0
  8 13  2  0
  9 15  2  0
 10 12  1  0
 10 13  1  0
 10 16  2  0
 11 14  2  0
 11 23  1  0
 14 27  1  0
 15 16  1  0
 17 19  1  0
 17 24  2  0
 19 25  1  0
 19 26  2  0
 20 22  1  0
 21 28  1  0
 24 29  1  0
 25 28  1  0
 26 30  1  0
 29 30  2  0
M  END
> <Name>
847739

> <Molecule Name>
847739

> <CDD Number>
CDD-212997

> <Synonyms>
1-(3,4-Dihydro-2H-quinolin-1-yl)-2-[5-(2,3-dimethyl-1H-indol-5-yl)-[1,3,4]oxadiazol-2-ylsulfanyl]-ethanone
CID 650148
MLS000077409
SMR000003493

> <AID 2044: Luminescence Cell-Based/Microorganism Dose Confirmation HTS to Identify Inhibitors of T.Cruzi Replication: PubChem Activity Score>
61

> <AID 2044: Luminescence Cell-Based/Microorganism Dose Confirmation HTS to Identify Inhibitors of T.Cruzi Replication: PubChem Activity Outcome>
Active

> <AID 2044: Luminescence Cell-Based/Microorganism Dose Confirmation HTS to Identify Inhibitors of T.Cruzi Replication: EC50 (uM)>
0.782

> <AID 2044: Luminescence Cell-Based/Microorganism Dose Confirmation HTS to Identify Inhibitors of T.Cruzi Replication: EC50 Standard Error (uM)>
1.193

> <AID 2044: Luminescence Cell-Based/Microorganism Dose Confirmation HTS to Identify Inhibitors of T.Cruzi Replication: S0 (%)>
-8.6

> <AID 2044: Luminescence Cell-Based/Microorganism Dose Confirmation HTS to Identify Inhibitors of T.Cruzi Replication: Slnf (%)>
-61.2

> <AID 2044: Luminescence Cell-Based/Microorganism Dose Confirmation HTS to Identify Inhibitors of T.Cruzi Replication: Hill Slope>
1.82

> <AID 2044: Luminescence Cell-Based/Microorganism Dose Confirmation HTS to Identify Inhibitors of T.Cruzi Replication: Number of Points>
14

> <AID 2044: Luminescence Cell-Based/Microorganism Dose Confirmation HTS to Identify Inhibitors of T.Cruzi Replication: Maximum Activity>
-59.1

> <AID 2044: Luminescence Cell-Based/Microorganism Dose Confirmation HTS to Identify Inhibitors of T.Cruzi Replication: T. cruzi Activity at 0.10uM (%)>
-5.3

> <AID 2044: Luminescence Cell-Based/Microorganism Dose Confirmation HTS to Identify Inhibitors of T.Cruzi Replication: T. cruzi Activity at 0.19uM (%)>
-18.7

> <AID 2044: Luminescence Cell-Based/Microorganism Dose Confirmation HTS to Identify Inhibitors of T.Cruzi Replication: T. cruzi Activity at 0.38uM (%)>
-19.1

> <AID 2044: Luminescence Cell-Based/Microorganism Dose Confirmation HTS to Identify Inhibitors of T.Cruzi Replication: T. cruzi Activity at 0.75uM (%)>
-31.7

> <AID 2044: Luminescence Cell-Based/Microorganism Dose Confirmation HTS to Identify Inhibitors of T.Cruzi Replication: T. cruzi Activity at 1.50uM (%)>
-50.4

> <AID 2044: Luminescence Cell-Based/Microorganism Dose Confirmation HTS to Identify Inhibitors of T.Cruzi Replication: T. cruzi Activity at 3.00uM (%)>
-59.1

> <AID 2044: Luminescence Cell-Based/Microorganism Dose Confirmation HTS to Identify Inhibitors of T.Cruzi Replication: T. cruzi Activity at 6.00uM (%)>
-57.8

> <Active>
1

$$$$
847777
  SciTegic01171417512D

 31 35  0  0  0  0            999 V2000
   -0.9876   -1.5720    0.0000 S   0  0
    3.8956    2.2968    0.0000 O   0  0
    3.3458    3.2136    0.0000 O   0  0
    0.9876    1.5922    0.0000 N   0  0
    4.7294    0.1065    0.0000 N   0  0
    6.9255   -1.9374    0.0000 N   0  0
    2.1968    0.6852    0.0000 C   0  0
   -0.2419    0.7054    0.0000 C   0  0
    0.2217   -0.7054    0.0000 C   0  0
    1.7333   -0.7256    0.0000 C   0  0
    3.6287    1.1268    0.0000 C   0  0
   -1.7333    0.7457    0.0000 C   0  0
    1.0055    3.0900    0.0000 C   0  0
   -2.1968   -0.7054    0.0000 C   0  0
    2.3137    3.8257    0.0000 C   0  0
    6.1634    0.5464    0.0000 C   0  0
    4.3934   -1.3555    0.0000 C   0  0
    2.3316    5.3264    0.0000 C   0  0
    7.2615   -0.4755    0.0000 C   0  0
    5.4915   -2.3774    0.0000 C   0  0
    8.0241   -2.9598    0.0000 C   0  0
    3.6380    6.0635    0.0000 C   0  0
    1.0401    6.0894    0.0000 C   0  0
    9.4589   -2.5222    0.0000 C   0  0
    7.6859   -4.4212    0.0000 C   0  0
    3.6529    7.5635    0.0000 C   0  0
    1.0550    7.5893    0.0000 C   0  0
   10.5553   -3.5458    0.0000 C   0  0
    8.7823   -5.4449    0.0000 C   0  0
    2.3614    8.3263    0.0000 C   0  0
   10.2171   -5.0072    0.0000 C   0  0
  1  9  1  0
  1 14  1  0
  2 11  2  0
  3 15  2  0
  4  7  1  0
  4  8  1  0
  4 13  1  0
  5 11  1  0
  5 16  1  0
  5 17  1  0
  6 19  1  0
  6 20  1  0
  6 21  1  0
  7 10  2  0
  7 11  1  0
  8  9  2  0
  8 12  1  0
  9 10  1  0
 12 14  2  0
 13 15  1  0
 15 18  1  0
 16 19  1  0
 17 20  1  0
 18 22  2  0
 18 23  1  0
 21 24  1  0
 21 25  1  0
 22 26  1  0
 23 27  2  0
 24 28  1  0
 25 29  1  0
 26 30  2  0
 27 30  1  0
 28 31  1  0
 29 31  1  0
M  END
> <Name>
847777

> <Molecule Name>
847777

> <CDD Number>
CDD-324380

> <Synonyms>
2-[5-(4-Cyclohexyl-piperazine-1-carbonyl)-thieno[3,2-b]pyrrol-4-yl]-1-phenyl-ethanone
CID 650193
MLS000027913
SMR000007382

> <AID 2044: Luminescence Cell-Based/Microorganism Dose Confirmation HTS to Identify Inhibitors of T.Cruzi Replication: PubChem Activity Score>
56

> <AID 2044: Luminescence Cell-Based/Microorganism Dose Confirmation HTS to Identify Inhibitors of T.Cruzi Replication: PubChem Activity Outcome>
Active

> <AID 2044: Luminescence Cell-Based/Microorganism Dose Confirmation HTS to Identify Inhibitors of T.Cruzi Replication: EC50 (uM)>
2.533

> <AID 2044: Luminescence Cell-Based/Microorganism Dose Confirmation HTS to Identify Inhibitors of T.Cruzi Replication: EC50 Standard Error (uM)>
1.097

> <AID 2044: Luminescence Cell-Based/Microorganism Dose Confirmation HTS to Identify Inhibitors of T.Cruzi Replication: S0 (%)>
11.7

> <AID 2044: Luminescence Cell-Based/Microorganism Dose Confirmation HTS to Identify Inhibitors of T.Cruzi Replication: Slnf (%)>
-100

> <AID 2044: Luminescence Cell-Based/Microorganism Dose Confirmation HTS to Identify Inhibitors of T.Cruzi Replication: Hill Slope>
2.33

> <AID 2044: Luminescence Cell-Based/Microorganism Dose Confirmation HTS to Identify Inhibitors of T.Cruzi Replication: Number of Points>
13

> <AID 2044: Luminescence Cell-Based/Microorganism Dose Confirmation HTS to Identify Inhibitors of T.Cruzi Replication: Maximum Activity>
-88.4

> <AID 2044: Luminescence Cell-Based/Microorganism Dose Confirmation HTS to Identify Inhibitors of T.Cruzi Replication: T. cruzi Activity at 0.10uM (%)>
12.7

> <AID 2044: Luminescence Cell-Based/Microorganism Dose Confirmation HTS to Identify Inhibitors of T.Cruzi Replication: T. cruzi Activity at 0.19uM (%)>
15.6

> <AID 2044: Luminescence Cell-Based/Microorganism Dose Confirmation HTS to Identify Inhibitors of T.Cruzi Replication: T. cruzi Activity at 0.38uM (%)>
13.1

> <AID 2044: Luminescence Cell-Based/Microorganism Dose Confirmation HTS to Identify Inhibitors of T.Cruzi Replication: T. cruzi Activity at 0.75uM (%)>
-5.8

> <AID 2044: Luminescence Cell-Based/Microorganism Dose Confirmation HTS to Identify Inhibitors of T.Cruzi Replication: T. cruzi Activity at 1.50uM (%)>
-8.6

> <AID 2044: Luminescence Cell-Based/Microorganism Dose Confirmation HTS to Identify Inhibitors of T.Cruzi Replication: T. cruzi Activity at 3.00uM (%)>
-55.8

> <AID 2044: Luminescence Cell-Based/Microorganism Dose Confirmation HTS to Identify Inhibitors of T.Cruzi Replication: T. cruzi Activity at 6.00uM (%)>
-88.4

> <Active>
0

$$$$
848352
  SciTegic01171417512D

 39 41  0  0  0  0            999 V2000
  -10.0860   -7.6927    0.0000 F   0  0
   -8.8299   -0.9266    0.0000 O   0  0
    2.6003   -1.4977    0.0000 O   0  0
   -0.0031   -3.0008    0.0000 O   0  0
    7.9609   -4.7360    0.0000 O   0  0
   11.3397   -4.2867    0.0000 O   0  0
    9.0003   -2.9364    0.0000 O   0  0
   10.3003   -6.0864    0.0000 O   0  0
   -7.7802   -3.0220    0.0000 N   0  0
   -7.7594   -6.0220    0.0000 N   0  0
   -3.8990    0.7455    0.0000 N   0  0
   -7.7876   -1.5212    0.0000 C   0  0
   -6.4920   -0.7636    0.0000 C   0  0
   -7.7491   -7.5227    0.0000 C   0  0
   -9.0740   -3.7810    0.0000 C   0  0
   -6.4760   -3.7631    0.0000 C   0  0
   -9.0636   -5.2810    0.0000 C   0  0
   -6.4656   -5.2630    0.0000 C   0  0
   -9.0417   -8.2838    0.0000 C   0  0
   -1.2990    0.7500    0.0000 C   0  0
   -6.4972    0.7364    0.0000 C   0  0
   -5.1903   -1.5091    0.0000 C   0  0
    0.0000   -1.5000    0.0000 C   0  0
   -2.6003    1.4977    0.0000 C   0  0
    1.2990   -0.7500    0.0000 C   0  0
   -5.2007    1.4909    0.0000 C   0  0
   -3.8939   -0.7546    0.0000 C   0  0
   -1.2990   -0.7500    0.0000 C   0  0
   -6.4437   -8.2618    0.0000 C   0  0
    0.0000    1.5000    0.0000 C   0  0
    1.2990    0.7500    0.0000 C   0  0
   -9.0289   -9.7838    0.0000 C   0  0
   -6.4309   -9.7617    0.0000 C   0  0
   -7.7235  -10.5227    0.0000 C   0  0
    3.8990   -0.7455    0.0000 C   0  0
   -1.0432   -3.5994    0.0000 C   0  0
    4.9395   -1.3433    0.0000 C   0  0
    9.0003   -4.1364    0.0000 C   0  0
   10.3003   -4.8864    0.0000 C   0  0
  1 19  1  0
  2 12  2  0
  3 25  1  0
  3 35  1  0
  4 23  1  0
  4 36  1  0
  5 38  2  0
  6 39  2  0
  7 38  1  0
  8 39  1  0
  9 12  1  0
  9 15  1  0
  9 16  1  0
 10 14  1  0
 10 17  1  0
 10 18  1  0
 11 24  1  0
 11 26  1  0
 11 27  1  0
 12 13  1  0
 13 21  1  0
 13 22  1  0
 14 19  1  0
 14 29  2  0
 15 17  1  0
 16 18  1  0
 19 32  2  0
 20 24  1  0
 20 28  1  0
 20 30  2  0
 21 26  1  0
 22 27  1  0
 23 25  1  0
 23 28  2  0
 25 31  2  0
 29 33  1  0
 30 31  1  0
 32 34  1  0
 33 34  2  0
 35 37  1  0
 38 39  1  0
M  END
> <Name>
848352

> <Molecule Name>
848352

> <CDD Number>
CDD-1413399

> <Synonyms>
CID 650798
MLS000027206
SMR000015347
[1-(4-Ethoxy-3-methoxy-benzyl)-piperidin-4-yl]-[4-(2-fluoro-phenyl)-piperazin-1-yl]-methanone

> <AID 2044: Luminescence Cell-Based/Microorganism Dose Confirmation HTS to Identify Inhibitors of T.Cruzi Replication: PubChem Activity Score>
67

> <AID 2044: Luminescence Cell-Based/Microorganism Dose Confirmation HTS to Identify Inhibitors of T.Cruzi Replication: PubChem Activity Outcome>
Active

> <AID 2044: Luminescence Cell-Based/Microorganism Dose Confirmation HTS to Identify Inhibitors of T.Cruzi Replication: EC50 (uM)>
0.182

> <AID 2044: Luminescence Cell-Based/Microorganism Dose Confirmation HTS to Identify Inhibitors of T.Cruzi Replication: EC50 Standard Error (uM)>
1.053

> <AID 2044: Luminescence Cell-Based/Microorganism Dose Confirmation HTS to Identify Inhibitors of T.Cruzi Replication: S0 (%)>
0

> <AID 2044: Luminescence Cell-Based/Microorganism Dose Confirmation HTS to Identify Inhibitors of T.Cruzi Replication: Slnf (%)>
-97

> <AID 2044: Luminescence Cell-Based/Microorganism Dose Confirmation HTS to Identify Inhibitors of T.Cruzi Replication: Hill Slope>
1.76

> <AID 2044: Luminescence Cell-Based/Microorganism Dose Confirmation HTS to Identify Inhibitors of T.Cruzi Replication: Number of Points>
12

> <AID 2044: Luminescence Cell-Based/Microorganism Dose Confirmation HTS to Identify Inhibitors of T.Cruzi Replication: Maximum Activity>
-96.9

> <AID 2044: Luminescence Cell-Based/Microorganism Dose Confirmation HTS to Identify Inhibitors of T.Cruzi Replication: T. cruzi Activity at 0.10uM (%)>
-25.6

> <AID 2044: Luminescence Cell-Based/Microorganism Dose Confirmation HTS to Identify Inhibitors of T.Cruzi Replication: T. cruzi Activity at 0.19uM (%)>
-50.8

> <AID 2044: Luminescence Cell-Based/Microorganism Dose Confirmation HTS to Identify Inhibitors of T.Cruzi Replication: T. cruzi Activity at 0.38uM (%)>
-77

> <AID 2044: Luminescence Cell-Based/Microorganism Dose Confirmation HTS to Identify Inhibitors of T.Cruzi Replication: T. cruzi Activity at 0.75uM (%)>
-89.4

> <AID 2044: Luminescence Cell-Based/Microorganism Dose Confirmation HTS to Identify Inhibitors of T.Cruzi Replication: T. cruzi Activity at 1.50uM (%)>
-94

> <AID 2044: Luminescence Cell-Based/Microorganism Dose Confirmation HTS to Identify Inhibitors of T.Cruzi Replication: T. cruzi Activity at 3.00uM (%)>
-96.9

> <Active>
1

$$$$
848423
  SciTegic01171417512D

 30 33  0  0  0  0            999 V2000
   -6.4742    7.2218    0.0000 F   0  0
   -1.2964   -1.4973    0.0000 O   0  0
   -3.6486    1.3517    0.0000 O   0  0
   -3.6288    3.1588    0.0000 O   0  0
   -1.2964    1.4973    0.0000 N   0  0
   -2.5812    5.2552    0.0000 N   0  0
   -2.5730    9.7547    0.0000 N   0  0
    0.0000    0.7486    0.0000 C   0  0
    0.0000   -0.7486    0.0000 C   0  0
   -2.6111    0.7486    0.0000 C   0  0
   -1.2907    2.9981    0.0000 C   0  0
   -2.5870    3.7544    0.0000 C   0  0
    1.2964    1.4973    0.0000 C   0  0
   -2.6111   -0.7486    0.0000 C   0  0
    1.2964   -1.4973    0.0000 C   0  0
   -3.8775    6.0115    0.0000 C   0  0
   -5.1811    5.2678    0.0000 C   0  0
   -1.2798    6.0029    0.0000 C   0  0
    2.5929    0.7486    0.0000 C   0  0
    2.5929   -0.7486    0.0000 C   0  0
   -1.2757    7.5037    0.0000 C   0  0
   -6.4779    6.0218    0.0000 C   0  0
   -5.1859    3.7677    0.0000 C   0  0
   -7.7793    5.2758    0.0000 C   0  0
   -2.5742    8.2547    0.0000 C   0  0
    0.0239    8.2528    0.0000 C   0  0
   -6.4873    3.0218    0.0000 C   0  0
   -7.7840    3.7759    0.0000 C   0  0
    0.0250    9.7528    0.0000 C   0  0
   -1.2734   10.5038    0.0000 C   0  0
  1 22  1  0
  2  9  1  0
  2 14  1  0
  3 10  2  0
  4 12  2  0
  5  8  1  0
  5 10  1  0
  5 11  1  0
  6 12  1  0
  6 16  1  0
  6 18  1  0
  7 25  2  0
  7 30  1  0
  8  9  1  0
  8 13  2  0
  9 15  2  0
 10 14  1  0
 11 12  1  0
 13 19  1  0
 15 20  1  0
 16 17  1  0
 17 22  1  0
 17 23  2  0
 18 21  1  0
 19 20  2  0
 21 25  1  0
 21 26  2  0
 22 24  2  0
 23 27  1  0
 24 28  1  0
 26 29  1  0
 27 28  2  0
 29 30  2  0
M  END
> <Name>
848423

> <Molecule Name>
848423

> <CDD Number>
CDD-203885

> <Synonyms>
CID 650865
MLS000074483
N-(2-Fluoro-benzyl)-2-(3-oxo-2,3-dihydro-benzo[1,4]oxazin-4-yl)-N-pyridin-3-ylmethyl-acetamide
SMR000007311

> <AID 2044: Luminescence Cell-Based/Microorganism Dose Confirmation HTS to Identify Inhibitors of T.Cruzi Replication: PubChem Activity Score>
66

> <AID 2044: Luminescence Cell-Based/Microorganism Dose Confirmation HTS to Identify Inhibitors of T.Cruzi Replication: PubChem Activity Outcome>
Active

> <AID 2044: Luminescence Cell-Based/Microorganism Dose Confirmation HTS to Identify Inhibitors of T.Cruzi Replication: EC50 (uM)>
0.26

> <AID 2044: Luminescence Cell-Based/Microorganism Dose Confirmation HTS to Identify Inhibitors of T.Cruzi Replication: EC50 Standard Error (uM)>
1.052

> <AID 2044: Luminescence Cell-Based/Microorganism Dose Confirmation HTS to Identify Inhibitors of T.Cruzi Replication: S0 (%)>
0

> <AID 2044: Luminescence Cell-Based/Microorganism Dose Confirmation HTS to Identify Inhibitors of T.Cruzi Replication: Slnf (%)>
-92.2

> <AID 2044: Luminescence Cell-Based/Microorganism Dose Confirmation HTS to Identify Inhibitors of T.Cruzi Replication: Hill Slope>
4

> <AID 2044: Luminescence Cell-Based/Microorganism Dose Confirmation HTS to Identify Inhibitors of T.Cruzi Replication: Number of Points>
13

> <AID 2044: Luminescence Cell-Based/Microorganism Dose Confirmation HTS to Identify Inhibitors of T.Cruzi Replication: Maximum Activity>
-96

> <AID 2044: Luminescence Cell-Based/Microorganism Dose Confirmation HTS to Identify Inhibitors of T.Cruzi Replication: T. cruzi Activity at 0.10uM (%)>
-11.8

> <AID 2044: Luminescence Cell-Based/Microorganism Dose Confirmation HTS to Identify Inhibitors of T.Cruzi Replication: T. cruzi Activity at 0.19uM (%)>
-19.2

> <AID 2044: Luminescence Cell-Based/Microorganism Dose Confirmation HTS to Identify Inhibitors of T.Cruzi Replication: T. cruzi Activity at 0.38uM (%)>
-79.1

> <AID 2044: Luminescence Cell-Based/Microorganism Dose Confirmation HTS to Identify Inhibitors of T.Cruzi Replication: T. cruzi Activity at 0.80uM (%)>
-82.8

> <AID 2044: Luminescence Cell-Based/Microorganism Dose Confirmation HTS to Identify Inhibitors of T.Cruzi Replication: T. cruzi Activity at 1.60uM (%)>
-92.5

> <AID 2044: Luminescence Cell-Based/Microorganism Dose Confirmation HTS to Identify Inhibitors of T.Cruzi Replication: T. cruzi Activity at 3.00uM (%)>
-94.5

> <AID 2044: Luminescence Cell-Based/Microorganism Dose Confirmation HTS to Identify Inhibitors of T.Cruzi Replication: T. cruzi Activity at 6.00uM (%)>
-96

> <Active>
1

$$$$
848744
  SciTegic01171417512D

 33 36  0  0  1  0            999 V2000
    6.6277    1.5279    0.0000 S   0  0
    3.6321   -1.3486    0.0000 O   0  0
   -3.9091    1.5019    0.0000 O   0  0
    1.3770    6.1161    0.0000 N   0  0
    3.8890    3.0026    0.0000 N   0  0
    1.8430    7.5419    0.0000 N   0  0
    1.2964   -1.4973    0.0000 N   0  0
    3.8040    6.1119    0.0000 N   0  0
    3.3429    7.5393    0.0000 N   0  0
    2.5890    5.2542    0.0000 C   0  0
   -0.0451    5.6447    0.0000 C   0  0
    2.5929    0.7486    0.0000 C   0  0
    0.0000    0.7486    0.0000 C   0  0
    0.0000   -0.7486    0.0000 C   0  0
    2.5929   -0.7486    0.0000 C   0  0
    2.5894    3.7534    0.0000 C   0  0
    1.2964    1.4973    0.0000 C   0  0
    3.8911    1.5017    0.0000 C   0  0
   -1.2964    1.4973    0.0000 C   0  0
   -1.2964   -1.4973    0.0000 C   0  0
   -2.6111    0.7486    0.0000 C   0  0
    5.1872    3.7556    0.0000 C   0  0
   -1.1671    6.6416    0.0000 C   0  0
   -2.6111   -0.7486    0.0000 C   0  0
    6.4889    3.0087    0.0000 C   0  0
   -0.2872    4.4694    0.0000 C   0  0
   -1.1840    5.2666    0.0000 C   0  0
    7.8399    3.6306    0.0000 C   0  0
   -2.3061    6.2640    0.0000 C   0  0
    8.0952    1.2170    0.0000 C   0  0
    8.8443    2.5165    0.0000 C   0  0
   -3.9067    3.0027    0.0000 C   0  0
   -4.9447    3.6050    0.0000 C   0  0
  1 25  1  0
  1 30  1  0
  2 15  1  0
  3 21  1  0
  3 32  1  0
  4  6  1  0
  4 10  1  0
  4 11  1  0
  5 16  1  0
  5 18  1  0
  5 22  1  0
  6  9  2  0
  7 14  1  0
  7 15  2  0
  8  9  1  0
  8 10  2  0
 10 16  1  0
 11 23  1  0
 11 26  1  0
 11 27  1  0
 12 15  1  0
 12 17  2  0
 12 18  1  0
 13 14  1  0
 13 17  1  0
 13 19  2  0
 14 20  2  0
 19 21  1  0
 20 24  1  0
 21 24  2  0
 22 25  1  0
 23 29  1  0
 25 28  2  0
 28 31  1  0
 30 31  2  0
 32 33  1  0
M  END
> <Name>
848744

> <Molecule Name>
848744

> <CDD Number>
CDD-315280

> <Synonyms>
3-({[1-(1,1-Dimethyl-propyl)-1H-tetrazol-5-ylmethyl]-thiophen-2-ylmethyl-amino}-methyl)-6-ethoxy-1H-quinolin-2-one
CID 651201
MLS000073524
SMR000003228

> <AID 2044: Luminescence Cell-Based/Microorganism Dose Confirmation HTS to Identify Inhibitors of T.Cruzi Replication: PubChem Activity Score>
56

> <AID 2044: Luminescence Cell-Based/Microorganism Dose Confirmation HTS to Identify Inhibitors of T.Cruzi Replication: PubChem Activity Outcome>
Active

> <AID 2044: Luminescence Cell-Based/Microorganism Dose Confirmation HTS to Identify Inhibitors of T.Cruzi Replication: EC50 (uM)>
2.559

> <AID 2044: Luminescence Cell-Based/Microorganism Dose Confirmation HTS to Identify Inhibitors of T.Cruzi Replication: EC50 Standard Error (uM)>
1.081

> <AID 2044: Luminescence Cell-Based/Microorganism Dose Confirmation HTS to Identify Inhibitors of T.Cruzi Replication: S0 (%)>
-5.1

> <AID 2044: Luminescence Cell-Based/Microorganism Dose Confirmation HTS to Identify Inhibitors of T.Cruzi Replication: Slnf (%)>
-100

> <AID 2044: Luminescence Cell-Based/Microorganism Dose Confirmation HTS to Identify Inhibitors of T.Cruzi Replication: Hill Slope>
1.4

> <AID 2044: Luminescence Cell-Based/Microorganism Dose Confirmation HTS to Identify Inhibitors of T.Cruzi Replication: Number of Points>
12

> <AID 2044: Luminescence Cell-Based/Microorganism Dose Confirmation HTS to Identify Inhibitors of T.Cruzi Replication: Maximum Activity>
-58.5

> <AID 2044: Luminescence Cell-Based/Microorganism Dose Confirmation HTS to Identify Inhibitors of T.Cruzi Replication: T. cruzi Activity at 0.10uM (%)>
-7.7

> <AID 2044: Luminescence Cell-Based/Microorganism Dose Confirmation HTS to Identify Inhibitors of T.Cruzi Replication: T. cruzi Activity at 0.19uM (%)>
-5.3

> <AID 2044: Luminescence Cell-Based/Microorganism Dose Confirmation HTS to Identify Inhibitors of T.Cruzi Replication: T. cruzi Activity at 0.38uM (%)>
-10.6

> <AID 2044: Luminescence Cell-Based/Microorganism Dose Confirmation HTS to Identify Inhibitors of T.Cruzi Replication: T. cruzi Activity at 0.80uM (%)>
-23

> <AID 2044: Luminescence Cell-Based/Microorganism Dose Confirmation HTS to Identify Inhibitors of T.Cruzi Replication: T. cruzi Activity at 1.60uM (%)>
-35.6

> <AID 2044: Luminescence Cell-Based/Microorganism Dose Confirmation HTS to Identify Inhibitors of T.Cruzi Replication: T. cruzi Activity at 3.00uM (%)>
-58.5

> <Active>
0

$$$$
848958
  SciTegic01171417512D

 21 21  0  0  1  0            999 V2000
    7.9534    1.6543    0.0000 O   0  0
   11.3323    2.1036    0.0000 O   0  0
    8.9929    3.4540    0.0000 O   0  0
   10.2928    0.3040    0.0000 O   0  0
   -1.2964    1.4973    0.0000 N   0  0
    4.9326   -0.8949    0.0000 N   0  0
    0.0000    0.7486    0.0000 C   0  0
    0.0000   -0.7486    0.0000 C   0  0
    1.2964   -1.4973    0.0000 C   0  0
    1.2964    1.4973    0.0000 C   0  0
    2.5929   -0.7486    0.0000 C   0  0
   -1.2964   -1.4973    0.0000 C   0  0
   -2.6111    0.7486    0.0000 C   0  0
    2.5929    0.7486    0.0000 C   0  0
   -2.6111   -0.7486    0.0000 C   0  0
   -1.2907    2.9981    0.0000 C   0  0
    3.8942   -1.4964    0.0000 C   0  0
   -2.5870    3.7544    0.0000 C   0  0
    8.9929    2.2540    0.0000 C   0  0
   10.2928    1.5040    0.0000 C   0  0
   -2.5824    4.9544    0.0000 C   0  0
  1 19  2  0
  2 20  2  0
  3 19  1  0
  4 20  1  0
  5  7  1  0
  5 13  1  0
  5 16  1  0
  6 17  1  0
  7  8  1  0
  7 10  2  0
  8  9  2  0
  8 12  1  0
  9 11  1  0
 10 14  1  0
 11 14  2  0
 11 17  1  0
 12 15  1  0
 13 15  1  0
 16 18  1  0
 18 21  1  0
 19 20  1  0
M  END
> <Name>
848958

> <Molecule Name>
848958

> <CDD Number>
CDD-1508001

> <Synonyms>
C-(1-Propyl-1,2,3,4-tetrahydro-quinolin-6-yl)-methylamine
CID 651422
MLS000027937
SMR000011202

> <AID 2044: Luminescence Cell-Based/Microorganism Dose Confirmation HTS to Identify Inhibitors of T.Cruzi Replication: PubChem Activity Score>
69

> <AID 2044: Luminescence Cell-Based/Microorganism Dose Confirmation HTS to Identify Inhibitors of T.Cruzi Replication: PubChem Activity Outcome>
Active

> <AID 2044: Luminescence Cell-Based/Microorganism Dose Confirmation HTS to Identify Inhibitors of T.Cruzi Replication: EC50 (uM)>
0.127

> <AID 2044: Luminescence Cell-Based/Microorganism Dose Confirmation HTS to Identify Inhibitors of T.Cruzi Replication: EC50 Standard Error (uM)>
1.128

> <AID 2044: Luminescence Cell-Based/Microorganism Dose Confirmation HTS to Identify Inhibitors of T.Cruzi Replication: S0 (%)>
0

> <AID 2044: Luminescence Cell-Based/Microorganism Dose Confirmation HTS to Identify Inhibitors of T.Cruzi Replication: Slnf (%)>
-100

> <AID 2044: Luminescence Cell-Based/Microorganism Dose Confirmation HTS to Identify Inhibitors of T.Cruzi Replication: Hill Slope>
1.56

> <AID 2044: Luminescence Cell-Based/Microorganism Dose Confirmation HTS to Identify Inhibitors of T.Cruzi Replication: Number of Points>
12

> <AID 2044: Luminescence Cell-Based/Microorganism Dose Confirmation HTS to Identify Inhibitors of T.Cruzi Replication: Maximum Activity>
-101.1

> <AID 2044: Luminescence Cell-Based/Microorganism Dose Confirmation HTS to Identify Inhibitors of T.Cruzi Replication: T. cruzi Activity at 0.10uM (%)>
-36.3

> <AID 2044: Luminescence Cell-Based/Microorganism Dose Confirmation HTS to Identify Inhibitors of T.Cruzi Replication: T. cruzi Activity at 0.19uM (%)>
-74.6

> <AID 2044: Luminescence Cell-Based/Microorganism Dose Confirmation HTS to Identify Inhibitors of T.Cruzi Replication: T. cruzi Activity at 0.38uM (%)>
-81.4

> <AID 2044: Luminescence Cell-Based/Microorganism Dose Confirmation HTS to Identify Inhibitors of T.Cruzi Replication: T. cruzi Activity at 0.75uM (%)>
-88.5

> <AID 2044: Luminescence Cell-Based/Microorganism Dose Confirmation HTS to Identify Inhibitors of T.Cruzi Replication: T. cruzi Activity at 1.50uM (%)>
-96.3

> <AID 2044: Luminescence Cell-Based/Microorganism Dose Confirmation HTS to Identify Inhibitors of T.Cruzi Replication: T. cruzi Activity at 3.00uM (%)>
-101.1

> <Active>
1

$$$$
849377
  SciTegic01171417512D

 25 28  0  0  0  0            999 V2000
   -1.2928    2.6973    0.0000 O   0  0
   -2.5870   -3.7544    0.0000 N   0  0
    1.2964    1.4973    0.0000 N   0  0
   -5.1815   -5.2608    0.0000 N   0  0
    0.0000   -0.7486    0.0000 C   0  0
    0.0000    0.7486    0.0000 C   0  0
   -1.2964   -1.4973    0.0000 C   0  0
   -1.2964    1.4973    0.0000 C   0  0
   -1.2907   -2.9981    0.0000 C   0  0
   -2.6111   -0.7486    0.0000 C   0  0
    1.2964   -1.4973    0.0000 C   0  0
   -2.6111    0.7486    0.0000 C   0  0
    2.5929   -0.7486    0.0000 C   0  0
    2.5929    0.7486    0.0000 C   0  0
   -2.5835   -5.2544    0.0000 C   0  0
   -3.8880   -3.0076    0.0000 C   0  0
   -3.8807   -6.0076    0.0000 C   0  0
   -5.1852   -3.7608    0.0000 C   0  0
   -6.4810   -6.0117    0.0000 C   0  0
   -7.7815   -5.2626    0.0000 C   0  0
   -9.0814   -6.0112    0.0000 C   0  0
   -7.7801   -3.7626    0.0000 C   0  0
  -10.3797   -5.2599    0.0000 C   0  0
   -9.0783   -3.0112    0.0000 C   0  0
  -10.3781   -3.7599    0.0000 C   0  0
  1  8  1  0
  2  9  1  0
  2 15  1  0
  2 16  1  0
  3  6  2  0
  3 14  1  0
  4 17  1  0
  4 18  1  0
  4 19  1  0
  5  6  1  0
  5  7  1  0
  5 11  2  0
  6  8  1  0
  7  9  1  0
  7 10  2  0
  8 12  2  0
 10 12  1  0
 11 13  1  0
 13 14  2  0
 15 17  1  0
 16 18  1  0
 19 20  1  0
 20 21  2  0
 20 22  1  0
 21 23  1  0
 22 24  2  0
 23 25  2  0
 24 25  1  0
M  END
> <Name>
849377

> <Molecule Name>
849377

> <CDD Number>
CDD-207222

> <Synonyms>
5-(4-Benzyl-piperazin-1-ylmethyl)-quinolin-8-ol
CID 651866
MLS000075465
SMR000014637

> <AID 2044: Luminescence Cell-Based/Microorganism Dose Confirmation HTS to Identify Inhibitors of T.Cruzi Replication: PubChem Activity Score>
57

> <AID 2044: Luminescence Cell-Based/Microorganism Dose Confirmation HTS to Identify Inhibitors of T.Cruzi Replication: PubChem Activity Outcome>
Active

> <AID 2044: Luminescence Cell-Based/Microorganism Dose Confirmation HTS to Identify Inhibitors of T.Cruzi Replication: EC50 (uM)>
2.03

> <AID 2044: Luminescence Cell-Based/Microorganism Dose Confirmation HTS to Identify Inhibitors of T.Cruzi Replication: EC50 Standard Error (uM)>
1.077

> <AID 2044: Luminescence Cell-Based/Microorganism Dose Confirmation HTS to Identify Inhibitors of T.Cruzi Replication: S0 (%)>
19.6

> <AID 2044: Luminescence Cell-Based/Microorganism Dose Confirmation HTS to Identify Inhibitors of T.Cruzi Replication: Slnf (%)>
-96.1

> <AID 2044: Luminescence Cell-Based/Microorganism Dose Confirmation HTS to Identify Inhibitors of T.Cruzi Replication: Hill Slope>
3.86

> <AID 2044: Luminescence Cell-Based/Microorganism Dose Confirmation HTS to Identify Inhibitors of T.Cruzi Replication: Number of Points>
11

> <AID 2044: Luminescence Cell-Based/Microorganism Dose Confirmation HTS to Identify Inhibitors of T.Cruzi Replication: Maximum Activity>
-95.3

> <AID 2044: Luminescence Cell-Based/Microorganism Dose Confirmation HTS to Identify Inhibitors of T.Cruzi Replication: T. cruzi Activity at 0.10uM (%)>
22

> <AID 2044: Luminescence Cell-Based/Microorganism Dose Confirmation HTS to Identify Inhibitors of T.Cruzi Replication: T. cruzi Activity at 0.38uM (%)>
13.5

> <AID 2044: Luminescence Cell-Based/Microorganism Dose Confirmation HTS to Identify Inhibitors of T.Cruzi Replication: T. cruzi Activity at 0.80uM (%)>
20.9

> <AID 2044: Luminescence Cell-Based/Microorganism Dose Confirmation HTS to Identify Inhibitors of T.Cruzi Replication: T. cruzi Activity at 1.60uM (%)>
-14.4

> <AID 2044: Luminescence Cell-Based/Microorganism Dose Confirmation HTS to Identify Inhibitors of T.Cruzi Replication: T. cruzi Activity at 3.00uM (%)>
-74.3

> <AID 2044: Luminescence Cell-Based/Microorganism Dose Confirmation HTS to Identify Inhibitors of T.Cruzi Replication: T. cruzi Activity at 6.00uM (%)>
-95.3

> <Active>
0

$$$$
849529
  SciTegic01171417512D

 31 34  0  0  0  0            999 V2000
  -10.3982    8.2611    0.0000 S   0  0
   -3.9091    1.5019    0.0000 S   0  0
  -11.4373    7.6609    0.0000 O   0  0
  -10.3982    7.0611    0.0000 O   0  0
   -6.2452    3.1579    0.0000 O   0  0
  -10.3989    9.7619    0.0000 N   0  0
   -1.2964    1.4973    0.0000 N   0  0
   -5.2025    5.2568    0.0000 N   0  0
   -4.9498   -2.0994    0.0000 N   0  0
   -9.0986    7.5105    0.0000 C   0  0
    0.0000    0.7486    0.0000 C   0  0
    0.0000   -0.7486    0.0000 C   0  0
   -2.6111    0.7486    0.0000 C   0  0
   -2.6111   -0.7486    0.0000 C   0  0
   -7.7994    8.2603    0.0000 C   0  0
   -9.0988    6.0105    0.0000 C   0  0
   -6.5006    6.0101    0.0000 C   0  0
  -11.6129   10.6211    0.0000 C   0  0
   -9.1858   10.6222    0.0000 C   0  0
   -1.2964   -1.4973    0.0000 C   0  0
   -6.5005    7.5101    0.0000 C   0  0
   -7.7999    5.2603    0.0000 C   0  0
    1.2964    1.4973    0.0000 C   0  0
    1.2964   -1.4973    0.0000 C   0  0
  -11.1500   12.0479    0.0000 C   0  0
   -9.6500   12.0486    0.0000 C   0  0
   -5.2049    3.7560    0.0000 C   0  0
   -3.9106   -1.4992    0.0000 C   0  0
   -3.9067    3.0027    0.0000 C   0  0
    2.5929    0.7486    0.0000 C   0  0
    2.5929   -0.7486    0.0000 C   0  0
  1  3  2  0
  1  4  2  0
  1  6  1  0
  1 10  1  0
  2 13  1  0
  2 29  1  0
  5 27  2  0
  6 18  1  0
  6 19  1  0
  7 11  1  0
  7 13  2  0
  8 17  1  0
  8 27  1  0
  9 28  3  0
 10 15  2  0
 10 16  1  0
 11 12  1  0
 11 23  2  0
 12 20  1  0
 12 24  2  0
 13 14  1  0
 14 20  2  0
 14 28  1  0
 15 21  1  0
 16 22  2  0
 17 21  2  0
 17 22  1  0
 18 25  1  0
 19 26  1  0
 23 30  1  0
 24 31  1  0
 25 26  1  0
 27 29  1  0
 30 31  2  0
M  END
> <Name>
849529

> <Molecule Name>
849529

> <CDD Number>
CDD-235444

> <Synonyms>
2-(3-Cyano-quinolin-2-ylsulfanyl)-N-[4-(pyrrolidine-1-sulfonyl)-phenyl]-acetamide
CID 652021
MLS000035051
SMR000007879

> <AID 2044: Luminescence Cell-Based/Microorganism Dose Confirmation HTS to Identify Inhibitors of T.Cruzi Replication: PubChem Activity Score>
55

> <AID 2044: Luminescence Cell-Based/Microorganism Dose Confirmation HTS to Identify Inhibitors of T.Cruzi Replication: PubChem Activity Outcome>
Active

> <AID 2044: Luminescence Cell-Based/Microorganism Dose Confirmation HTS to Identify Inhibitors of T.Cruzi Replication: EC50 (uM)>
2.83

> <AID 2044: Luminescence Cell-Based/Microorganism Dose Confirmation HTS to Identify Inhibitors of T.Cruzi Replication: EC50 Standard Error (uM)>
1.071

> <AID 2044: Luminescence Cell-Based/Microorganism Dose Confirmation HTS to Identify Inhibitors of T.Cruzi Replication: S0 (%)>
3.5

> <AID 2044: Luminescence Cell-Based/Microorganism Dose Confirmation HTS to Identify Inhibitors of T.Cruzi Replication: Slnf (%)>
-100

> <AID 2044: Luminescence Cell-Based/Microorganism Dose Confirmation HTS to Identify Inhibitors of T.Cruzi Replication: Hill Slope>
3.02

> <AID 2044: Luminescence Cell-Based/Microorganism Dose Confirmation HTS to Identify Inhibitors of T.Cruzi Replication: Number of Points>
13

> <AID 2044: Luminescence Cell-Based/Microorganism Dose Confirmation HTS to Identify Inhibitors of T.Cruzi Replication: Maximum Activity>
-87

> <AID 2044: Luminescence Cell-Based/Microorganism Dose Confirmation HTS to Identify Inhibitors of T.Cruzi Replication: T. cruzi Activity at 0.10uM (%)>
-1.1

> <AID 2044: Luminescence Cell-Based/Microorganism Dose Confirmation HTS to Identify Inhibitors of T.Cruzi Replication: T. cruzi Activity at 0.19uM (%)>
6.7

> <AID 2044: Luminescence Cell-Based/Microorganism Dose Confirmation HTS to Identify Inhibitors of T.Cruzi Replication: T. cruzi Activity at 0.38uM (%)>
12.2

> <AID 2044: Luminescence Cell-Based/Microorganism Dose Confirmation HTS to Identify Inhibitors of T.Cruzi Replication: T. cruzi Activity at 0.75uM (%)>
-4

> <AID 2044: Luminescence Cell-Based/Microorganism Dose Confirmation HTS to Identify Inhibitors of T.Cruzi Replication: T. cruzi Activity at 1.50uM (%)>
-5.7

> <AID 2044: Luminescence Cell-Based/Microorganism Dose Confirmation HTS to Identify Inhibitors of T.Cruzi Replication: T. cruzi Activity at 3.00uM (%)>
-55.4

> <AID 2044: Luminescence Cell-Based/Microorganism Dose Confirmation HTS to Identify Inhibitors of T.Cruzi Replication: T. cruzi Activity at 6.00uM (%)>
-87

> <Active>
0

$$$$
849787
  SciTegic01171417512D

 29 32  0  0  0  0            999 V2000
   -3.8990    0.7455    0.0000 S   0  0
   -6.5517    0.8722    0.0000 N   0  0
   -6.8054    3.2859    0.0000 N   0  0
   -5.3382    2.9741    0.0000 N   0  0
  -11.9955    1.2895    0.0000 N   0  0
    3.6380   -2.1004    0.0000 N   0  0
   -7.5554    1.9869    0.0000 C   0  0
   -5.2003    1.4932    0.0000 C   0  0
   -9.0479    1.8300    0.0000 C   0  0
   -6.8489   -0.5963    0.0000 C   0  0
  -10.0145    2.9705    0.0000 C   0  0
   -9.5493    0.4144    0.0000 C   0  0
   -2.6003    1.4977    0.0000 C   0  0
   -5.7244   -1.5902    0.0000 C   0  0
   -1.2990    0.7500    0.0000 C   0  0
  -11.4903    2.7019    0.0000 C   0  0
  -11.0250    0.1458    0.0000 C   0  0
   -6.0220   -3.0612    0.0000 C   0  0
    0.0000    1.5000    0.0000 C   0  0
   -1.2990   -0.7500    0.0000 C   0  0
    1.2990   -0.7500    0.0000 C   0  0
    1.2990    0.7500    0.0000 C   0  0
    0.0000   -1.5000    0.0000 C   0  0
   -4.8996   -4.0563    0.0000 C   0  0
   -7.4450   -3.5359    0.0000 C   0  0
   -5.2000   -5.5259    0.0000 C   0  0
   -7.7454   -5.0055    0.0000 C   0  0
    2.5988   -1.5004    0.0000 C   0  0
   -6.6230   -6.0005    0.0000 C   0  0
  1  8  1  0
  1 13  1  0
  2  7  1  0
  2  8  1  0
  2 10  1  0
  3  4  1  0
  3  7  2  0
  4  8  2  0
  5 16  2  0
  5 17  1  0
  6 28  3  0
  7  9  1  0
  9 11  2  0
  9 12  1  0
 10 14  1  0
 11 16  1  0
 12 17  2  0
 13 15  1  0
 14 18  1  0
 15 19  2  0
 15 20  1  0
 18 24  2  0
 18 25  1  0
 19 22  1  0
 20 23  2  0
 21 22  2  0
 21 23  1  0
 21 28  1  0
 24 26  1  0
 25 27  2  0
 26 29  2  0
 27 29  1  0
M  END
> <Name>
849787

> <Molecule Name>
849787

> <CDD Number>
CDD-176093

> <Synonyms>
4-(4-Phenethyl-5-pyridin-4-yl-4H-[1,2,4]triazol-3-ylsulfanylmethyl)-benzonitrile
CID 652299
MLS000031019
SMR000001864

> <AID 2044: Luminescence Cell-Based/Microorganism Dose Confirmation HTS to Identify Inhibitors of T.Cruzi Replication: PubChem Activity Score>
61

> <AID 2044: Luminescence Cell-Based/Microorganism Dose Confirmation HTS to Identify Inhibitors of T.Cruzi Replication: PubChem Activity Outcome>
Active

> <AID 2044: Luminescence Cell-Based/Microorganism Dose Confirmation HTS to Identify Inhibitors of T.Cruzi Replication: EC50 (uM)>
0.772

> <AID 2044: Luminescence Cell-Based/Microorganism Dose Confirmation HTS to Identify Inhibitors of T.Cruzi Replication: EC50 Standard Error (uM)>
1.084

> <AID 2044: Luminescence Cell-Based/Microorganism Dose Confirmation HTS to Identify Inhibitors of T.Cruzi Replication: S0 (%)>
-18.7

> <AID 2044: Luminescence Cell-Based/Microorganism Dose Confirmation HTS to Identify Inhibitors of T.Cruzi Replication: Slnf (%)>
-93.6

> <AID 2044: Luminescence Cell-Based/Microorganism Dose Confirmation HTS to Identify Inhibitors of T.Cruzi Replication: Hill Slope>
2.69

> <AID 2044: Luminescence Cell-Based/Microorganism Dose Confirmation HTS to Identify Inhibitors of T.Cruzi Replication: Number of Points>
13

> <AID 2044: Luminescence Cell-Based/Microorganism Dose Confirmation HTS to Identify Inhibitors of T.Cruzi Replication: Maximum Activity>
-92.8

> <AID 2044: Luminescence Cell-Based/Microorganism Dose Confirmation HTS to Identify Inhibitors of T.Cruzi Replication: T. cruzi Activity at 0.10uM (%)>
-9.1

> <AID 2044: Luminescence Cell-Based/Microorganism Dose Confirmation HTS to Identify Inhibitors of T.Cruzi Replication: T. cruzi Activity at 0.19uM (%)>
-25.6

> <AID 2044: Luminescence Cell-Based/Microorganism Dose Confirmation HTS to Identify Inhibitors of T.Cruzi Replication: T. cruzi Activity at 0.38uM (%)>
-28.9

> <AID 2044: Luminescence Cell-Based/Microorganism Dose Confirmation HTS to Identify Inhibitors of T.Cruzi Replication: T. cruzi Activity at 0.80uM (%)>
-56.1

> <AID 2044: Luminescence Cell-Based/Microorganism Dose Confirmation HTS to Identify Inhibitors of T.Cruzi Replication: T. cruzi Activity at 1.60uM (%)>
-87.3

> <AID 2044: Luminescence Cell-Based/Microorganism Dose Confirmation HTS to Identify Inhibitors of T.Cruzi Replication: T. cruzi Activity at 3.00uM (%)>
-90.3

> <AID 2044: Luminescence Cell-Based/Microorganism Dose Confirmation HTS to Identify Inhibitors of T.Cruzi Replication: T. cruzi Activity at 6.00uM (%)>
-92.8

> <Active>
1

$$$$
849791
  SciTegic01171417512D

 30 32  0  0  0  0            999 V2000
    6.4437   -1.8466    0.0000 S   0  0
   12.1671   -5.0961    0.0000 S   0  0
   -2.6003    1.4977    0.0000 O   0  0
    9.3071   -1.8175    0.0000 O   0  0
   15.3000    0.4798    0.0000 O   0  0
   13.0439   -0.1543    0.0000 O   0  0
    3.9511   -0.8815    0.0000 N   0  0
    2.7343   -2.9815    0.0000 N   0  0
    4.2010   -3.2956    0.0000 N   0  0
   11.9173   -2.6819    0.0000 N   0  0
    9.6938   -4.1289    0.0000 N   0  0
    2.5987   -1.5004    0.0000 C   0  0
    4.9531   -1.9978    0.0000 C   0  0
    1.2990   -0.7500    0.0000 C   0  0
    1.2990    0.7500    0.0000 C   0  0
    0.0000   -1.5000    0.0000 C   0  0
   11.1870   -3.9775    0.0000 C   0  0
   13.3840   -2.9961    0.0000 C   0  0
    4.1955    0.2934    0.0000 C   0  0
    7.3222   -3.0635    0.0000 C   0  0
    8.8153   -2.9121    0.0000 C   0  0
   -1.2990    0.7500    0.0000 C   0  0
    0.0000    1.5000    0.0000 C   0  0
   -1.2990   -0.7500    0.0000 C   0  0
   13.5384   -4.4882    0.0000 C   0  0
   14.4970   -1.9931    0.0000 C   0  0
   14.1852   -0.5250    0.0000 C   0  0
   -3.6387    0.8962    0.0000 C   0  0
   14.9882    1.9479    0.0000 C   0  0
   15.8796    2.7512    0.0000 C   0  0
  1 13  1  0
  1 20  1  0
  2 17  1  0
  2 25  1  0
  3 22  1  0
  3 28  1  0
  4 21  2  0
  5 27  1  0
  5 29  1  0
  6 27  2  0
  7 12  1  0
  7 13  1  0
  7 19  1  0
  8  9  1  0
  8 12  2  0
  9 13  2  0
 10 17  2  0
 10 18  1  0
 11 17  1  0
 11 21  1  0
 12 14  1  0
 14 15  2  0
 14 16  1  0
 15 23  1  0
 16 24  2  0
 18 25  2  0
 18 26  1  0
 20 21  1  0
 22 23  2  0
 22 24  1  0
 26 27  1  0
 29 30  1  0
M  END
> <Name>
849791

> <Molecule Name>
849791

> <CDD Number>
CDD-288714

> <Synonyms>
(2-{2-[5-(4-Methoxy-phenyl)-4-methyl-4H-[1,2,4]triazol-3-ylsulfanyl]-acetylamino}-thiazol-4-yl)-acetic acid ethyl ester
CID 652303
MLS000068663
SMR000002311

> <AID 2044: Luminescence Cell-Based/Microorganism Dose Confirmation HTS to Identify Inhibitors of T.Cruzi Replication: PubChem Activity Score>
0

> <AID 2044: Luminescence Cell-Based/Microorganism Dose Confirmation HTS to Identify Inhibitors of T.Cruzi Replication: PubChem Activity Outcome>
Inactive

> <AID 2044: Luminescence Cell-Based/Microorganism Dose Confirmation HTS to Identify Inhibitors of T.Cruzi Replication: EC50 (uM)>
> 60.0

> <AID 2044: Luminescence Cell-Based/Microorganism Dose Confirmation HTS to Identify Inhibitors of T.Cruzi Replication: Number of Points>
11

> <AID 2044: Luminescence Cell-Based/Microorganism Dose Confirmation HTS to Identify Inhibitors of T.Cruzi Replication: Maximum Activity>
-14.3

> <AID 2044: Luminescence Cell-Based/Microorganism Dose Confirmation HTS to Identify Inhibitors of T.Cruzi Replication: T. cruzi Activity at 0.10uM (%)>
-10.6

> <AID 2044: Luminescence Cell-Based/Microorganism Dose Confirmation HTS to Identify Inhibitors of T.Cruzi Replication: T. cruzi Activity at 0.19uM (%)>
-2.7

> <AID 2044: Luminescence Cell-Based/Microorganism Dose Confirmation HTS to Identify Inhibitors of T.Cruzi Replication: T. cruzi Activity at 0.38uM (%)>
-10.4

> <AID 2044: Luminescence Cell-Based/Microorganism Dose Confirmation HTS to Identify Inhibitors of T.Cruzi Replication: T. cruzi Activity at 1.50uM (%)>
-9.8

> <AID 2044: Luminescence Cell-Based/Microorganism Dose Confirmation HTS to Identify Inhibitors of T.Cruzi Replication: T. cruzi Activity at 3.00uM (%)>
-3.3

> <AID 2044: Luminescence Cell-Based/Microorganism Dose Confirmation HTS to Identify Inhibitors of T.Cruzi Replication: T. cruzi Activity at 6.00uM (%)>
-14.3

> <Active>
0

$$$$
849904
  SciTegic01171417512D

 33 37  0  0  0  0            999 V2000
    2.0463   -6.4815    0.0000 S   0  0
    9.3557   -8.3362    0.0000 F   0  0
    1.4028   -3.8873    0.0000 O   0  0
    1.6567   -9.3184    0.0000 O   0  0
    1.7138    1.2033    0.0000 N   0  0
    3.6393   -2.9446    0.0000 N   0  0
    3.7662   -4.4393    0.0000 N   0  0
    3.9010   -9.9933    0.0000 N   0  0
    1.7138   -1.2033    0.0000 C   0  0
    0.2917   -0.7475    0.0000 C   0  0
    2.1852   -2.6281    0.0000 C   0  0
    0.2917    0.7475    0.0000 C   0  0
    2.5889    0.0182    0.0000 C   0  0
    2.3840   -5.0218    0.0000 C   0  0
   -1.0028   -1.5132    0.0000 C   0  0
   -1.0028    1.5132    0.0000 C   0  0
    2.8045   -8.9685    0.0000 C   0  0
    5.3365   -9.5556    0.0000 C   0  0
   -2.3155   -0.7475    0.0000 C   0  0
   -2.3155    0.7475    0.0000 C   0  0
    3.1428   -7.5063    0.0000 C   0  0
    3.5627  -11.4555    0.0000 C   0  0
    5.6772   -8.0947    0.0000 C   0  0
    6.4315  -10.5809    0.0000 C   0  0
    4.6592  -12.4802    0.0000 C   0  0
    8.2074   -8.6846    0.0000 C   0  0
    7.1126   -7.6593    0.0000 C   0  0
    7.8669  -10.1455    0.0000 C   0  0
    4.3232  -13.9422    0.0000 C   0  0
    6.0933  -12.0404    0.0000 C   0  0
    5.4212  -14.9641    0.0000 C   0  0
    7.1913  -13.0624    0.0000 C   0  0
    6.8553  -14.5242    0.0000 C   0  0
  1 14  1  0
  1 21  1  0
  2 26  1  0
  3 11  1  0
  3 14  1  0
  4 17  2  0
  5 12  1  0
  5 13  1  0
  6  7  1  0
  6 11  2  0
  7 14  2  0
  8 17  1  0
  8 18  1  0
  8 22  1  0
  9 10  1  0
  9 11  1  0
  9 13  2  0
 10 12  1  0
 10 15  2  0
 12 16  2  0
 15 19  1  0
 16 20  1  0
 17 21  1  0
 18 23  2  0
 18 24  1  0
 19 20  2  0
 22 25  1  0
 23 27  1  0
 24 28  2  0
 25 29  2  0
 25 30  1  0
 26 27  2  0
 26 28  1  0
 29 31  1  0
 30 32  2  0
 31 33  2  0
 32 33  1  0
M  END
> <Name>
849904

> <Molecule Name>
849904

> <CDD Number>
CDD-300598

> <Synonyms>
CID 5523443
MLS000031618
N-Benzyl-N-(4-fluoro-phenyl)-2-[5-(1H-indol-3-yl)-[1,3,4]oxadiazol-2-ylsulfanyl]-acetamide
SMR000003757

> <AID 2044: Luminescence Cell-Based/Microorganism Dose Confirmation HTS to Identify Inhibitors of T.Cruzi Replication: PubChem Activity Score>
58

> <AID 2044: Luminescence Cell-Based/Microorganism Dose Confirmation HTS to Identify Inhibitors of T.Cruzi Replication: PubChem Activity Outcome>
Active

> <AID 2044: Luminescence Cell-Based/Microorganism Dose Confirmation HTS to Identify Inhibitors of T.Cruzi Replication: EC50 (uM)>
1.576

> <AID 2044: Luminescence Cell-Based/Microorganism Dose Confirmation HTS to Identify Inhibitors of T.Cruzi Replication: EC50 Standard Error (uM)>
1.092

> <AID 2044: Luminescence Cell-Based/Microorganism Dose Confirmation HTS to Identify Inhibitors of T.Cruzi Replication: S0 (%)>
0

> <AID 2044: Luminescence Cell-Based/Microorganism Dose Confirmation HTS to Identify Inhibitors of T.Cruzi Replication: Slnf (%)>
-100

> <AID 2044: Luminescence Cell-Based/Microorganism Dose Confirmation HTS to Identify Inhibitors of T.Cruzi Replication: Hill Slope>
2.23

> <AID 2044: Luminescence Cell-Based/Microorganism Dose Confirmation HTS to Identify Inhibitors of T.Cruzi Replication: Number of Points>
14

> <AID 2044: Luminescence Cell-Based/Microorganism Dose Confirmation HTS to Identify Inhibitors of T.Cruzi Replication: Maximum Activity>
-101.5

> <AID 2044: Luminescence Cell-Based/Microorganism Dose Confirmation HTS to Identify Inhibitors of T.Cruzi Replication: T. cruzi Activity at 0.10uM (%)>
2

> <AID 2044: Luminescence Cell-Based/Microorganism Dose Confirmation HTS to Identify Inhibitors of T.Cruzi Replication: T. cruzi Activity at 0.19uM (%)>
2.3

> <AID 2044: Luminescence Cell-Based/Microorganism Dose Confirmation HTS to Identify Inhibitors of T.Cruzi Replication: T. cruzi Activity at 0.38uM (%)>
-12.3

> <AID 2044: Luminescence Cell-Based/Microorganism Dose Confirmation HTS to Identify Inhibitors of T.Cruzi Replication: T. cruzi Activity at 0.75uM (%)>
-25.6

> <AID 2044: Luminescence Cell-Based/Microorganism Dose Confirmation HTS to Identify Inhibitors of T.Cruzi Replication: T. cruzi Activity at 1.50uM (%)>
-34.8

> <AID 2044: Luminescence Cell-Based/Microorganism Dose Confirmation HTS to Identify Inhibitors of T.Cruzi Replication: T. cruzi Activity at 3.00uM (%)>
-88.8

> <AID 2044: Luminescence Cell-Based/Microorganism Dose Confirmation HTS to Identify Inhibitors of T.Cruzi Replication: T. cruzi Activity at 6.00uM (%)>
-101.5

> <Active>
0

$$$$
849999
  SciTegic01171417512D

 30 33  0  0  1  0            999 V2000
   -7.2529   -0.8870    0.0000 Cl  0  0
   -7.2590   -3.5870    0.0000 Cl  0  0
   -2.0293    3.6205    0.0000 F   0  0
    0.0489    3.6073    0.0000 F   0  0
   -0.9864    4.2137    0.0000 F   0  0
    4.7008   -0.9930    0.0000 O   0  0
    8.5338    2.8369    0.0000 O   0  0
    0.2917    0.7475    0.0000 N   0  0
    1.7138    1.2033    0.0000 N   0  0
   -1.0028   -1.5132    0.0000 N   0  0
    4.8208    1.3475    0.0000 N   0  0
   -1.0028    1.5132    0.0000 C   0  0
    0.2917   -0.7475    0.0000 C   0  0
   -2.3155   -0.7475    0.0000 C   0  0
   -0.9940    3.0137    0.0000 C   0  0
    2.5889    0.0182    0.0000 C   0  0
   -2.3155    0.7475    0.0000 C   0  0
    1.7138   -1.2033    0.0000 C   0  0
   -3.6168   -1.4950    0.0000 C   0  0
    4.0872    0.0382    0.0000 C   0  0
   -4.9143   -0.7422    0.0000 C   0  0
   -3.6203   -2.9951    0.0000 C   0  0
   -6.2150   -1.4893    0.0000 C   0  0
   -6.2184   -2.9893    0.0000 C   0  0
   -4.9210   -3.7422    0.0000 C   0  0
    6.3215    1.3677    0.0000 C   0  0
    7.0552    2.6770    0.0000 C   0  0
    6.4141    4.0190    0.0000 C   0  0
    8.8238    4.3086    0.0000 C   0  0
    7.5138    5.0392    0.0000 C   0  0
  1 23  1  0
  2 24  1  0
  3 15  1  0
  4 15  1  0
  5 15  1  0
  6 20  2  0
  7 27  1  0
  7 29  1  0
  8  9  1  0
  8 12  1  0
  8 13  1  0
  9 16  2  0
 10 13  1  0
 10 14  1  0
 11 20  1  0
 11 26  1  0
 12 15  1  0
 12 17  1  0
 13 18  2  0
 14 17  1  0
 14 19  1  0
 16 18  1  0
 16 20  1  0
 19 21  1  0
 19 22  2  0
 21 23  2  0
 22 25  1  0
 23 24  1  0
 24 25  2  0
 26 27  1  0
 27 28  2  0
 28 30  1  0
 29 30  2  0
M  END
> <Name>
849999

> <Molecule Name>
849999

> <CDD Number>
CDD-312934

> <Synonyms>
5-(3,4-Dichloro-phenyl)-7-trifluoromethyl-4,5,6,7-tetrahydro-pyrazolo[1,5-a]pyrimidine-2-carboxylic acid (furan-2-ylmethyl)-amide
CID 5764492
MLS000029818
SMR000010784

> <AID 2044: Luminescence Cell-Based/Microorganism Dose Confirmation HTS to Identify Inhibitors of T.Cruzi Replication: PubChem Activity Score>
54

> <AID 2044: Luminescence Cell-Based/Microorganism Dose Confirmation HTS to Identify Inhibitors of T.Cruzi Replication: PubChem Activity Outcome>
Active

> <AID 2044: Luminescence Cell-Based/Microorganism Dose Confirmation HTS to Identify Inhibitors of T.Cruzi Replication: EC50 (uM)>
3.862

> <AID 2044: Luminescence Cell-Based/Microorganism Dose Confirmation HTS to Identify Inhibitors of T.Cruzi Replication: EC50 Standard Error (uM)>
1.091

> <AID 2044: Luminescence Cell-Based/Microorganism Dose Confirmation HTS to Identify Inhibitors of T.Cruzi Replication: S0 (%)>
-7.5

> <AID 2044: Luminescence Cell-Based/Microorganism Dose Confirmation HTS to Identify Inhibitors of T.Cruzi Replication: Slnf (%)>
-100

> <AID 2044: Luminescence Cell-Based/Microorganism Dose Confirmation HTS to Identify Inhibitors of T.Cruzi Replication: Hill Slope>
4

> <AID 2044: Luminescence Cell-Based/Microorganism Dose Confirmation HTS to Identify Inhibitors of T.Cruzi Replication: Number of Points>
14

> <AID 2044: Luminescence Cell-Based/Microorganism Dose Confirmation HTS to Identify Inhibitors of T.Cruzi Replication: Maximum Activity>
-94.7

> <AID 2044: Luminescence Cell-Based/Microorganism Dose Confirmation HTS to Identify Inhibitors of T.Cruzi Replication: T. cruzi Activity at 0.10uM (%)>
-2.6

> <AID 2044: Luminescence Cell-Based/Microorganism Dose Confirmation HTS to Identify Inhibitors of T.Cruzi Replication: T. cruzi Activity at 0.19uM (%)>
-0.1

> <AID 2044: Luminescence Cell-Based/Microorganism Dose Confirmation HTS to Identify Inhibitors of T.Cruzi Replication: T. cruzi Activity at 0.38uM (%)>
-4

> <AID 2044: Luminescence Cell-Based/Microorganism Dose Confirmation HTS to Identify Inhibitors of T.Cruzi Replication: T. cruzi Activity at 0.75uM (%)>
-19.8

> <AID 2044: Luminescence Cell-Based/Microorganism Dose Confirmation HTS to Identify Inhibitors of T.Cruzi Replication: T. cruzi Activity at 1.50uM (%)>
-16.1

> <AID 2044: Luminescence Cell-Based/Microorganism Dose Confirmation HTS to Identify Inhibitors of T.Cruzi Replication: T. cruzi Activity at 3.00uM (%)>
-25.9

> <AID 2044: Luminescence Cell-Based/Microorganism Dose Confirmation HTS to Identify Inhibitors of T.Cruzi Replication: T. cruzi Activity at 6.00uM (%)>
-94.7

> <Active>
0

$$$$
850013
  SciTegic01171417512D

 34 38  0  0  1  0            999 V2000
    4.1277   -4.3539    0.0000 S   0  0
    8.5774   -8.0188    0.0000 O   0  0
   11.6663   -4.4854    0.0000 O   0  0
    1.3877   -3.5218    0.0000 O   0  0
    6.2030   -6.0184    0.0000 N   0  0
    9.3885   -3.8708    0.0000 N   0  0
    6.6628   -3.6561    0.0000 N   0  0
   10.2451   -6.3408    0.0000 N   0  0
    1.7138   -1.2033    0.0000 N   0  0
    7.6860   -5.8427    0.0000 C   0  0
    7.9716   -4.3752    0.0000 C   0  0
    5.5974   -4.6579    0.0000 C   0  0
    8.8103   -6.8416    0.0000 C   0  0
   10.5307   -4.8733    0.0000 C   0  0
    5.4590   -7.3188    0.0000 C   0  0
    0.2917   -0.7475    0.0000 C   0  0
    2.1855   -2.6254    0.0000 C   0  0
    0.2917    0.7475    0.0000 C   0  0
    2.5889    0.0182    0.0000 C   0  0
    3.9582   -7.3256    0.0000 C   0  0
    3.6552   -2.9294    0.0000 C   0  0
    9.6142   -2.6923    0.0000 C   0  0
    1.7138    1.2033    0.0000 C   0  0
   11.1523   -7.1262    0.0000 C   0  0
   -1.0028   -1.5132    0.0000 C   0  0
   -1.0028    1.5132    0.0000 C   0  0
    3.2114   -8.6265    0.0000 C   0  0
    3.2048   -6.0284    0.0000 C   0  0
   -2.3155   -0.7475    0.0000 C   0  0
    3.7889    0.0269    0.0000 C   0  0
   -2.3155    0.7475    0.0000 C   0  0
    1.7114   -8.6303    0.0000 C   0  0
    1.7048   -6.0322    0.0000 C   0  0
    0.9581   -7.3332    0.0000 C   0  0
  1 12  1  0
  1 21  1  0
  2 13  2  0
  3 14  2  0
  4 17  2  0
  5 10  1  0
  5 12  1  0
  5 15  1  0
  6 11  1  0
  6 14  1  0
  6 22  1  0
  7 11  1  0
  7 12  2  0
  8 13  1  0
  8 14  1  0
  8 24  1  0
  9 16  1  0
  9 17  1  0
  9 19  1  0
 10 11  2  0
 10 13  1  0
 15 20  1  0
 16 18  1  0
 16 25  2  0
 17 21  1  0
 18 23  1  0
 18 26  2  0
 19 23  1  0
 19 30  1  0
 20 27  2  0
 20 28  1  0
 25 29  1  0
 26 31  1  0
 27 32  1  0
 28 33  2  0
 29 31  2  0
 32 34  2  0
 33 34  1  0
M  END
> <Name>
850013

> <Molecule Name>
850013

> <CDD Number>
CDD-1431368

> <Synonyms>
7-Benzyl-1,3-dimethyl-8-[2-(2-methyl-2,3-dihydro-indol-1-yl)-2-oxo-ethylsulfanyl]-3,7-dihydro-purine-2,6-dione
CID 652524
MLS000029674
SMR000003387

> <AID 2044: Luminescence Cell-Based/Microorganism Dose Confirmation HTS to Identify Inhibitors of T.Cruzi Replication: PubChem Activity Score>
54

> <AID 2044: Luminescence Cell-Based/Microorganism Dose Confirmation HTS to Identify Inhibitors of T.Cruzi Replication: PubChem Activity Outcome>
Active

> <AID 2044: Luminescence Cell-Based/Microorganism Dose Confirmation HTS to Identify Inhibitors of T.Cruzi Replication: EC50 (uM)>
4.067

> <AID 2044: Luminescence Cell-Based/Microorganism Dose Confirmation HTS to Identify Inhibitors of T.Cruzi Replication: EC50 Standard Error (uM)>
1.144

> <AID 2044: Luminescence Cell-Based/Microorganism Dose Confirmation HTS to Identify Inhibitors of T.Cruzi Replication: S0 (%)>
0

> <AID 2044: Luminescence Cell-Based/Microorganism Dose Confirmation HTS to Identify Inhibitors of T.Cruzi Replication: Slnf (%)>
-100

> <AID 2044: Luminescence Cell-Based/Microorganism Dose Confirmation HTS to Identify Inhibitors of T.Cruzi Replication: Hill Slope>
4

> <AID 2044: Luminescence Cell-Based/Microorganism Dose Confirmation HTS to Identify Inhibitors of T.Cruzi Replication: Number of Points>
12

> <AID 2044: Luminescence Cell-Based/Microorganism Dose Confirmation HTS to Identify Inhibitors of T.Cruzi Replication: Maximum Activity>
-96.8

> <AID 2044: Luminescence Cell-Based/Microorganism Dose Confirmation HTS to Identify Inhibitors of T.Cruzi Replication: T. cruzi Activity at 0.10uM (%)>
-5

> <AID 2044: Luminescence Cell-Based/Microorganism Dose Confirmation HTS to Identify Inhibitors of T.Cruzi Replication: T. cruzi Activity at 0.19uM (%)>
4.8

> <AID 2044: Luminescence Cell-Based/Microorganism Dose Confirmation HTS to Identify Inhibitors of T.Cruzi Replication: T. cruzi Activity at 0.38uM (%)>
1.2

> <AID 2044: Luminescence Cell-Based/Microorganism Dose Confirmation HTS to Identify Inhibitors of T.Cruzi Replication: T. cruzi Activity at 0.80uM (%)>
-4.5

> <AID 2044: Luminescence Cell-Based/Microorganism Dose Confirmation HTS to Identify Inhibitors of T.Cruzi Replication: T. cruzi Activity at 1.60uM (%)>
-29.3

> <AID 2044: Luminescence Cell-Based/Microorganism Dose Confirmation HTS to Identify Inhibitors of T.Cruzi Replication: T. cruzi Activity at 3.00uM (%)>
-12.9

> <AID 2044: Luminescence Cell-Based/Microorganism Dose Confirmation HTS to Identify Inhibitors of T.Cruzi Replication: T. cruzi Activity at 6.00uM (%)>
-96.8

> <Active>
0

$$$$
850072
  SciTegic01171417512D

 23 25  0  0  0  0            999 V2000
   -1.2928   -2.6973    0.0000 O   0  0
   -7.7815    5.2626    0.0000 O   0  0
   -6.4802    7.2117    0.0000 O   0  0
   -2.5870    3.7544    0.0000 N   0  0
    1.2964   -1.4973    0.0000 N   0  0
    0.0000    0.7486    0.0000 C   0  0
    0.0000   -0.7486    0.0000 C   0  0
   -1.2964    1.4973    0.0000 C   0  0
   -1.2964   -1.4973    0.0000 C   0  0
   -1.2907    2.9981    0.0000 C   0  0
   -2.6111    0.7486    0.0000 C   0  0
    1.2964    1.4973    0.0000 C   0  0
   -2.6111   -0.7486    0.0000 C   0  0
   -5.1815    5.2608    0.0000 C   0  0
   -2.5835    5.2544    0.0000 C   0  0
   -3.8880    3.0076    0.0000 C   0  0
    2.5929    0.7486    0.0000 C   0  0
    2.5929   -0.7486    0.0000 C   0  0
   -3.8807    6.0076    0.0000 C   0  0
   -5.1852    3.7608    0.0000 C   0  0
   -6.4810    6.0117    0.0000 C   0  0
   -9.0810    6.0135    0.0000 C   0  0
  -10.1208    5.4146    0.0000 C   0  0
  1  9  1  0
  2 21  1  0
  2 22  1  0
  3 21  2  0
  4 10  1  0
  4 15  1  0
  4 16  1  0
  5  7  2  0
  5 18  1  0
  6  7  1  0
  6  8  1  0
  6 12  2  0
  7  9  1  0
  8 10  1  0
  8 11  2  0
  9 13  2  0
 11 13  1  0
 12 17  1  0
 14 19  1  0
 14 20  1  0
 14 21  1  0
 15 19  1  0
 16 20  1  0
 17 18  2  0
 22 23  1  0
M  END
> <Name>
850072

> <Molecule Name>
850072

> <CDD Number>
CDD-153923

> <Synonyms>
1-(8-Hydroxy-quinolin-5-ylmethyl)-piperidine-4-carboxylic acid ethyl ester
CID 652581
MLS000075476
SMR000014634

> <AID 2044: Luminescence Cell-Based/Microorganism Dose Confirmation HTS to Identify Inhibitors of T.Cruzi Replication: PubChem Activity Score>
55

> <AID 2044: Luminescence Cell-Based/Microorganism Dose Confirmation HTS to Identify Inhibitors of T.Cruzi Replication: PubChem Activity Outcome>
Active

> <AID 2044: Luminescence Cell-Based/Microorganism Dose Confirmation HTS to Identify Inhibitors of T.Cruzi Replication: EC50 (uM)>
3.26

> <AID 2044: Luminescence Cell-Based/Microorganism Dose Confirmation HTS to Identify Inhibitors of T.Cruzi Replication: EC50 Standard Error (uM)>
1.355

> <AID 2044: Luminescence Cell-Based/Microorganism Dose Confirmation HTS to Identify Inhibitors of T.Cruzi Replication: S0 (%)>
16.9

> <AID 2044: Luminescence Cell-Based/Microorganism Dose Confirmation HTS to Identify Inhibitors of T.Cruzi Replication: Slnf (%)>
-100

> <AID 2044: Luminescence Cell-Based/Microorganism Dose Confirmation HTS to Identify Inhibitors of T.Cruzi Replication: Hill Slope>
1.28

> <AID 2044: Luminescence Cell-Based/Microorganism Dose Confirmation HTS to Identify Inhibitors of T.Cruzi Replication: Number of Points>
13

> <AID 2044: Luminescence Cell-Based/Microorganism Dose Confirmation HTS to Identify Inhibitors of T.Cruzi Replication: Maximum Activity>
-88.4

> <AID 2044: Luminescence Cell-Based/Microorganism Dose Confirmation HTS to Identify Inhibitors of T.Cruzi Replication: T. cruzi Activity at 0.10uM (%)>
8.5

> <AID 2044: Luminescence Cell-Based/Microorganism Dose Confirmation HTS to Identify Inhibitors of T.Cruzi Replication: T. cruzi Activity at 0.19uM (%)>
28.6

> <AID 2044: Luminescence Cell-Based/Microorganism Dose Confirmation HTS to Identify Inhibitors of T.Cruzi Replication: T. cruzi Activity at 0.38uM (%)>
4.1

> <AID 2044: Luminescence Cell-Based/Microorganism Dose Confirmation HTS to Identify Inhibitors of T.Cruzi Replication: T. cruzi Activity at 0.75uM (%)>
3.5

> <AID 2044: Luminescence Cell-Based/Microorganism Dose Confirmation HTS to Identify Inhibitors of T.Cruzi Replication: T. cruzi Activity at 1.50uM (%)>
-31.9

> <AID 2044: Luminescence Cell-Based/Microorganism Dose Confirmation HTS to Identify Inhibitors of T.Cruzi Replication: T. cruzi Activity at 3.00uM (%)>
-15

> <AID 2044: Luminescence Cell-Based/Microorganism Dose Confirmation HTS to Identify Inhibitors of T.Cruzi Replication: T. cruzi Activity at 6.00uM (%)>
-88.4

> <Active>
0

$$$$
850121
  SciTegic01171417512D

 20 22  0  0  0  0            999 V2000
    0.0000   -1.5002    0.0000 S   0  0
   -6.4910    3.7571    0.0000 O   0  0
   -4.1526    3.6022    0.0000 O   0  0
    0.0000    1.5002    0.0000 N   0  0
   -5.1950    1.5032    0.0000 N   0  0
   -1.2989    0.7501    0.0000 C   0  0
   -1.2989   -0.7501    0.0000 C   0  0
    1.2806    0.7501    0.0000 C   0  0
    1.2806   -0.7501    0.0000 C   0  0
   -2.5978    1.5002    0.0000 C   0  0
   -3.8968    0.7501    0.0000 C   0  0
   -2.5978   -1.5002    0.0000 C   0  0
   -3.8968   -0.7501    0.0000 C   0  0
    2.5978    1.5002    0.0000 C   0  0
    2.5978   -1.5002    0.0000 C   0  0
    3.8968    0.7501    0.0000 C   0  0
    3.8968   -0.7501    0.0000 C   0  0
   -5.1928    3.0040    0.0000 C   0  0
   -6.4889    5.2579    0.0000 C   0  0
   -7.5269    5.8600    0.0000 C   0  0
  1  7  1  0
  1  9  1  0
  2 18  1  0
  2 19  1  0
  3 18  2  0
  4  6  1  0
  4  8  1  0
  5 11  1  0
  5 18  1  0
  6  7  1  0
  6 10  2  0
  7 12  2  0
  8  9  1  0
  8 14  2  0
  9 15  2  0
 10 11  1  0
 11 13  2  0
 12 13  1  0
 14 16  1  0
 15 17  1  0
 16 17  2  0
 19 20  1  0
M  END
> <Name>
850121

> <Molecule Name>
850121

> <CDD Number>
CDD-300564

> <Synonyms>
(10H-Phenothiazin-2-yl)-carbamic acid ethyl ester
CID 652628
MLS000032677
SMR000010928

> <AID 2044: Luminescence Cell-Based/Microorganism Dose Confirmation HTS to Identify Inhibitors of T.Cruzi Replication: PubChem Activity Score>
70

> <AID 2044: Luminescence Cell-Based/Microorganism Dose Confirmation HTS to Identify Inhibitors of T.Cruzi Replication: PubChem Activity Outcome>
Active

> <AID 2044: Luminescence Cell-Based/Microorganism Dose Confirmation HTS to Identify Inhibitors of T.Cruzi Replication: EC50 (uM)>
< 0.1

> <AID 2044: Luminescence Cell-Based/Microorganism Dose Confirmation HTS to Identify Inhibitors of T.Cruzi Replication: S0 (%)>
0

> <AID 2044: Luminescence Cell-Based/Microorganism Dose Confirmation HTS to Identify Inhibitors of T.Cruzi Replication: Slnf (%)>
-107.5

> <AID 2044: Luminescence Cell-Based/Microorganism Dose Confirmation HTS to Identify Inhibitors of T.Cruzi Replication: Hill Slope>
0.66

> <AID 2044: Luminescence Cell-Based/Microorganism Dose Confirmation HTS to Identify Inhibitors of T.Cruzi Replication: Number of Points>
13

> <AID 2044: Luminescence Cell-Based/Microorganism Dose Confirmation HTS to Identify Inhibitors of T.Cruzi Replication: Maximum Activity>
-102.3

> <AID 2044: Luminescence Cell-Based/Microorganism Dose Confirmation HTS to Identify Inhibitors of T.Cruzi Replication: T. cruzi Activity at 0.10uM (%)>
-79

> <AID 2044: Luminescence Cell-Based/Microorganism Dose Confirmation HTS to Identify Inhibitors of T.Cruzi Replication: T. cruzi Activity at 0.19uM (%)>
-78.1

> <AID 2044: Luminescence Cell-Based/Microorganism Dose Confirmation HTS to Identify Inhibitors of T.Cruzi Replication: T. cruzi Activity at 0.38uM (%)>
-91.2

> <AID 2044: Luminescence Cell-Based/Microorganism Dose Confirmation HTS to Identify Inhibitors of T.Cruzi Replication: T. cruzi Activity at 0.75uM (%)>
-101.2

> <AID 2044: Luminescence Cell-Based/Microorganism Dose Confirmation HTS to Identify Inhibitors of T.Cruzi Replication: T. cruzi Activity at 1.50uM (%)>
-101.8

> <AID 2044: Luminescence Cell-Based/Microorganism Dose Confirmation HTS to Identify Inhibitors of T.Cruzi Replication: T. cruzi Activity at 3.00uM (%)>
-102.3

> <AID 2044: Luminescence Cell-Based/Microorganism Dose Confirmation HTS to Identify Inhibitors of T.Cruzi Replication: T. cruzi Activity at 6.00uM (%)>
-100.6

> <Active>
1

$$$$
850625
  SciTegic01171417512D

 28 31  0  0  1  0            999 V2000
   -0.9876   -1.5720    0.0000 S   0  0
    4.7294    0.1065    0.0000 O   0  0
    3.8956    2.2968    0.0000 O   0  0
    6.9974   -1.6416    0.0000 O   0  0
    0.9876    1.5922    0.0000 N   0  0
    8.6985   -0.0295    0.0000 N   0  0
    7.1605    4.9377    0.0000 N   0  0
    2.1968    0.6852    0.0000 C   0  0
   -0.2419    0.7054    0.0000 C   0  0
    0.2217   -0.7054    0.0000 C   0  0
    1.7333   -0.7256    0.0000 C   0  0
    3.6287    1.1268    0.0000 C   0  0
   -1.7333    0.7457    0.0000 C   0  0
    6.1636    0.5486    0.0000 C   0  0
   -2.1968   -0.7054    0.0000 C   0  0
    6.4973    2.0118    0.0000 C   0  0
    7.2642   -0.4717    0.0000 C   0  0
    0.9987    2.7921    0.0000 C   0  0
    7.9300    2.4562    0.0000 C   0  0
    5.3962    3.0305    0.0000 C   0  0
    9.7991   -1.0498    0.0000 C   0  0
    8.2616    3.9191    0.0000 C   0  0
    5.7278    4.4934    0.0000 C   0  0
   11.2332   -0.6100    0.0000 C   0  0
    9.4631   -2.5118    0.0000 C   0  0
   12.3312   -1.6320    0.0000 C   0  0
   10.5611   -3.5337    0.0000 C   0  0
   11.9951   -3.0939    0.0000 C   0  0
  1 10  1  0
  1 15  1  0
  2 12  1  0
  2 14  1  0
  3 12  2  0
  4 17  2  0
  5  8  1  0
  5  9  1  0
  5 18  1  0
  6 17  1  0
  6 21  1  0
  7 22  2  0
  7 23  1  0
  8 11  2  0
  8 12  1  0
  9 10  2  0
  9 13  1  0
 10 11  1  0
 13 15  2  0
 14 16  1  0
 14 17  1  0
 16 19  2  0
 16 20  1  0
 19 22  1  0
 20 23  2  0
 21 24  1  0
 21 25  1  0
 24 26  1  0
 25 27  1  0
 26 28  1  0
 27 28  1  0
M  END
> <Name>
850625

> <Molecule Name>
850625

> <CDD Number>
CDD-1455738

> <Synonyms>
4-Methyl-4H-thieno[3,2-b]pyrrole-5-carboxylic acid cyclohexylcarbamoyl-pyridin-4-yl-methyl ester
CID 653157
MLS000074891
SMR000008052

> <AID 2044: Luminescence Cell-Based/Microorganism Dose Confirmation HTS to Identify Inhibitors of T.Cruzi Replication: PubChem Activity Score>
0

> <AID 2044: Luminescence Cell-Based/Microorganism Dose Confirmation HTS to Identify Inhibitors of T.Cruzi Replication: PubChem Activity Outcome>
Inactive

> <AID 2044: Luminescence Cell-Based/Microorganism Dose Confirmation HTS to Identify Inhibitors of T.Cruzi Replication: EC50 (uM)>
> 30.0

> <AID 2044: Luminescence Cell-Based/Microorganism Dose Confirmation HTS to Identify Inhibitors of T.Cruzi Replication: Number of Points>
9

> <AID 2044: Luminescence Cell-Based/Microorganism Dose Confirmation HTS to Identify Inhibitors of T.Cruzi Replication: Maximum Activity>
-33.3

> <AID 2044: Luminescence Cell-Based/Microorganism Dose Confirmation HTS to Identify Inhibitors of T.Cruzi Replication: T. cruzi Activity at 0.10uM (%)>
-17.7

> <AID 2044: Luminescence Cell-Based/Microorganism Dose Confirmation HTS to Identify Inhibitors of T.Cruzi Replication: T. cruzi Activity at 0.19uM (%)>
-26.4

> <AID 2044: Luminescence Cell-Based/Microorganism Dose Confirmation HTS to Identify Inhibitors of T.Cruzi Replication: T. cruzi Activity at 0.38uM (%)>
-24.9

> <AID 2044: Luminescence Cell-Based/Microorganism Dose Confirmation HTS to Identify Inhibitors of T.Cruzi Replication: T. cruzi Activity at 1.50uM (%)>
-24.7

> <AID 2044: Luminescence Cell-Based/Microorganism Dose Confirmation HTS to Identify Inhibitors of T.Cruzi Replication: T. cruzi Activity at 3.00uM (%)>
-33.3

> <Active>
0

$$$$
851311
  SciTegic01171417512D

 21 21  0  0  1  0            999 V2000
   13.2903    1.3340    0.0000 Cl  0  0
    1.7138    1.2033    0.0000 O   0  0
    4.8208    1.3475    0.0000 O   0  0
    4.7008   -0.9930    0.0000 O   0  0
    9.2896    4.0065    0.0000 N   0  0
    2.5889    0.0182    0.0000 C   0  0
    0.2917   -0.7475    0.0000 C   0  0
    1.7138   -1.2033    0.0000 C   0  0
    0.2917    0.7475    0.0000 C   0  0
    4.0872    0.0382    0.0000 C   0  0
   -1.0028   -1.5132    0.0000 C   0  0
   -1.0028    1.5132    0.0000 C   0  0
    2.0907   -2.3426    0.0000 C   0  0
   -2.3155   -0.7475    0.0000 C   0  0
   -2.3155    0.7475    0.0000 C   0  0
    6.3215    1.3677    0.0000 C   0  0
    7.0552    2.6770    0.0000 C   0  0
    6.9352    0.3365    0.0000 C   0  0
    8.5559    2.6972    0.0000 C   0  0
   10.4895    4.0226    0.0000 C   0  0
    8.6760    5.0377    0.0000 C   0  0
  2  6  1  0
  2  9  1  0
  3 10  1  0
  3 16  1  0
  4 10  2  0
  5 19  1  0
  5 20  1  0
  5 21  1  0
  6  8  2  0
  6 10  1  0
  7  8  1  0
  7  9  1  0
  7 11  2  0
  8 13  1  0
  9 12  2  0
 11 14  1  0
 12 15  1  0
 14 15  2  0
 16 17  1  0
 16 18  1  0
 17 19  1  0
M  END
> <Name>
851311

> <Molecule Name>
851311

> <CDD Number>
CDD-1507942

> <Synonyms>
3-Methyl-benzofuran-2-carboxylic acid 3-dimethylamino-1-methyl-propyl ester
CID 6602579
MLS000029669
SMR000001256

> <AID 2044: Luminescence Cell-Based/Microorganism Dose Confirmation HTS to Identify Inhibitors of T.Cruzi Replication: PubChem Activity Score>
62

> <AID 2044: Luminescence Cell-Based/Microorganism Dose Confirmation HTS to Identify Inhibitors of T.Cruzi Replication: PubChem Activity Outcome>
Active

> <AID 2044: Luminescence Cell-Based/Microorganism Dose Confirmation HTS to Identify Inhibitors of T.Cruzi Replication: EC50 (uM)>
0.574

> <AID 2044: Luminescence Cell-Based/Microorganism Dose Confirmation HTS to Identify Inhibitors of T.Cruzi Replication: EC50 Standard Error (uM)>
1.086

> <AID 2044: Luminescence Cell-Based/Microorganism Dose Confirmation HTS to Identify Inhibitors of T.Cruzi Replication: S0 (%)>
0

> <AID 2044: Luminescence Cell-Based/Microorganism Dose Confirmation HTS to Identify Inhibitors of T.Cruzi Replication: Slnf (%)>
-100

> <AID 2044: Luminescence Cell-Based/Microorganism Dose Confirmation HTS to Identify Inhibitors of T.Cruzi Replication: Hill Slope>
0.93

> <AID 2044: Luminescence Cell-Based/Microorganism Dose Confirmation HTS to Identify Inhibitors of T.Cruzi Replication: Number of Points>
12

> <AID 2044: Luminescence Cell-Based/Microorganism Dose Confirmation HTS to Identify Inhibitors of T.Cruzi Replication: Maximum Activity>
-88.3

> <AID 2044: Luminescence Cell-Based/Microorganism Dose Confirmation HTS to Identify Inhibitors of T.Cruzi Replication: T. cruzi Activity at 0.10uM (%)>
-15.4

> <AID 2044: Luminescence Cell-Based/Microorganism Dose Confirmation HTS to Identify Inhibitors of T.Cruzi Replication: T. cruzi Activity at 0.19uM (%)>
-32.5

> <AID 2044: Luminescence Cell-Based/Microorganism Dose Confirmation HTS to Identify Inhibitors of T.Cruzi Replication: T. cruzi Activity at 0.38uM (%)>
-36.1

> <AID 2044: Luminescence Cell-Based/Microorganism Dose Confirmation HTS to Identify Inhibitors of T.Cruzi Replication: T. cruzi Activity at 0.80uM (%)>
-58.4

> <AID 2044: Luminescence Cell-Based/Microorganism Dose Confirmation HTS to Identify Inhibitors of T.Cruzi Replication: T. cruzi Activity at 1.60uM (%)>
-67.4

> <AID 2044: Luminescence Cell-Based/Microorganism Dose Confirmation HTS to Identify Inhibitors of T.Cruzi Replication: T. cruzi Activity at 3.00uM (%)>
-88.3

> <Active>
1

$$$$
851370
  SciTegic01171417512D

 35 39  0  0  1  0            999 V2000
    1.3109   -1.3072    0.0000 O   0  0
    6.4623    4.7663    0.0000 O   0  0
    3.8040    6.1119    0.0000 O   0  0
    4.9781    0.2567    0.0000 N   0  0
    3.0405    2.6937    0.0000 N   0  0
    3.1195   -1.3041    0.0000 N   0  0
    5.5405   -1.1339    0.0000 N   0  0
   -0.9348   -0.6480    0.0000 N   0  0
    4.3918   -2.0985    0.0000 N   0  0
    2.5291    1.2827    0.0000 C   0  0
    3.4958    0.1347    0.0000 C   0  0
    1.0516    1.0190    0.0000 C   0  0
    0.5395   -0.3880    0.0000 C   0  0
    5.7618    1.5335    0.0000 C   0  0
    0.0894    2.1659    0.0000 C   0  0
   -1.3849    1.9058    0.0000 C   0  0
   -1.8970    0.4989    0.0000 C   0  0
    4.5179    2.9574    0.0000 C   0  0
    2.0761    3.8437    0.0000 C   0  0
   -2.3471    3.0527    0.0000 C   0  0
   -3.3713    0.2388    0.0000 C   0  0
    5.0292    4.3684    0.0000 C   0  0
    2.5890    5.2542    0.0000 C   0  0
   -3.8385    2.7989    0.0000 C   0  0
    6.9613    1.5021    0.0000 C   0  0
    5.1895    2.5883    0.0000 C   0  0
    6.3889    2.5566    0.0000 C   0  0
   -4.3506    1.3919    0.0000 C   0  0
    4.1787    5.5885    0.0000 C   0  0
    1.3770    6.1162    0.0000 C   0  0
    6.5094    6.2656    0.0000 C   0  0
    5.0981    6.7737    0.0000 C   0  0
    3.3430    7.5393    0.0000 C   0  0
    1.8430    7.5419    0.0000 C   0  0
   -4.6071    3.7204    0.0000 C   0  0
  1 13  1  0
  2 22  1  0
  2 31  1  0
  3 23  1  0
  3 33  1  0
  4  7  1  0
  4 11  1  0
  4 14  1  0
  5 10  1  0
  5 18  1  0
  5 19  1  0
  6  9  1  0
  6 11  2  0
  7  9  2  0
  8 13  2  0
  8 17  1  0
 10 11  1  0
 10 12  1  0
 12 13  1  0
 12 15  2  0
 14 25  1  0
 14 26  1  0
 14 27  1  0
 15 16  1  0
 16 17  1  0
 16 20  2  0
 17 21  2  0
 18 22  1  0
 19 23  1  0
 20 24  1  0
 21 28  1  0
 22 29  2  0
 23 30  1  0
 24 28  2  0
 24 35  1  0
 29 32  1  0
 30 34  1  0
 31 32  2  0
 33 34  1  0
M  END
> <Name>
851370

> <Molecule Name>
851370

> <CDD Number>
CDD-1446963

> <Synonyms>
3-{(1-tert-Butyl-1H-tetrazol-5-yl)-[furan-2-ylmethyl-(tetrahydro-furan-2-ylmethyl)-amino]-methyl}-6-methyl-1H-quinolin-2-one
CID 653939
MLS000035791
SMR000003353

> <AID 2044: Luminescence Cell-Based/Microorganism Dose Confirmation HTS to Identify Inhibitors of T.Cruzi Replication: PubChem Activity Score>
55

> <AID 2044: Luminescence Cell-Based/Microorganism Dose Confirmation HTS to Identify Inhibitors of T.Cruzi Replication: PubChem Activity Outcome>
Active

> <AID 2044: Luminescence Cell-Based/Microorganism Dose Confirmation HTS to Identify Inhibitors of T.Cruzi Replication: EC50 (uM)>
3.139

> <AID 2044: Luminescence Cell-Based/Microorganism Dose Confirmation HTS to Identify Inhibitors of T.Cruzi Replication: EC50 Standard Error (uM)>
1.114

> <AID 2044: Luminescence Cell-Based/Microorganism Dose Confirmation HTS to Identify Inhibitors of T.Cruzi Replication: S0 (%)>
6.1

> <AID 2044: Luminescence Cell-Based/Microorganism Dose Confirmation HTS to Identify Inhibitors of T.Cruzi Replication: Slnf (%)>
-100

> <AID 2044: Luminescence Cell-Based/Microorganism Dose Confirmation HTS to Identify Inhibitors of T.Cruzi Replication: Hill Slope>
1.67

> <AID 2044: Luminescence Cell-Based/Microorganism Dose Confirmation HTS to Identify Inhibitors of T.Cruzi Replication: Number of Points>
12

> <AID 2044: Luminescence Cell-Based/Microorganism Dose Confirmation HTS to Identify Inhibitors of T.Cruzi Replication: Maximum Activity>
-70.7

> <AID 2044: Luminescence Cell-Based/Microorganism Dose Confirmation HTS to Identify Inhibitors of T.Cruzi Replication: T. cruzi Activity at 0.10uM (%)>
-0.2

> <AID 2044: Luminescence Cell-Based/Microorganism Dose Confirmation HTS to Identify Inhibitors of T.Cruzi Replication: T. cruzi Activity at 0.19uM (%)>
14.5

> <AID 2044: Luminescence Cell-Based/Microorganism Dose Confirmation HTS to Identify Inhibitors of T.Cruzi Replication: T. cruzi Activity at 0.38uM (%)>
2.8

> <AID 2044: Luminescence Cell-Based/Microorganism Dose Confirmation HTS to Identify Inhibitors of T.Cruzi Replication: T. cruzi Activity at 0.80uM (%)>
0.2

> <AID 2044: Luminescence Cell-Based/Microorganism Dose Confirmation HTS to Identify Inhibitors of T.Cruzi Replication: T. cruzi Activity at 1.60uM (%)>
-22.5

> <AID 2044: Luminescence Cell-Based/Microorganism Dose Confirmation HTS to Identify Inhibitors of T.Cruzi Replication: T. cruzi Activity at 3.00uM (%)>
-45.2

> <AID 2044: Luminescence Cell-Based/Microorganism Dose Confirmation HTS to Identify Inhibitors of T.Cruzi Replication: T. cruzi Activity at 6.00uM (%)>
-70.7

> <Active>
0

$$$$
851409
  SciTegic01171417512D

 32 35  0  0  0  0            999 V2000
   -2.5988    1.5004    0.0000 S   0  0
    4.4203   13.0962    0.0000 F   0  0
   -3.6378    0.9001    0.0000 O   0  0
   -2.5986    0.3004    0.0000 O   0  0
   -0.2606    7.6503    0.0000 O   0  0
   -1.2990    0.7500    0.0000 N   0  0
    0.0033   10.5017    0.0000 N   0  0
    1.3529    9.8768    0.0000 N   0  0
    1.6135   12.2898    0.0000 N   0  0
    0.1454   11.9821    0.0000 N   0  0
   -2.5995    7.5021    0.0000 N   0  0
   -2.5998    3.0012    0.0000 C   0  0
    2.3598   10.9886    0.0000 C   0  0
    3.8518   10.8275    0.0000 C   0  0
   -3.8993    3.7504    0.0000 C   0  0
   -1.3012    3.7521    0.0000 C   0  0
   -2.6017    6.0012    0.0000 C   0  0
    0.0000    1.5000    0.0000 C   0  0
   -1.2990   -0.7500    0.0000 C   0  0
   -3.9002    5.2504    0.0000 C   0  0
   -1.3022    5.2521    0.0000 C   0  0
    4.8217   11.9653    0.0000 C   0  0
   -1.2992    8.2514    0.0000 C   0  0
   -1.2971    9.7523    0.0000 C   0  0
    1.2990    0.7500    0.0000 C   0  0
    0.0000   -1.5000    0.0000 C   0  0
    1.2990   -0.7500    0.0000 C   0  0
    4.3492    9.4106    0.0000 C   0  0
    6.2967   11.6925    0.0000 C   0  0
    5.8242    9.1378    0.0000 C   0  0
    6.7979   10.2788    0.0000 C   0  0
    2.3383   -1.3500    0.0000 C   0  0
  1  3  2  0
  1  4  2  0
  1  6  1  0
  1 12  1  0
  2 22  1  0
  5 23  2  0
  6 18  1  0
  6 19  1  0
  7  8  1  0
  7 10  1  0
  7 24  1  0
  8 13  2  0
  9 10  2  0
  9 13  1  0
 11 17  1  0
 11 23  1  0
 12 15  2  0
 12 16  1  0
 13 14  1  0
 14 22  1  0
 14 28  2  0
 15 20  1  0
 16 21  2  0
 17 20  2  0
 17 21  1  0
 18 25  1  0
 19 26  1  0
 22 29  2  0
 23 24  1  0
 25 27  1  0
 26 27  1  0
 27 32  1  0
 28 30  1  0
 29 31  1  0
 30 31  2  0
M  END
> <Name>
851409

> <Molecule Name>
851409

> <CDD Number>
CDD-264250

> <Synonyms>
2-[5-(2-Fluoro-phenyl)-tetrazol-2-yl]-N-[4-(4-methyl-piperidine-1-sulfonyl)-phenyl]-acetamide
CID 653978
MLS000068248
SMR000003124

> <AID 2044: Luminescence Cell-Based/Microorganism Dose Confirmation HTS to Identify Inhibitors of T.Cruzi Replication: PubChem Activity Score>
57

> <AID 2044: Luminescence Cell-Based/Microorganism Dose Confirmation HTS to Identify Inhibitors of T.Cruzi Replication: PubChem Activity Outcome>
Active

> <AID 2044: Luminescence Cell-Based/Microorganism Dose Confirmation HTS to Identify Inhibitors of T.Cruzi Replication: EC50 (uM)>
2.225

> <AID 2044: Luminescence Cell-Based/Microorganism Dose Confirmation HTS to Identify Inhibitors of T.Cruzi Replication: EC50 Standard Error (uM)>
1.071

> <AID 2044: Luminescence Cell-Based/Microorganism Dose Confirmation HTS to Identify Inhibitors of T.Cruzi Replication: S0 (%)>
-25

> <AID 2044: Luminescence Cell-Based/Microorganism Dose Confirmation HTS to Identify Inhibitors of T.Cruzi Replication: Slnf (%)>
-100

> <AID 2044: Luminescence Cell-Based/Microorganism Dose Confirmation HTS to Identify Inhibitors of T.Cruzi Replication: Hill Slope>
3.84

> <AID 2044: Luminescence Cell-Based/Microorganism Dose Confirmation HTS to Identify Inhibitors of T.Cruzi Replication: Number of Points>
14

> <AID 2044: Luminescence Cell-Based/Microorganism Dose Confirmation HTS to Identify Inhibitors of T.Cruzi Replication: Maximum Activity>
-98.2

> <AID 2044: Luminescence Cell-Based/Microorganism Dose Confirmation HTS to Identify Inhibitors of T.Cruzi Replication: T. cruzi Activity at 0.10uM (%)>
-23.9

> <AID 2044: Luminescence Cell-Based/Microorganism Dose Confirmation HTS to Identify Inhibitors of T.Cruzi Replication: T. cruzi Activity at 0.19uM (%)>
-25.8

> <AID 2044: Luminescence Cell-Based/Microorganism Dose Confirmation HTS to Identify Inhibitors of T.Cruzi Replication: T. cruzi Activity at 0.38uM (%)>
-22.8

> <AID 2044: Luminescence Cell-Based/Microorganism Dose Confirmation HTS to Identify Inhibitors of T.Cruzi Replication: T. cruzi Activity at 0.80uM (%)>
-35.6

> <AID 2044: Luminescence Cell-Based/Microorganism Dose Confirmation HTS to Identify Inhibitors of T.Cruzi Replication: T. cruzi Activity at 1.60uM (%)>
-35.4

> <AID 2044: Luminescence Cell-Based/Microorganism Dose Confirmation HTS to Identify Inhibitors of T.Cruzi Replication: T. cruzi Activity at 3.00uM (%)>
-85.4

> <AID 2044: Luminescence Cell-Based/Microorganism Dose Confirmation HTS to Identify Inhibitors of T.Cruzi Replication: T. cruzi Activity at 6.00uM (%)>
-98.2

> <Active>
0

$$$$
851492
  SciTegic01171417512D

 33 38  0  0  0  0            999 V2000
   -0.8574   -0.4287    0.0000 O   0  0
    1.4351    0.3168    0.0000 O   0  0
   -6.9069   10.4575    0.0000 O   0  0
   -0.7422    6.1869    0.0000 N   0  0
    0.3168    3.8022    0.0000 N   0  0
   -2.2035    5.8792    0.0000 N   0  0
    0.7770    8.3032    0.0000 N   0  0
    0.4679    5.2953    0.0000 C   0  0
   -0.5891    7.6741    0.0000 C   0  0
   -2.9489    7.1840    0.0000 C   0  0
    2.0044    7.4070    0.0000 C   0  0
    1.8512    5.9198    0.0000 C   0  0
   -1.9570    8.2732    0.0000 C   0  0
    0.0186    0.7828    0.0000 C   0  0
   -4.4406    7.3485    0.0000 C   0  0
    1.5656    2.8889    0.0000 C   0  0
   -1.0251    3.1871    0.0000 C   0  0
    3.3755    8.0172    0.0000 C   0  0
    1.3979    1.3979    0.0000 C   0  0
   -1.1742    1.6588    0.0000 C   0  0
   -4.9358    8.7661    0.0000 C   0  0
   -5.4121    6.2121    0.0000 C   0  0
    4.5891    7.1354    0.0000 C   0  0
    3.5327    9.5090    0.0000 C   0  0
    0.0186   -1.6401    0.0000 C   0  0
    1.4351   -1.1556    0.0000 C   0  0
   -6.4104    9.0411    0.0000 C   0  0
   -6.8867    6.4871    0.0000 C   0  0
   -7.3858    7.9016    0.0000 C   0  0
    5.9595    7.7453    0.0000 C   0  0
    4.9031   10.1189    0.0000 C   0  0
    6.1165    9.2371    0.0000 C   0  0
   -6.1252   11.3680    0.0000 C   0  0
  1 14  1  0
  1 25  1  0
  2 14  1  0
  2 26  1  0
  3 27  1  0
  3 33  1  0
  4  6  1  0
  4  8  1  0
  4  9  1  0
  5  8  1  0
  5 16  1  0
  5 17  1  0
  6 10  2  0
  7  9  1  0
  7 11  2  0
  8 12  2  0
  9 13  2  0
 10 13  1  0
 10 15  1  0
 11 12  1  0
 11 18  1  0
 14 19  1  0
 14 20  1  0
 15 21  2  0
 15 22  1  0
 16 19  1  0
 17 20  1  0
 18 23  2  0
 18 24  1  0
 21 27  1  0
 22 28  2  0
 23 30  1  0
 24 31  2  0
 25 26  1  0
 27 29  2  0
 28 29  1  0
 30 32  2  0
 31 32  1  0
M  END
> <Name>
851492

> <Molecule Name>
851492

> <CDD Number>
CDD-209684

> <Synonyms>
8-[2-(3-Methoxy-phenyl)-5-phenyl-pyrazolo[1,5-a]pyrimidin-7-yl]-1,4-dioxa-8-aza-spiro[4.5]decane
CID 654068
MLS000035334
SMR000008502

> <AID 2044: Luminescence Cell-Based/Microorganism Dose Confirmation HTS to Identify Inhibitors of T.Cruzi Replication: PubChem Activity Score>
57

> <AID 2044: Luminescence Cell-Based/Microorganism Dose Confirmation HTS to Identify Inhibitors of T.Cruzi Replication: PubChem Activity Outcome>
Active

> <AID 2044: Luminescence Cell-Based/Microorganism Dose Confirmation HTS to Identify Inhibitors of T.Cruzi Replication: EC50 (uM)>
1.819

> <AID 2044: Luminescence Cell-Based/Microorganism Dose Confirmation HTS to Identify Inhibitors of T.Cruzi Replication: EC50 Standard Error (uM)>
1.12

> <AID 2044: Luminescence Cell-Based/Microorganism Dose Confirmation HTS to Identify Inhibitors of T.Cruzi Replication: S0 (%)>
-13.2

> <AID 2044: Luminescence Cell-Based/Microorganism Dose Confirmation HTS to Identify Inhibitors of T.Cruzi Replication: Slnf (%)>
-100

> <AID 2044: Luminescence Cell-Based/Microorganism Dose Confirmation HTS to Identify Inhibitors of T.Cruzi Replication: Hill Slope>
1.9

> <AID 2044: Luminescence Cell-Based/Microorganism Dose Confirmation HTS to Identify Inhibitors of T.Cruzi Replication: Number of Points>
12

> <AID 2044: Luminescence Cell-Based/Microorganism Dose Confirmation HTS to Identify Inhibitors of T.Cruzi Replication: Maximum Activity>
-79.9

> <AID 2044: Luminescence Cell-Based/Microorganism Dose Confirmation HTS to Identify Inhibitors of T.Cruzi Replication: T. cruzi Activity at 0.10uM (%)>
-8.3

> <AID 2044: Luminescence Cell-Based/Microorganism Dose Confirmation HTS to Identify Inhibitors of T.Cruzi Replication: T. cruzi Activity at 0.19uM (%)>
-18.7

> <AID 2044: Luminescence Cell-Based/Microorganism Dose Confirmation HTS to Identify Inhibitors of T.Cruzi Replication: T. cruzi Activity at 0.38uM (%)>
-15.5

> <AID 2044: Luminescence Cell-Based/Microorganism Dose Confirmation HTS to Identify Inhibitors of T.Cruzi Replication: T. cruzi Activity at 0.75uM (%)>
-33.8

> <AID 2044: Luminescence Cell-Based/Microorganism Dose Confirmation HTS to Identify Inhibitors of T.Cruzi Replication: T. cruzi Activity at 1.50uM (%)>
-41.7

> <AID 2044: Luminescence Cell-Based/Microorganism Dose Confirmation HTS to Identify Inhibitors of T.Cruzi Replication: T. cruzi Activity at 3.00uM (%)>
-79.9

> <Active>
0

$$$$
851553
  SciTegic01171417512D

 21 19  0  0  1  0            999 V2000
    1.2135    0.3943    0.0000 S   0  0
    6.9101   -1.2521    0.0000 S   0  0
   -1.4553   -2.0031    0.0000 O   0  0
    2.9331   -1.8236    0.0000 O   0  0
    5.8707   -1.8518    0.0000 O   0  0
    7.9495   -1.8518    0.0000 O   0  0
    6.9101   -0.0521    0.0000 O   0  0
    6.9101   -2.4521    0.0000 O   0  0
   10.7101   -1.2521    0.0000 O   0  0
   -1.2135    0.3943    0.0000 N   0  0
   -1.3692   -2.5388    0.0000 N   0  0
    0.0000    2.4760    0.0000 N   0  0
    0.7500   -1.0323    0.0000 C   0  0
   -0.7500   -1.0323    0.0000 C   0  0
    0.0000    1.2760    0.0000 C   0  0
    0.1233   -2.3813    0.0000 C   0  0
    2.2271   -0.8533    0.0000 C   0  0
   -1.9800   -3.9097    0.0000 C   0  0
   -3.1733   -4.0357    0.0000 C   0  0
   -1.2745   -4.8805    0.0000 C   0  0
   -2.4678   -5.0061    0.0000 C   0  0
  1 13  1  0
  1 15  1  0
  2  5  2  0
  2  6  2  0
  2  7  1  0
  2  8  1  0
  3 14  2  0
  4 17  1  0
 10 14  1  0
 10 15  2  0
 11 16  1  0
 11 18  1  0
 12 15  1  0
 13 14  1  0
 13 16  1  0
 13 17  1  0
 18 19  1  0
 18 20  1  0
 18 21  1  0
M  END
> <Name>
851553

> <Molecule Name>
851553

> <CDD Number>
CDD-1508000

> <Synonyms>
2-Amino-5-(tert-butylamino-methyl)-5-hydroxymethyl-thiazol-4-one
CID 654128
MLS000029344
SMR000001148

> <AID 2044: Luminescence Cell-Based/Microorganism Dose Confirmation HTS to Identify Inhibitors of T.Cruzi Replication: PubChem Activity Score>
55

> <AID 2044: Luminescence Cell-Based/Microorganism Dose Confirmation HTS to Identify Inhibitors of T.Cruzi Replication: PubChem Activity Outcome>
Active

> <AID 2044: Luminescence Cell-Based/Microorganism Dose Confirmation HTS to Identify Inhibitors of T.Cruzi Replication: EC50 (uM)>
3.821

> <AID 2044: Luminescence Cell-Based/Microorganism Dose Confirmation HTS to Identify Inhibitors of T.Cruzi Replication: EC50 Standard Error (uM)>
1.291

> <AID 2044: Luminescence Cell-Based/Microorganism Dose Confirmation HTS to Identify Inhibitors of T.Cruzi Replication: S0 (%)>
4.8

> <AID 2044: Luminescence Cell-Based/Microorganism Dose Confirmation HTS to Identify Inhibitors of T.Cruzi Replication: Slnf (%)>
-100

> <AID 2044: Luminescence Cell-Based/Microorganism Dose Confirmation HTS to Identify Inhibitors of T.Cruzi Replication: Hill Slope>
4

> <AID 2044: Luminescence Cell-Based/Microorganism Dose Confirmation HTS to Identify Inhibitors of T.Cruzi Replication: Number of Points>
9

> <AID 2044: Luminescence Cell-Based/Microorganism Dose Confirmation HTS to Identify Inhibitors of T.Cruzi Replication: Maximum Activity>
-24.4

> <AID 2044: Luminescence Cell-Based/Microorganism Dose Confirmation HTS to Identify Inhibitors of T.Cruzi Replication: T. cruzi Activity at 0.10uM (%)>
2.3

> <AID 2044: Luminescence Cell-Based/Microorganism Dose Confirmation HTS to Identify Inhibitors of T.Cruzi Replication: T. cruzi Activity at 0.19uM (%)>
8.4

> <AID 2044: Luminescence Cell-Based/Microorganism Dose Confirmation HTS to Identify Inhibitors of T.Cruzi Replication: T. cruzi Activity at 0.38uM (%)>
6.3

> <AID 2044: Luminescence Cell-Based/Microorganism Dose Confirmation HTS to Identify Inhibitors of T.Cruzi Replication: T. cruzi Activity at 0.75uM (%)>
-1.3

> <AID 2044: Luminescence Cell-Based/Microorganism Dose Confirmation HTS to Identify Inhibitors of T.Cruzi Replication: T. cruzi Activity at 1.50uM (%)>
11.5

> <AID 2044: Luminescence Cell-Based/Microorganism Dose Confirmation HTS to Identify Inhibitors of T.Cruzi Replication: T. cruzi Activity at 3.00uM (%)>
-24.4

> <Active>
0

$$$$
851554
  SciTegic01171417512D

 18 18  0  0  0  0            999 V2000
    0.0000   -2.7000    0.0000 Cl  0  0
    7.7003    0.1426    0.0000 Cl  0  0
   -3.8990    0.7455    0.0000 S   0  0
    2.6003   -1.4977    0.0000 O   0  0
   -6.5517    0.8722    0.0000 N   0  0
   -5.3382    2.9741    0.0000 N   0  0
   -1.2990    0.7500    0.0000 C   0  0
    1.2990   -0.7500    0.0000 C   0  0
    0.0000   -1.5000    0.0000 C   0  0
   -1.2990   -0.7500    0.0000 C   0  0
   -5.2003    1.4932    0.0000 C   0  0
    0.0000    1.5000    0.0000 C   0  0
    1.2990    0.7500    0.0000 C   0  0
   -2.6003    1.4977    0.0000 C   0  0
   -7.5554    1.9869    0.0000 C   0  0
   -6.8054    3.2859    0.0000 C   0  0
    3.8990   -0.7455    0.0000 C   0  0
    4.9395   -1.3433    0.0000 C   0  0
  1  9  1  0
  3 11  1  0
  3 14  1  0
  4  8  1  0
  4 17  1  0
  5 11  2  0
  5 15  1  0
  6 11  1  0
  6 16  1  0
  7 10  1  0
  7 12  2  0
  7 14  1  0
  8  9  1  0
  8 13  2  0
  9 10  2  0
 12 13  1  0
 15 16  1  0
 17 18  1  0
M  END
> <Name>
851554

> <Molecule Name>
851554

> <CDD Number>
CDD-1507979

> <Synonyms>
2-(3-Chloro-4-ethoxy-benzylsulfanyl)-4,5-dihydro-1H-imidazole
CID 2843935
MLS000070677
SMR000001199

> <AID 2044: Luminescence Cell-Based/Microorganism Dose Confirmation HTS to Identify Inhibitors of T.Cruzi Replication: PubChem Activity Score>
60

> <AID 2044: Luminescence Cell-Based/Microorganism Dose Confirmation HTS to Identify Inhibitors of T.Cruzi Replication: PubChem Activity Outcome>
Active

> <AID 2044: Luminescence Cell-Based/Microorganism Dose Confirmation HTS to Identify Inhibitors of T.Cruzi Replication: EC50 (uM)>
1.104

> <AID 2044: Luminescence Cell-Based/Microorganism Dose Confirmation HTS to Identify Inhibitors of T.Cruzi Replication: EC50 Standard Error (uM)>
1.387

> <AID 2044: Luminescence Cell-Based/Microorganism Dose Confirmation HTS to Identify Inhibitors of T.Cruzi Replication: S0 (%)>
0

> <AID 2044: Luminescence Cell-Based/Microorganism Dose Confirmation HTS to Identify Inhibitors of T.Cruzi Replication: Slnf (%)>
-100

> <AID 2044: Luminescence Cell-Based/Microorganism Dose Confirmation HTS to Identify Inhibitors of T.Cruzi Replication: Hill Slope>
1.91

> <AID 2044: Luminescence Cell-Based/Microorganism Dose Confirmation HTS to Identify Inhibitors of T.Cruzi Replication: Number of Points>
14

> <AID 2044: Luminescence Cell-Based/Microorganism Dose Confirmation HTS to Identify Inhibitors of T.Cruzi Replication: Maximum Activity>
-148.2

> <AID 2044: Luminescence Cell-Based/Microorganism Dose Confirmation HTS to Identify Inhibitors of T.Cruzi Replication: T. cruzi Activity at 0.10uM (%)>
-13.4

> <AID 2044: Luminescence Cell-Based/Microorganism Dose Confirmation HTS to Identify Inhibitors of T.Cruzi Replication: T. cruzi Activity at 0.19uM (%)>
-3.2

> <AID 2044: Luminescence Cell-Based/Microorganism Dose Confirmation HTS to Identify Inhibitors of T.Cruzi Replication: T. cruzi Activity at 0.38uM (%)>
-19.4

> <AID 2044: Luminescence Cell-Based/Microorganism Dose Confirmation HTS to Identify Inhibitors of T.Cruzi Replication: T. cruzi Activity at 0.80uM (%)>
-36.1

> <AID 2044: Luminescence Cell-Based/Microorganism Dose Confirmation HTS to Identify Inhibitors of T.Cruzi Replication: T. cruzi Activity at 1.60uM (%)>
-59.6

> <AID 2044: Luminescence Cell-Based/Microorganism Dose Confirmation HTS to Identify Inhibitors of T.Cruzi Replication: T. cruzi Activity at 3.00uM (%)>
-75.2

> <AID 2044: Luminescence Cell-Based/Microorganism Dose Confirmation HTS to Identify Inhibitors of T.Cruzi Replication: T. cruzi Activity at 6.00uM (%)>
-148.2

> <Active>
0

$$$$
851610
  SciTegic01171417512D

 27 30  0  0  1  0            999 V2000
    2.6747   -6.1134    0.0000 S   0  0
    6.5455   -3.6304    0.0000 N   0  0
    2.5951   -3.0039    0.0000 N   0  0
    5.3328   -1.5281    0.0000 N   0  0
    7.5496   -2.5161    0.0000 N   0  0
    6.8001   -1.2168    0.0000 N   0  0
    5.1943   -3.0089    0.0000 C   0  0
    3.8933   -3.7570    0.0000 C   0  0
    3.8912   -5.2578    0.0000 C   0  0
    6.8482   -5.1003    0.0000 C   0  0
    2.5973   -1.5031    0.0000 C   0  0
    5.1017   -6.1219    0.0000 C   0  0
    1.2925   -3.7494    0.0000 C   0  0
    5.8128   -6.1784    0.0000 C   0  0
    8.3079   -5.4539    0.0000 C   0  0
    1.2990   -0.7500    0.0000 C   0  0
    3.1332   -7.5416    0.0000 C   0  0
    4.6332   -7.5468    0.0000 C   0  0
    6.2311   -7.6189    0.0000 C   0  0
    8.7261   -6.8944    0.0000 C   0  0
    1.2990    0.7500    0.0000 C   0  0
    0.0000   -1.5000    0.0000 C   0  0
    7.6878   -7.9769    0.0000 C   0  0
    0.2552   -3.1461    0.0000 C   0  0
    0.0000    1.5000    0.0000 C   0  0
   -1.2990   -0.7500    0.0000 C   0  0
   -1.2990    0.7500    0.0000 C   0  0
  1  9  1  0
  1 17  1  0
  2  5  1  0
  2  7  1  0
  2 10  1  0
  3  8  1  0
  3 11  1  0
  3 13  1  0
  4  6  1  0
  4  7  2  0
  5  6  2  0
  7  8  1  0
  8  9  1  0
  9 12  2  0
 10 14  1  0
 10 15  1  0
 11 16  1  0
 12 18  1  0
 13 24  1  0
 14 19  1  0
 15 20  1  0
 16 21  2  0
 16 22  1  0
 17 18  2  0
 19 23  1  0
 20 23  1  0
 21 25  1  0
 22 26  2  0
 25 27  2  0
 26 27  1  0
M  END
> <Name>
851610

> <Molecule Name>
851610

> <CDD Number>
CDD-1413424

> <Synonyms>
Benzyl-[(1-cyclohexyl-1H-tetrazol-5-yl)-thiophen-2-yl-methyl]-ethyl-amine
CID 654196
MLS000034298
SMR000003954

> <AID 2044: Luminescence Cell-Based/Microorganism Dose Confirmation HTS to Identify Inhibitors of T.Cruzi Replication: PubChem Activity Score>
54

> <AID 2044: Luminescence Cell-Based/Microorganism Dose Confirmation HTS to Identify Inhibitors of T.Cruzi Replication: PubChem Activity Outcome>
Active

> <AID 2044: Luminescence Cell-Based/Microorganism Dose Confirmation HTS to Identify Inhibitors of T.Cruzi Replication: EC50 (uM)>
3.966

> <AID 2044: Luminescence Cell-Based/Microorganism Dose Confirmation HTS to Identify Inhibitors of T.Cruzi Replication: EC50 Standard Error (uM)>
1.204

> <AID 2044: Luminescence Cell-Based/Microorganism Dose Confirmation HTS to Identify Inhibitors of T.Cruzi Replication: S0 (%)>
-10.1

> <AID 2044: Luminescence Cell-Based/Microorganism Dose Confirmation HTS to Identify Inhibitors of T.Cruzi Replication: Slnf (%)>
-100

> <AID 2044: Luminescence Cell-Based/Microorganism Dose Confirmation HTS to Identify Inhibitors of T.Cruzi Replication: Hill Slope>
1.43

> <AID 2044: Luminescence Cell-Based/Microorganism Dose Confirmation HTS to Identify Inhibitors of T.Cruzi Replication: Number of Points>
13

> <AID 2044: Luminescence Cell-Based/Microorganism Dose Confirmation HTS to Identify Inhibitors of T.Cruzi Replication: Maximum Activity>
-82.2

> <AID 2044: Luminescence Cell-Based/Microorganism Dose Confirmation HTS to Identify Inhibitors of T.Cruzi Replication: T. cruzi Activity at 0.10uM (%)>
-12

> <AID 2044: Luminescence Cell-Based/Microorganism Dose Confirmation HTS to Identify Inhibitors of T.Cruzi Replication: T. cruzi Activity at 0.19uM (%)>
-4.9

> <AID 2044: Luminescence Cell-Based/Microorganism Dose Confirmation HTS to Identify Inhibitors of T.Cruzi Replication: T. cruzi Activity at 0.38uM (%)>
-13.3

> <AID 2044: Luminescence Cell-Based/Microorganism Dose Confirmation HTS to Identify Inhibitors of T.Cruzi Replication: T. cruzi Activity at 0.75uM (%)>
-22

> <AID 2044: Luminescence Cell-Based/Microorganism Dose Confirmation HTS to Identify Inhibitors of T.Cruzi Replication: T. cruzi Activity at 1.50uM (%)>
-36

> <AID 2044: Luminescence Cell-Based/Microorganism Dose Confirmation HTS to Identify Inhibitors of T.Cruzi Replication: T. cruzi Activity at 3.00uM (%)>
-33.1

> <AID 2044: Luminescence Cell-Based/Microorganism Dose Confirmation HTS to Identify Inhibitors of T.Cruzi Replication: T. cruzi Activity at 6.00uM (%)>
-82.2

> <Active>
0

$$$$
851713
  SciTegic01171417512D

 26 28  0  0  0  0            999 V2000
   -1.2928   -2.6973    0.0000 O   0  0
   -3.6486    1.3517    0.0000 O   0  0
   -4.9494   -0.9039    0.0000 O   0  0
   -9.1040   -6.0044    0.0000 O   0  0
   -1.2964    1.4973    0.0000 N   0  0
   -3.9067   -3.0027    0.0000 N   0  0
   -2.6111   -0.7486    0.0000 C   0  0
    0.0000   -0.7486    0.0000 C   0  0
    0.0000    0.7486    0.0000 C   0  0
   -1.2964   -1.4973    0.0000 C   0  0
   -2.6111    0.7486    0.0000 C   0  0
   -3.9091   -1.5019    0.0000 C   0  0
    1.2964   -1.4973    0.0000 C   0  0
    1.2964    1.4973    0.0000 C   0  0
   -1.2907    2.9981    0.0000 C   0  0
    2.5929   -0.7486    0.0000 C   0  0
    2.5929    0.7486    0.0000 C   0  0
   -5.2049   -3.7560    0.0000 C   0  0
   -2.5870    3.7544    0.0000 C   0  0
   -5.2047   -5.2560    0.0000 C   0  0
   -6.5041   -3.0062    0.0000 C   0  0
   -7.8028   -5.2564    0.0000 C   0  0
   -6.5036   -6.0062    0.0000 C   0  0
   -7.8030   -3.7564    0.0000 C   0  0
   -2.5824    4.9544    0.0000 C   0  0
  -10.1424   -5.4030    0.0000 C   0  0
  1 10  1  0
  2 11  2  0
  3 12  2  0
  4 22  1  0
  4 26  1  0
  5  9  1  0
  5 11  1  0
  5 15  1  0
  6 12  1  0
  6 18  1  0
  7 10  2  0
  7 11  1  0
  7 12  1  0
  8  9  2  0
  8 10  1  0
  8 13  1  0
  9 14  1  0
 13 16  1  0
 14 17  1  0
 15 19  1  0
 16 17  1  0
 18 20  2  0
 18 21  1  0
 19 25  1  0
 20 23  1  0
 21 24  2  0
 22 23  2  0
 22 24  1  0
M  END
> <Name>
851713

> <Molecule Name>
851713

> <CDD Number>
CDD-233666

> <Synonyms>
4-Hydroxy-2-oxo-1-propyl-1,2,5,6,7,8-hexahydro-quinoline-3-carboxylic acid (4-methoxy-phenyl)-amide
CID 54685843
MLS000029695
SMR000012305

> <AID 2044: Luminescence Cell-Based/Microorganism Dose Confirmation HTS to Identify Inhibitors of T.Cruzi Replication: PubChem Activity Score>
55

> <AID 2044: Luminescence Cell-Based/Microorganism Dose Confirmation HTS to Identify Inhibitors of T.Cruzi Replication: PubChem Activity Outcome>
Active

> <AID 2044: Luminescence Cell-Based/Microorganism Dose Confirmation HTS to Identify Inhibitors of T.Cruzi Replication: EC50 (uM)>
2.88

> <AID 2044: Luminescence Cell-Based/Microorganism Dose Confirmation HTS to Identify Inhibitors of T.Cruzi Replication: EC50 Standard Error (uM)>
1.089

> <AID 2044: Luminescence Cell-Based/Microorganism Dose Confirmation HTS to Identify Inhibitors of T.Cruzi Replication: S0 (%)>
-14.3

> <AID 2044: Luminescence Cell-Based/Microorganism Dose Confirmation HTS to Identify Inhibitors of T.Cruzi Replication: Slnf (%)>
-100

> <AID 2044: Luminescence Cell-Based/Microorganism Dose Confirmation HTS to Identify Inhibitors of T.Cruzi Replication: Hill Slope>
3.4

> <AID 2044: Luminescence Cell-Based/Microorganism Dose Confirmation HTS to Identify Inhibitors of T.Cruzi Replication: Number of Points>
11

> <AID 2044: Luminescence Cell-Based/Microorganism Dose Confirmation HTS to Identify Inhibitors of T.Cruzi Replication: Maximum Activity>
-60.7

> <AID 2044: Luminescence Cell-Based/Microorganism Dose Confirmation HTS to Identify Inhibitors of T.Cruzi Replication: T. cruzi Activity at 0.10uM (%)>
-7.9

> <AID 2044: Luminescence Cell-Based/Microorganism Dose Confirmation HTS to Identify Inhibitors of T.Cruzi Replication: T. cruzi Activity at 0.19uM (%)>
-10.2

> <AID 2044: Luminescence Cell-Based/Microorganism Dose Confirmation HTS to Identify Inhibitors of T.Cruzi Replication: T. cruzi Activity at 0.38uM (%)>
-19.4

> <AID 2044: Luminescence Cell-Based/Microorganism Dose Confirmation HTS to Identify Inhibitors of T.Cruzi Replication: T. cruzi Activity at 0.80uM (%)>
-25.7

> <AID 2044: Luminescence Cell-Based/Microorganism Dose Confirmation HTS to Identify Inhibitors of T.Cruzi Replication: T. cruzi Activity at 1.60uM (%)>
-21.9

> <AID 2044: Luminescence Cell-Based/Microorganism Dose Confirmation HTS to Identify Inhibitors of T.Cruzi Replication: T. cruzi Activity at 3.00uM (%)>
-60.7

> <Active>
0

$$$$
851989
  SciTegic01171417512D

 31 35  0  0  1  0            999 V2000
    5.5379   -1.9332    0.0000 N   0  0
    2.5951   -3.0039    0.0000 N   0  0
    3.3372   -5.2929    0.0000 N   0  0
    1.3786   -3.8595    0.0000 N   0  0
    6.1505    1.0037    0.0000 N   0  0
    1.8372   -5.2877    0.0000 N   0  0
    7.1524   -6.8735    0.0000 N   0  0
    5.2295   -3.4020    0.0000 C   0  0
    3.8056   -3.8679    0.0000 C   0  0
    6.3476   -4.4031    0.0000 C   0  0
    6.9627   -1.4641    0.0000 C   0  0
    4.4194   -0.9337    0.0000 C   0  0
    2.5973   -1.5031    0.0000 C   0  0
    6.0369   -5.8706    0.0000 C   0  0
    7.7739   -3.9386    0.0000 C   0  0
    7.2690    0.0043    0.0000 C   0  0
    4.7257    0.5347    0.0000 C   0  0
    6.4569    2.4728    0.0000 C   0  0
    1.2990   -0.7500    0.0000 C   0  0
    8.8894   -4.9415    0.0000 C   0  0
    8.5786   -6.4089    0.0000 C   0  0
    7.8810    2.9442    0.0000 C   0  0
    5.3368    3.4706    0.0000 C   0  0
    1.2990    0.7500    0.0000 C   0  0
    0.0000   -1.5000    0.0000 C   0  0
    8.1849    4.4130    0.0000 C   0  0
    5.6407    4.9395    0.0000 C   0  0
    0.0000    1.5000    0.0000 C   0  0
   -1.2990   -0.7500    0.0000 C   0  0
    7.0648    5.4107    0.0000 C   0  0
   -1.2990    0.7500    0.0000 C   0  0
  1  8  1  0
  1 11  1  0
  1 12  1  0
  2  4  1  0
  2  9  1  0
  2 13  1  0
  3  6  1  0
  3  9  2  0
  4  6  2  0
  5 16  1  0
  5 17  1  0
  5 18  1  0
  7 14  2  0
  7 21  1  0
  8  9  1  0
  8 10  1  0
 10 14  1  0
 10 15  2  0
 11 16  1  0
 12 17  1  0
 13 19  1  0
 15 20  1  0
 18 22  2  0
 18 23  1  0
 19 24  2  0
 19 25  1  0
 20 21  2  0
 22 26  1  0
 23 27  2  0
 24 28  1  0
 25 29  2  0
 26 30  2  0
 27 30  1  0
 28 31  2  0
 29 31  1  0
M  END
> <Name>
851989

> <Molecule Name>
851989

> <CDD Number>
CDD-1418799

> <Synonyms>
1-[(1-Benzyl-1H-tetrazol-5-yl)-pyridin-3-yl-methyl]-4-phenyl-piperazine
CID 654593
MLS000030042
SMR000008254

> <AID 2044: Luminescence Cell-Based/Microorganism Dose Confirmation HTS to Identify Inhibitors of T.Cruzi Replication: PubChem Activity Score>
63

> <AID 2044: Luminescence Cell-Based/Microorganism Dose Confirmation HTS to Identify Inhibitors of T.Cruzi Replication: PubChem Activity Outcome>
Active

> <AID 2044: Luminescence Cell-Based/Microorganism Dose Confirmation HTS to Identify Inhibitors of T.Cruzi Replication: EC50 (uM)>
0.534

> <AID 2044: Luminescence Cell-Based/Microorganism Dose Confirmation HTS to Identify Inhibitors of T.Cruzi Replication: EC50 Standard Error (uM)>
1.065

> <AID 2044: Luminescence Cell-Based/Microorganism Dose Confirmation HTS to Identify Inhibitors of T.Cruzi Replication: S0 (%)>
4.3

> <AID 2044: Luminescence Cell-Based/Microorganism Dose Confirmation HTS to Identify Inhibitors of T.Cruzi Replication: Slnf (%)>
-93.7

> <AID 2044: Luminescence Cell-Based/Microorganism Dose Confirmation HTS to Identify Inhibitors of T.Cruzi Replication: Hill Slope>
4

> <AID 2044: Luminescence Cell-Based/Microorganism Dose Confirmation HTS to Identify Inhibitors of T.Cruzi Replication: Number of Points>
14

> <AID 2044: Luminescence Cell-Based/Microorganism Dose Confirmation HTS to Identify Inhibitors of T.Cruzi Replication: Maximum Activity>
-94.2

> <AID 2044: Luminescence Cell-Based/Microorganism Dose Confirmation HTS to Identify Inhibitors of T.Cruzi Replication: T. cruzi Activity at 0.10uM (%)>
-3.2

> <AID 2044: Luminescence Cell-Based/Microorganism Dose Confirmation HTS to Identify Inhibitors of T.Cruzi Replication: T. cruzi Activity at 0.19uM (%)>
9.2

> <AID 2044: Luminescence Cell-Based/Microorganism Dose Confirmation HTS to Identify Inhibitors of T.Cruzi Replication: T. cruzi Activity at 0.38uM (%)>
-12.6

> <AID 2044: Luminescence Cell-Based/Microorganism Dose Confirmation HTS to Identify Inhibitors of T.Cruzi Replication: T. cruzi Activity at 0.75uM (%)>
-77.5

> <AID 2044: Luminescence Cell-Based/Microorganism Dose Confirmation HTS to Identify Inhibitors of T.Cruzi Replication: T. cruzi Activity at 1.50uM (%)>
-89.9

> <AID 2044: Luminescence Cell-Based/Microorganism Dose Confirmation HTS to Identify Inhibitors of T.Cruzi Replication: T. cruzi Activity at 3.00uM (%)>
-93.6

> <AID 2044: Luminescence Cell-Based/Microorganism Dose Confirmation HTS to Identify Inhibitors of T.Cruzi Replication: T. cruzi Activity at 6.00uM (%)>
-94.2

> <Active>
1

$$$$
852118
  SciTegic01171417512D

 33 37  0  0  0  0            999 V2000
   -0.4678   -5.1099    0.0000 S   0  0
   -7.9089  -14.2958    0.0000 F   0  0
    1.8883   -3.4824    0.0000 O   0  0
   -1.9306   -7.3264    0.0000 O   0  0
   -5.5247   -9.1174    0.0000 O   0  0
    0.8711   -1.3689    0.0000 N   0  0
   -3.1188   -5.2101    0.0000 N   0  0
   -4.1358   -6.3127    0.0000 N   0  0
    2.2245   -0.7311    0.0000 C   0  0
   -0.4667   -0.7156    0.0000 C   0  0
    2.5823    0.7000    0.0000 C   0  0
   -0.7934    0.7623    0.0000 C   0  0
    0.8553   -2.8717    0.0000 C   0  0
    1.6490    1.9290    0.0000 C   0  0
    0.1244    1.9290    0.0000 C   0  0
    3.3446   -1.7734    0.0000 C   0  0
   -1.5712   -1.7423    0.0000 C   0  0
    4.0135    1.1200    0.0000 C   0  0
   -2.2245    1.1978    0.0000 C   0  0
   -0.4519   -3.6092    0.0000 C   0  0
   -1.7750   -5.8473    0.0000 C   0  0
    4.7913   -1.3067    0.0000 C   0  0
   -3.0179   -1.2445    0.0000 C   0  0
    5.1180    0.0933    0.0000 C   0  0
   -3.3290    0.1556    0.0000 C   0  0
   -3.4015   -7.6206    0.0000 C   0  0
   -4.0301   -8.9806    0.0000 C   0  0
   -6.1544  -10.4797    0.0000 C   0  0
   -7.6480  -10.6186    0.0000 C   0  0
   -5.2875  -11.7039    0.0000 C   0  0
   -7.4076  -13.2055    0.0000 C   0  0
   -8.2746  -11.9814    0.0000 C   0  0
   -5.9141  -13.0667    0.0000 C   0  0
  1 20  1  0
  1 21  1  0
  2 31  1  0
  3 13  2  0
  4 21  1  0
  4 26  1  0
  5 27  1  0
  5 28  1  0
  6  9  1  0
  6 10  1  0
  6 13  1  0
  7  8  1  0
  7 21  2  0
  8 26  2  0
  9 11  1  0
  9 16  2  0
 10 12  1  0
 10 17  2  0
 11 14  1  0
 11 18  2  0
 12 15  1  0
 12 19  2  0
 13 20  1  0
 14 15  1  0
 16 22  1  0
 17 23  1  0
 18 24  1  0
 19 25  1  0
 22 24  2  0
 23 25  2  0
 26 27  1  0
 28 29  2  0
 28 30  1  0
 29 32  1  0
 30 33  2  0
 31 32  2  0
 31 33  1  0
M  END
> <Name>
852118

> <Molecule Name>
852118

> <CDD Number>
CDD-300898

> <Synonyms>
1-(10,11-Dihydro-dibenzo[b,f]azepin-5-yl)-2-[5-(4-fluoro-phenoxymethyl)-[1,3,4]oxadiazol-2-ylsulfanyl]-ethanone
CID 654722
MLS000075436
SMR000002883

> <AID 2044: Luminescence Cell-Based/Microorganism Dose Confirmation HTS to Identify Inhibitors of T.Cruzi Replication: PubChem Activity Score>
60

> <AID 2044: Luminescence Cell-Based/Microorganism Dose Confirmation HTS to Identify Inhibitors of T.Cruzi Replication: PubChem Activity Outcome>
Active

> <AID 2044: Luminescence Cell-Based/Microorganism Dose Confirmation HTS to Identify Inhibitors of T.Cruzi Replication: EC50 (uM)>
1.004

> <AID 2044: Luminescence Cell-Based/Microorganism Dose Confirmation HTS to Identify Inhibitors of T.Cruzi Replication: EC50 Standard Error (uM)>
1.157

> <AID 2044: Luminescence Cell-Based/Microorganism Dose Confirmation HTS to Identify Inhibitors of T.Cruzi Replication: S0 (%)>
0

> <AID 2044: Luminescence Cell-Based/Microorganism Dose Confirmation HTS to Identify Inhibitors of T.Cruzi Replication: Slnf (%)>
-100

> <AID 2044: Luminescence Cell-Based/Microorganism Dose Confirmation HTS to Identify Inhibitors of T.Cruzi Replication: Hill Slope>
1.07

> <AID 2044: Luminescence Cell-Based/Microorganism Dose Confirmation HTS to Identify Inhibitors of T.Cruzi Replication: Number of Points>
14

> <AID 2044: Luminescence Cell-Based/Microorganism Dose Confirmation HTS to Identify Inhibitors of T.Cruzi Replication: Maximum Activity>
-97.3

> <AID 2044: Luminescence Cell-Based/Microorganism Dose Confirmation HTS to Identify Inhibitors of T.Cruzi Replication: T. cruzi Activity at 0.10uM (%)>
-8.3

> <AID 2044: Luminescence Cell-Based/Microorganism Dose Confirmation HTS to Identify Inhibitors of T.Cruzi Replication: T. cruzi Activity at 0.19uM (%)>
-10.6

> <AID 2044: Luminescence Cell-Based/Microorganism Dose Confirmation HTS to Identify Inhibitors of T.Cruzi Replication: T. cruzi Activity at 0.38uM (%)>
-28.3

> <AID 2044: Luminescence Cell-Based/Microorganism Dose Confirmation HTS to Identify Inhibitors of T.Cruzi Replication: T. cruzi Activity at 0.80uM (%)>
-53.1

> <AID 2044: Luminescence Cell-Based/Microorganism Dose Confirmation HTS to Identify Inhibitors of T.Cruzi Replication: T. cruzi Activity at 1.60uM (%)>
-50.9

> <AID 2044: Luminescence Cell-Based/Microorganism Dose Confirmation HTS to Identify Inhibitors of T.Cruzi Replication: T. cruzi Activity at 3.00uM (%)>
-72.7

> <AID 2044: Luminescence Cell-Based/Microorganism Dose Confirmation HTS to Identify Inhibitors of T.Cruzi Replication: T. cruzi Activity at 6.00uM (%)>
-97.3

> <Active>
0

$$$$
852239
  SciTegic01171417512D

 34 37  0  0  1  0            999 V2000
   -3.8995   -0.7554    0.0000 S   0  0
   -2.8607   -0.1545    0.0000 O   0  0
   -3.9003    0.4446    0.0000 O   0  0
   -3.8988    3.7418    0.0000 O   0  0
   -1.2963    5.2465    0.0000 O   0  0
   -2.5990   -1.5045    0.0000 N   0  0
   -9.0960   -3.7578    0.0000 N   0  0
  -10.4467   -3.1351    0.0000 N   0  0
  -11.4518   -4.2485    0.0000 N   0  0
  -10.7034   -5.5485    0.0000 N   0  0
    1.2952   -3.7585    0.0000 N   0  0
   -5.1990   -1.5062    0.0000 C   0  0
   -7.7966   -3.0070    0.0000 C   0  0
   -6.4983   -0.7566    0.0000 C   0  0
   -7.7971   -1.5070    0.0000 C   0  0
   -5.1985   -3.0062    0.0000 C   0  0
   -1.2987   -0.7552    0.0000 C   0  0
   -6.4973   -3.7566    0.0000 C   0  0
   -2.6011   -3.0054    0.0000 C   0  0
   -1.2965    0.7457    0.0000 C   0  0
   -1.3029   -3.7585    0.0000 C   0  0
   -2.5961    1.4948    0.0000 C   0  0
   -2.5970    2.9948    0.0000 C   0  0
    0.0020    1.4965    0.0000 C   0  0
   -1.2985    3.7457    0.0000 C   0  0
   -9.2358   -5.2385    0.0000 C   0  0
   -8.8365   -0.9074    0.0000 C   0  0
    0.0011    2.9965    0.0000 C   0  0
   -0.0038   -3.0085    0.0000 C   0  0
   -1.3029   -5.2585    0.0000 C   0  0
   -0.0039   -6.0085    0.0000 C   0  0
    1.2952   -5.2585    0.0000 C   0  0
   -4.9368    3.1396    0.0000 C   0  0
   -0.2566    5.8457    0.0000 C   0  0
  1  2  2  0
  1  3  2  0
  1  6  1  0
  1 12  1  0
  4 23  1  0
  4 33  1  0
  5 25  1  0
  5 34  1  0
  6 17  1  0
  6 19  1  0
  7  8  1  0
  7 13  1  0
  7 26  1  0
  8  9  2  0
  9 10  1  0
 10 26  2  0
 11 29  2  0
 11 32  1  0
 12 14  1  0
 12 16  2  0
 13 15  1  0
 13 18  2  0
 14 15  2  0
 15 27  1  0
 16 18  1  0
 17 20  1  0
 19 21  1  0
 20 22  1  0
 20 24  2  0
 21 29  1  0
 21 30  2  0
 22 23  2  0
 23 25  1  0
 24 28  1  0
 25 28  2  0
 30 31  1  0
 31 32  2  0
M  END
> <Name>
852239

> <Molecule Name>
852239

> <CDD Number>
CDD-291172

> <Synonyms>
CID 654851
MLS000032216
N-(3,4-Dimethoxy-benzyl)-3-methyl-N-pyridin-3-ylmethyl-4-tetrazol-1-yl-benzenesulfonamide
SMR000003609

> <AID 2044: Luminescence Cell-Based/Microorganism Dose Confirmation HTS to Identify Inhibitors of T.Cruzi Replication: PubChem Activity Score>
57

> <AID 2044: Luminescence Cell-Based/Microorganism Dose Confirmation HTS to Identify Inhibitors of T.Cruzi Replication: PubChem Activity Outcome>
Active

> <AID 2044: Luminescence Cell-Based/Microorganism Dose Confirmation HTS to Identify Inhibitors of T.Cruzi Replication: EC50 (uM)>
2.189

> <AID 2044: Luminescence Cell-Based/Microorganism Dose Confirmation HTS to Identify Inhibitors of T.Cruzi Replication: EC50 Standard Error (uM)>
1.082

> <AID 2044: Luminescence Cell-Based/Microorganism Dose Confirmation HTS to Identify Inhibitors of T.Cruzi Replication: S0 (%)>
-3.8

> <AID 2044: Luminescence Cell-Based/Microorganism Dose Confirmation HTS to Identify Inhibitors of T.Cruzi Replication: Slnf (%)>
-100

> <AID 2044: Luminescence Cell-Based/Microorganism Dose Confirmation HTS to Identify Inhibitors of T.Cruzi Replication: Hill Slope>
4

> <AID 2044: Luminescence Cell-Based/Microorganism Dose Confirmation HTS to Identify Inhibitors of T.Cruzi Replication: Number of Points>
11

> <AID 2044: Luminescence Cell-Based/Microorganism Dose Confirmation HTS to Identify Inhibitors of T.Cruzi Replication: Maximum Activity>
-80.5

> <AID 2044: Luminescence Cell-Based/Microorganism Dose Confirmation HTS to Identify Inhibitors of T.Cruzi Replication: T. cruzi Activity at 0.10uM (%)>
-3.8

> <AID 2044: Luminescence Cell-Based/Microorganism Dose Confirmation HTS to Identify Inhibitors of T.Cruzi Replication: T. cruzi Activity at 0.19uM (%)>
-9.4

> <AID 2044: Luminescence Cell-Based/Microorganism Dose Confirmation HTS to Identify Inhibitors of T.Cruzi Replication: T. cruzi Activity at 0.38uM (%)>
-0.4

> <AID 2044: Luminescence Cell-Based/Microorganism Dose Confirmation HTS to Identify Inhibitors of T.Cruzi Replication: T. cruzi Activity at 0.80uM (%)>
-1.7

> <AID 2044: Luminescence Cell-Based/Microorganism Dose Confirmation HTS to Identify Inhibitors of T.Cruzi Replication: T. cruzi Activity at 1.60uM (%)>
-23.9

> <AID 2044: Luminescence Cell-Based/Microorganism Dose Confirmation HTS to Identify Inhibitors of T.Cruzi Replication: T. cruzi Activity at 3.00uM (%)>
-80.5

> <Active>
0

$$$$
852582
  SciTegic01171417512D

 30 33  0  0  0  0            999 V2000
    1.0580    5.8555    0.0000 F   0  0
   -6.5169   -1.4770    0.0000 O   0  0
   -4.1427    1.3537    0.0000 O   0  0
   -4.1485    3.1608    0.0000 O   0  0
   -6.4937    1.5175    0.0000 N   0  0
   -5.1797    5.2653    0.0000 N   0  0
   -5.1529    9.7648    0.0000 N   0  0
   -7.7959    0.7789    0.0000 C   0  0
   -7.8075   -0.7183    0.0000 C   0  0
   -5.1848    0.7586    0.0000 C   0  0
   -6.4877    3.0183    0.0000 C   0  0
   -5.1856    3.7645    0.0000 C   0  0
   -9.0864    1.5376    0.0000 C   0  0
   -5.1965   -0.7386    0.0000 C   0  0
   -9.1097   -1.4568    0.0000 C   0  0
   -3.8775    6.0115    0.0000 C   0  0
   -6.4752    6.0230    0.0000 C   0  0
  -10.3887    0.7991    0.0000 C   0  0
   -2.5798    5.2577    0.0000 C   0  0
  -10.4003   -0.6981    0.0000 C   0  0
   -6.4678    7.5238    0.0000 C   0  0
   -1.2802    6.0069    0.0000 C   0  0
   -2.5805    3.7577    0.0000 C   0  0
    0.0184    5.2562    0.0000 C   0  0
   -5.1635    8.2648    0.0000 C   0  0
   -7.7615    8.2831    0.0000 C   0  0
   -1.2819    3.0069    0.0000 C   0  0
    0.0175    3.7561    0.0000 C   0  0
   -7.7509    9.7830    0.0000 C   0  0
   -6.4467   10.5239    0.0000 C   0  0
  1 24  1  0
  2  9  1  0
  2 14  1  0
  3 10  2  0
  4 12  2  0
  5  8  1  0
  5 10  1  0
  5 11  1  0
  6 12  1  0
  6 16  1  0
  6 17  1  0
  7 25  2  0
  7 30  1  0
  8  9  1  0
  8 13  2  0
  9 15  2  0
 10 14  1  0
 11 12  1  0
 13 18  1  0
 15 20  1  0
 16 19  1  0
 17 21  1  0
 18 20  2  0
 19 22  2  0
 19 23  1  0
 21 25  1  0
 21 26  2  0
 22 24  1  0
 23 27  2  0
 24 28  2  0
 26 29  1  0
 27 28  1  0
 29 30  2  0
M  END
> <Name>
852582

> <Molecule Name>
852582

> <CDD Number>
CDD-288781

> <Synonyms>
CID 655205
MLS000074621
N-(3-Fluoro-benzyl)-2-(3-oxo-2,3-dihydro-benzo[1,4]oxazin-4-yl)-N-pyridin-3-ylmethyl-acetamide
SMR000007312

> <AID 2044: Luminescence Cell-Based/Microorganism Dose Confirmation HTS to Identify Inhibitors of T.Cruzi Replication: PubChem Activity Score>
63

> <AID 2044: Luminescence Cell-Based/Microorganism Dose Confirmation HTS to Identify Inhibitors of T.Cruzi Replication: PubChem Activity Outcome>
Active

> <AID 2044: Luminescence Cell-Based/Microorganism Dose Confirmation HTS to Identify Inhibitors of T.Cruzi Replication: EC50 (uM)>
0.557

> <AID 2044: Luminescence Cell-Based/Microorganism Dose Confirmation HTS to Identify Inhibitors of T.Cruzi Replication: EC50 Standard Error (uM)>
1.078

> <AID 2044: Luminescence Cell-Based/Microorganism Dose Confirmation HTS to Identify Inhibitors of T.Cruzi Replication: S0 (%)>
5

> <AID 2044: Luminescence Cell-Based/Microorganism Dose Confirmation HTS to Identify Inhibitors of T.Cruzi Replication: Slnf (%)>
-92.6

> <AID 2044: Luminescence Cell-Based/Microorganism Dose Confirmation HTS to Identify Inhibitors of T.Cruzi Replication: Hill Slope>
2.3

> <AID 2044: Luminescence Cell-Based/Microorganism Dose Confirmation HTS to Identify Inhibitors of T.Cruzi Replication: Number of Points>
14

> <AID 2044: Luminescence Cell-Based/Microorganism Dose Confirmation HTS to Identify Inhibitors of T.Cruzi Replication: Maximum Activity>
-92.5

> <AID 2044: Luminescence Cell-Based/Microorganism Dose Confirmation HTS to Identify Inhibitors of T.Cruzi Replication: T. cruzi Activity at 0.10uM (%)>
2.5

> <AID 2044: Luminescence Cell-Based/Microorganism Dose Confirmation HTS to Identify Inhibitors of T.Cruzi Replication: T. cruzi Activity at 0.19uM (%)>
-2.4

> <AID 2044: Luminescence Cell-Based/Microorganism Dose Confirmation HTS to Identify Inhibitors of T.Cruzi Replication: T. cruzi Activity at 0.38uM (%)>
-23.4

> <AID 2044: Luminescence Cell-Based/Microorganism Dose Confirmation HTS to Identify Inhibitors of T.Cruzi Replication: T. cruzi Activity at 0.75uM (%)>
-60.8

> <AID 2044: Luminescence Cell-Based/Microorganism Dose Confirmation HTS to Identify Inhibitors of T.Cruzi Replication: T. cruzi Activity at 1.50uM (%)>
-81.8

> <AID 2044: Luminescence Cell-Based/Microorganism Dose Confirmation HTS to Identify Inhibitors of T.Cruzi Replication: T. cruzi Activity at 3.00uM (%)>
-91.4

> <AID 2044: Luminescence Cell-Based/Microorganism Dose Confirmation HTS to Identify Inhibitors of T.Cruzi Replication: T. cruzi Activity at 6.00uM (%)>
-92.5

> <Active>
1

$$$$
852615
  SciTegic01171417512D

 24 26  0  0  0  0            999 V2000
    5.0929    1.1082    0.0000 Cl  0  0
   -3.8915    7.2028    0.0000 O   0  0
   -1.2919   -2.9980    0.0000 N   0  0
   -2.6111   -0.7486    0.0000 N   0  0
   -1.2964    1.4973    0.0000 N   0  0
   -3.9091    1.5019    0.0000 N   0  0
   -1.2964   -1.4973    0.0000 C   0  0
    0.0000   -0.7486    0.0000 C   0  0
    0.0000    0.7486    0.0000 C   0  0
   -2.6111    0.7486    0.0000 C   0  0
    1.2964   -1.4973    0.0000 C   0  0
    1.2964    1.4973    0.0000 C   0  0
   -0.0752   -3.8536    0.0000 C   0  0
   -2.5022   -3.8623    0.0000 C   0  0
   -3.9067    3.0027    0.0000 C   0  0
    2.5929   -0.7486    0.0000 C   0  0
    2.5929    0.7486    0.0000 C   0  0
   -0.5336   -5.2819    0.0000 C   0  0
   -2.0336   -5.2872    0.0000 C   0  0
   -5.2030    3.7575    0.0000 C   0  0
   -2.6050    3.7481    0.0000 C   0  0
   -3.8958    6.0028    0.0000 C   0  0
   -5.1976    5.2575    0.0000 C   0  0
   -2.5995    5.2481    0.0000 C   0  0
  2 22  1  0
  3  7  1  0
  3 13  1  0
  3 14  1  0
  4  7  1  0
  4 10  2  0
  5  9  2  0
  5 10  1  0
  6 10  1  0
  6 15  1  0
  7  8  2  0
  8  9  1  0
  8 11  1  0
  9 12  1  0
 11 16  2  0
 12 17  2  0
 13 18  1  0
 14 19  1  0
 15 20  2  0
 15 21  1  0
 16 17  1  0
 18 19  1  0
 20 23  1  0
 21 24  2  0
 22 23  2  0
 22 24  1  0
M  END
> <Name>
852615

> <Molecule Name>
852615

> <CDD Number>
CDD-993747

> <Synonyms>
4-(4-Pyrrolidin-1-yl-quinazolin-2-ylamino)-phenol
CID 6602552
MLS000026828
SMR000013024

> <AID 2044: Luminescence Cell-Based/Microorganism Dose Confirmation HTS to Identify Inhibitors of T.Cruzi Replication: PubChem Activity Score>
57

> <AID 2044: Luminescence Cell-Based/Microorganism Dose Confirmation HTS to Identify Inhibitors of T.Cruzi Replication: PubChem Activity Outcome>
Active

> <AID 2044: Luminescence Cell-Based/Microorganism Dose Confirmation HTS to Identify Inhibitors of T.Cruzi Replication: EC50 (uM)>
2.111

> <AID 2044: Luminescence Cell-Based/Microorganism Dose Confirmation HTS to Identify Inhibitors of T.Cruzi Replication: EC50 Standard Error (uM)>
1.065

> <AID 2044: Luminescence Cell-Based/Microorganism Dose Confirmation HTS to Identify Inhibitors of T.Cruzi Replication: S0 (%)>
-15.2

> <AID 2044: Luminescence Cell-Based/Microorganism Dose Confirmation HTS to Identify Inhibitors of T.Cruzi Replication: Slnf (%)>
-100

> <AID 2044: Luminescence Cell-Based/Microorganism Dose Confirmation HTS to Identify Inhibitors of T.Cruzi Replication: Hill Slope>
3.17

> <AID 2044: Luminescence Cell-Based/Microorganism Dose Confirmation HTS to Identify Inhibitors of T.Cruzi Replication: Number of Points>
14

> <AID 2044: Luminescence Cell-Based/Microorganism Dose Confirmation HTS to Identify Inhibitors of T.Cruzi Replication: Maximum Activity>
-98.7

> <AID 2044: Luminescence Cell-Based/Microorganism Dose Confirmation HTS to Identify Inhibitors of T.Cruzi Replication: T. cruzi Activity at 0.10uM (%)>
-8.5

> <AID 2044: Luminescence Cell-Based/Microorganism Dose Confirmation HTS to Identify Inhibitors of T.Cruzi Replication: T. cruzi Activity at 0.19uM (%)>
-16.3

> <AID 2044: Luminescence Cell-Based/Microorganism Dose Confirmation HTS to Identify Inhibitors of T.Cruzi Replication: T. cruzi Activity at 0.38uM (%)>
-16.3

> <AID 2044: Luminescence Cell-Based/Microorganism Dose Confirmation HTS to Identify Inhibitors of T.Cruzi Replication: T. cruzi Activity at 0.75uM (%)>
-24.9

> <AID 2044: Luminescence Cell-Based/Microorganism Dose Confirmation HTS to Identify Inhibitors of T.Cruzi Replication: T. cruzi Activity at 1.50uM (%)>
-34.5

> <AID 2044: Luminescence Cell-Based/Microorganism Dose Confirmation HTS to Identify Inhibitors of T.Cruzi Replication: T. cruzi Activity at 3.00uM (%)>
-79.7

> <AID 2044: Luminescence Cell-Based/Microorganism Dose Confirmation HTS to Identify Inhibitors of T.Cruzi Replication: T. cruzi Activity at 6.00uM (%)>
-98.7

> <Active>
0

$$$$
852833
  SciTegic01171417512D

 19 21  0  0  0  0            999 V2000
    0.0000   -3.0008    0.0000 N   0  0
   -2.5987    1.5004    0.0000 N   0  0
    2.3383   -1.3500    0.0000 N   0  0
    0.0000   -1.5000    0.0000 C   0  0
   -1.2990    0.7500    0.0000 C   0  0
    1.2990   -0.7500    0.0000 C   0  0
   -1.2990   -0.7500    0.0000 C   0  0
    0.0000    1.5000    0.0000 C   0  0
    1.2990    0.7500    0.0000 C   0  0
   -1.2978   -3.7529    0.0000 C   0  0
    1.3002   -3.7488    0.0000 C   0  0
   -2.6012    3.0004    0.0000 C   0  0
   -3.8967    0.7484    0.0000 C   0  0
   -1.2955   -5.2529    0.0000 C   0  0
    1.3026   -5.2488    0.0000 C   0  0
   -3.9015    3.7484    0.0000 C   0  0
   -5.1969    1.4963    0.0000 C   0  0
    0.0048   -6.0009    0.0000 C   0  0
   -5.1993    2.9963    0.0000 C   0  0
  1  4  1  0
  1 10  1  0
  1 11  1  0
  2  5  1  0
  2 12  1  0
  2 13  1  0
  3  6  1  0
  4  6  1  0
  4  7  2  0
  5  7  1  0
  5  8  2  0
  6  9  2  0
  8  9  1  0
 10 14  1  0
 11 15  1  0
 12 16  1  0
 13 17  1  0
 14 18  1  0
 15 18  1  0
 16 19  1  0
 17 19  1  0
M  END
> <Name>
852833

> <Molecule Name>
852833

> <CDD Number>
CDD-1416031

> <Synonyms>
2,4-Di-piperidin-1-yl-phenylamine
CID 655480
MLS000033228
SMR000012925

> <AID 2044: Luminescence Cell-Based/Microorganism Dose Confirmation HTS to Identify Inhibitors of T.Cruzi Replication: PubChem Activity Score>
67

> <AID 2044: Luminescence Cell-Based/Microorganism Dose Confirmation HTS to Identify Inhibitors of T.Cruzi Replication: PubChem Activity Outcome>
Active

> <AID 2044: Luminescence Cell-Based/Microorganism Dose Confirmation HTS to Identify Inhibitors of T.Cruzi Replication: EC50 (uM)>
0.197

> <AID 2044: Luminescence Cell-Based/Microorganism Dose Confirmation HTS to Identify Inhibitors of T.Cruzi Replication: EC50 Standard Error (uM)>
1.245

> <AID 2044: Luminescence Cell-Based/Microorganism Dose Confirmation HTS to Identify Inhibitors of T.Cruzi Replication: S0 (%)>
0

> <AID 2044: Luminescence Cell-Based/Microorganism Dose Confirmation HTS to Identify Inhibitors of T.Cruzi Replication: Slnf (%)>
-100

> <AID 2044: Luminescence Cell-Based/Microorganism Dose Confirmation HTS to Identify Inhibitors of T.Cruzi Replication: Hill Slope>
0.8

> <AID 2044: Luminescence Cell-Based/Microorganism Dose Confirmation HTS to Identify Inhibitors of T.Cruzi Replication: Number of Points>
13

> <AID 2044: Luminescence Cell-Based/Microorganism Dose Confirmation HTS to Identify Inhibitors of T.Cruzi Replication: Maximum Activity>
-101.9

> <AID 2044: Luminescence Cell-Based/Microorganism Dose Confirmation HTS to Identify Inhibitors of T.Cruzi Replication: T. cruzi Activity at 0.10uM (%)>
-38.7

> <AID 2044: Luminescence Cell-Based/Microorganism Dose Confirmation HTS to Identify Inhibitors of T.Cruzi Replication: T. cruzi Activity at 0.19uM (%)>
-46.9

> <AID 2044: Luminescence Cell-Based/Microorganism Dose Confirmation HTS to Identify Inhibitors of T.Cruzi Replication: T. cruzi Activity at 0.38uM (%)>
-62.1

> <AID 2044: Luminescence Cell-Based/Microorganism Dose Confirmation HTS to Identify Inhibitors of T.Cruzi Replication: T. cruzi Activity at 0.80uM (%)>
-85.2

> <AID 2044: Luminescence Cell-Based/Microorganism Dose Confirmation HTS to Identify Inhibitors of T.Cruzi Replication: T. cruzi Activity at 1.60uM (%)>
-66.4

> <AID 2044: Luminescence Cell-Based/Microorganism Dose Confirmation HTS to Identify Inhibitors of T.Cruzi Replication: T. cruzi Activity at 3.00uM (%)>
-97.8

> <AID 2044: Luminescence Cell-Based/Microorganism Dose Confirmation HTS to Identify Inhibitors of T.Cruzi Replication: T. cruzi Activity at 6.00uM (%)>
-101.9

> <Active>
1

$$$$
853073
  SciTegic01171417512D

 30 32  0  0  0  0            999 V2000
    5.0987    0.4426    0.0000 Cl  0  0
   -4.2067    3.2905    0.0000 S   0  0
    2.3383   -1.3500    0.0000 F   0  0
   -7.4839    5.6924    0.0000 O   0  0
   -8.5225    2.9123    0.0000 O   0  0
   -4.1107   -5.7594    0.0000 O   0  0
   -6.4441    1.8293    0.0000 N   0  0
   -3.9492    0.8772    0.0000 N   0  0
   -5.8854   -3.3405    0.0000 N   0  0
   -4.9546    1.9903    0.0000 C   0  0
   -2.5987    1.5004    0.0000 C   0  0
   -7.3295    3.0412    0.0000 C   0  0
   -1.2990    0.7500    0.0000 C   0  0
   -6.7235    4.4143    0.0000 C   0  0
   -2.7390    2.9810    0.0000 C   0  0
   -7.0501    0.4563    0.0000 C   0  0
    0.0000    1.5000    0.0000 C   0  0
   -1.2990   -0.7500    0.0000 C   0  0
   -5.2655    4.7079    0.0000 C   0  0
   -6.1648   -0.7556    0.0000 C   0  0
    1.2990    0.7500    0.0000 C   0  0
    0.0000   -1.5000    0.0000 C   0  0
    1.2990   -0.7500    0.0000 C   0  0
   -6.4815    6.8083    0.0000 C   0  0
   -5.1105    6.1999    0.0000 C   0  0
   -6.7708   -2.1286    0.0000 C   0  0
   -6.4891   -4.7137    0.0000 C   0  0
   -4.3943   -3.1769    0.0000 C   0  0
   -5.6018   -5.9231    0.0000 C   0  0
   -3.5070   -4.3863    0.0000 C   0  0
  2 10  1  0
  2 15  1  0
  3 23  1  0
  4 14  1  0
  4 24  1  0
  5 12  2  0
  6 29  1  0
  6 30  1  0
  7 10  1  0
  7 12  1  0
  7 16  1  0
  8 10  2  0
  8 11  1  0
  9 26  1  0
  9 27  1  0
  9 28  1  0
 11 13  1  0
 11 15  2  0
 12 14  1  0
 13 17  2  0
 13 18  1  0
 14 19  2  0
 16 20  1  0
 17 21  1  0
 18 22  2  0
 19 25  1  0
 20 26  1  0
 21 23  2  0
 22 23  1  0
 24 25  2  0
 27 29  1  0
 28 30  1  0
M  END
> <Name>
853073

> <Molecule Name>
853073

> <CDD Number>
CDD-1418839

> <Synonyms>
CID 6602623
Furan-2-carboxylic acid [4-(4-fluoro-phenyl)-thiazol-2-yl]-(3-morpholin-4-yl-propyl)-amide
MLS000034524
SMR000003584

> <AID 2044: Luminescence Cell-Based/Microorganism Dose Confirmation HTS to Identify Inhibitors of T.Cruzi Replication: PubChem Activity Score>
59

> <AID 2044: Luminescence Cell-Based/Microorganism Dose Confirmation HTS to Identify Inhibitors of T.Cruzi Replication: PubChem Activity Outcome>
Active

> <AID 2044: Luminescence Cell-Based/Microorganism Dose Confirmation HTS to Identify Inhibitors of T.Cruzi Replication: EC50 (uM)>
1.28

> <AID 2044: Luminescence Cell-Based/Microorganism Dose Confirmation HTS to Identify Inhibitors of T.Cruzi Replication: EC50 Standard Error (uM)>
1.149

> <AID 2044: Luminescence Cell-Based/Microorganism Dose Confirmation HTS to Identify Inhibitors of T.Cruzi Replication: S0 (%)>
9.1

> <AID 2044: Luminescence Cell-Based/Microorganism Dose Confirmation HTS to Identify Inhibitors of T.Cruzi Replication: Slnf (%)>
-100

> <AID 2044: Luminescence Cell-Based/Microorganism Dose Confirmation HTS to Identify Inhibitors of T.Cruzi Replication: Hill Slope>
1.35

> <AID 2044: Luminescence Cell-Based/Microorganism Dose Confirmation HTS to Identify Inhibitors of T.Cruzi Replication: Number of Points>
14

> <AID 2044: Luminescence Cell-Based/Microorganism Dose Confirmation HTS to Identify Inhibitors of T.Cruzi Replication: Maximum Activity>
-87.7

> <AID 2044: Luminescence Cell-Based/Microorganism Dose Confirmation HTS to Identify Inhibitors of T.Cruzi Replication: T. cruzi Activity at 0.10uM (%)>
2.4

> <AID 2044: Luminescence Cell-Based/Microorganism Dose Confirmation HTS to Identify Inhibitors of T.Cruzi Replication: T. cruzi Activity at 0.19uM (%)>
7.6

> <AID 2044: Luminescence Cell-Based/Microorganism Dose Confirmation HTS to Identify Inhibitors of T.Cruzi Replication: T. cruzi Activity at 0.38uM (%)>
-12.6

> <AID 2044: Luminescence Cell-Based/Microorganism Dose Confirmation HTS to Identify Inhibitors of T.Cruzi Replication: T. cruzi Activity at 0.75uM (%)>
-25

> <AID 2044: Luminescence Cell-Based/Microorganism Dose Confirmation HTS to Identify Inhibitors of T.Cruzi Replication: T. cruzi Activity at 1.50uM (%)>
-52.1

> <AID 2044: Luminescence Cell-Based/Microorganism Dose Confirmation HTS to Identify Inhibitors of T.Cruzi Replication: T. cruzi Activity at 3.00uM (%)>
-73.5

> <AID 2044: Luminescence Cell-Based/Microorganism Dose Confirmation HTS to Identify Inhibitors of T.Cruzi Replication: T. cruzi Activity at 6.00uM (%)>
-87.7

> <Active>
0

$$$$
853160
  SciTegic01171417512D

 30 33  0  0  0  0            999 V2000
   -3.9122    1.4966    0.0000 S   0  0
    2.5929   -0.7486    0.0000 O   0  0
   -1.2813   -5.9982    0.0000 O   0  0
  -10.4083    3.7459    0.0000 O   0  0
   -2.6111   -0.7486    0.0000 N   0  0
   -1.2919   -2.9980    0.0000 N   0  0
   -1.2805    4.1981    0.0000 N   0  0
    0.0000    0.7486    0.0000 C   0  0
    0.0000   -0.7486    0.0000 C   0  0
   -1.2964   -1.4973    0.0000 C   0  0
   -1.2964    1.4973    0.0000 C   0  0
   -2.6111    0.7486    0.0000 C   0  0
    2.5929    0.7486    0.0000 C   0  0
    1.2964    1.4973    0.0000 C   0  0
    1.2964   -1.4973    0.0000 C   0  0
   -1.2876    2.9981    0.0000 C   0  0
    0.0099   -3.7437    0.0000 C   0  0
   -2.5882   -3.7528    0.0000 C   0  0
    2.5646    1.9483    0.0000 C   0  0
    3.6177    0.1244    0.0000 C   0  0
   -5.2109    0.7445    0.0000 C   0  0
    0.0151   -5.2437    0.0000 C   0  0
   -2.5829   -5.2528    0.0000 C   0  0
   -6.5121    1.4924    0.0000 C   0  0
   -7.8113    0.7426    0.0000 C   0  0
   -6.5121    2.9924    0.0000 C   0  0
   -9.1101    2.9927    0.0000 C   0  0
   -9.1103    1.4927    0.0000 C   0  0
   -7.8110    3.7426    0.0000 C   0  0
  -10.4064    4.9459    0.0000 C   0  0
  1 12  1  0
  1 21  1  0
  2 13  1  0
  2 15  1  0
  3 22  1  0
  3 23  1  0
  4 27  1  0
  4 30  1  0
  5 10  1  0
  5 12  2  0
  6 10  1  0
  6 17  1  0
  6 18  1  0
  7 16  3  0
  8  9  1  0
  8 11  2  0
  8 14  1  0
  9 10  2  0
  9 15  1  0
 11 12  1  0
 11 16  1  0
 13 14  1  0
 13 19  1  0
 13 20  1  0
 17 22  1  0
 18 23  1  0
 21 24  1  0
 24 25  2  0
 24 26  1  0
 25 28  1  0
 26 29  2  0
 27 28  2  0
 27 29  1  0
M  END
> <Name>
853160

> <Molecule Name>
853160

> <CDD Number>
CDD-175923

> <Synonyms>
6-(4-Methoxy-benzylsulfanyl)-3,3-dimethyl-8-morpholin-4-yl-3,4-dihydro-1H-pyrano[3,4-c]pyridine-5-carbonitrile
CID 655811
MLS000070424
SMR000011774

> <AID 2044: Luminescence Cell-Based/Microorganism Dose Confirmation HTS to Identify Inhibitors of T.Cruzi Replication: PubChem Activity Score>
56

> <AID 2044: Luminescence Cell-Based/Microorganism Dose Confirmation HTS to Identify Inhibitors of T.Cruzi Replication: PubChem Activity Outcome>
Active

> <AID 2044: Luminescence Cell-Based/Microorganism Dose Confirmation HTS to Identify Inhibitors of T.Cruzi Replication: EC50 (uM)>
2.515

> <AID 2044: Luminescence Cell-Based/Microorganism Dose Confirmation HTS to Identify Inhibitors of T.Cruzi Replication: EC50 Standard Error (uM)>
1.125

> <AID 2044: Luminescence Cell-Based/Microorganism Dose Confirmation HTS to Identify Inhibitors of T.Cruzi Replication: S0 (%)>
0

> <AID 2044: Luminescence Cell-Based/Microorganism Dose Confirmation HTS to Identify Inhibitors of T.Cruzi Replication: Slnf (%)>
-100

> <AID 2044: Luminescence Cell-Based/Microorganism Dose Confirmation HTS to Identify Inhibitors of T.Cruzi Replication: Hill Slope>
1.52

> <AID 2044: Luminescence Cell-Based/Microorganism Dose Confirmation HTS to Identify Inhibitors of T.Cruzi Replication: Number of Points>
13

> <AID 2044: Luminescence Cell-Based/Microorganism Dose Confirmation HTS to Identify Inhibitors of T.Cruzi Replication: Maximum Activity>
-97.6

> <AID 2044: Luminescence Cell-Based/Microorganism Dose Confirmation HTS to Identify Inhibitors of T.Cruzi Replication: T. cruzi Activity at 0.10uM (%)>
1.2

> <AID 2044: Luminescence Cell-Based/Microorganism Dose Confirmation HTS to Identify Inhibitors of T.Cruzi Replication: T. cruzi Activity at 0.19uM (%)>
-3.8

> <AID 2044: Luminescence Cell-Based/Microorganism Dose Confirmation HTS to Identify Inhibitors of T.Cruzi Replication: T. cruzi Activity at 0.38uM (%)>
-0.2

> <AID 2044: Luminescence Cell-Based/Microorganism Dose Confirmation HTS to Identify Inhibitors of T.Cruzi Replication: T. cruzi Activity at 0.80uM (%)>
-20

> <AID 2044: Luminescence Cell-Based/Microorganism Dose Confirmation HTS to Identify Inhibitors of T.Cruzi Replication: T. cruzi Activity at 1.60uM (%)>
-38.7

> <AID 2044: Luminescence Cell-Based/Microorganism Dose Confirmation HTS to Identify Inhibitors of T.Cruzi Replication: T. cruzi Activity at 3.00uM (%)>
-43.9

> <AID 2044: Luminescence Cell-Based/Microorganism Dose Confirmation HTS to Identify Inhibitors of T.Cruzi Replication: T. cruzi Activity at 6.00uM (%)>
-97.6

> <Active>
0

$$$$
853167
  SciTegic01171417512D

 33 37  0  0  1  0            999 V2000
    6.6277   -1.5279    0.0000 S   0  0
    3.6321    1.3486    0.0000 O   0  0
    1.2964    1.4973    0.0000 N   0  0
    3.8890   -3.0026    0.0000 N   0  0
    1.3770   -6.1161    0.0000 N   0  0
    3.8040   -6.1119    0.0000 N   0  0
    1.8430   -7.5419    0.0000 N   0  0
    3.3429   -7.5393    0.0000 N   0  0
    0.0000    0.7486    0.0000 C   0  0
    2.5929   -0.7486    0.0000 C   0  0
    0.0000   -0.7486    0.0000 C   0  0
    2.5929    0.7486    0.0000 C   0  0
    1.2964   -1.4973    0.0000 C   0  0
    2.5890   -5.2542    0.0000 C   0  0
   -1.2964    1.4973    0.0000 C   0  0
    3.8911   -1.5017    0.0000 C   0  0
    2.5894   -3.7534    0.0000 C   0  0
   -1.2964   -1.4973    0.0000 C   0  0
    5.1872   -3.7556    0.0000 C   0  0
   -2.6111    0.7486    0.0000 C   0  0
   -0.0461   -5.6477    0.0000 C   0  0
   -2.6111   -0.7486    0.0000 C   0  0
    6.4889   -3.0087    0.0000 C   0  0
   -1.1660   -6.6469    0.0000 C   0  0
   -1.2928    2.6973    0.0000 C   0  0
    7.8399   -3.6306    0.0000 C   0  0
   -2.5915   -6.1799    0.0000 C   0  0
   -0.8578   -8.1149    0.0000 C   0  0
    8.0952   -1.2170    0.0000 C   0  0
    8.8443   -2.5165    0.0000 C   0  0
   -3.7087   -7.1808    0.0000 C   0  0
   -1.9750   -9.1159    0.0000 C   0  0
   -3.4004   -8.6488    0.0000 C   0  0
  1 23  1  0
  1 29  1  0
  2 12  1  0
  3  9  2  0
  3 12  1  0
  4 16  1  0
  4 17  1  0
  4 19  1  0
  5  7  1  0
  5 14  1  0
  5 21  1  0
  6  8  1  0
  6 14  2  0
  7  8  2  0
  9 11  1  0
  9 15  1  0
 10 12  2  0
 10 13  1  0
 10 16  1  0
 11 13  2  0
 11 18  1  0
 14 17  1  0
 15 20  2  0
 15 25  1  0
 18 22  2  0
 19 23  1  0
 20 22  1  0
 21 24  1  0
 23 26  2  0
 24 27  2  0
 24 28  1  0
 26 30  1  0
 27 31  1  0
 28 32  2  0
 29 30  2  0
 31 33  2  0
 32 33  1  0
M  END
> <Name>
853167

> <Molecule Name>
853167

> <CDD Number>
CDD-339470

> <Synonyms>
3-{[(1-Benzyl-1H-tetrazol-5-ylmethyl)-thiophen-2-ylmethyl-amino]-methyl}-8-methyl-1H-quinolin-2-one
CID 655818
MLS000027135
SMR000003197

> <AID 2044: Luminescence Cell-Based/Microorganism Dose Confirmation HTS to Identify Inhibitors of T.Cruzi Replication: PubChem Activity Score>
56

> <AID 2044: Luminescence Cell-Based/Microorganism Dose Confirmation HTS to Identify Inhibitors of T.Cruzi Replication: PubChem Activity Outcome>
Active

> <AID 2044: Luminescence Cell-Based/Microorganism Dose Confirmation HTS to Identify Inhibitors of T.Cruzi Replication: EC50 (uM)>
2.678

> <AID 2044: Luminescence Cell-Based/Microorganism Dose Confirmation HTS to Identify Inhibitors of T.Cruzi Replication: EC50 Standard Error (uM)>
1.087

> <AID 2044: Luminescence Cell-Based/Microorganism Dose Confirmation HTS to Identify Inhibitors of T.Cruzi Replication: S0 (%)>
-4

> <AID 2044: Luminescence Cell-Based/Microorganism Dose Confirmation HTS to Identify Inhibitors of T.Cruzi Replication: Slnf (%)>
-100

> <AID 2044: Luminescence Cell-Based/Microorganism Dose Confirmation HTS to Identify Inhibitors of T.Cruzi Replication: Hill Slope>
1.85

> <AID 2044: Luminescence Cell-Based/Microorganism Dose Confirmation HTS to Identify Inhibitors of T.Cruzi Replication: Number of Points>
12

> <AID 2044: Luminescence Cell-Based/Microorganism Dose Confirmation HTS to Identify Inhibitors of T.Cruzi Replication: Maximum Activity>
-58.2

> <AID 2044: Luminescence Cell-Based/Microorganism Dose Confirmation HTS to Identify Inhibitors of T.Cruzi Replication: T. cruzi Activity at 0.10uM (%)>
0.3

> <AID 2044: Luminescence Cell-Based/Microorganism Dose Confirmation HTS to Identify Inhibitors of T.Cruzi Replication: T. cruzi Activity at 0.19uM (%)>
-8.1

> <AID 2044: Luminescence Cell-Based/Microorganism Dose Confirmation HTS to Identify Inhibitors of T.Cruzi Replication: T. cruzi Activity at 0.38uM (%)>
-7

> <AID 2044: Luminescence Cell-Based/Microorganism Dose Confirmation HTS to Identify Inhibitors of T.Cruzi Replication: T. cruzi Activity at 0.80uM (%)>
-15.6

> <AID 2044: Luminescence Cell-Based/Microorganism Dose Confirmation HTS to Identify Inhibitors of T.Cruzi Replication: T. cruzi Activity at 1.60uM (%)>
-28.1

> <AID 2044: Luminescence Cell-Based/Microorganism Dose Confirmation HTS to Identify Inhibitors of T.Cruzi Replication: T. cruzi Activity at 3.00uM (%)>
-58.2

> <Active>
0

$$$$
853286
  SciTegic01171417512D

 25 27  0  0  0  0            999 V2000
    2.3383   -1.3500    0.0000 Cl  0  0
   -1.5548   -3.6021    0.0000 O   0  0
   -7.7875   -7.5110    0.0000 N   0  0
   -5.1894   -6.0109    0.0000 N   0  0
   -2.5972   -1.5031    0.0000 N   0  0
   -1.2990   -0.7500    0.0000 C   0  0
   -6.4884   -8.2610    0.0000 C   0  0
   -7.7875   -6.0110    0.0000 C   0  0
   -5.1894   -7.5110    0.0000 C   0  0
   -6.4885   -5.2610    0.0000 C   0  0
   -9.0888   -8.2588    0.0000 C   0  0
  -10.3875   -7.5066    0.0000 C   0  0
   -2.5951   -3.0039    0.0000 C   0  0
   -3.8912   -5.2578    0.0000 C   0  0
    0.0000   -1.5000    0.0000 C   0  0
   -3.8933   -3.7570    0.0000 C   0  0
    1.2990   -0.7500    0.0000 C   0  0
   -1.2990    0.7500    0.0000 C   0  0
    1.2990    0.7500    0.0000 C   0  0
  -11.6892   -8.2520    0.0000 C   0  0
  -10.3824   -6.0065    0.0000 C   0  0
    0.0000    1.5000    0.0000 C   0  0
  -12.9856   -7.4976    0.0000 C   0  0
  -11.6789   -5.2521    0.0000 C   0  0
  -12.9805   -5.9976    0.0000 C   0  0
  1 17  1  0
  2 13  2  0
  3  7  1  0
  3  8  1  0
  3 11  1  0
  4  9  1  0
  4 10  1  0
  4 14  1  0
  5  6  1  0
  5 13  1  0
  6 15  2  0
  6 18  1  0
  7  9  1  0
  8 10  1  0
 11 12  1  0
 12 20  2  0
 12 21  1  0
 13 16  1  0
 14 16  1  0
 15 17  1  0
 17 19  2  0
 18 22  2  0
 19 22  1  0
 20 23  1  0
 21 24  2  0
 23 25  2  0
 24 25  1  0
M  END
> <Name>
853286

> <Molecule Name>
853286

> <CDD Number>
CDD-337723

> <Synonyms>
3-(4-Benzyl-piperazin-1-yl)-N-(3-chloro-phenyl)-propionamide
CID 655938
MLS000068332
SMR000010584

> <AID 2044: Luminescence Cell-Based/Microorganism Dose Confirmation HTS to Identify Inhibitors of T.Cruzi Replication: PubChem Activity Score>
60

> <AID 2044: Luminescence Cell-Based/Microorganism Dose Confirmation HTS to Identify Inhibitors of T.Cruzi Replication: PubChem Activity Outcome>
Active

> <AID 2044: Luminescence Cell-Based/Microorganism Dose Confirmation HTS to Identify Inhibitors of T.Cruzi Replication: EC50 (uM)>
0.965

> <AID 2044: Luminescence Cell-Based/Microorganism Dose Confirmation HTS to Identify Inhibitors of T.Cruzi Replication: EC50 Standard Error (uM)>
1.517

> <AID 2044: Luminescence Cell-Based/Microorganism Dose Confirmation HTS to Identify Inhibitors of T.Cruzi Replication: S0 (%)>
-25

> <AID 2044: Luminescence Cell-Based/Microorganism Dose Confirmation HTS to Identify Inhibitors of T.Cruzi Replication: Slnf (%)>
-100

> <AID 2044: Luminescence Cell-Based/Microorganism Dose Confirmation HTS to Identify Inhibitors of T.Cruzi Replication: Hill Slope>
0.92

> <AID 2044: Luminescence Cell-Based/Microorganism Dose Confirmation HTS to Identify Inhibitors of T.Cruzi Replication: Number of Points>
13

> <AID 2044: Luminescence Cell-Based/Microorganism Dose Confirmation HTS to Identify Inhibitors of T.Cruzi Replication: Maximum Activity>
-95.4

> <AID 2044: Luminescence Cell-Based/Microorganism Dose Confirmation HTS to Identify Inhibitors of T.Cruzi Replication: T. cruzi Activity at 0.10uM (%)>
-41.5

> <AID 2044: Luminescence Cell-Based/Microorganism Dose Confirmation HTS to Identify Inhibitors of T.Cruzi Replication: T. cruzi Activity at 0.19uM (%)>
-39.6

> <AID 2044: Luminescence Cell-Based/Microorganism Dose Confirmation HTS to Identify Inhibitors of T.Cruzi Replication: T. cruzi Activity at 0.38uM (%)>
-39.7

> <AID 2044: Luminescence Cell-Based/Microorganism Dose Confirmation HTS to Identify Inhibitors of T.Cruzi Replication: T. cruzi Activity at 0.75uM (%)>
-55.3

> <AID 2044: Luminescence Cell-Based/Microorganism Dose Confirmation HTS to Identify Inhibitors of T.Cruzi Replication: T. cruzi Activity at 1.50uM (%)>
-69.1

> <AID 2044: Luminescence Cell-Based/Microorganism Dose Confirmation HTS to Identify Inhibitors of T.Cruzi Replication: T. cruzi Activity at 3.00uM (%)>
-83.4

> <AID 2044: Luminescence Cell-Based/Microorganism Dose Confirmation HTS to Identify Inhibitors of T.Cruzi Replication: T. cruzi Activity at 6.00uM (%)>
-95.4

> <Active>
1

$$$$
853317
  SciTegic01171417512D

 36 41  0  0  0  0            999 V2000
    8.2720    0.3756    0.0000 F   0  0
   -2.3436  -12.7590    0.0000 O   0  0
    0.2917   -0.7475    0.0000 N   0  0
    1.7138   -1.2033    0.0000 N   0  0
   -0.9982   -3.0140    0.0000 N   0  0
   -1.0028    1.5132    0.0000 N   0  0
   -1.0102   -6.0138    0.0000 N   0  0
   -2.3318   -9.7589    0.0000 N   0  0
    0.2917    0.7475    0.0000 C   0  0
   -1.0028   -1.5132    0.0000 C   0  0
    2.5889    0.0182    0.0000 C   0  0
   -2.3155    0.7475    0.0000 C   0  0
    1.7138    1.2033    0.0000 C   0  0
   -2.3155   -0.7475    0.0000 C   0  0
    4.0896    0.0290    0.0000 C   0  0
   -3.6168    1.4950    0.0000 C   0  0
    0.2977   -3.7689    0.0000 C   0  0
   -2.3004   -3.7588    0.0000 C   0  0
    4.9397   -1.2009    0.0000 C   0  0
    4.7275    1.3885    0.0000 C   0  0
    0.2918   -5.2689    0.0000 C   0  0
   -2.3063   -5.2587    0.0000 C   0  0
   -4.9144    0.7421    0.0000 C   0  0
   -3.6204    2.9950    0.0000 C   0  0
    6.4347   -1.0784    0.0000 C   0  0
    6.2225    1.5111    0.0000 C   0  0
    7.0761    0.2776    0.0000 C   0  0
   -6.2151    1.4892    0.0000 C   0  0
   -4.9211    3.7421    0.0000 C   0  0
   -1.0191   -7.5146    0.0000 C   0  0
   -6.2185    2.9892    0.0000 C   0  0
   -2.3229   -8.2581    0.0000 C   0  0
   -3.6338  -10.5039    0.0000 C   0  0
   -1.0357  -10.5141    0.0000 C   0  0
   -3.6397  -12.0039    0.0000 C   0  0
   -1.0416  -12.0141    0.0000 C   0  0
  1 27  1  0
  2 35  1  0
  2 36  1  0
  3  4  1  0
  3  9  1  0
  3 10  1  0
  4 11  2  0
  5 10  1  0
  5 17  1  0
  5 18  1  0
  6  9  1  0
  6 12  2  0
  7 21  1  0
  7 22  1  0
  7 30  1  0
  8 32  1  0
  8 33  1  0
  8 34  1  0
  9 13  2  0
 10 14  2  0
 11 13  1  0
 11 15  1  0
 12 14  1  0
 12 16  1  0
 15 19  2  0
 15 20  1  0
 16 23  2  0
 16 24  1  0
 17 21  1  0
 18 22  1  0
 19 25  1  0
 20 26  2  0
 23 28  1  0
 24 29  2  0
 25 27  2  0
 26 27  1  0
 28 31  2  0
 29 31  1  0
 30 32  1  0
 33 35  1  0
 34 36  1  0
M  END
> <Name>
853317

> <Molecule Name>
853317

> <CDD Number>
CDD-209665

> <Synonyms>
2-(4-Fluoro-phenyl)-7-[4-(2-morpholin-4-yl-ethyl)-piperazin-1-yl]-5-phenyl-pyrazolo[1,5-a]pyrimidine
CID 655976
MLS000068038
SMR000008500

> <AID 2044: Luminescence Cell-Based/Microorganism Dose Confirmation HTS to Identify Inhibitors of T.Cruzi Replication: PubChem Activity Score>
53

> <AID 2044: Luminescence Cell-Based/Microorganism Dose Confirmation HTS to Identify Inhibitors of T.Cruzi Replication: PubChem Activity Outcome>
Active

> <AID 2044: Luminescence Cell-Based/Microorganism Dose Confirmation HTS to Identify Inhibitors of T.Cruzi Replication: EC50 (uM)>
4.9

> <AID 2044: Luminescence Cell-Based/Microorganism Dose Confirmation HTS to Identify Inhibitors of T.Cruzi Replication: EC50 Standard Error (uM)>
1.134

> <AID 2044: Luminescence Cell-Based/Microorganism Dose Confirmation HTS to Identify Inhibitors of T.Cruzi Replication: S0 (%)>
-14

> <AID 2044: Luminescence Cell-Based/Microorganism Dose Confirmation HTS to Identify Inhibitors of T.Cruzi Replication: Slnf (%)>
-100

> <AID 2044: Luminescence Cell-Based/Microorganism Dose Confirmation HTS to Identify Inhibitors of T.Cruzi Replication: Hill Slope>
4

> <AID 2044: Luminescence Cell-Based/Microorganism Dose Confirmation HTS to Identify Inhibitors of T.Cruzi Replication: Number of Points>
11

> <AID 2044: Luminescence Cell-Based/Microorganism Dose Confirmation HTS to Identify Inhibitors of T.Cruzi Replication: Maximum Activity>
-79.4

> <AID 2044: Luminescence Cell-Based/Microorganism Dose Confirmation HTS to Identify Inhibitors of T.Cruzi Replication: T. cruzi Activity at 0.10uM (%)>
-13.2

> <AID 2044: Luminescence Cell-Based/Microorganism Dose Confirmation HTS to Identify Inhibitors of T.Cruzi Replication: T. cruzi Activity at 0.19uM (%)>
3.5

> <AID 2044: Luminescence Cell-Based/Microorganism Dose Confirmation HTS to Identify Inhibitors of T.Cruzi Replication: T. cruzi Activity at 0.38uM (%)>
-9.6

> <AID 2044: Luminescence Cell-Based/Microorganism Dose Confirmation HTS to Identify Inhibitors of T.Cruzi Replication: T. cruzi Activity at 0.75uM (%)>
-20.5

> <AID 2044: Luminescence Cell-Based/Microorganism Dose Confirmation HTS to Identify Inhibitors of T.Cruzi Replication: T. cruzi Activity at 1.50uM (%)>
-26.1

> <AID 2044: Luminescence Cell-Based/Microorganism Dose Confirmation HTS to Identify Inhibitors of T.Cruzi Replication: T. cruzi Activity at 3.00uM (%)>
-17.8

> <AID 2044: Luminescence Cell-Based/Microorganism Dose Confirmation HTS to Identify Inhibitors of T.Cruzi Replication: T. cruzi Activity at 6.00uM (%)>
-79.4

> <Active>
0

$$$$
853535
  SciTegic01171417512D

 31 33  0  0  1  0            999 V2000
    5.0929    1.4032    0.0000 Cl  0  0
   -1.3065    3.0048    0.0000 O   0  0
   -6.5079    5.9990    0.0000 O   0  0
   -5.3528   -0.7283    0.0000 N   0  0
   -2.6111    0.7486    0.0000 N   0  0
   -6.5596    1.3774    0.0000 N   0  0
   -6.8210   -1.0355    0.0000 N   0  0
   -7.5668    0.2660    0.0000 N   0  0
   -3.9095    1.5010    0.0000 C   0  0
   -5.2102    0.7521    0.0000 C   0  0
   -3.9069    3.0018    0.0000 C   0  0
   -4.2350   -1.7258    0.0000 C   0  0
   -2.6080    3.7522    0.0000 C   0  0
   -1.2964    1.4973    0.0000 C   0  0
   -5.2061    3.7516    0.0000 C   0  0
    0.0000    0.7486    0.0000 C   0  0
   -2.6111   -0.7486    0.0000 C   0  0
    0.0000   -0.7486    0.0000 C   0  0
   -5.2065    5.2516    0.0000 C   0  0
   -2.6084    5.2522    0.0000 C   0  0
   -1.2964   -1.4973    0.0000 C   0  0
   -3.9076    6.0019    0.0000 C   0  0
   -4.4784   -2.9009    0.0000 C   0  0
   -3.0955   -1.3495    0.0000 C   0  0
   -3.3392   -2.5243    0.0000 C   0  0
    1.2964    1.4973    0.0000 C   0  0
    1.2964   -1.4973    0.0000 C   0  0
    2.5929    0.7486    0.0000 C   0  0
    2.5929   -0.7486    0.0000 C   0  0
   -0.2683    3.6066    0.0000 C   0  0
   -7.5462    5.3973    0.0000 C   0  0
  2 13  1  0
  2 30  1  0
  3 19  1  0
  3 31  1  0
  4  7  1  0
  4 10  1  0
  4 12  1  0
  5  9  1  0
  5 14  1  0
  5 17  1  0
  6  8  1  0
  6 10  2  0
  7  8  2  0
  9 10  1  0
  9 11  1  0
 11 13  1  0
 11 15  2  0
 12 23  1  0
 12 24  1  0
 12 25  1  0
 13 20  2  0
 14 16  1  0
 15 19  1  0
 16 18  1  0
 16 26  2  0
 17 21  1  0
 18 21  1  0
 18 27  2  0
 19 22  2  0
 20 22  1  0
 26 28  1  0
 27 29  1  0
 28 29  2  0
M  END
> <Name>
853535

> <Molecule Name>
853535

> <CDD Number>
CDD-1507929

> <Synonyms>
2-[(1-tert-Butyl-1H-tetrazol-5-yl)-(2,5-dimethoxy-phenyl)-methyl]-1,2,3,4-tetrahydro-isoquinoline
CID 6603565
MLS000073013
SMR000004470

> <AID 2044: Luminescence Cell-Based/Microorganism Dose Confirmation HTS to Identify Inhibitors of T.Cruzi Replication: PubChem Activity Score>
56

> <AID 2044: Luminescence Cell-Based/Microorganism Dose Confirmation HTS to Identify Inhibitors of T.Cruzi Replication: PubChem Activity Outcome>
Active

> <AID 2044: Luminescence Cell-Based/Microorganism Dose Confirmation HTS to Identify Inhibitors of T.Cruzi Replication: EC50 (uM)>
2.768

> <AID 2044: Luminescence Cell-Based/Microorganism Dose Confirmation HTS to Identify Inhibitors of T.Cruzi Replication: EC50 Standard Error (uM)>
1.11

> <AID 2044: Luminescence Cell-Based/Microorganism Dose Confirmation HTS to Identify Inhibitors of T.Cruzi Replication: S0 (%)>
-8.4

> <AID 2044: Luminescence Cell-Based/Microorganism Dose Confirmation HTS to Identify Inhibitors of T.Cruzi Replication: Slnf (%)>
-100

> <AID 2044: Luminescence Cell-Based/Microorganism Dose Confirmation HTS to Identify Inhibitors of T.Cruzi Replication: Hill Slope>
2.34

> <AID 2044: Luminescence Cell-Based/Microorganism Dose Confirmation HTS to Identify Inhibitors of T.Cruzi Replication: Number of Points>
11

> <AID 2044: Luminescence Cell-Based/Microorganism Dose Confirmation HTS to Identify Inhibitors of T.Cruzi Replication: Maximum Activity>
-59

> <AID 2044: Luminescence Cell-Based/Microorganism Dose Confirmation HTS to Identify Inhibitors of T.Cruzi Replication: T. cruzi Activity at 0.10uM (%)>
-6.4

> <AID 2044: Luminescence Cell-Based/Microorganism Dose Confirmation HTS to Identify Inhibitors of T.Cruzi Replication: T. cruzi Activity at 0.19uM (%)>
-3.8

> <AID 2044: Luminescence Cell-Based/Microorganism Dose Confirmation HTS to Identify Inhibitors of T.Cruzi Replication: T. cruzi Activity at 0.38uM (%)>
-13.5

> <AID 2044: Luminescence Cell-Based/Microorganism Dose Confirmation HTS to Identify Inhibitors of T.Cruzi Replication: T. cruzi Activity at 0.75uM (%)>
-13.9

> <AID 2044: Luminescence Cell-Based/Microorganism Dose Confirmation HTS to Identify Inhibitors of T.Cruzi Replication: T. cruzi Activity at 1.50uM (%)>
-24.8

> <AID 2044: Luminescence Cell-Based/Microorganism Dose Confirmation HTS to Identify Inhibitors of T.Cruzi Replication: T. cruzi Activity at 3.00uM (%)>
-59

> <Active>
0

$$$$
853581
  SciTegic01171417512D

 34 38  0  0  1  0            999 V2000
   13.2019    1.4211    0.0000 S   0  0
    1.7138   -1.2033    0.0000 S   0  0
   13.4811    2.5882    0.0000 O   0  0
   12.3309    2.2467    0.0000 O   0  0
   10.6752    2.0243    0.0000 N   0  0
    7.0761    0.2776    0.0000 N   0  0
    4.0896    0.0290    0.0000 N   0  0
    8.4776    3.0545    0.0000 N   0  0
    1.7138    1.2033    0.0000 N   0  0
   10.8610    3.5128    0.0000 N   0  0
    9.5028    4.1495    0.0000 N   0  0
    9.2114    1.7609    0.0000 C   0  0
    8.5716    0.4033    0.0000 C   0  0
    2.5889    0.0182    0.0000 C   0  0
   11.7630    0.9943    0.0000 C   0  0
    0.2917   -0.7475    0.0000 C   0  0
    0.2917    0.7475    0.0000 C   0  0
   14.2916    0.3892    0.0000 C   0  0
    6.4347   -1.0784    0.0000 C   0  0
    6.2225    1.5111    0.0000 C   0  0
    4.9397   -1.2009    0.0000 C   0  0
    4.7275    1.3885    0.0000 C   0  0
    9.4304   -0.8276    0.0000 C   0  0
   -1.0028   -1.5132    0.0000 C   0  0
   -1.0028    1.5132    0.0000 C   0  0
   13.9430   -1.0697    0.0000 C   0  0
   15.7294    0.8168    0.0000 C   0  0
   -2.3155   -0.7475    0.0000 C   0  0
   -2.3155    0.7475    0.0000 C   0  0
   15.0322   -2.1011    0.0000 C   0  0
   16.8186   -0.2146    0.0000 C   0  0
   16.4700   -1.6735    0.0000 C   0  0
   10.6260   -0.7258    0.0000 C   0  0
   17.3413   -2.4986    0.0000 C   0  0
  1  3  2  0
  1  4  2  0
  1 15  1  0
  1 18  1  0
  2 14  1  0
  2 16  1  0
  5 10  1  0
  5 12  1  0
  5 15  1  0
  6 13  1  0
  6 19  1  0
  6 20  1  0
  7 14  1  0
  7 21  1  0
  7 22  1  0
  8 11  1  0
  8 12  2  0
  9 14  2  0
  9 17  1  0
 10 11  2  0
 12 13  1  0
 13 23  1  0
 16 17  1  0
 16 24  2  0
 17 25  2  0
 18 26  2  0
 18 27  1  0
 19 21  1  0
 20 22  1  0
 23 33  1  0
 24 28  1  0
 25 29  1  0
 26 30  1  0
 27 31  2  0
 28 29  2  0
 30 32  2  0
 31 32  1  0
 32 34  1  0
M  END
> <Name>
853581

> <Molecule Name>
853581

> <CDD Number>
CDD-1451550

> <Synonyms>
2-(4-{1-[1-(Toluene-4-sulfonylmethyl)-1H-tetrazol-5-yl]-propyl}-piperazin-1-yl)-benzothiazole
CID 656240
MLS000074849
SMR000003853

> <AID 2044: Luminescence Cell-Based/Microorganism Dose Confirmation HTS to Identify Inhibitors of T.Cruzi Replication: PubChem Activity Score>
61

> <AID 2044: Luminescence Cell-Based/Microorganism Dose Confirmation HTS to Identify Inhibitors of T.Cruzi Replication: PubChem Activity Outcome>
Active

> <AID 2044: Luminescence Cell-Based/Microorganism Dose Confirmation HTS to Identify Inhibitors of T.Cruzi Replication: EC50 (uM)>
0.861

> <AID 2044: Luminescence Cell-Based/Microorganism Dose Confirmation HTS to Identify Inhibitors of T.Cruzi Replication: EC50 Standard Error (uM)>
1.328

> <AID 2044: Luminescence Cell-Based/Microorganism Dose Confirmation HTS to Identify Inhibitors of T.Cruzi Replication: S0 (%)>
-25

> <AID 2044: Luminescence Cell-Based/Microorganism Dose Confirmation HTS to Identify Inhibitors of T.Cruzi Replication: Slnf (%)>
-100

> <AID 2044: Luminescence Cell-Based/Microorganism Dose Confirmation HTS to Identify Inhibitors of T.Cruzi Replication: Hill Slope>
1.42

> <AID 2044: Luminescence Cell-Based/Microorganism Dose Confirmation HTS to Identify Inhibitors of T.Cruzi Replication: Number of Points>
12

> <AID 2044: Luminescence Cell-Based/Microorganism Dose Confirmation HTS to Identify Inhibitors of T.Cruzi Replication: Maximum Activity>
-97.4

> <AID 2044: Luminescence Cell-Based/Microorganism Dose Confirmation HTS to Identify Inhibitors of T.Cruzi Replication: T. cruzi Activity at 0.10uM (%)>
-37.2

> <AID 2044: Luminescence Cell-Based/Microorganism Dose Confirmation HTS to Identify Inhibitors of T.Cruzi Replication: T. cruzi Activity at 0.19uM (%)>
-37.8

> <AID 2044: Luminescence Cell-Based/Microorganism Dose Confirmation HTS to Identify Inhibitors of T.Cruzi Replication: T. cruzi Activity at 0.38uM (%)>
-37.2

> <AID 2044: Luminescence Cell-Based/Microorganism Dose Confirmation HTS to Identify Inhibitors of T.Cruzi Replication: T. cruzi Activity at 0.75uM (%)>
-49.7

> <AID 2044: Luminescence Cell-Based/Microorganism Dose Confirmation HTS to Identify Inhibitors of T.Cruzi Replication: T. cruzi Activity at 1.50uM (%)>
-78.1

> <AID 2044: Luminescence Cell-Based/Microorganism Dose Confirmation HTS to Identify Inhibitors of T.Cruzi Replication: T. cruzi Activity at 3.00uM (%)>
-97.4

> <Active>
1

$$$$
855566
  SciTegic01171417512D

 30 31  0  0  1  0            999 V2000
   -3.8990   -0.7562    0.0000 O   0  0
    3.8990   -0.7562    0.0000 O   0  0
   -2.5944   -2.7031    0.0000 O   0  0
    2.5944   -2.7031    0.0000 O   0  0
    2.6091   -7.1945    0.0000 O   0  5
    3.6425   -5.3913    0.0000 O   0  0
    7.7972   -1.5154    0.0000 O   0  0
    0.0000    1.5000    0.0000 N   0  0
    2.6051   -5.9945    0.0000 N   0  3
    0.0000   -1.5000    0.0000 C   0  0
   -1.2990   -0.7500    0.0000 C   0  0
    1.2990   -0.7500    0.0000 C   0  0
    0.0000   -3.0008    0.0000 C   0  0
   -1.2990    0.7500    0.0000 C   0  0
    1.2990    0.7500    0.0000 C   0  0
   -2.5972   -1.5031    0.0000 C   0  0
    2.5973   -1.5031    0.0000 C   0  0
    1.3002   -3.7488    0.0000 C   0  0
   -1.2978   -3.7529    0.0000 C   0  0
    1.3026   -5.2488    0.0000 C   0  0
   -2.3383    1.3500    0.0000 C   0  0
    2.3383    1.3500    0.0000 C   0  0
   -1.2955   -5.2529    0.0000 C   0  0
    0.0048   -6.0009    0.0000 C   0  0
   -5.1972   -1.5093    0.0000 C   0  0
    5.1972   -1.5092    0.0000 C   0  0
   -6.2381   -0.9121    0.0000 C   0  0
   -5.1944   -2.7093    0.0000 C   0  0
    6.4990   -0.7623    0.0000 C   0  0
    8.8380   -0.9182    0.0000 C   0  0
  1 16  1  0
  1 25  1  0
  2 17  1  0
  2 26  1  0
  3 16  1  0
  4 17  2  0
  5  9  1  0
  6  9  2  0
  7 29  1  0
  7 30  1  0
  8 14  2  0
  8 15  1  0
  9 20  1  0
 10 11  1  0
 10 12  1  0
 10 13  1  0
 11 14  1  0
 11 16  2  0
 12 15  2  0
 12 17  1  0
 13 18  1  0
 13 19  2  0
 14 21  1  0
 15 22  1  0
 18 20  2  0
 19 23  1  0
 20 24  1  0
 23 24  2  0
 25 27  1  0
 25 28  1  0
 26 29  1  0
M  CHG  2   5  -1   9   1
M  END
> <Name>
855566

> <Molecule Name>
855566

> <CDD Number>
CDD-1531445

> <Synonyms>
CID 4497
MLS000069381
Nimodipine
SMR000058300

> <AID 2044: Luminescence Cell-Based/Microorganism Dose Confirmation HTS to Identify Inhibitors of T.Cruzi Replication: PubChem Activity Score>
59

> <AID 2044: Luminescence Cell-Based/Microorganism Dose Confirmation HTS to Identify Inhibitors of T.Cruzi Replication: PubChem Activity Outcome>
Active

> <AID 2044: Luminescence Cell-Based/Microorganism Dose Confirmation HTS to Identify Inhibitors of T.Cruzi Replication: EC50 (uM)>
1.314

> <AID 2044: Luminescence Cell-Based/Microorganism Dose Confirmation HTS to Identify Inhibitors of T.Cruzi Replication: EC50 Standard Error (uM)>
1.139

> <AID 2044: Luminescence Cell-Based/Microorganism Dose Confirmation HTS to Identify Inhibitors of T.Cruzi Replication: S0 (%)>
0

> <AID 2044: Luminescence Cell-Based/Microorganism Dose Confirmation HTS to Identify Inhibitors of T.Cruzi Replication: Slnf (%)>
-100

> <AID 2044: Luminescence Cell-Based/Microorganism Dose Confirmation HTS to Identify Inhibitors of T.Cruzi Replication: Hill Slope>
1.35

> <AID 2044: Luminescence Cell-Based/Microorganism Dose Confirmation HTS to Identify Inhibitors of T.Cruzi Replication: Number of Points>
13

> <AID 2044: Luminescence Cell-Based/Microorganism Dose Confirmation HTS to Identify Inhibitors of T.Cruzi Replication: Maximum Activity>
-97.8

> <AID 2044: Luminescence Cell-Based/Microorganism Dose Confirmation HTS to Identify Inhibitors of T.Cruzi Replication: T. cruzi Activity at 0.10uM (%)>
-12.7

> <AID 2044: Luminescence Cell-Based/Microorganism Dose Confirmation HTS to Identify Inhibitors of T.Cruzi Replication: T. cruzi Activity at 0.19uM (%)>
0.4

> <AID 2044: Luminescence Cell-Based/Microorganism Dose Confirmation HTS to Identify Inhibitors of T.Cruzi Replication: T. cruzi Activity at 0.38uM (%)>
-25.5

> <AID 2044: Luminescence Cell-Based/Microorganism Dose Confirmation HTS to Identify Inhibitors of T.Cruzi Replication: T. cruzi Activity at 0.75uM (%)>
-28.3

> <AID 2044: Luminescence Cell-Based/Microorganism Dose Confirmation HTS to Identify Inhibitors of T.Cruzi Replication: T. cruzi Activity at 1.50uM (%)>
-53.9

> <AID 2044: Luminescence Cell-Based/Microorganism Dose Confirmation HTS to Identify Inhibitors of T.Cruzi Replication: T. cruzi Activity at 3.00uM (%)>
-70.3

> <AID 2044: Luminescence Cell-Based/Microorganism Dose Confirmation HTS to Identify Inhibitors of T.Cruzi Replication: T. cruzi Activity at 6.00uM (%)>
-97.8

> <Active>
0

$$$$
855892
  SciTegic01171417512D

 28 29  0  0  1  0            999 V2000
    9.2576   -2.4782    0.0000 O   0  0
   13.9378    0.2220    0.0000 O   0  0
   10.2970   -0.6785    0.0000 O   0  0
   11.8596    0.2230    0.0000 O   0  0
    5.1925   -3.0070    0.0000 N   0  0
    2.5973   -1.5031    0.0000 C   0  0
    1.2990   -0.7500    0.0000 C   0  0
    3.8982   -0.7550    0.0000 C   0  0
    2.5951   -3.0039    0.0000 C   0  0
    3.8933   -3.7570    0.0000 C   0  0
    1.2990    0.7500    0.0000 C   0  0
    0.0000   -1.5000    0.0000 C   0  0
    5.1971   -1.5054    0.0000 C   0  0
    3.8989    0.7451    0.0000 C   0  0
    3.8934   -5.2570    0.0000 C   0  0
    0.0000    1.5000    0.0000 C   0  0
   -1.2990   -0.7500    0.0000 C   0  0
    6.4964   -0.7559    0.0000 C   0  0
    5.1982    1.4946    0.0000 C   0  0
   -1.2990    0.7500    0.0000 C   0  0
    6.4970    0.7441    0.0000 C   0  0
    6.4915   -3.7571    0.0000 C   0  0
    5.1924   -6.0070    0.0000 C   0  0
    6.4915   -5.2571    0.0000 C   0  0
   10.2970   -1.8785    0.0000 C   0  0
   12.8984   -0.3777    0.0000 C   0  0
   11.5970   -2.6285    0.0000 C   0  0
   12.8970   -1.8785    0.0000 C   0  0
  1 25  2  0
  2 26  2  0
  3 25  1  0
  4 26  1  0
  5 10  1  0
  5 22  1  0
  6  7  1  0
  6  8  1  0
  6  9  1  0
  7 11  1  0
  7 12  1  0
  8 13  1  0
  8 14  1  0
  9 10  1  0
 10 15  1  0
 11 16  1  0
 12 17  1  0
 13 18  1  0
 14 19  1  0
 15 23  1  0
 16 20  1  0
 17 20  1  0
 18 21  1  0
 19 21  1  0
 22 24  1  0
 23 24  1  0
 25 27  1  0
 26 28  1  0
 27 28  2  0
M  END
> <Name>
855892

> <Molecule Name>
855892

> <CDD Number>
CDD-1266

> <Synonyms>
2-[2,2-DICYCLOHEXYLETHYL]PIPERIDINE MALEATE SALT
CID 5284439
MLS000028601
SMR000058713

> <AID 2044: Luminescence Cell-Based/Microorganism Dose Confirmation HTS to Identify Inhibitors of T.Cruzi Replication: PubChem Activity Score>
55

> <AID 2044: Luminescence Cell-Based/Microorganism Dose Confirmation HTS to Identify Inhibitors of T.Cruzi Replication: PubChem Activity Outcome>
Active

> <AID 2044: Luminescence Cell-Based/Microorganism Dose Confirmation HTS to Identify Inhibitors of T.Cruzi Replication: EC50 (uM)>
3.135

> <AID 2044: Luminescence Cell-Based/Microorganism Dose Confirmation HTS to Identify Inhibitors of T.Cruzi Replication: EC50 Standard Error (uM)>
1.162

> <AID 2044: Luminescence Cell-Based/Microorganism Dose Confirmation HTS to Identify Inhibitors of T.Cruzi Replication: S0 (%)>
-25

> <AID 2044: Luminescence Cell-Based/Microorganism Dose Confirmation HTS to Identify Inhibitors of T.Cruzi Replication: Slnf (%)>
-100

> <AID 2044: Luminescence Cell-Based/Microorganism Dose Confirmation HTS to Identify Inhibitors of T.Cruzi Replication: Hill Slope>
1.96

> <AID 2044: Luminescence Cell-Based/Microorganism Dose Confirmation HTS to Identify Inhibitors of T.Cruzi Replication: Number of Points>
11

> <AID 2044: Luminescence Cell-Based/Microorganism Dose Confirmation HTS to Identify Inhibitors of T.Cruzi Replication: Maximum Activity>
-100.2

> <AID 2044: Luminescence Cell-Based/Microorganism Dose Confirmation HTS to Identify Inhibitors of T.Cruzi Replication: T. cruzi Activity at 0.10uM (%)>
-26.1

> <AID 2044: Luminescence Cell-Based/Microorganism Dose Confirmation HTS to Identify Inhibitors of T.Cruzi Replication: T. cruzi Activity at 0.19uM (%)>
-31.7

> <AID 2044: Luminescence Cell-Based/Microorganism Dose Confirmation HTS to Identify Inhibitors of T.Cruzi Replication: T. cruzi Activity at 0.80uM (%)>
-29.8

> <AID 2044: Luminescence Cell-Based/Microorganism Dose Confirmation HTS to Identify Inhibitors of T.Cruzi Replication: T. cruzi Activity at 1.60uM (%)>
-41.5

> <AID 2044: Luminescence Cell-Based/Microorganism Dose Confirmation HTS to Identify Inhibitors of T.Cruzi Replication: T. cruzi Activity at 3.00uM (%)>
-53.3

> <AID 2044: Luminescence Cell-Based/Microorganism Dose Confirmation HTS to Identify Inhibitors of T.Cruzi Replication: T. cruzi Activity at 6.00uM (%)>
-100.2

> <Active>
0

$$$$
856000
  SciTegic01171417512D

 34 34  0  0  1  0            999 V2000
    6.3990   -0.0062    0.0000 Cl  0  0
  -15.5963    1.4794    0.0000 O   0  0
  -15.5920   -1.5268    0.0000 O   0  0
   -0.0031   -3.0008    0.0000 O   0  0
    2.6003   -1.4977    0.0000 O   0  0
   -8.0378    2.8521    0.0000 N   0  0
   -5.2003    1.4932    0.0000 N   0  0
  -10.4003    1.4841    0.0000 C   0  0
  -11.6990    0.7318    0.0000 C   0  0
  -10.4029    2.9849    0.0000 C   0  0
  -12.9991    1.4800    0.0000 C   0  0
   -9.0990    0.7364    0.0000 C   0  0
  -14.2970    0.7281    0.0000 C   0  0
  -11.6968   -0.7682    0.0000 C   0  0
   -9.0763    2.2508    0.0000 C   0  0
  -14.2949   -0.7719    0.0000 C   0  0
  -12.9948   -1.5200    0.0000 C   0  0
   -7.8003    1.4887    0.0000 C   0  0
  -11.4428    3.5837    0.0000 C   0  0
   -9.3645    3.5863    0.0000 C   0  0
    0.0000   -1.5000    0.0000 C   0  0
    1.2990   -0.7500    0.0000 C   0  0
   -1.2990    0.7500    0.0000 C   0  0
   -6.4990    0.7409    0.0000 C   0  0
   -1.2990   -0.7500    0.0000 C   0  0
    1.2990    0.7500    0.0000 C   0  0
    0.0000    1.5000    0.0000 C   0  0
   -2.6003    1.4977    0.0000 C   0  0
   -3.8990    0.7455    0.0000 C   0  0
  -15.5963    2.6794    0.0000 C   0  0
  -15.5886   -2.7268    0.0000 C   0  0
   -5.2024    2.6932    0.0000 C   0  0
   -1.0432   -3.5994    0.0000 C   0  0
    3.6387   -0.8963    0.0000 C   0  0
  2 13  1  0
  2 30  1  0
  3 16  1  0
  3 31  1  0
  4 21  1  0
  4 33  1  0
  5 22  1  0
  5 34  1  0
  6 15  3  0
  7 24  1  0
  7 29  1  0
  7 32  1  0
  8  9  1  0
  8 10  1  0
  8 12  1  0
  8 15  1  0
  9 11  1  0
  9 14  2  0
 10 19  1  0
 10 20  1  0
 11 13  2  0
 12 18  1  0
 13 16  1  0
 14 17  1  0
 16 17  2  0
 18 24  1  0
 21 22  1  0
 21 25  2  0
 22 26  2  0
 23 25  1  0
 23 27  2  0
 23 28  1  0
 26 27  1  0
 28 29  1  0
M  END
> <Name>
856000

> <Molecule Name>
856000

> <CDD Number>
CDD-1160

> <Synonyms>
CID 62969
MLS000069485
SMR000059109
Verapamyl hydrochloride

> <AID 2044: Luminescence Cell-Based/Microorganism Dose Confirmation HTS to Identify Inhibitors of T.Cruzi Replication: PubChem Activity Score>
70

> <AID 2044: Luminescence Cell-Based/Microorganism Dose Confirmation HTS to Identify Inhibitors of T.Cruzi Replication: PubChem Activity Outcome>
Active

> <AID 2044: Luminescence Cell-Based/Microorganism Dose Confirmation HTS to Identify Inhibitors of T.Cruzi Replication: EC50 (uM)>
< 0.1

> <AID 2044: Luminescence Cell-Based/Microorganism Dose Confirmation HTS to Identify Inhibitors of T.Cruzi Replication: S0 (%)>
0

> <AID 2044: Luminescence Cell-Based/Microorganism Dose Confirmation HTS to Identify Inhibitors of T.Cruzi Replication: Slnf (%)>
-99.5

> <AID 2044: Luminescence Cell-Based/Microorganism Dose Confirmation HTS to Identify Inhibitors of T.Cruzi Replication: Hill Slope>
0.81

> <AID 2044: Luminescence Cell-Based/Microorganism Dose Confirmation HTS to Identify Inhibitors of T.Cruzi Replication: Number of Points>
13

> <AID 2044: Luminescence Cell-Based/Microorganism Dose Confirmation HTS to Identify Inhibitors of T.Cruzi Replication: Maximum Activity>
-99.3

> <AID 2044: Luminescence Cell-Based/Microorganism Dose Confirmation HTS to Identify Inhibitors of T.Cruzi Replication: T. cruzi Activity at 0.10uM (%)>
-84.1

> <AID 2044: Luminescence Cell-Based/Microorganism Dose Confirmation HTS to Identify Inhibitors of T.Cruzi Replication: T. cruzi Activity at 0.19uM (%)>
-89.4

> <AID 2044: Luminescence Cell-Based/Microorganism Dose Confirmation HTS to Identify Inhibitors of T.Cruzi Replication: T. cruzi Activity at 0.38uM (%)>
-95.9

> <AID 2044: Luminescence Cell-Based/Microorganism Dose Confirmation HTS to Identify Inhibitors of T.Cruzi Replication: T. cruzi Activity at 0.80uM (%)>
-93.9

> <AID 2044: Luminescence Cell-Based/Microorganism Dose Confirmation HTS to Identify Inhibitors of T.Cruzi Replication: T. cruzi Activity at 1.60uM (%)>
-98

> <AID 2044: Luminescence Cell-Based/Microorganism Dose Confirmation HTS to Identify Inhibitors of T.Cruzi Replication: T. cruzi Activity at 3.00uM (%)>
-98.4

> <AID 2044: Luminescence Cell-Based/Microorganism Dose Confirmation HTS to Identify Inhibitors of T.Cruzi Replication: T. cruzi Activity at 6.00uM (%)>
-99.3

> <Active>
1

$$$$
856081
  SciTegic01171417512D

 20 23  0  0  0  0            999 V2000
   -3.9539    1.2370    0.0000 O   0  0
   -4.7236   -1.0342    0.0000 O   0  5
    2.1205   -0.2651    0.0000 N   0  0
   -3.8214   -0.2430    0.0000 N   0  3
   -2.5402    1.8334    0.0000 N   0  0
    0.0000    0.7068    0.0000 C   0  0
   -1.5683    0.7068    0.0000 C   0  0
    0.6627   -0.5522    0.0000 C   0  0
   -2.3414   -0.5743    0.0000 C   0  0
    2.2973    1.1928    0.0000 C   0  0
    0.9498    1.8334    0.0000 C   0  0
    0.0000   -1.8555    0.0000 C   0  0
   -1.6125   -1.8776    0.0000 C   0  0
    3.6120    1.9165    0.0000 C   0  0
    2.9998   -1.0817    0.0000 C   0  0
    3.7474    3.4057    0.0000 C   0  0
    4.8359    1.0466    0.0000 C   0  0
    5.1094    4.0341    0.0000 C   0  0
    6.1979    1.6751    0.0000 C   0  0
    6.3346    3.1688    0.0000 C   0  0
  1  4  1  0
  1  5  1  0
  2  4  1  0
  3  8  1  0
  3 10  1  0
  3 15  1  0
  4  9  2  0
  5  7  2  0
  6  7  1  0
  6  8  2  0
  6 11  1  0
  7  9  1  0
  8 12  1  0
  9 13  1  0
 10 11  2  0
 10 14  1  0
 12 13  2  0
 14 16  2  0
 14 17  1  0
 16 18  1  0
 17 19  2  0
 18 20  2  0
 19 20  1  0
M  CHG  2   2  -1   4   1
M  END
> <Name>
856081

> <Molecule Name>
856081

> <CDD Number>
CDD-233735

> <Synonyms>
CID 657462
MLS000079677
SMR000037229

> <AID 2044: Luminescence Cell-Based/Microorganism Dose Confirmation HTS to Identify Inhibitors of T.Cruzi Replication: PubChem Activity Score>
62

> <AID 2044: Luminescence Cell-Based/Microorganism Dose Confirmation HTS to Identify Inhibitors of T.Cruzi Replication: PubChem Activity Outcome>
Active

> <AID 2044: Luminescence Cell-Based/Microorganism Dose Confirmation HTS to Identify Inhibitors of T.Cruzi Replication: EC50 (uM)>
0.707

> <AID 2044: Luminescence Cell-Based/Microorganism Dose Confirmation HTS to Identify Inhibitors of T.Cruzi Replication: EC50 Standard Error (uM)>
1.047

> <AID 2044: Luminescence Cell-Based/Microorganism Dose Confirmation HTS to Identify Inhibitors of T.Cruzi Replication: S0 (%)>
-21.5

> <AID 2044: Luminescence Cell-Based/Microorganism Dose Confirmation HTS to Identify Inhibitors of T.Cruzi Replication: Slnf (%)>
-98.2

> <AID 2044: Luminescence Cell-Based/Microorganism Dose Confirmation HTS to Identify Inhibitors of T.Cruzi Replication: Hill Slope>
3.96

> <AID 2044: Luminescence Cell-Based/Microorganism Dose Confirmation HTS to Identify Inhibitors of T.Cruzi Replication: Number of Points>
13

> <AID 2044: Luminescence Cell-Based/Microorganism Dose Confirmation HTS to Identify Inhibitors of T.Cruzi Replication: Maximum Activity>
-99.6

> <AID 2044: Luminescence Cell-Based/Microorganism Dose Confirmation HTS to Identify Inhibitors of T.Cruzi Replication: T. cruzi Activity at 0.10uM (%)>
-20.2

> <AID 2044: Luminescence Cell-Based/Microorganism Dose Confirmation HTS to Identify Inhibitors of T.Cruzi Replication: T. cruzi Activity at 0.19uM (%)>
-23.9

> <AID 2044: Luminescence Cell-Based/Microorganism Dose Confirmation HTS to Identify Inhibitors of T.Cruzi Replication: T. cruzi Activity at 0.38uM (%)>
-25.9

> <AID 2044: Luminescence Cell-Based/Microorganism Dose Confirmation HTS to Identify Inhibitors of T.Cruzi Replication: T. cruzi Activity at 0.80uM (%)>
-69.9

> <AID 2044: Luminescence Cell-Based/Microorganism Dose Confirmation HTS to Identify Inhibitors of T.Cruzi Replication: T. cruzi Activity at 1.60uM (%)>
-92.1

> <AID 2044: Luminescence Cell-Based/Microorganism Dose Confirmation HTS to Identify Inhibitors of T.Cruzi Replication: T. cruzi Activity at 3.00uM (%)>
-99.6

> <AID 2044: Luminescence Cell-Based/Microorganism Dose Confirmation HTS to Identify Inhibitors of T.Cruzi Replication: T. cruzi Activity at 6.00uM (%)>
-99.1

> <Active>
1

$$$$
856214
  SciTegic01171417512D

 31 35  0  0  1  0            999 V2000
    2.5929   -0.7486    0.0000 N   0  0
    1.2964   -2.9980    0.0000 N   0  0
    3.8926    1.4990    0.0000 N   0  0
   -2.6111   -0.7486    0.0000 N   0  0
    1.2964    4.1981    0.0000 N   0  0
    0.0000   -0.7486    0.0000 C   0  0
    0.0000    0.7486    0.0000 C   0  0
    1.2964   -1.4973    0.0000 C   0  0
    1.2964    1.4973    0.0000 C   0  0
    2.5929    0.7486    0.0000 C   0  0
   -1.2964   -1.4973    0.0000 C   0  0
   -1.2964    1.4973    0.0000 C   0  0
   -2.6111    0.7486    0.0000 C   0  0
    1.2964    2.9981    0.0000 C   0  0
    2.5942   -3.7503    0.0000 C   0  0
   -0.0038   -3.7460    0.0000 C   0  0
    3.8951    2.9990    0.0000 C   0  0
    5.1905    0.7469    0.0000 C   0  0
   -3.9091   -1.5019    0.0000 C   0  0
   -3.9067   -3.0027    0.0000 C   0  0
    2.5918   -5.2503    0.0000 C   0  0
   -0.0063   -5.2460    0.0000 C   0  0
    5.1953    3.7469    0.0000 C   0  0
    6.4907    1.4949    0.0000 C   0  0
    1.2915   -5.9981    0.0000 C   0  0
    6.4931    2.9949    0.0000 C   0  0
   -5.2030   -3.7575    0.0000 C   0  0
   -2.6050   -3.7481    0.0000 C   0  0
   -5.1976   -5.2575    0.0000 C   0  0
   -2.5995   -5.2481    0.0000 C   0  0
   -3.8958   -6.0028    0.0000 C   0  0
  1  8  1  0
  1 10  2  0
  2  8  1  0
  2 15  1  0
  2 16  1  0
  3 10  1  0
  3 17  1  0
  3 18  1  0
  4 11  1  0
  4 13  1  0
  4 19  1  0
  5 14  3  0
  6  7  1  0
  6  8  2  0
  6 11  1  0
  7  9  2  0
  7 12  1  0
  9 10  1  0
  9 14  1  0
 12 13  1  0
 15 21  1  0
 16 22  1  0
 17 23  1  0
 18 24  1  0
 19 20  1  0
 20 27  2  0
 20 28  1  0
 21 25  1  0
 22 25  1  0
 23 26  1  0
 24 26  1  0
 27 29  1  0
 28 30  2  0
 29 31  2  0
 30 31  1  0
M  END
> <Name>
856214

> <Molecule Name>
856214

> <CDD Number>
CDD-261695

> <Synonyms>
CID 657586
MLS000071214
SMR000036037

> <AID 2044: Luminescence Cell-Based/Microorganism Dose Confirmation HTS to Identify Inhibitors of T.Cruzi Replication: PubChem Activity Score>
63

> <AID 2044: Luminescence Cell-Based/Microorganism Dose Confirmation HTS to Identify Inhibitors of T.Cruzi Replication: PubChem Activity Outcome>
Active

> <AID 2044: Luminescence Cell-Based/Microorganism Dose Confirmation HTS to Identify Inhibitors of T.Cruzi Replication: EC50 (uM)>
0.505

> <AID 2044: Luminescence Cell-Based/Microorganism Dose Confirmation HTS to Identify Inhibitors of T.Cruzi Replication: EC50 Standard Error (uM)>
1.081

> <AID 2044: Luminescence Cell-Based/Microorganism Dose Confirmation HTS to Identify Inhibitors of T.Cruzi Replication: S0 (%)>
-9.1

> <AID 2044: Luminescence Cell-Based/Microorganism Dose Confirmation HTS to Identify Inhibitors of T.Cruzi Replication: Slnf (%)>
-100

> <AID 2044: Luminescence Cell-Based/Microorganism Dose Confirmation HTS to Identify Inhibitors of T.Cruzi Replication: Hill Slope>
3.7

> <AID 2044: Luminescence Cell-Based/Microorganism Dose Confirmation HTS to Identify Inhibitors of T.Cruzi Replication: Number of Points>
12

> <AID 2044: Luminescence Cell-Based/Microorganism Dose Confirmation HTS to Identify Inhibitors of T.Cruzi Replication: Maximum Activity>
-101.5

> <AID 2044: Luminescence Cell-Based/Microorganism Dose Confirmation HTS to Identify Inhibitors of T.Cruzi Replication: T. cruzi Activity at 0.10uM (%)>
-5.5

> <AID 2044: Luminescence Cell-Based/Microorganism Dose Confirmation HTS to Identify Inhibitors of T.Cruzi Replication: T. cruzi Activity at 0.19uM (%)>
-16.6

> <AID 2044: Luminescence Cell-Based/Microorganism Dose Confirmation HTS to Identify Inhibitors of T.Cruzi Replication: T. cruzi Activity at 0.38uM (%)>
-31.3

> <AID 2044: Luminescence Cell-Based/Microorganism Dose Confirmation HTS to Identify Inhibitors of T.Cruzi Replication: T. cruzi Activity at 0.80uM (%)>
-87.4

> <AID 2044: Luminescence Cell-Based/Microorganism Dose Confirmation HTS to Identify Inhibitors of T.Cruzi Replication: T. cruzi Activity at 1.60uM (%)>
-95.7

> <AID 2044: Luminescence Cell-Based/Microorganism Dose Confirmation HTS to Identify Inhibitors of T.Cruzi Replication: T. cruzi Activity at 3.00uM (%)>
-101.5

> <Active>
1

$$$$
856275
  SciTegic01171417512D

 30 34  0  0  1  0            999 V2000
    6.4931    2.9949    0.0000 O   0  0
    2.5929   -0.7486    0.0000 N   0  0
    1.2964   -2.9980    0.0000 N   0  0
    3.8926    1.4990    0.0000 N   0  0
   -2.6111   -0.7486    0.0000 N   0  0
    1.2964    4.1981    0.0000 N   0  0
    0.0000   -0.7486    0.0000 C   0  0
    0.0000    0.7486    0.0000 C   0  0
    1.2964   -1.4973    0.0000 C   0  0
    1.2964    1.4973    0.0000 C   0  0
    2.5929    0.7486    0.0000 C   0  0
   -1.2964   -1.4973    0.0000 C   0  0
   -1.2964    1.4973    0.0000 C   0  0
   -2.6111    0.7486    0.0000 C   0  0
    1.2964    2.9981    0.0000 C   0  0
   -3.9086   -1.5029    0.0000 C   0  0
    2.5942   -3.7503    0.0000 C   0  0
   -0.0038   -3.7460    0.0000 C   0  0
    3.8951    2.9990    0.0000 C   0  0
    5.1905    0.7469    0.0000 C   0  0
   -3.9097   -3.0028    0.0000 C   0  0
   -5.2071   -0.7519    0.0000 C   0  0
    2.5918   -5.2503    0.0000 C   0  0
   -0.0063   -5.2460    0.0000 C   0  0
    5.1953    3.7469    0.0000 C   0  0
    6.4907    1.4949    0.0000 C   0  0
    1.2915   -5.9981    0.0000 C   0  0
   -5.2093   -3.7519    0.0000 C   0  0
   -6.5067   -1.5010    0.0000 C   0  0
   -6.5078   -3.0010    0.0000 C   0  0
  1 25  1  0
  1 26  1  0
  2  9  1  0
  2 11  2  0
  3  9  1  0
  3 17  1  0
  3 18  1  0
  4 11  1  0
  4 19  1  0
  4 20  1  0
  5 12  1  0
  5 14  1  0
  5 16  1  0
  6 15  3  0
  7  8  1  0
  7  9  2  0
  7 12  1  0
  8 10  2  0
  8 13  1  0
 10 11  1  0
 10 15  1  0
 13 14  1  0
 16 21  1  0
 16 22  1  0
 17 23  1  0
 18 24  1  0
 19 25  1  0
 20 26  1  0
 21 28  1  0
 22 29  1  0
 23 27  1  0
 24 27  1  0
 28 30  1  0
 29 30  1  0
M  END
> <Name>
856275

> <Molecule Name>
856275

> <CDD Number>
CDD-310465

> <Synonyms>
CID 657650
MLS000071286
SMR000038497

> <AID 2044: Luminescence Cell-Based/Microorganism Dose Confirmation HTS to Identify Inhibitors of T.Cruzi Replication: PubChem Activity Score>
66

> <AID 2044: Luminescence Cell-Based/Microorganism Dose Confirmation HTS to Identify Inhibitors of T.Cruzi Replication: PubChem Activity Outcome>
Active

> <AID 2044: Luminescence Cell-Based/Microorganism Dose Confirmation HTS to Identify Inhibitors of T.Cruzi Replication: EC50 (uM)>
0.251

> <AID 2044: Luminescence Cell-Based/Microorganism Dose Confirmation HTS to Identify Inhibitors of T.Cruzi Replication: EC50 Standard Error (uM)>
1.129

> <AID 2044: Luminescence Cell-Based/Microorganism Dose Confirmation HTS to Identify Inhibitors of T.Cruzi Replication: S0 (%)>
0

> <AID 2044: Luminescence Cell-Based/Microorganism Dose Confirmation HTS to Identify Inhibitors of T.Cruzi Replication: Slnf (%)>
-105.1

> <AID 2044: Luminescence Cell-Based/Microorganism Dose Confirmation HTS to Identify Inhibitors of T.Cruzi Replication: Hill Slope>
1.27

> <AID 2044: Luminescence Cell-Based/Microorganism Dose Confirmation HTS to Identify Inhibitors of T.Cruzi Replication: Number of Points>
12

> <AID 2044: Luminescence Cell-Based/Microorganism Dose Confirmation HTS to Identify Inhibitors of T.Cruzi Replication: Maximum Activity>
-98.7

> <AID 2044: Luminescence Cell-Based/Microorganism Dose Confirmation HTS to Identify Inhibitors of T.Cruzi Replication: T. cruzi Activity at 0.10uM (%)>
-26.5

> <AID 2044: Luminescence Cell-Based/Microorganism Dose Confirmation HTS to Identify Inhibitors of T.Cruzi Replication: T. cruzi Activity at 0.19uM (%)>
-45.4

> <AID 2044: Luminescence Cell-Based/Microorganism Dose Confirmation HTS to Identify Inhibitors of T.Cruzi Replication: T. cruzi Activity at 0.38uM (%)>
-59.1

> <AID 2044: Luminescence Cell-Based/Microorganism Dose Confirmation HTS to Identify Inhibitors of T.Cruzi Replication: T. cruzi Activity at 0.75uM (%)>
-91.3

> <AID 2044: Luminescence Cell-Based/Microorganism Dose Confirmation HTS to Identify Inhibitors of T.Cruzi Replication: T. cruzi Activity at 1.50uM (%)>
-94.9

> <AID 2044: Luminescence Cell-Based/Microorganism Dose Confirmation HTS to Identify Inhibitors of T.Cruzi Replication: T. cruzi Activity at 3.00uM (%)>
-98.7

> <Active>
1

$$$$
856495
  SciTegic01171417512D

 20 21  0  0  1  0            999 V2000
   -2.3383    1.3500    0.0000 Cl  0  0
    2.5973   -1.5031    0.0000 O   0  0
    0.2558   -3.1451    0.0000 O   0  0
    3.8933   -3.7570    0.0000 N   0  0
    5.2447   -3.1359    0.0000 N   0  0
    5.4984   -5.5497    0.0000 N   0  0
    2.5951   -3.0039    0.0000 C   0  0
    1.2925   -3.7494    0.0000 C   0  0
    1.2859   -5.2502    0.0000 C   0  0
    1.2990   -0.7500    0.0000 C   0  0
    4.0312   -5.2378    0.0000 C   0  0
    1.2990    0.7500    0.0000 C   0  0
    0.0000   -1.5000    0.0000 C   0  0
    6.2484   -4.2507    0.0000 C   0  0
    0.2444   -5.8462    0.0000 C   0  0
    1.2811   -6.4502    0.0000 C   0  0
    2.3226   -5.8545    0.0000 C   0  0
   -1.2990    0.7500    0.0000 C   0  0
    0.0000    1.5000    0.0000 C   0  0
   -1.2990   -0.7500    0.0000 C   0  0
  1 18  1  0
  2  7  1  0
  2 10  1  0
  3  8  1  0
  4  5  1  0
  4  7  1  0
  4 11  1  0
  5 14  2  0
  6 11  2  0
  6 14  1  0
  7  8  1  0
  8  9  1  0
  9 15  1  0
  9 16  1  0
  9 17  1  0
 10 12  2  0
 10 13  1  0
 12 19  1  0
 13 20  2  0
 18 19  2  0
 18 20  1  0
M  END
> <Name>
856495

> <Molecule Name>
856495

> <CDD Number>
CDD-54771

> <Synonyms>
Baytan
CID 41368
MLS000038204
SMR000038817
Triadimenol

> <AID 2044: Luminescence Cell-Based/Microorganism Dose Confirmation HTS to Identify Inhibitors of T.Cruzi Replication: PubChem Activity Score>
58

> <AID 2044: Luminescence Cell-Based/Microorganism Dose Confirmation HTS to Identify Inhibitors of T.Cruzi Replication: PubChem Activity Outcome>
Active

> <AID 2044: Luminescence Cell-Based/Microorganism Dose Confirmation HTS to Identify Inhibitors of T.Cruzi Replication: EC50 (uM)>
1.506

> <AID 2044: Luminescence Cell-Based/Microorganism Dose Confirmation HTS to Identify Inhibitors of T.Cruzi Replication: EC50 Standard Error (uM)>
1.064

> <AID 2044: Luminescence Cell-Based/Microorganism Dose Confirmation HTS to Identify Inhibitors of T.Cruzi Replication: S0 (%)>
5.4

> <AID 2044: Luminescence Cell-Based/Microorganism Dose Confirmation HTS to Identify Inhibitors of T.Cruzi Replication: Slnf (%)>
-95.8

> <AID 2044: Luminescence Cell-Based/Microorganism Dose Confirmation HTS to Identify Inhibitors of T.Cruzi Replication: Hill Slope>
4

> <AID 2044: Luminescence Cell-Based/Microorganism Dose Confirmation HTS to Identify Inhibitors of T.Cruzi Replication: Number of Points>
12

> <AID 2044: Luminescence Cell-Based/Microorganism Dose Confirmation HTS to Identify Inhibitors of T.Cruzi Replication: Maximum Activity>
-94.9

> <AID 2044: Luminescence Cell-Based/Microorganism Dose Confirmation HTS to Identify Inhibitors of T.Cruzi Replication: T. cruzi Activity at 0.10uM (%)>
8

> <AID 2044: Luminescence Cell-Based/Microorganism Dose Confirmation HTS to Identify Inhibitors of T.Cruzi Replication: T. cruzi Activity at 0.19uM (%)>
9.8

> <AID 2044: Luminescence Cell-Based/Microorganism Dose Confirmation HTS to Identify Inhibitors of T.Cruzi Replication: T. cruzi Activity at 0.38uM (%)>
-5.2

> <AID 2044: Luminescence Cell-Based/Microorganism Dose Confirmation HTS to Identify Inhibitors of T.Cruzi Replication: T. cruzi Activity at 0.80uM (%)>
9.6

> <AID 2044: Luminescence Cell-Based/Microorganism Dose Confirmation HTS to Identify Inhibitors of T.Cruzi Replication: T. cruzi Activity at 1.60uM (%)>
-52.7

> <AID 2044: Luminescence Cell-Based/Microorganism Dose Confirmation HTS to Identify Inhibitors of T.Cruzi Replication: T. cruzi Activity at 3.00uM (%)>
-90.6

> <AID 2044: Luminescence Cell-Based/Microorganism Dose Confirmation HTS to Identify Inhibitors of T.Cruzi Replication: T. cruzi Activity at 6.00uM (%)>
-94.9

> <Active>
0

$$$$
856658
  SciTegic01171417512D

 29 32  0  0  1  0            999 V2000
    3.8942   -1.4964    0.0000 S   0  0
    1.3014    5.9981    0.0000 O   0  0
   -2.6111    0.7486    0.0000 N   0  0
    2.5929    0.7486    0.0000 N   0  0
    1.2964    2.9980    0.0000 N   0  0
    1.2964   -4.1981    0.0000 N   0  0
    0.0000    0.7486    0.0000 C   0  0
    0.0000   -0.7486    0.0000 C   0  0
    1.2964    1.4973    0.0000 C   0  0
    1.2964   -1.4973    0.0000 C   0  0
   -2.6111   -0.7486    0.0000 C   0  0
    2.5929   -0.7486    0.0000 C   0  0
   -1.2964   -1.4973    0.0000 C   0  0
   -1.2964    1.4973    0.0000 C   0  0
    1.2964   -2.9981    0.0000 C   0  0
   -3.6379   -0.1276    0.0000 C   0  0
   -2.5797   -1.9482    0.0000 C   0  0
   -0.0014    3.7503    0.0000 C   0  0
    2.5967    3.7460    0.0000 C   0  0
   -3.6486    1.3517    0.0000 C   0  0
    5.1929   -0.7441    0.0000 C   0  0
    0.0011    5.2503    0.0000 C   0  0
    2.5992    5.2460    0.0000 C   0  0
    6.4942   -1.4919    0.0000 C   0  0
    7.7933   -0.7419    0.0000 C   0  0
    6.4943   -2.9919    0.0000 C   0  0
    9.0923   -1.4919    0.0000 C   0  0
    7.7933   -3.7419    0.0000 C   0  0
    9.0923   -2.9919    0.0000 C   0  0
  1 12  1  0
  1 21  1  0
  2 22  1  0
  2 23  1  0
  3 11  1  0
  3 14  1  0
  3 20  1  0
  4  9  2  0
  4 12  1  0
  5  9  1  0
  5 18  1  0
  5 19  1  0
  6 15  3  0
  7  8  2  0
  7  9  1  0
  7 14  1  0
  8 10  1  0
  8 13  1  0
 10 12  2  0
 10 15  1  0
 11 13  1  0
 11 16  1  0
 11 17  1  0
 18 22  1  0
 19 23  1  0
 21 24  1  0
 24 25  2  0
 24 26  1  0
 25 27  1  0
 26 28  2  0
 27 29  2  0
 28 29  1  0
M  END
> <Name>
856658

> <Molecule Name>
856658

> <CDD Number>
CDD-261766

> <Synonyms>
CID 658010
MLS000071219
SMR000036065

> <AID 2044: Luminescence Cell-Based/Microorganism Dose Confirmation HTS to Identify Inhibitors of T.Cruzi Replication: PubChem Activity Score>
62

> <AID 2044: Luminescence Cell-Based/Microorganism Dose Confirmation HTS to Identify Inhibitors of T.Cruzi Replication: PubChem Activity Outcome>
Active

> <AID 2044: Luminescence Cell-Based/Microorganism Dose Confirmation HTS to Identify Inhibitors of T.Cruzi Replication: EC50 (uM)>
0.62

> <AID 2044: Luminescence Cell-Based/Microorganism Dose Confirmation HTS to Identify Inhibitors of T.Cruzi Replication: EC50 Standard Error (uM)>
1.082

> <AID 2044: Luminescence Cell-Based/Microorganism Dose Confirmation HTS to Identify Inhibitors of T.Cruzi Replication: S0 (%)>
0

> <AID 2044: Luminescence Cell-Based/Microorganism Dose Confirmation HTS to Identify Inhibitors of T.Cruzi Replication: Slnf (%)>
-100

> <AID 2044: Luminescence Cell-Based/Microorganism Dose Confirmation HTS to Identify Inhibitors of T.Cruzi Replication: Hill Slope>
1.79

> <AID 2044: Luminescence Cell-Based/Microorganism Dose Confirmation HTS to Identify Inhibitors of T.Cruzi Replication: Number of Points>
14

> <AID 2044: Luminescence Cell-Based/Microorganism Dose Confirmation HTS to Identify Inhibitors of T.Cruzi Replication: Maximum Activity>
-99

> <AID 2044: Luminescence Cell-Based/Microorganism Dose Confirmation HTS to Identify Inhibitors of T.Cruzi Replication: T. cruzi Activity at 0.10uM (%)>
0.9

> <AID 2044: Luminescence Cell-Based/Microorganism Dose Confirmation HTS to Identify Inhibitors of T.Cruzi Replication: T. cruzi Activity at 0.19uM (%)>
-7.6

> <AID 2044: Luminescence Cell-Based/Microorganism Dose Confirmation HTS to Identify Inhibitors of T.Cruzi Replication: T. cruzi Activity at 0.38uM (%)>
-32.6

> <AID 2044: Luminescence Cell-Based/Microorganism Dose Confirmation HTS to Identify Inhibitors of T.Cruzi Replication: T. cruzi Activity at 0.80uM (%)>
-63.2

> <AID 2044: Luminescence Cell-Based/Microorganism Dose Confirmation HTS to Identify Inhibitors of T.Cruzi Replication: T. cruzi Activity at 1.60uM (%)>
-79

> <AID 2044: Luminescence Cell-Based/Microorganism Dose Confirmation HTS to Identify Inhibitors of T.Cruzi Replication: T. cruzi Activity at 3.00uM (%)>
-96.3

> <AID 2044: Luminescence Cell-Based/Microorganism Dose Confirmation HTS to Identify Inhibitors of T.Cruzi Replication: T. cruzi Activity at 6.00uM (%)>
-99

> <Active>
1

$$$$
856745
  SciTegic01171417512D

 29 33  0  0  0  0            999 V2000
    3.0746    1.1530    0.0000 S   0  0
    2.6744    5.2174    0.0000 O   0  0
    0.6227   -6.5875    0.0000 O   0  0
    5.0886    8.4262    0.0000 O   0  0
    2.7557    8.2034    0.0000 O   0  0
    1.9399   -1.3543    0.0000 N   0  0
    0.6405   -3.5871    0.0000 N   0  0
    0.1466    3.2508    0.0000 N   0  0
    0.6405    0.8968    0.0000 C   0  0
    1.9399    0.1464    0.0000 C   0  0
   -0.6588    0.1464    0.0000 C   0  0
    0.9517    2.3608    0.0000 C   0  0
    2.4524    2.5256    0.0000 C   0  0
   -0.6588   -1.3543    0.0000 C   0  0
    0.6405   -2.0863    0.0000 C   0  0
    3.1953    3.8295    0.0000 C   0  0
   -1.9399    0.8968    0.0000 C   0  0
   -1.9399   -2.0863    0.0000 C   0  0
    4.6833    3.8555    0.0000 C   0  0
    3.8585    6.1382    0.0000 C   0  0
   -3.2576    0.1464    0.0000 C   0  0
    5.1001    5.2965    0.0000 C   0  0
   -3.2576   -1.3543    0.0000 C   0  0
   -0.6632   -4.3300    0.0000 C   0  0
    1.9348   -4.3451    0.0000 C   0  0
    3.8129    7.6357    0.0000 C   0  0
   -0.6719   -5.8300    0.0000 C   0  0
    1.9261   -5.8451    0.0000 C   0  0
    5.0521    9.6257    0.0000 C   0  0
  1 10  1  0
  1 13  1  0
  2 16  1  0
  2 20  1  0
  3 27  1  0
  3 28  1  0
  4 26  1  0
  4 29  1  0
  5 26  2  0
  6 10  2  0
  6 15  1  0
  7 15  1  0
  7 24  1  0
  7 25  1  0
  8 12  1  0
  9 10  1  0
  9 11  2  0
  9 12  1  0
 11 14  1  0
 11 17  1  0
 12 13  2  0
 13 16  1  0
 14 15  2  0
 14 18  1  0
 16 19  2  0
 17 21  1  0
 18 23  1  0
 19 22  1  0
 20 22  2  0
 20 26  1  0
 21 23  1  0
 24 27  1  0
 25 28  1  0
M  END
> <Name>
856745

> <Molecule Name>
856745

> <CDD Number>
CDD-177213

> <Synonyms>
CID 658104
MLS000069179
SMR000039036

> <AID 2044: Luminescence Cell-Based/Microorganism Dose Confirmation HTS to Identify Inhibitors of T.Cruzi Replication: PubChem Activity Score>
56

> <AID 2044: Luminescence Cell-Based/Microorganism Dose Confirmation HTS to Identify Inhibitors of T.Cruzi Replication: PubChem Activity Outcome>
Active

> <AID 2044: Luminescence Cell-Based/Microorganism Dose Confirmation HTS to Identify Inhibitors of T.Cruzi Replication: EC50 (uM)>
2.629

> <AID 2044: Luminescence Cell-Based/Microorganism Dose Confirmation HTS to Identify Inhibitors of T.Cruzi Replication: EC50 Standard Error (uM)>
1.084

> <AID 2044: Luminescence Cell-Based/Microorganism Dose Confirmation HTS to Identify Inhibitors of T.Cruzi Replication: S0 (%)>
4.1

> <AID 2044: Luminescence Cell-Based/Microorganism Dose Confirmation HTS to Identify Inhibitors of T.Cruzi Replication: Slnf (%)>
-100

> <AID 2044: Luminescence Cell-Based/Microorganism Dose Confirmation HTS to Identify Inhibitors of T.Cruzi Replication: Hill Slope>
2.36

> <AID 2044: Luminescence Cell-Based/Microorganism Dose Confirmation HTS to Identify Inhibitors of T.Cruzi Replication: Number of Points>
14

> <AID 2044: Luminescence Cell-Based/Microorganism Dose Confirmation HTS to Identify Inhibitors of T.Cruzi Replication: Maximum Activity>
-86.9

> <AID 2044: Luminescence Cell-Based/Microorganism Dose Confirmation HTS to Identify Inhibitors of T.Cruzi Replication: T. cruzi Activity at 0.10uM (%)>
1.5

> <AID 2044: Luminescence Cell-Based/Microorganism Dose Confirmation HTS to Identify Inhibitors of T.Cruzi Replication: T. cruzi Activity at 0.19uM (%)>
4.2

> <AID 2044: Luminescence Cell-Based/Microorganism Dose Confirmation HTS to Identify Inhibitors of T.Cruzi Replication: T. cruzi Activity at 0.38uM (%)>
6.4

> <AID 2044: Luminescence Cell-Based/Microorganism Dose Confirmation HTS to Identify Inhibitors of T.Cruzi Replication: T. cruzi Activity at 0.80uM (%)>
-3.5

> <AID 2044: Luminescence Cell-Based/Microorganism Dose Confirmation HTS to Identify Inhibitors of T.Cruzi Replication: T. cruzi Activity at 1.60uM (%)>
-20

> <AID 2044: Luminescence Cell-Based/Microorganism Dose Confirmation HTS to Identify Inhibitors of T.Cruzi Replication: T. cruzi Activity at 3.00uM (%)>
-56.3

> <AID 2044: Luminescence Cell-Based/Microorganism Dose Confirmation HTS to Identify Inhibitors of T.Cruzi Replication: T. cruzi Activity at 6.00uM (%)>
-86.9

> <Active>
0

$$$$
856760
  SciTegic01171417512D

 26 29  0  0  0  0            999 V2000
    3.7889    0.0269    0.0000 Br  0  0
    5.5974   -4.6579    0.0000 S   0  0
   -0.9991   -2.7132    0.0000 O   0  0
    7.4687   -6.5090    0.0000 O   0  0
   -3.3560    1.3452    0.0000 O   0  0
    1.7138   -1.2033    0.0000 N   0  0
   -1.0028    1.5132    0.0000 N   0  0
    1.7138    1.2033    0.0000 N   0  0
   -2.3155   -0.7475    0.0000 N   0  0
    5.1903   -7.2841    0.0000 N   0  0
    0.2917   -0.7475    0.0000 C   0  0
    0.2917    0.7475    0.0000 C   0  0
    2.5889    0.0182    0.0000 C   0  0
   -1.0028   -1.5132    0.0000 C   0  0
   -2.3155    0.7475    0.0000 C   0  0
    2.1855   -2.6254    0.0000 C   0  0
    7.4951   -8.0022    0.0000 C   0  0
    6.0798   -8.4836    0.0000 C   0  0
   -0.9991    2.7132    0.0000 C   0  0
    6.0699   -6.0824    0.0000 C   0  0
    3.6552   -2.9294    0.0000 C   0  0
    8.6370   -8.9810    0.0000 C   0  0
    5.7717   -9.9557    0.0000 C   0  0
    4.1277   -4.3539    0.0000 C   0  0
    8.3348  -10.4704    0.0000 C   0  0
    6.9194  -10.9519    0.0000 C   0  0
  1 13  1  0
  2 20  1  0
  2 24  1  0
  3 14  2  0
  4 17  1  0
  4 20  1  0
  5 15  2  0
  6 11  1  0
  6 13  1  0
  6 16  1  0
  7 12  1  0
  7 15  1  0
  7 19  1  0
  8 12  1  0
  8 13  2  0
  9 14  1  0
  9 15  1  0
 10 18  1  0
 10 20  2  0
 11 12  2  0
 11 14  1  0
 16 21  1  0
 17 18  1  0
 17 22  2  0
 18 23  2  0
 21 24  1  0
 22 25  1  0
 23 26  1  0
 25 26  2  0
M  END
> <Name>
856760

> <Molecule Name>
856760

> <CDD Number>
CDD-233752

> <Synonyms>
CID 658118
MLS000037472
SMR000036849

> <AID 2044: Luminescence Cell-Based/Microorganism Dose Confirmation HTS to Identify Inhibitors of T.Cruzi Replication: PubChem Activity Score>
59

> <AID 2044: Luminescence Cell-Based/Microorganism Dose Confirmation HTS to Identify Inhibitors of T.Cruzi Replication: PubChem Activity Outcome>
Active

> <AID 2044: Luminescence Cell-Based/Microorganism Dose Confirmation HTS to Identify Inhibitors of T.Cruzi Replication: EC50 (uM)>
1.322

> <AID 2044: Luminescence Cell-Based/Microorganism Dose Confirmation HTS to Identify Inhibitors of T.Cruzi Replication: EC50 Standard Error (uM)>
1.069

> <AID 2044: Luminescence Cell-Based/Microorganism Dose Confirmation HTS to Identify Inhibitors of T.Cruzi Replication: S0 (%)>
-11.5

> <AID 2044: Luminescence Cell-Based/Microorganism Dose Confirmation HTS to Identify Inhibitors of T.Cruzi Replication: Slnf (%)>
-97.8

> <AID 2044: Luminescence Cell-Based/Microorganism Dose Confirmation HTS to Identify Inhibitors of T.Cruzi Replication: Hill Slope>
4

> <AID 2044: Luminescence Cell-Based/Microorganism Dose Confirmation HTS to Identify Inhibitors of T.Cruzi Replication: Number of Points>
14

> <AID 2044: Luminescence Cell-Based/Microorganism Dose Confirmation HTS to Identify Inhibitors of T.Cruzi Replication: Maximum Activity>
-97.1

> <AID 2044: Luminescence Cell-Based/Microorganism Dose Confirmation HTS to Identify Inhibitors of T.Cruzi Replication: T. cruzi Activity at 0.10uM (%)>
-5

> <AID 2044: Luminescence Cell-Based/Microorganism Dose Confirmation HTS to Identify Inhibitors of T.Cruzi Replication: T. cruzi Activity at 0.19uM (%)>
-11.1

> <AID 2044: Luminescence Cell-Based/Microorganism Dose Confirmation HTS to Identify Inhibitors of T.Cruzi Replication: T. cruzi Activity at 0.38uM (%)>
-20.9

> <AID 2044: Luminescence Cell-Based/Microorganism Dose Confirmation HTS to Identify Inhibitors of T.Cruzi Replication: T. cruzi Activity at 0.75uM (%)>
-16.9

> <AID 2044: Luminescence Cell-Based/Microorganism Dose Confirmation HTS to Identify Inhibitors of T.Cruzi Replication: T. cruzi Activity at 1.50uM (%)>
-66.1

> <AID 2044: Luminescence Cell-Based/Microorganism Dose Confirmation HTS to Identify Inhibitors of T.Cruzi Replication: T. cruzi Activity at 3.00uM (%)>
-95.1

> <AID 2044: Luminescence Cell-Based/Microorganism Dose Confirmation HTS to Identify Inhibitors of T.Cruzi Replication: T. cruzi Activity at 6.00uM (%)>
-97.1

> <Active>
0

$$$$
856821
  SciTegic01171417512D

 22 22  0  0  0  0            999 V2000
    8.0974    0.5648    0.0000 Br  0  0
    4.4505    2.0415    0.0000 O   0  0
    1.7138    1.2033    0.0000 N   0  0
    1.7138   -1.2033    0.0000 N   0  0
    3.7889    0.0269    0.0000 N   0  0
    0.2917    0.7475    0.0000 C   0  0
    0.2917   -0.7475    0.0000 C   0  0
    2.5889    0.0182    0.0000 C   0  0
    2.1812    2.6271    0.0000 C   0  0
   -1.0028    1.5132    0.0000 C   0  0
   -1.0028   -1.5132    0.0000 C   0  0
    3.6500    2.9355    0.0000 C   0  0
    2.1855   -2.6254    0.0000 C   0  0
    4.1182    4.3614    0.0000 C   0  0
   -2.3155    0.7475    0.0000 C   0  0
   -2.3155   -0.7475    0.0000 C   0  0
    3.6552   -2.9294    0.0000 C   0  0
    5.2926    4.6080    0.0000 C   0  0
    4.4921    5.5017    0.0000 C   0  0
    3.3178    5.2555    0.0000 C   0  0
    4.1277   -4.3539    0.0000 C   0  0
    5.3028   -4.5970    0.0000 C   0  0
  2 12  2  0
  3  6  1  0
  3  8  1  0
  3  9  1  0
  4  7  1  0
  4  8  1  0
  4 13  1  0
  5  8  2  3
  6  7  1  0
  6 10  2  0
  7 11  2  0
  9 12  1  0
 10 15  1  0
 11 16  1  0
 12 14  1  0
 13 17  1  0
 14 18  1  0
 14 19  1  0
 14 20  1  0
 15 16  2  0
 17 21  1  0
 21 22  1  0
M  END
> <Name>
856821

> <Molecule Name>
856821

> <CDD Number>
CDD-1507930

> <Synonyms>
CID 6603487
MLS000038991
SMR000037301

> <AID 2044: Luminescence Cell-Based/Microorganism Dose Confirmation HTS to Identify Inhibitors of T.Cruzi Replication: PubChem Activity Score>
53

> <AID 2044: Luminescence Cell-Based/Microorganism Dose Confirmation HTS to Identify Inhibitors of T.Cruzi Replication: PubChem Activity Outcome>
Active

> <AID 2044: Luminescence Cell-Based/Microorganism Dose Confirmation HTS to Identify Inhibitors of T.Cruzi Replication: EC50 (uM)>
5.535

> <AID 2044: Luminescence Cell-Based/Microorganism Dose Confirmation HTS to Identify Inhibitors of T.Cruzi Replication: EC50 Standard Error (uM)>
1.282

> <AID 2044: Luminescence Cell-Based/Microorganism Dose Confirmation HTS to Identify Inhibitors of T.Cruzi Replication: S0 (%)>
-25

> <AID 2044: Luminescence Cell-Based/Microorganism Dose Confirmation HTS to Identify Inhibitors of T.Cruzi Replication: Slnf (%)>
-100

> <AID 2044: Luminescence Cell-Based/Microorganism Dose Confirmation HTS to Identify Inhibitors of T.Cruzi Replication: Hill Slope>
1.22

> <AID 2044: Luminescence Cell-Based/Microorganism Dose Confirmation HTS to Identify Inhibitors of T.Cruzi Replication: Number of Points>
12

> <AID 2044: Luminescence Cell-Based/Microorganism Dose Confirmation HTS to Identify Inhibitors of T.Cruzi Replication: Maximum Activity>
-66.8

> <AID 2044: Luminescence Cell-Based/Microorganism Dose Confirmation HTS to Identify Inhibitors of T.Cruzi Replication: T. cruzi Activity at 0.10uM (%)>
-34.2

> <AID 2044: Luminescence Cell-Based/Microorganism Dose Confirmation HTS to Identify Inhibitors of T.Cruzi Replication: T. cruzi Activity at 0.19uM (%)>
-22.6

> <AID 2044: Luminescence Cell-Based/Microorganism Dose Confirmation HTS to Identify Inhibitors of T.Cruzi Replication: T. cruzi Activity at 0.38uM (%)>
-23.7

> <AID 2044: Luminescence Cell-Based/Microorganism Dose Confirmation HTS to Identify Inhibitors of T.Cruzi Replication: T. cruzi Activity at 0.80uM (%)>
-30.9

> <AID 2044: Luminescence Cell-Based/Microorganism Dose Confirmation HTS to Identify Inhibitors of T.Cruzi Replication: T. cruzi Activity at 1.60uM (%)>
-39.7

> <AID 2044: Luminescence Cell-Based/Microorganism Dose Confirmation HTS to Identify Inhibitors of T.Cruzi Replication: T. cruzi Activity at 3.00uM (%)>
-47.2

> <AID 2044: Luminescence Cell-Based/Microorganism Dose Confirmation HTS to Identify Inhibitors of T.Cruzi Replication: T. cruzi Activity at 6.00uM (%)>
-66.8

> <Active>
0

$$$$
856951
  SciTegic01171417512D

 20 22  0  0  0  0            999 V2000
    1.3039    3.7494    0.0000 N   0  0
   -1.3039   -3.7494    0.0000 N   0  0
    3.6607    4.2349    0.0000 N   0  0
   -3.6607   -4.2349    0.0000 N   0  0
    0.0000    1.5000    0.0000 C   0  0
    0.0000   -1.5000    0.0000 C   0  0
   -1.2990    0.7500    0.0000 C   0  0
    1.2990   -0.7500    0.0000 C   0  0
    1.2990    0.7500    0.0000 C   0  0
   -1.2990   -0.7500    0.0000 C   0  0
    0.0031    3.0008    0.0000 C   0  0
   -0.0031   -3.0008    0.0000 C   0  0
    2.6531    3.1237    0.0000 C   0  0
    1.4469    5.2298    0.0000 C   0  0
   -2.6531   -3.1237    0.0000 C   0  0
   -1.4469   -5.2298    0.0000 C   0  0
   -2.3383    1.3500    0.0000 C   0  0
    2.3383   -1.3500    0.0000 C   0  0
    2.9152    5.5365    0.0000 C   0  0
   -2.9152   -5.5365    0.0000 C   0  0
  1 11  1  0
  1 13  1  0
  1 14  1  0
  2 12  1  0
  2 15  1  0
  2 16  1  0
  3 13  2  0
  3 19  1  0
  4 15  2  0
  4 20  1  0
  5  7  2  0
  5  9  1  0
  5 11  1  0
  6  8  1  0
  6 10  2  0
  6 12  1  0
  7 10  1  0
  7 17  1  0
  8  9  2  0
  8 18  1  0
 14 19  2  0
 16 20  2  0
M  END
> <Name>
856951

> <Molecule Name>
856951

> <CDD Number>
CDD-324546

> <Synonyms>
CID 658311
MLS000027662
SMR000036279

> <AID 2044: Luminescence Cell-Based/Microorganism Dose Confirmation HTS to Identify Inhibitors of T.Cruzi Replication: PubChem Activity Score>
56

> <AID 2044: Luminescence Cell-Based/Microorganism Dose Confirmation HTS to Identify Inhibitors of T.Cruzi Replication: PubChem Activity Outcome>
Active

> <AID 2044: Luminescence Cell-Based/Microorganism Dose Confirmation HTS to Identify Inhibitors of T.Cruzi Replication: EC50 (uM)>
2.452

> <AID 2044: Luminescence Cell-Based/Microorganism Dose Confirmation HTS to Identify Inhibitors of T.Cruzi Replication: EC50 Standard Error (uM)>
1.089

> <AID 2044: Luminescence Cell-Based/Microorganism Dose Confirmation HTS to Identify Inhibitors of T.Cruzi Replication: S0 (%)>
25

> <AID 2044: Luminescence Cell-Based/Microorganism Dose Confirmation HTS to Identify Inhibitors of T.Cruzi Replication: Slnf (%)>
-100

> <AID 2044: Luminescence Cell-Based/Microorganism Dose Confirmation HTS to Identify Inhibitors of T.Cruzi Replication: Hill Slope>
2.86

> <AID 2044: Luminescence Cell-Based/Microorganism Dose Confirmation HTS to Identify Inhibitors of T.Cruzi Replication: Number of Points>
13

> <AID 2044: Luminescence Cell-Based/Microorganism Dose Confirmation HTS to Identify Inhibitors of T.Cruzi Replication: Maximum Activity>
-84.8

> <AID 2044: Luminescence Cell-Based/Microorganism Dose Confirmation HTS to Identify Inhibitors of T.Cruzi Replication: T. cruzi Activity at 0.10uM (%)>
6.3

> <AID 2044: Luminescence Cell-Based/Microorganism Dose Confirmation HTS to Identify Inhibitors of T.Cruzi Replication: T. cruzi Activity at 0.19uM (%)>
37.1

> <AID 2044: Luminescence Cell-Based/Microorganism Dose Confirmation HTS to Identify Inhibitors of T.Cruzi Replication: T. cruzi Activity at 0.38uM (%)>
31.3

> <AID 2044: Luminescence Cell-Based/Microorganism Dose Confirmation HTS to Identify Inhibitors of T.Cruzi Replication: T. cruzi Activity at 0.80uM (%)>
14.4

> <AID 2044: Luminescence Cell-Based/Microorganism Dose Confirmation HTS to Identify Inhibitors of T.Cruzi Replication: T. cruzi Activity at 1.60uM (%)>
3.6

> <AID 2044: Luminescence Cell-Based/Microorganism Dose Confirmation HTS to Identify Inhibitors of T.Cruzi Replication: T. cruzi Activity at 3.00uM (%)>
-59.1

> <AID 2044: Luminescence Cell-Based/Microorganism Dose Confirmation HTS to Identify Inhibitors of T.Cruzi Replication: T. cruzi Activity at 6.00uM (%)>
-84.8

> <Active>
0

$$$$
857166
  SciTegic01171417512D

 21 23  0  0  0  0            999 V2000
    8.6000    2.3624    0.0000 Cl  0  0
    1.2126    0.4289    0.0000 O   0  0
    0.6004    3.2262    0.0000 N   0  0
   -2.1657    4.3879    0.0000 N   0  0
    3.5459    0.5703    0.0000 C   0  0
    2.1694    1.1531    0.0000 C   0  0
    2.5789   -0.5703    0.0000 C   0  0
    5.0089    0.0248    0.0000 C   0  0
    3.5459    2.2565    0.0000 C   0  0
    3.7195    0.0000    0.0000 C   0  0
    4.8106    2.8516    0.0000 C   0  0
    6.1000    0.5703    0.0000 C   0  0
    3.7195    1.5374    0.0000 C   0  0
    6.1000    2.2565    0.0000 C   0  0
    5.1825   -0.5703    0.0000 C   0  0
    1.9829    2.6423    0.0000 C   0  0
    0.4118    4.7144    0.0000 C   0  0
   -0.5942    2.3190    0.0000 C   0  0
   -0.9712    5.2952    0.0000 C   0  0
   -1.9772    2.8998    0.0000 C   0  0
   -3.2721    4.8526    0.0000 C   0  0
  2  6  2  0
  3 16  1  0
  3 17  1  0
  3 18  1  0
  4 19  1  0
  4 20  1  0
  4 21  1  0
  5  6  1  0
  5  7  1  0
  5  8  1  0
  5  9  1  0
  6 16  1  0
  7 10  1  0
  8 12  1  0
  9 11  1  0
 10 13  1  0
 10 15  1  0
 11 13  1  0
 11 14  1  0
 12 14  1  0
 12 15  1  0
 17 19  1  0
 18 20  1  0
M  END
> <Name>
857166

> <Molecule Name>
857166

> <CDD Number>
CDD-1507940

> <Synonyms>
CID 6602730
MLS000039112
SMR000039608

> <AID 2044: Luminescence Cell-Based/Microorganism Dose Confirmation HTS to Identify Inhibitors of T.Cruzi Replication: PubChem Activity Score>
66

> <AID 2044: Luminescence Cell-Based/Microorganism Dose Confirmation HTS to Identify Inhibitors of T.Cruzi Replication: PubChem Activity Outcome>
Active

> <AID 2044: Luminescence Cell-Based/Microorganism Dose Confirmation HTS to Identify Inhibitors of T.Cruzi Replication: EC50 (uM)>
0.225

> <AID 2044: Luminescence Cell-Based/Microorganism Dose Confirmation HTS to Identify Inhibitors of T.Cruzi Replication: EC50 Standard Error (uM)>
1.206

> <AID 2044: Luminescence Cell-Based/Microorganism Dose Confirmation HTS to Identify Inhibitors of T.Cruzi Replication: S0 (%)>
0

> <AID 2044: Luminescence Cell-Based/Microorganism Dose Confirmation HTS to Identify Inhibitors of T.Cruzi Replication: Slnf (%)>
-103

> <AID 2044: Luminescence Cell-Based/Microorganism Dose Confirmation HTS to Identify Inhibitors of T.Cruzi Replication: Hill Slope>
1.04

> <AID 2044: Luminescence Cell-Based/Microorganism Dose Confirmation HTS to Identify Inhibitors of T.Cruzi Replication: Number of Points>
12

> <AID 2044: Luminescence Cell-Based/Microorganism Dose Confirmation HTS to Identify Inhibitors of T.Cruzi Replication: Maximum Activity>
-96.3

> <AID 2044: Luminescence Cell-Based/Microorganism Dose Confirmation HTS to Identify Inhibitors of T.Cruzi Replication: T. cruzi Activity at 0.10uM (%)>
-29.1

> <AID 2044: Luminescence Cell-Based/Microorganism Dose Confirmation HTS to Identify Inhibitors of T.Cruzi Replication: T. cruzi Activity at 0.19uM (%)>
-52.3

> <AID 2044: Luminescence Cell-Based/Microorganism Dose Confirmation HTS to Identify Inhibitors of T.Cruzi Replication: T. cruzi Activity at 0.38uM (%)>
-60.9

> <AID 2044: Luminescence Cell-Based/Microorganism Dose Confirmation HTS to Identify Inhibitors of T.Cruzi Replication: T. cruzi Activity at 0.80uM (%)>
-83.1

> <AID 2044: Luminescence Cell-Based/Microorganism Dose Confirmation HTS to Identify Inhibitors of T.Cruzi Replication: T. cruzi Activity at 1.60uM (%)>
-90.9

> <AID 2044: Luminescence Cell-Based/Microorganism Dose Confirmation HTS to Identify Inhibitors of T.Cruzi Replication: T. cruzi Activity at 3.00uM (%)>
-96.3

> <Active>
1

$$$$
857246
  SciTegic01171417512D

 27 29  0  0  1  0            999 V2000
   -2.6111    0.7486    0.0000 N   0  0
   -1.2907    2.9981    0.0000 N   0  0
    2.5929    0.7486    0.0000 N   0  0
   -3.9122   -1.4966    0.0000 N   0  0
   -1.2805   -4.1981    0.0000 N   0  0
    0.0000    0.7486    0.0000 C   0  0
    0.0000   -0.7486    0.0000 C   0  0
   -1.2964    1.4973    0.0000 C   0  0
   -1.2964   -1.4973    0.0000 C   0  0
   -2.6111   -0.7486    0.0000 C   0  0
    1.2964    1.4973    0.0000 C   0  0
    1.2964   -1.4973    0.0000 C   0  0
    2.5929   -0.7486    0.0000 C   0  0
   -1.2876   -2.9981    0.0000 C   0  0
   -2.5870    3.7544    0.0000 C   0  0
    0.0107    3.7458    0.0000 C   0  0
    3.8911    1.5017    0.0000 C   0  0
   -5.2109   -0.7445    0.0000 C   0  0
   -6.5121   -1.4924    0.0000 C   0  0
   -2.5824    4.9544    0.0000 C   0  0
    0.0140    4.9458    0.0000 C   0  0
   -7.8113   -0.7426    0.0000 C   0  0
   -6.5121   -2.9924    0.0000 C   0  0
    3.8894    2.7017    0.0000 C   0  0
   -9.1103   -1.4927    0.0000 C   0  0
   -7.8110   -3.7426    0.0000 C   0  0
   -9.1101   -2.9927    0.0000 C   0  0
  1  8  2  0
  1 10  1  0
  2  8  1  0
  2 15  1  0
  2 16  1  0
  3 11  1  0
  3 13  1  0
  3 17  1  0
  4 10  1  0
  4 18  1  0
  5 14  3  0
  6  7  2  0
  6  8  1  0
  6 11  1  0
  7  9  1  0
  7 12  1  0
  9 10  2  0
  9 14  1  0
 12 13  1  0
 15 20  1  0
 16 21  1  0
 17 24  1  0
 18 19  1  0
 19 22  2  0
 19 23  1  0
 22 25  1  0
 23 26  2  0
 25 27  2  0
 26 27  1  0
M  END
> <Name>
857246

> <Molecule Name>
857246

> <CDD Number>
CDD-261598

> <Synonyms>
CID 630595
MLS000071252
SMR000039551

> <AID 2044: Luminescence Cell-Based/Microorganism Dose Confirmation HTS to Identify Inhibitors of T.Cruzi Replication: PubChem Activity Score>
64

> <AID 2044: Luminescence Cell-Based/Microorganism Dose Confirmation HTS to Identify Inhibitors of T.Cruzi Replication: PubChem Activity Outcome>
Active

> <AID 2044: Luminescence Cell-Based/Microorganism Dose Confirmation HTS to Identify Inhibitors of T.Cruzi Replication: EC50 (uM)>
0.426

> <AID 2044: Luminescence Cell-Based/Microorganism Dose Confirmation HTS to Identify Inhibitors of T.Cruzi Replication: EC50 Standard Error (uM)>
1.098

> <AID 2044: Luminescence Cell-Based/Microorganism Dose Confirmation HTS to Identify Inhibitors of T.Cruzi Replication: S0 (%)>
-14.5

> <AID 2044: Luminescence Cell-Based/Microorganism Dose Confirmation HTS to Identify Inhibitors of T.Cruzi Replication: Slnf (%)>
-100

> <AID 2044: Luminescence Cell-Based/Microorganism Dose Confirmation HTS to Identify Inhibitors of T.Cruzi Replication: Hill Slope>
3.59

> <AID 2044: Luminescence Cell-Based/Microorganism Dose Confirmation HTS to Identify Inhibitors of T.Cruzi Replication: Number of Points>
12

> <AID 2044: Luminescence Cell-Based/Microorganism Dose Confirmation HTS to Identify Inhibitors of T.Cruzi Replication: Maximum Activity>
-99.7

> <AID 2044: Luminescence Cell-Based/Microorganism Dose Confirmation HTS to Identify Inhibitors of T.Cruzi Replication: T. cruzi Activity at 0.10uM (%)>
-16

> <AID 2044: Luminescence Cell-Based/Microorganism Dose Confirmation HTS to Identify Inhibitors of T.Cruzi Replication: T. cruzi Activity at 0.19uM (%)>
-18.1

> <AID 2044: Luminescence Cell-Based/Microorganism Dose Confirmation HTS to Identify Inhibitors of T.Cruzi Replication: T. cruzi Activity at 0.38uM (%)>
-48.7

> <AID 2044: Luminescence Cell-Based/Microorganism Dose Confirmation HTS to Identify Inhibitors of T.Cruzi Replication: T. cruzi Activity at 0.75uM (%)>
-91.1

> <AID 2044: Luminescence Cell-Based/Microorganism Dose Confirmation HTS to Identify Inhibitors of T.Cruzi Replication: T. cruzi Activity at 1.50uM (%)>
-91.3

> <AID 2044: Luminescence Cell-Based/Microorganism Dose Confirmation HTS to Identify Inhibitors of T.Cruzi Replication: T. cruzi Activity at 3.00uM (%)>
-99.7

> <Active>
1

$$$$
857260
  SciTegic01171417512D

 27 30  0  0  1  0            999 V2000
    2.5929    0.7486    0.0000 N   0  0
    3.8926   -1.4990    0.0000 N   0  0
   -2.6111    0.7486    0.0000 N   0  0
    1.2995    2.9981    0.0000 N   0  0
    1.2964   -4.1981    0.0000 N   0  0
    0.0000   -0.7486    0.0000 C   0  0
    0.0000    0.7486    0.0000 C   0  0
    1.2964   -1.4973    0.0000 C   0  0
    2.5929   -0.7486    0.0000 C   0  0
    1.2964    1.4973    0.0000 C   0  0
   -1.2964    1.4973    0.0000 C   0  0
   -1.2964   -1.4973    0.0000 C   0  0
    1.2964   -2.9981    0.0000 C   0  0
   -2.6111   -0.7486    0.0000 C   0  0
    3.8951   -2.9990    0.0000 C   0  0
    5.1905   -0.7469    0.0000 C   0  0
    2.6003    3.7467    0.0000 C   0  0
    5.1953   -3.7469    0.0000 C   0  0
    6.4907   -1.4949    0.0000 C   0  0
    2.6034    5.2475    0.0000 C   0  0
   -3.6486    1.3517    0.0000 C   0  0
    6.4931   -2.9949    0.0000 C   0  0
    3.9025    5.9976    0.0000 C   0  0
    1.3044    5.9976    0.0000 C   0  0
    3.9025    7.4976    0.0000 C   0  0
    1.3044    7.4976    0.0000 C   0  0
    2.6035    8.2476    0.0000 C   0  0
  1  9  1  0
  1 10  2  0
  2  9  1  0
  2 15  1  0
  2 16  1  0
  3 11  1  0
  3 14  1  0
  3 21  1  0
  4 10  1  0
  4 17  1  0
  5 13  3  0
  6  7  2  0
  6  8  1  0
  6 12  1  0
  7 10  1  0
  7 11  1  0
  8  9  2  0
  8 13  1  0
 12 14  1  0
 15 18  1  0
 16 19  1  0
 17 20  1  0
 18 22  1  0
 19 22  1  0
 20 23  2  0
 20 24  1  0
 23 25  1  0
 24 26  2  0
 25 27  2  0
 26 27  1  0
M  END
> <Name>
857260

> <Molecule Name>
857260

> <CDD Number>
CDD-147904

> <Synonyms>
CID 658604
MLS000071265
SMR000039514

> <AID 2044: Luminescence Cell-Based/Microorganism Dose Confirmation HTS to Identify Inhibitors of T.Cruzi Replication: PubChem Activity Score>
62

> <AID 2044: Luminescence Cell-Based/Microorganism Dose Confirmation HTS to Identify Inhibitors of T.Cruzi Replication: PubChem Activity Outcome>
Active

> <AID 2044: Luminescence Cell-Based/Microorganism Dose Confirmation HTS to Identify Inhibitors of T.Cruzi Replication: EC50 (uM)>
0.639

> <AID 2044: Luminescence Cell-Based/Microorganism Dose Confirmation HTS to Identify Inhibitors of T.Cruzi Replication: EC50 Standard Error (uM)>
1.162

> <AID 2044: Luminescence Cell-Based/Microorganism Dose Confirmation HTS to Identify Inhibitors of T.Cruzi Replication: S0 (%)>
-16.7

> <AID 2044: Luminescence Cell-Based/Microorganism Dose Confirmation HTS to Identify Inhibitors of T.Cruzi Replication: Slnf (%)>
-99.4

> <AID 2044: Luminescence Cell-Based/Microorganism Dose Confirmation HTS to Identify Inhibitors of T.Cruzi Replication: Hill Slope>
1.56

> <AID 2044: Luminescence Cell-Based/Microorganism Dose Confirmation HTS to Identify Inhibitors of T.Cruzi Replication: Number of Points>
13

> <AID 2044: Luminescence Cell-Based/Microorganism Dose Confirmation HTS to Identify Inhibitors of T.Cruzi Replication: Maximum Activity>
-100.6

> <AID 2044: Luminescence Cell-Based/Microorganism Dose Confirmation HTS to Identify Inhibitors of T.Cruzi Replication: T. cruzi Activity at 0.10uM (%)>
-22.9

> <AID 2044: Luminescence Cell-Based/Microorganism Dose Confirmation HTS to Identify Inhibitors of T.Cruzi Replication: T. cruzi Activity at 0.19uM (%)>
-24.8

> <AID 2044: Luminescence Cell-Based/Microorganism Dose Confirmation HTS to Identify Inhibitors of T.Cruzi Replication: T. cruzi Activity at 0.38uM (%)>
-43.6

> <AID 2044: Luminescence Cell-Based/Microorganism Dose Confirmation HTS to Identify Inhibitors of T.Cruzi Replication: T. cruzi Activity at 0.75uM (%)>
-63.5

> <AID 2044: Luminescence Cell-Based/Microorganism Dose Confirmation HTS to Identify Inhibitors of T.Cruzi Replication: T. cruzi Activity at 1.50uM (%)>
-82.4

> <AID 2044: Luminescence Cell-Based/Microorganism Dose Confirmation HTS to Identify Inhibitors of T.Cruzi Replication: T. cruzi Activity at 3.00uM (%)>
-90.2

> <AID 2044: Luminescence Cell-Based/Microorganism Dose Confirmation HTS to Identify Inhibitors of T.Cruzi Replication: T. cruzi Activity at 6.00uM (%)>
-100.6

> <Active>
1

$$$$
857270
  SciTegic01171417512D

 13 14  0  0  0  0            999 V2000
    1.2964   -2.6973    0.0000 O   0  0
   -2.3272    3.6028    0.0000 O   0  0
   -1.2964   -1.4973    0.0000 N   0  0
    0.0000    0.7486    0.0000 C   0  0
    0.0000   -0.7486    0.0000 C   0  0
   -1.2964    1.4973    0.0000 C   0  0
    1.2964   -1.4973    0.0000 C   0  0
    1.2964    1.4973    0.0000 C   0  0
   -2.6111    0.7486    0.0000 C   0  0
    2.5929   -0.7486    0.0000 C   0  0
   -2.6111   -0.7486    0.0000 C   0  0
    2.5929    0.7486    0.0000 C   0  0
   -1.2907    2.9981    0.0000 C   0  0
  1  7  1  0
  2 13  1  0
  3  5  1  0
  3 11  2  0
  4  5  1  0
  4  6  1  0
  4  8  2  0
  5  7  2  0
  6  9  2  0
  6 13  1  0
  7 10  1  0
  8 12  1  0
  9 11  1  0
 10 12  2  0
M  END
> <Name>
857270

> <Molecule Name>
857270

> <CDD Number>
CDD-337307

> <Synonyms>
CID 658612
MLS000080777
SMR000039489

> <AID 2044: Luminescence Cell-Based/Microorganism Dose Confirmation HTS to Identify Inhibitors of T.Cruzi Replication: PubChem Activity Score>
55

> <AID 2044: Luminescence Cell-Based/Microorganism Dose Confirmation HTS to Identify Inhibitors of T.Cruzi Replication: PubChem Activity Outcome>
Active

> <AID 2044: Luminescence Cell-Based/Microorganism Dose Confirmation HTS to Identify Inhibitors of T.Cruzi Replication: EC50 (uM)>
3.358

> <AID 2044: Luminescence Cell-Based/Microorganism Dose Confirmation HTS to Identify Inhibitors of T.Cruzi Replication: EC50 Standard Error (uM)>
1.139

> <AID 2044: Luminescence Cell-Based/Microorganism Dose Confirmation HTS to Identify Inhibitors of T.Cruzi Replication: S0 (%)>
19

> <AID 2044: Luminescence Cell-Based/Microorganism Dose Confirmation HTS to Identify Inhibitors of T.Cruzi Replication: Slnf (%)>
-100

> <AID 2044: Luminescence Cell-Based/Microorganism Dose Confirmation HTS to Identify Inhibitors of T.Cruzi Replication: Hill Slope>
4

> <AID 2044: Luminescence Cell-Based/Microorganism Dose Confirmation HTS to Identify Inhibitors of T.Cruzi Replication: Number of Points>
10

> <AID 2044: Luminescence Cell-Based/Microorganism Dose Confirmation HTS to Identify Inhibitors of T.Cruzi Replication: Maximum Activity>
30

> <AID 2044: Luminescence Cell-Based/Microorganism Dose Confirmation HTS to Identify Inhibitors of T.Cruzi Replication: T. cruzi Activity at 0.10uM (%)>
12.6

> <AID 2044: Luminescence Cell-Based/Microorganism Dose Confirmation HTS to Identify Inhibitors of T.Cruzi Replication: T. cruzi Activity at 0.19uM (%)>
11.4

> <AID 2044: Luminescence Cell-Based/Microorganism Dose Confirmation HTS to Identify Inhibitors of T.Cruzi Replication: T. cruzi Activity at 0.38uM (%)>
30

> <AID 2044: Luminescence Cell-Based/Microorganism Dose Confirmation HTS to Identify Inhibitors of T.Cruzi Replication: T. cruzi Activity at 0.80uM (%)>
22.7

> <AID 2044: Luminescence Cell-Based/Microorganism Dose Confirmation HTS to Identify Inhibitors of T.Cruzi Replication: T. cruzi Activity at 1.60uM (%)>
18.9

> <AID 2044: Luminescence Cell-Based/Microorganism Dose Confirmation HTS to Identify Inhibitors of T.Cruzi Replication: T. cruzi Activity at 3.00uM (%)>
-29.2

> <Active>
0

$$$$
857333
  SciTegic01171417512D

 27 30  0  0  1  0            999 V2000
   -6.9794    3.4721    0.0000 O   0  0
   -4.6615    3.1257    0.0000 O   0  0
   -3.6288    3.1588    0.0000 O   0  0
   -6.2134    6.4964    0.0000 N   0  0
   -2.5812    5.2552    0.0000 N   0  0
   -1.2964    1.4973    0.0000 N   0  0
   -3.8775    6.0115    0.0000 C   0  0
   -4.0116    7.4864    0.0000 C   0  0
   -5.2339    5.3960    0.0000 C   0  0
   -5.4746    7.7942    0.0000 C   0  0
   -5.5506    3.9316    0.0000 C   0  0
   -2.9957    8.5955    0.0000 C   0  0
   -5.9574    9.2186    0.0000 C   0  0
   -2.5870    3.7544    0.0000 C   0  0
    0.0000    0.7486    0.0000 C   0  0
    0.0000   -0.7486    0.0000 C   0  0
   -1.2907    2.9981    0.0000 C   0  0
   -3.4748   10.0377    0.0000 C   0  0
   -4.9378   10.3455    0.0000 C   0  0
   -2.6111    0.7486    0.0000 C   0  0
    1.2964    1.4973    0.0000 C   0  0
   -1.2964   -1.4973    0.0000 C   0  0
    1.2964   -1.4973    0.0000 C   0  0
   -2.6111   -0.7486    0.0000 C   0  0
    2.5929    0.7486    0.0000 C   0  0
    2.5929   -0.7486    0.0000 C   0  0
   -7.2332    2.2992    0.0000 C   0  0
  1 11  1  0
  1 27  1  0
  2 11  2  0
  3 14  2  0
  4  9  1  0
  4 10  1  0
  5  7  1  0
  5 14  1  0
  6 15  1  0
  6 17  1  0
  6 20  1  0
  7  8  1  0
  7  9  2  0
  8 10  1  0
  8 12  2  0
  9 11  1  0
 10 13  2  0
 12 18  1  0
 13 19  1  0
 14 17  1  0
 15 16  1  0
 15 21  2  0
 16 22  1  0
 16 23  2  0
 18 19  2  0
 20 24  1  0
 21 25  1  0
 22 24  1  0
 23 26  1  0
 25 26  2  0
M  END
> <Name>
857333

> <Molecule Name>
857333

> <CDD Number>
CDD-233010

> <Synonyms>
CID 658682
MLS000037369
SMR000039746

> <AID 2044: Luminescence Cell-Based/Microorganism Dose Confirmation HTS to Identify Inhibitors of T.Cruzi Replication: PubChem Activity Score>
61

> <AID 2044: Luminescence Cell-Based/Microorganism Dose Confirmation HTS to Identify Inhibitors of T.Cruzi Replication: PubChem Activity Outcome>
Active

> <AID 2044: Luminescence Cell-Based/Microorganism Dose Confirmation HTS to Identify Inhibitors of T.Cruzi Replication: EC50 (uM)>
0.89

> <AID 2044: Luminescence Cell-Based/Microorganism Dose Confirmation HTS to Identify Inhibitors of T.Cruzi Replication: EC50 Standard Error (uM)>
1.079

> <AID 2044: Luminescence Cell-Based/Microorganism Dose Confirmation HTS to Identify Inhibitors of T.Cruzi Replication: S0 (%)>
0

> <AID 2044: Luminescence Cell-Based/Microorganism Dose Confirmation HTS to Identify Inhibitors of T.Cruzi Replication: Slnf (%)>
-94.6

> <AID 2044: Luminescence Cell-Based/Microorganism Dose Confirmation HTS to Identify Inhibitors of T.Cruzi Replication: Hill Slope>
4

> <AID 2044: Luminescence Cell-Based/Microorganism Dose Confirmation HTS to Identify Inhibitors of T.Cruzi Replication: Number of Points>
13

> <AID 2044: Luminescence Cell-Based/Microorganism Dose Confirmation HTS to Identify Inhibitors of T.Cruzi Replication: Maximum Activity>
-93.9

> <AID 2044: Luminescence Cell-Based/Microorganism Dose Confirmation HTS to Identify Inhibitors of T.Cruzi Replication: T. cruzi Activity at 0.10uM (%)>
6.4

> <AID 2044: Luminescence Cell-Based/Microorganism Dose Confirmation HTS to Identify Inhibitors of T.Cruzi Replication: T. cruzi Activity at 0.19uM (%)>
2.1

> <AID 2044: Luminescence Cell-Based/Microorganism Dose Confirmation HTS to Identify Inhibitors of T.Cruzi Replication: T. cruzi Activity at 0.38uM (%)>
-6.8

> <AID 2044: Luminescence Cell-Based/Microorganism Dose Confirmation HTS to Identify Inhibitors of T.Cruzi Replication: T. cruzi Activity at 0.75uM (%)>
-30.4

> <AID 2044: Luminescence Cell-Based/Microorganism Dose Confirmation HTS to Identify Inhibitors of T.Cruzi Replication: T. cruzi Activity at 1.50uM (%)>
-85.7

> <AID 2044: Luminescence Cell-Based/Microorganism Dose Confirmation HTS to Identify Inhibitors of T.Cruzi Replication: T. cruzi Activity at 3.00uM (%)>
-93.2

> <AID 2044: Luminescence Cell-Based/Microorganism Dose Confirmation HTS to Identify Inhibitors of T.Cruzi Replication: T. cruzi Activity at 6.00uM (%)>
-93.9

> <Active>
1

$$$$
857434
  SciTegic01171417512D

 16 17  0  0  0  0            999 V2000
   -1.2928   -2.6973    0.0000 O   0  0
   -6.2513   -1.3425    0.0000 O   0  0
   -2.6111   -0.7486    0.0000 N   0  0
   -2.6111    0.7486    0.0000 N   0  0
   -5.2090    0.4555    0.0000 N   0  0
    0.0000   -0.7486    0.0000 C   0  0
    0.0000    0.7486    0.0000 C   0  0
   -1.2964   -1.4973    0.0000 C   0  0
   -1.2964    1.4973    0.0000 C   0  0
    1.2964   -1.4973    0.0000 C   0  0
    1.2964    1.4973    0.0000 C   0  0
   -3.9122   -1.4966    0.0000 C   0  0
    2.5929   -0.7486    0.0000 C   0  0
    2.5929    0.7486    0.0000 C   0  0
   -5.2109   -0.7445    0.0000 C   0  0
   -1.2928    2.6973    0.0000 C   0  0
  1  8  2  0
  2 15  2  0
  3  4  1  0
  3  8  1  0
  3 12  1  0
  4  9  2  0
  5 15  1  0
  6  7  1  0
  6  8  1  0
  6 10  2  0
  7  9  1  0
  7 11  2  0
  9 16  1  0
 10 13  1  0
 11 14  1  0
 12 15  1  0
 13 14  2  0
M  END
> <Name>
857434

> <Molecule Name>
857434

> <CDD Number>
CDD-159742

> <Synonyms>
CID 658785
MLS000027683
SMR000037117

> <AID 2044: Luminescence Cell-Based/Microorganism Dose Confirmation HTS to Identify Inhibitors of T.Cruzi Replication: PubChem Activity Score>
60

> <AID 2044: Luminescence Cell-Based/Microorganism Dose Confirmation HTS to Identify Inhibitors of T.Cruzi Replication: PubChem Activity Outcome>
Active

> <AID 2044: Luminescence Cell-Based/Microorganism Dose Confirmation HTS to Identify Inhibitors of T.Cruzi Replication: EC50 (uM)>
0.903

> <AID 2044: Luminescence Cell-Based/Microorganism Dose Confirmation HTS to Identify Inhibitors of T.Cruzi Replication: EC50 Standard Error (uM)>
1.128

> <AID 2044: Luminescence Cell-Based/Microorganism Dose Confirmation HTS to Identify Inhibitors of T.Cruzi Replication: S0 (%)>
-11.9

> <AID 2044: Luminescence Cell-Based/Microorganism Dose Confirmation HTS to Identify Inhibitors of T.Cruzi Replication: Slnf (%)>
-100

> <AID 2044: Luminescence Cell-Based/Microorganism Dose Confirmation HTS to Identify Inhibitors of T.Cruzi Replication: Hill Slope>
1.75

> <AID 2044: Luminescence Cell-Based/Microorganism Dose Confirmation HTS to Identify Inhibitors of T.Cruzi Replication: Number of Points>
11

> <AID 2044: Luminescence Cell-Based/Microorganism Dose Confirmation HTS to Identify Inhibitors of T.Cruzi Replication: Maximum Activity>
-91.5

> <AID 2044: Luminescence Cell-Based/Microorganism Dose Confirmation HTS to Identify Inhibitors of T.Cruzi Replication: T. cruzi Activity at 0.10uM (%)>
-15.6

> <AID 2044: Luminescence Cell-Based/Microorganism Dose Confirmation HTS to Identify Inhibitors of T.Cruzi Replication: T. cruzi Activity at 0.19uM (%)>
-16.6

> <AID 2044: Luminescence Cell-Based/Microorganism Dose Confirmation HTS to Identify Inhibitors of T.Cruzi Replication: T. cruzi Activity at 0.38uM (%)>
-21.3

> <AID 2044: Luminescence Cell-Based/Microorganism Dose Confirmation HTS to Identify Inhibitors of T.Cruzi Replication: T. cruzi Activity at 0.75uM (%)>
-53.2

> <AID 2044: Luminescence Cell-Based/Microorganism Dose Confirmation HTS to Identify Inhibitors of T.Cruzi Replication: T. cruzi Activity at 1.50uM (%)>
-71

> <AID 2044: Luminescence Cell-Based/Microorganism Dose Confirmation HTS to Identify Inhibitors of T.Cruzi Replication: T. cruzi Activity at 3.00uM (%)>
-91.5

> <Active>
1

$$$$
857493
  SciTegic01171417512D

 30 33  0  0  0  0            999 V2000
    3.8942    1.4964    0.0000 S   0  0
   -2.6111   -0.7486    0.0000 O   0  0
    1.2915   -5.9981    0.0000 O   0  0
    7.7928    0.7396    0.0000 O   0  0
    2.5929   -0.7486    0.0000 N   0  0
    1.2964   -2.9980    0.0000 N   0  0
    1.2964    4.1981    0.0000 N   0  0
    0.0000    0.7486    0.0000 C   0  0
    0.0000   -0.7486    0.0000 C   0  0
    1.2964   -1.4973    0.0000 C   0  0
    1.2964    1.4973    0.0000 C   0  0
    2.5929    0.7486    0.0000 C   0  0
   -2.6111    0.7486    0.0000 C   0  0
   -1.2964    1.4973    0.0000 C   0  0
   -1.2964   -1.4973    0.0000 C   0  0
    1.2964    2.9981    0.0000 C   0  0
    2.5942   -3.7503    0.0000 C   0  0
   -0.0038   -3.7460    0.0000 C   0  0
   -3.6379    0.1276    0.0000 C   0  0
   -2.5797    1.9482    0.0000 C   0  0
    5.1929    0.7441    0.0000 C   0  0
    2.5918   -5.2503    0.0000 C   0  0
   -0.0063   -5.2460    0.0000 C   0  0
    6.4942    1.4919    0.0000 C   0  0
    9.0941    1.4873    0.0000 C   0  0
   10.3932    0.7374    0.0000 C   0  0
    9.0942    2.9874    0.0000 C   0  0
   11.6923    1.4873    0.0000 C   0  0
   10.3933    3.7374    0.0000 C   0  0
   11.6923    2.9873    0.0000 C   0  0
  1 12  1  0
  1 21  1  0
  2 13  1  0
  2 15  1  0
  3 22  1  0
  3 23  1  0
  4 24  1  0
  4 25  1  0
  5 10  2  0
  5 12  1  0
  6 10  1  0
  6 17  1  0
  6 18  1  0
  7 16  3  0
  8  9  2  0
  8 11  1  0
  8 14  1  0
  9 10  1  0
  9 15  1  0
 11 12  2  0
 11 16  1  0
 13 14  1  0
 13 19  1  0
 13 20  1  0
 17 22  1  0
 18 23  1  0
 21 24  1  0
 25 26  2  0
 25 27  1  0
 26 28  1  0
 27 29  2  0
 28 30  2  0
 29 30  1  0
M  END
> <Name>
857493

> <Molecule Name>
857493

> <CDD Number>
CDD-339784

> <Synonyms>
CID 658842
MLS000030478
SMR000039806

> <AID 2044: Luminescence Cell-Based/Microorganism Dose Confirmation HTS to Identify Inhibitors of T.Cruzi Replication: PubChem Activity Score>
58

> <AID 2044: Luminescence Cell-Based/Microorganism Dose Confirmation HTS to Identify Inhibitors of T.Cruzi Replication: PubChem Activity Outcome>
Active

> <AID 2044: Luminescence Cell-Based/Microorganism Dose Confirmation HTS to Identify Inhibitors of T.Cruzi Replication: EC50 (uM)>
1.485

> <AID 2044: Luminescence Cell-Based/Microorganism Dose Confirmation HTS to Identify Inhibitors of T.Cruzi Replication: EC50 Standard Error (uM)>
1.136

> <AID 2044: Luminescence Cell-Based/Microorganism Dose Confirmation HTS to Identify Inhibitors of T.Cruzi Replication: S0 (%)>
-25

> <AID 2044: Luminescence Cell-Based/Microorganism Dose Confirmation HTS to Identify Inhibitors of T.Cruzi Replication: Slnf (%)>
-100

> <AID 2044: Luminescence Cell-Based/Microorganism Dose Confirmation HTS to Identify Inhibitors of T.Cruzi Replication: Hill Slope>
1.67

> <AID 2044: Luminescence Cell-Based/Microorganism Dose Confirmation HTS to Identify Inhibitors of T.Cruzi Replication: Number of Points>
13

> <AID 2044: Luminescence Cell-Based/Microorganism Dose Confirmation HTS to Identify Inhibitors of T.Cruzi Replication: Maximum Activity>
-99.3

> <AID 2044: Luminescence Cell-Based/Microorganism Dose Confirmation HTS to Identify Inhibitors of T.Cruzi Replication: T. cruzi Activity at 0.10uM (%)>
-36.3

> <AID 2044: Luminescence Cell-Based/Microorganism Dose Confirmation HTS to Identify Inhibitors of T.Cruzi Replication: T. cruzi Activity at 0.19uM (%)>
-23

> <AID 2044: Luminescence Cell-Based/Microorganism Dose Confirmation HTS to Identify Inhibitors of T.Cruzi Replication: T. cruzi Activity at 0.38uM (%)>
-35.9

> <AID 2044: Luminescence Cell-Based/Microorganism Dose Confirmation HTS to Identify Inhibitors of T.Cruzi Replication: T. cruzi Activity at 0.80uM (%)>
-44

> <AID 2044: Luminescence Cell-Based/Microorganism Dose Confirmation HTS to Identify Inhibitors of T.Cruzi Replication: T. cruzi Activity at 1.60uM (%)>
-60.4

> <AID 2044: Luminescence Cell-Based/Microorganism Dose Confirmation HTS to Identify Inhibitors of T.Cruzi Replication: T. cruzi Activity at 3.00uM (%)>
-82.4

> <AID 2044: Luminescence Cell-Based/Microorganism Dose Confirmation HTS to Identify Inhibitors of T.Cruzi Replication: T. cruzi Activity at 6.00uM (%)>
-99.3

> <Active>
0

$$$$
857537
  SciTegic01171417512D

 26 29  0  0  0  0            999 V2000
    8.6000    3.4128    0.0000 Br  0  0
    1.2126    0.4289    0.0000 O   0  0
    0.6004    3.2262    0.0000 N   0  0
   -1.7807    3.4187    0.0000 N   0  0
   -0.7214    1.2477    0.0000 N   0  0
    3.5459    0.5703    0.0000 C   0  0
    2.1694    1.1531    0.0000 C   0  0
    0.2820    4.6730    0.0000 C   0  0
   -1.2078    4.7978    0.0000 C   0  0
   -0.6365    2.4447    0.0000 C   0  0
    2.5789   -0.5703    0.0000 C   0  0
    5.0089    0.0248    0.0000 C   0  0
    3.5459    2.2565    0.0000 C   0  0
    3.7195    0.0000    0.0000 C   0  0
    4.8106    2.8516    0.0000 C   0  0
    6.1000    0.5703    0.0000 C   0  0
    1.9829    2.6423    0.0000 C   0  0
    3.7195    1.5374    0.0000 C   0  0
    6.1000    2.2565    0.0000 C   0  0
    5.1825   -0.5703    0.0000 C   0  0
    1.1531    5.8990    0.0000 C   0  0
   -1.8628    6.1517    0.0000 C   0  0
   -3.2372    3.0673    0.0000 C   0  0
    0.4996    7.2711    0.0000 C   0  0
   -0.9902    7.3959    0.0000 C   0  0
   -3.5775    1.9166    0.0000 C   0  0
  2  7  2  0
  3  8  1  0
  3 10  1  0
  3 17  1  0
  4  9  1  0
  4 10  1  0
  4 23  1  0
  5 10  2  3
  6  7  1  0
  6 11  1  0
  6 12  1  0
  6 13  1  0
  7 17  1  0
  8  9  1  0
  8 21  2  0
  9 22  2  0
 11 14  1  0
 12 16  1  0
 13 15  1  0
 14 18  1  0
 14 20  1  0
 15 18  1  0
 15 19  1  0
 16 19  1  0
 16 20  1  0
 21 24  1  0
 22 25  1  0
 23 26  1  0
 24 25  2  0
M  END
> <Name>
857537

> <Molecule Name>
857537

> <CDD Number>
CDD-656402

> <Synonyms>
CID 2839312
MLS000078858
SMR000037027

> <AID 2044: Luminescence Cell-Based/Microorganism Dose Confirmation HTS to Identify Inhibitors of T.Cruzi Replication: PubChem Activity Score>
67

> <AID 2044: Luminescence Cell-Based/Microorganism Dose Confirmation HTS to Identify Inhibitors of T.Cruzi Replication: PubChem Activity Outcome>
Active

> <AID 2044: Luminescence Cell-Based/Microorganism Dose Confirmation HTS to Identify Inhibitors of T.Cruzi Replication: EC50 (uM)>
0.223

> <AID 2044: Luminescence Cell-Based/Microorganism Dose Confirmation HTS to Identify Inhibitors of T.Cruzi Replication: EC50 Standard Error (uM)>
1.094

> <AID 2044: Luminescence Cell-Based/Microorganism Dose Confirmation HTS to Identify Inhibitors of T.Cruzi Replication: S0 (%)>
0

> <AID 2044: Luminescence Cell-Based/Microorganism Dose Confirmation HTS to Identify Inhibitors of T.Cruzi Replication: Slnf (%)>
-96.4

> <AID 2044: Luminescence Cell-Based/Microorganism Dose Confirmation HTS to Identify Inhibitors of T.Cruzi Replication: Hill Slope>
1

> <AID 2044: Luminescence Cell-Based/Microorganism Dose Confirmation HTS to Identify Inhibitors of T.Cruzi Replication: Number of Points>
14

> <AID 2044: Luminescence Cell-Based/Microorganism Dose Confirmation HTS to Identify Inhibitors of T.Cruzi Replication: Maximum Activity>
-96

> <AID 2044: Luminescence Cell-Based/Microorganism Dose Confirmation HTS to Identify Inhibitors of T.Cruzi Replication: T. cruzi Activity at 0.10uM (%)>
-29.1

> <AID 2044: Luminescence Cell-Based/Microorganism Dose Confirmation HTS to Identify Inhibitors of T.Cruzi Replication: T. cruzi Activity at 0.19uM (%)>
-43.4

> <AID 2044: Luminescence Cell-Based/Microorganism Dose Confirmation HTS to Identify Inhibitors of T.Cruzi Replication: T. cruzi Activity at 0.38uM (%)>
-65

> <AID 2044: Luminescence Cell-Based/Microorganism Dose Confirmation HTS to Identify Inhibitors of T.Cruzi Replication: T. cruzi Activity at 0.75uM (%)>
-74.7

> <AID 2044: Luminescence Cell-Based/Microorganism Dose Confirmation HTS to Identify Inhibitors of T.Cruzi Replication: T. cruzi Activity at 1.50uM (%)>
-79.8

> <AID 2044: Luminescence Cell-Based/Microorganism Dose Confirmation HTS to Identify Inhibitors of T.Cruzi Replication: T. cruzi Activity at 3.00uM (%)>
-88.7

> <AID 2044: Luminescence Cell-Based/Microorganism Dose Confirmation HTS to Identify Inhibitors of T.Cruzi Replication: T. cruzi Activity at 6.00uM (%)>
-96

> <Active>
1

$$$$
857599
  SciTegic01171417512D

 28 31  0  0  1  0            999 V2000
   -6.9794    3.4721    0.0000 O   0  0
   -4.6615    3.1257    0.0000 O   0  0
   -3.6288    3.1588    0.0000 O   0  0
   -6.2134    6.4964    0.0000 N   0  0
   -2.5812    5.2552    0.0000 N   0  0
   -1.2964    1.4973    0.0000 N   0  0
   -3.8775    6.0115    0.0000 C   0  0
   -4.0116    7.4864    0.0000 C   0  0
   -5.2339    5.3960    0.0000 C   0  0
   -5.4746    7.7942    0.0000 C   0  0
   -2.9957    8.5955    0.0000 C   0  0
   -5.5506    3.9316    0.0000 C   0  0
   -5.9574    9.2186    0.0000 C   0  0
   -3.4748   10.0377    0.0000 C   0  0
   -2.5870    3.7544    0.0000 C   0  0
    0.0000    0.7486    0.0000 C   0  0
   -4.9378   10.3455    0.0000 C   0  0
   -1.2907    2.9981    0.0000 C   0  0
    0.0000   -0.7486    0.0000 C   0  0
   -2.6111    0.7486    0.0000 C   0  0
    1.2964    1.4973    0.0000 C   0  0
   -1.2964   -1.4973    0.0000 C   0  0
    1.2964   -1.4973    0.0000 C   0  0
   -2.6111   -0.7486    0.0000 C   0  0
   -2.6757   10.9329    0.0000 C   0  0
    2.5929    0.7486    0.0000 C   0  0
    2.5929   -0.7486    0.0000 C   0  0
   -7.2332    2.2992    0.0000 C   0  0
  1 12  1  0
  1 28  1  0
  2 12  2  0
  3 15  2  0
  4  9  1  0
  4 10  1  0
  5  7  1  0
  5 15  1  0
  6 16  1  0
  6 18  1  0
  6 20  1  0
  7  8  1  0
  7  9  2  0
  8 10  1  0
  8 11  2  0
  9 12  1  0
 10 13  2  0
 11 14  1  0
 13 17  1  0
 14 17  2  0
 14 25  1  0
 15 18  1  0
 16 19  1  0
 16 21  2  0
 19 22  1  0
 19 23  2  0
 20 24  1  0
 21 26  1  0
 22 24  1  0
 23 27  1  0
 26 27  2  0
M  END
> <Name>
857599

> <Molecule Name>
857599

> <CDD Number>
CDD-173142

> <Synonyms>
CID 658948
MLS000037385
SMR000039899

> <AID 2044: Luminescence Cell-Based/Microorganism Dose Confirmation HTS to Identify Inhibitors of T.Cruzi Replication: PubChem Activity Score>
70

> <AID 2044: Luminescence Cell-Based/Microorganism Dose Confirmation HTS to Identify Inhibitors of T.Cruzi Replication: PubChem Activity Outcome>
Active

> <AID 2044: Luminescence Cell-Based/Microorganism Dose Confirmation HTS to Identify Inhibitors of T.Cruzi Replication: EC50 (uM)>
< 0.1

> <AID 2044: Luminescence Cell-Based/Microorganism Dose Confirmation HTS to Identify Inhibitors of T.Cruzi Replication: S0 (%)>
0

> <AID 2044: Luminescence Cell-Based/Microorganism Dose Confirmation HTS to Identify Inhibitors of T.Cruzi Replication: Slnf (%)>
-99.6

> <AID 2044: Luminescence Cell-Based/Microorganism Dose Confirmation HTS to Identify Inhibitors of T.Cruzi Replication: Hill Slope>
0.51

> <AID 2044: Luminescence Cell-Based/Microorganism Dose Confirmation HTS to Identify Inhibitors of T.Cruzi Replication: Number of Points>
13

> <AID 2044: Luminescence Cell-Based/Microorganism Dose Confirmation HTS to Identify Inhibitors of T.Cruzi Replication: Maximum Activity>
-95.4

> <AID 2044: Luminescence Cell-Based/Microorganism Dose Confirmation HTS to Identify Inhibitors of T.Cruzi Replication: T. cruzi Activity at 0.10uM (%)>
-78.1

> <AID 2044: Luminescence Cell-Based/Microorganism Dose Confirmation HTS to Identify Inhibitors of T.Cruzi Replication: T. cruzi Activity at 0.19uM (%)>
-79.1

> <AID 2044: Luminescence Cell-Based/Microorganism Dose Confirmation HTS to Identify Inhibitors of T.Cruzi Replication: T. cruzi Activity at 0.38uM (%)>
-85.6

> <AID 2044: Luminescence Cell-Based/Microorganism Dose Confirmation HTS to Identify Inhibitors of T.Cruzi Replication: T. cruzi Activity at 0.75uM (%)>
-92.2

> <AID 2044: Luminescence Cell-Based/Microorganism Dose Confirmation HTS to Identify Inhibitors of T.Cruzi Replication: T. cruzi Activity at 1.50uM (%)>
-92.9

> <AID 2044: Luminescence Cell-Based/Microorganism Dose Confirmation HTS to Identify Inhibitors of T.Cruzi Replication: T. cruzi Activity at 3.00uM (%)>
-95.4

> <AID 2044: Luminescence Cell-Based/Microorganism Dose Confirmation HTS to Identify Inhibitors of T.Cruzi Replication: T. cruzi Activity at 6.00uM (%)>
-93.1

> <Active>
1

$$$$
857671
  SciTegic01171417512D

 24 25  0  0  1  0            999 V2000
    5.0987   -0.3785    0.0000 Cl  0  0
    2.3383   -1.3500    0.0000 F   0  0
   -2.6024    2.6977    0.0000 O   0  0
   -9.0919   -0.7681    0.0000 O   0  0
   -6.4990    0.7409    0.0000 N   0  0
   -3.8990    0.7455    0.0000 C   0  0
   -2.6003    1.4977    0.0000 C   0  0
   -3.8964   -0.7553    0.0000 C   0  0
   -1.2990    0.7500    0.0000 C   0  0
   -5.2003    1.4932    0.0000 C   0  0
    0.0000    1.5000    0.0000 C   0  0
   -1.2990   -0.7500    0.0000 C   0  0
   -5.1931   -1.5094    0.0000 C   0  0
   -2.5951   -1.5014    0.0000 C   0  0
    1.2990   -0.7500    0.0000 C   0  0
    1.2990    0.7500    0.0000 C   0  0
    0.0000   -1.5000    0.0000 C   0  0
   -7.8007    1.4864    0.0000 C   0  0
   -6.4939   -0.7591    0.0000 C   0  0
   -5.1885   -3.0094    0.0000 C   0  0
   -2.5904   -3.0014    0.0000 C   0  0
   -3.8871   -3.7554    0.0000 C   0  0
   -9.0971    0.7319    0.0000 C   0  0
   -7.7903   -1.5136    0.0000 C   0  0
  2 15  1  0
  3  7  2  0
  4 23  1  0
  4 24  1  0
  5 10  1  0
  5 18  1  0
  5 19  1  0
  6  7  1  0
  6  8  1  0
  6 10  1  0
  7  9  1  0
  8 13  2  0
  8 14  1  0
  9 11  2  0
  9 12  1  0
 11 16  1  0
 12 17  2  0
 13 20  1  0
 14 21  2  0
 15 16  2  0
 15 17  1  0
 18 23  1  0
 19 24  1  0
 20 22  2  0
 21 22  1  0
M  END
> <Name>
857671

> <Molecule Name>
857671

> <CDD Number>
CDD-1412707

> <Synonyms>
CID 6603379
MLS000038113
SMR000057794

> <AID 2044: Luminescence Cell-Based/Microorganism Dose Confirmation HTS to Identify Inhibitors of T.Cruzi Replication: PubChem Activity Score>
54

> <AID 2044: Luminescence Cell-Based/Microorganism Dose Confirmation HTS to Identify Inhibitors of T.Cruzi Replication: PubChem Activity Outcome>
Active

> <AID 2044: Luminescence Cell-Based/Microorganism Dose Confirmation HTS to Identify Inhibitors of T.Cruzi Replication: EC50 (uM)>
4.06

> <AID 2044: Luminescence Cell-Based/Microorganism Dose Confirmation HTS to Identify Inhibitors of T.Cruzi Replication: EC50 Standard Error (uM)>
1.096

> <AID 2044: Luminescence Cell-Based/Microorganism Dose Confirmation HTS to Identify Inhibitors of T.Cruzi Replication: S0 (%)>
3.6

> <AID 2044: Luminescence Cell-Based/Microorganism Dose Confirmation HTS to Identify Inhibitors of T.Cruzi Replication: Slnf (%)>
-100

> <AID 2044: Luminescence Cell-Based/Microorganism Dose Confirmation HTS to Identify Inhibitors of T.Cruzi Replication: Hill Slope>
2.35

> <AID 2044: Luminescence Cell-Based/Microorganism Dose Confirmation HTS to Identify Inhibitors of T.Cruzi Replication: Number of Points>
13

> <AID 2044: Luminescence Cell-Based/Microorganism Dose Confirmation HTS to Identify Inhibitors of T.Cruzi Replication: Maximum Activity>
-69

> <AID 2044: Luminescence Cell-Based/Microorganism Dose Confirmation HTS to Identify Inhibitors of T.Cruzi Replication: T. cruzi Activity at 0.10uM (%)>
7.6

> <AID 2044: Luminescence Cell-Based/Microorganism Dose Confirmation HTS to Identify Inhibitors of T.Cruzi Replication: T. cruzi Activity at 0.19uM (%)>
-2.7

> <AID 2044: Luminescence Cell-Based/Microorganism Dose Confirmation HTS to Identify Inhibitors of T.Cruzi Replication: T. cruzi Activity at 0.38uM (%)>
3.7

> <AID 2044: Luminescence Cell-Based/Microorganism Dose Confirmation HTS to Identify Inhibitors of T.Cruzi Replication: T. cruzi Activity at 0.75uM (%)>
-3.5

> <AID 2044: Luminescence Cell-Based/Microorganism Dose Confirmation HTS to Identify Inhibitors of T.Cruzi Replication: T. cruzi Activity at 1.50uM (%)>
0.4

> <AID 2044: Luminescence Cell-Based/Microorganism Dose Confirmation HTS to Identify Inhibitors of T.Cruzi Replication: T. cruzi Activity at 3.00uM (%)>
-33.5

> <AID 2044: Luminescence Cell-Based/Microorganism Dose Confirmation HTS to Identify Inhibitors of T.Cruzi Replication: T. cruzi Activity at 6.00uM (%)>
-69

> <Active>
0

$$$$
857703
  SciTegic01171417512D

 19 21  0  0  1  0            999 V2000
    1.7138    1.2033    0.0000 N   0  0
    3.6552   -2.9294    0.0000 N   0  0
    0.2917   -0.7475    0.0000 C   0  0
    1.7138   -1.2033    0.0000 C   0  0
    0.2917    0.7475    0.0000 C   0  0
    2.5889    0.0182    0.0000 C   0  0
    2.1855   -2.6254    0.0000 C   0  0
   -1.0028   -1.5132    0.0000 C   0  0
   -1.0028    1.5132    0.0000 C   0  0
   -2.3155   -0.7475    0.0000 C   0  0
   -2.3155    0.7475    0.0000 C   0  0
    4.1277   -4.3539    0.0000 C   0  0
    5.5974   -4.6579    0.0000 C   0  0
    6.0717   -6.0810    0.0000 C   0  0
    6.5928   -3.5357    0.0000 C   0  0
    4.4530   -2.0330    0.0000 C   0  0
    7.5412   -6.3819    0.0000 C   0  0
    8.0623   -3.8366    0.0000 C   0  0
    8.5365   -5.2597    0.0000 C   0  0
  1  5  1  0
  1  6  1  0
  2  7  1  0
  2 12  1  0
  2 16  1  0
  3  4  1  0
  3  5  1  0
  3  8  2  0
  4  6  2  0
  4  7  1  0
  5  9  2  0
  8 10  1  0
  9 11  1  0
 10 11  2  0
 12 13  1  0
 13 14  2  0
 13 15  1  0
 14 17  1  0
 15 18  2  0
 17 19  2  0
 18 19  1  0
M  END
> <Name>
857703

> <Molecule Name>
857703

> <CDD Number>
CDD-9608

> <Synonyms>
CID 659062
MLS000027654
SMR000034986

> <AID 2044: Luminescence Cell-Based/Microorganism Dose Confirmation HTS to Identify Inhibitors of T.Cruzi Replication: PubChem Activity Score>
60

> <AID 2044: Luminescence Cell-Based/Microorganism Dose Confirmation HTS to Identify Inhibitors of T.Cruzi Replication: PubChem Activity Outcome>
Active

> <AID 2044: Luminescence Cell-Based/Microorganism Dose Confirmation HTS to Identify Inhibitors of T.Cruzi Replication: EC50 (uM)>
0.972

> <AID 2044: Luminescence Cell-Based/Microorganism Dose Confirmation HTS to Identify Inhibitors of T.Cruzi Replication: EC50 Standard Error (uM)>
1.123

> <AID 2044: Luminescence Cell-Based/Microorganism Dose Confirmation HTS to Identify Inhibitors of T.Cruzi Replication: S0 (%)>
0

> <AID 2044: Luminescence Cell-Based/Microorganism Dose Confirmation HTS to Identify Inhibitors of T.Cruzi Replication: Slnf (%)>
-100

> <AID 2044: Luminescence Cell-Based/Microorganism Dose Confirmation HTS to Identify Inhibitors of T.Cruzi Replication: Hill Slope>
1.66

> <AID 2044: Luminescence Cell-Based/Microorganism Dose Confirmation HTS to Identify Inhibitors of T.Cruzi Replication: Number of Points>
12

> <AID 2044: Luminescence Cell-Based/Microorganism Dose Confirmation HTS to Identify Inhibitors of T.Cruzi Replication: Maximum Activity>
-101.6

> <AID 2044: Luminescence Cell-Based/Microorganism Dose Confirmation HTS to Identify Inhibitors of T.Cruzi Replication: T. cruzi Activity at 0.10uM (%)>
-0.7

> <AID 2044: Luminescence Cell-Based/Microorganism Dose Confirmation HTS to Identify Inhibitors of T.Cruzi Replication: T. cruzi Activity at 0.19uM (%)>
-2.5

> <AID 2044: Luminescence Cell-Based/Microorganism Dose Confirmation HTS to Identify Inhibitors of T.Cruzi Replication: T. cruzi Activity at 0.38uM (%)>
-13.4

> <AID 2044: Luminescence Cell-Based/Microorganism Dose Confirmation HTS to Identify Inhibitors of T.Cruzi Replication: T. cruzi Activity at 0.75uM (%)>
-48.2

> <AID 2044: Luminescence Cell-Based/Microorganism Dose Confirmation HTS to Identify Inhibitors of T.Cruzi Replication: T. cruzi Activity at 1.50uM (%)>
-61.8

> <AID 2044: Luminescence Cell-Based/Microorganism Dose Confirmation HTS to Identify Inhibitors of T.Cruzi Replication: T. cruzi Activity at 3.00uM (%)>
-83.6

> <AID 2044: Luminescence Cell-Based/Microorganism Dose Confirmation HTS to Identify Inhibitors of T.Cruzi Replication: T. cruzi Activity at 6.00uM (%)>
-101.6

> <Active>
1

$$$$
857710
  SciTegic01171417512D

 31 35  0  0  0  0            999 V2000
   -1.6734   -3.4476    0.0000 O   0  0
   -6.4766   -5.9554    0.0000 O   0  0
   -2.0045    1.2999    0.0000 N   0  0
    0.7168   -1.4214    0.0000 N   0  0
    0.7168    1.5915    0.0000 N   0  0
   -4.0792    0.0850    0.0000 N   0  0
   -3.9422   -2.8601    0.0000 N   0  0
   -4.4115    4.4557    0.0000 N   0  0
   -0.5831   -0.6682    0.0000 C   0  0
   -0.5831    0.8382    0.0000 C   0  0
   -2.0045   -1.1298    0.0000 C   0  0
   -2.8792    0.0850    0.0000 C   0  0
    1.9924   -0.6682    0.0000 C   0  0
    1.9924    0.8382    0.0000 C   0  0
   -2.4731   -2.5529    0.0000 C   0  0
   -2.4731    2.7230    0.0000 C   0  0
    3.3044   -1.4214    0.0000 C   0  0
    3.3044    1.5915    0.0000 C   0  0
   -3.9422    3.0302    0.0000 C   0  0
    4.6043   -0.6682    0.0000 C   0  0
    4.6043    0.8382    0.0000 C   0  0
   -4.4115   -4.2856    0.0000 C   0  0
   -5.8806   -4.5928    0.0000 C   0  0
   -5.8794    4.7649    0.0000 C   0  0
   -3.4100    5.5724    0.0000 C   0  0
   -6.9685   -3.5787    0.0000 C   0  0
   -6.3456    6.1906    0.0000 C   0  0
   -3.8762    6.9981    0.0000 C   0  0
   -7.9675   -5.7906    0.0000 C   0  0
   -8.2716   -4.3218    0.0000 C   0  0
   -5.3440    7.3072    0.0000 C   0  0
  1 15  2  0
  2 23  1  0
  2 29  1  0
  3 10  1  0
  3 12  1  0
  3 16  1  0
  4  9  2  0
  4 13  1  0
  5 10  2  0
  5 14  1  0
  6 12  1  0
  7 15  1  0
  7 22  1  0
  8 19  1  0
  8 24  1  0
  8 25  1  0
  9 10  1  0
  9 11  1  0
 11 12  2  0
 11 15  1  0
 13 14  1  0
 13 17  2  0
 14 18  2  0
 16 19  1  0
 17 20  1  0
 18 21  1  0
 20 21  2  0
 22 23  1  0
 23 26  2  0
 24 27  1  0
 25 28  1  0
 26 30  1  0
 27 31  1  0
 28 31  1  0
 29 30  2  0
M  END
> <Name>
857710

> <Molecule Name>
857710

> <CDD Number>
CDD-235371

> <Synonyms>
CID 659069
MLS000037322
SMR000040087

> <AID 2044: Luminescence Cell-Based/Microorganism Dose Confirmation HTS to Identify Inhibitors of T.Cruzi Replication: PubChem Activity Score>
56

> <AID 2044: Luminescence Cell-Based/Microorganism Dose Confirmation HTS to Identify Inhibitors of T.Cruzi Replication: PubChem Activity Outcome>
Active

> <AID 2044: Luminescence Cell-Based/Microorganism Dose Confirmation HTS to Identify Inhibitors of T.Cruzi Replication: EC50 (uM)>
2.434

> <AID 2044: Luminescence Cell-Based/Microorganism Dose Confirmation HTS to Identify Inhibitors of T.Cruzi Replication: EC50 Standard Error (uM)>
1.109

> <AID 2044: Luminescence Cell-Based/Microorganism Dose Confirmation HTS to Identify Inhibitors of T.Cruzi Replication: S0 (%)>
-20.5

> <AID 2044: Luminescence Cell-Based/Microorganism Dose Confirmation HTS to Identify Inhibitors of T.Cruzi Replication: Slnf (%)>
-100

> <AID 2044: Luminescence Cell-Based/Microorganism Dose Confirmation HTS to Identify Inhibitors of T.Cruzi Replication: Hill Slope>
2.1

> <AID 2044: Luminescence Cell-Based/Microorganism Dose Confirmation HTS to Identify Inhibitors of T.Cruzi Replication: Number of Points>
13

> <AID 2044: Luminescence Cell-Based/Microorganism Dose Confirmation HTS to Identify Inhibitors of T.Cruzi Replication: Maximum Activity>
-92.3

> <AID 2044: Luminescence Cell-Based/Microorganism Dose Confirmation HTS to Identify Inhibitors of T.Cruzi Replication: T. cruzi Activity at 0.10uM (%)>
-18.1

> <AID 2044: Luminescence Cell-Based/Microorganism Dose Confirmation HTS to Identify Inhibitors of T.Cruzi Replication: T. cruzi Activity at 0.19uM (%)>
-17.9

> <AID 2044: Luminescence Cell-Based/Microorganism Dose Confirmation HTS to Identify Inhibitors of T.Cruzi Replication: T. cruzi Activity at 0.38uM (%)>
-23.4

> <AID 2044: Luminescence Cell-Based/Microorganism Dose Confirmation HTS to Identify Inhibitors of T.Cruzi Replication: T. cruzi Activity at 0.75uM (%)>
-31.6

> <AID 2044: Luminescence Cell-Based/Microorganism Dose Confirmation HTS to Identify Inhibitors of T.Cruzi Replication: T. cruzi Activity at 1.50uM (%)>
-39.5

> <AID 2044: Luminescence Cell-Based/Microorganism Dose Confirmation HTS to Identify Inhibitors of T.Cruzi Replication: T. cruzi Activity at 3.00uM (%)>
-67.8

> <AID 2044: Luminescence Cell-Based/Microorganism Dose Confirmation HTS to Identify Inhibitors of T.Cruzi Replication: T. cruzi Activity at 6.00uM (%)>
-92.3

> <Active>
0

$$$$
857718
  SciTegic01171417512D

 33 36  0  0  0  0            999 V2000
    1.7138    1.2033    0.0000 O   0  0
    2.1024   -1.7159    0.0000 O   0  0
    6.4837    1.0920    0.0000 O   0  0
   -0.3968   -2.6069    0.0000 O   0  0
    8.5790    2.6701    0.0000 O   0  0
    1.7138   -1.2033    0.0000 N   0  0
    4.0872    0.0320    0.0000 N   0  0
    4.1100   -2.5656    0.0000 N   0  0
    6.3513   -1.2479    0.0000 N   0  0
    2.5889    0.0182    0.0000 C   0  0
    0.2917    0.7475    0.0000 C   0  0
    0.2917   -0.7475    0.0000 C   0  0
    4.8506   -1.2602    0.0000 C   0  0
    1.8687   -3.8833    0.0000 C   0  0
    8.5927    0.0698    0.0000 C   0  0
    2.6092   -2.5779    0.0000 C   0  0
    7.0919    0.0575    0.0000 C   0  0
   -1.0028    1.5132    0.0000 C   0  0
   -1.0028   -1.5132    0.0000 C   0  0
    0.3687   -3.8978    0.0000 C   0  0
    9.3347    1.3734    0.0000 C   0  0
   -2.3155    0.7475    0.0000 C   0  0
   -2.3155   -0.7475    0.0000 C   0  0
    2.6311   -5.1752    0.0000 C   0  0
    9.3507   -1.2246    0.0000 C   0  0
   -0.3688   -5.2040    0.0000 C   0  0
   10.8347    1.3827    0.0000 C   0  0
    1.8936   -6.4814    0.0000 C   0  0
   10.8507   -1.2153    0.0000 C   0  0
    0.3937   -6.4958    0.0000 C   0  0
   11.5927    0.0883    0.0000 C   0  0
   -1.5968   -2.6202    0.0000 C   0  0
    9.1741    3.7122    0.0000 C   0  0
  1 10  1  0
  1 11  1  0
  2 16  2  0
  3 17  2  0
  4 20  1  0
  4 32  1  0
  5 21  1  0
  5 33  1  0
  6 10  2  0
  6 12  1  0
  7 10  1  0
  7 13  1  0
  8 13  2  0
  8 16  1  0
  9 13  1  0
  9 17  1  0
 11 12  1  0
 11 18  2  0
 12 19  2  0
 14 16  1  0
 14 20  1  0
 14 24  2  0
 15 17  1  0
 15 21  1  0
 15 25  2  0
 18 22  1  0
 19 23  1  0
 20 26  2  0
 21 27  2  0
 22 23  2  0
 24 28  1  0
 25 29  1  0
 26 30  1  0
 27 31  1  0
 28 30  2  0
 29 31  2  0
M  END
> <Name>
857718

> <Molecule Name>
857718

> <CDD Number>
CDD-339522

> <Synonyms>
CID 659077
MLS000027452
SMR000057798

> <AID 2044: Luminescence Cell-Based/Microorganism Dose Confirmation HTS to Identify Inhibitors of T.Cruzi Replication: PubChem Activity Score>
59

> <AID 2044: Luminescence Cell-Based/Microorganism Dose Confirmation HTS to Identify Inhibitors of T.Cruzi Replication: PubChem Activity Outcome>
Active

> <AID 2044: Luminescence Cell-Based/Microorganism Dose Confirmation HTS to Identify Inhibitors of T.Cruzi Replication: EC50 (uM)>
1.384

> <AID 2044: Luminescence Cell-Based/Microorganism Dose Confirmation HTS to Identify Inhibitors of T.Cruzi Replication: EC50 Standard Error (uM)>
1.144

> <AID 2044: Luminescence Cell-Based/Microorganism Dose Confirmation HTS to Identify Inhibitors of T.Cruzi Replication: S0 (%)>
-22.1

> <AID 2044: Luminescence Cell-Based/Microorganism Dose Confirmation HTS to Identify Inhibitors of T.Cruzi Replication: Slnf (%)>
-100
[truncated: 16,320,736 more chars]
