# Supplementary material for: Machine Learning Models and Pathway Genome Data Base for Trypanosoma cruzi Drug Discovery
Source: PLoS Negl Trop Dis. 2015 Jun 26;9(6):e0003878. doi: 10.1371/journal.pntd.0003878 (PMC4482694; doi:10.1371/journal.pntd.0003878)
Supplement: S2 Dataset — (ZIP) [file pntd.0003878.s012.zip › Dose response and cytotox/Broad Chagas T Cruzi dose response and cytotox.xml]

<?xml version="1.0" encoding="UTF-8"?>
<sci:data xmlns:sci="http://www.SciTegic.com/" object="SciTegic.Protocol.1" format="8.0.0">
	<sci:dbitem>
		<sci:component name="Broad Chagas T Cruzi dose response and cytotox" version="2">
			<sci:arg name="Tempfiles" type="StringType" required="false" visibility="visible" multi="false" uimpl="true">
				<sci:help>&lt;p&gt;A comma delimited list of global properties, each of which will automatically hold the name of a file in the job&apos;s temporary folder, whose name is guaranteed to be unique.&lt;p/&gt;For each global name, an additional global is created (with the suffix &lt;i&gt;_Filename&lt;/i&gt;) that hold just the leaf file name of the temporary file.&lt;/p&gt;</sci:help>
			</sci:arg>
			<sci:arg name="DeclareLocal" type="StringType" required="false" visibility="visible" multi="false" uimpl="true">
				<sci:help>&lt;p&gt;Lists a set of properties (without the @) to create on the global property list for this subprotocol. Such properties can only be accessed within the scope of this subprotocol and its descendent subprotocols.&lt;p/&gt;Any global property not declared in this way is created on the top level global property list and is accessible from all protocols, but may collide with another property of the same name.&lt;/p&gt;&lt;p&gt;Scoping global properties to the subprotocol where they are used is highly recommended.&lt;/p&gt;</sci:help>
			</sci:arg>
			<sci:arg name="RunToCompletion" type="StringType" required="false" visibility="visible" multi="false" uimpl="true">
				<sci:help>When &lt;i&gt;RunToCompletion&lt;/i&gt; is set to &quot;True - For Each Data Record&quot;, the subprotocol is re-initialized and executed in its entirety for each individual data record it processes.
&lt;p&gt;
When set to &quot;True - For Each Category&quot;, the data records are divided into categories based on the value of the Categorize Using parameter and then the subprotocol is re-initialized and executed in its entirety for each category of data records. When used in conjunction with &lt;i&gt;Parallel Processing Options&lt;/i&gt;, each category of data records will be sent to the remote server as part of one single batch.</sci:help>
				<sci:member>RunToCompletion Categorize Using</sci:member>
				<sci:legalval selected="true">False</sci:legalval>
				<sci:legalval>True - For Each Data Record</sci:legalval>
				<sci:legalval>True - For Each Category</sci:legalval>
			</sci:arg>
			<sci:arg name="RunToCompletion Categorize Using" type="StringType" required="false" visibility="visible" multi="false" uimpl="true">
				<sci:help>Required when RunToCompletion is set to &lt;i&gt;True - For Each Category&lt;/i&gt;, this parameter specifies the property or properties used to define the categories.</sci:help>
				<sci:validscript>SetInvalidDetails(&apos;This parameter is required when RunToCompletion is set to True - For Each Category&apos;);
Parameter() ne &apos;&apos;;</sci:validscript>
				<sci:enabledscript>SetDisabledDetails(&apos;To Enable, Set RunToCompletion to True - For Each Category&apos;);
Parameter(&apos;RunToCompletion&apos;) eq &apos;True - For Each Category&apos;;</sci:enabledscript>
			</sci:arg>
			<sci:arg name="Parallel Processing Options" type="BoolType" required="false" visibility="visible" multi="false" uimpl="true">
				<sci:help>&lt;p&gt;
When set to True, this set of options allow the subprotocol to execute in parallel on one or more independent Pipeline Pilot servers, running local or remote.  Additional parameters control the number of data records to send in each process batch, the list of Pipeline Pilot servers to use, the number of protocol processes that can be executed on each server, and whether to preserve the order of the processed data records.
&lt;/p&gt;&lt;p&gt;
Use this option judiciously, since it will not increase throughput in all circumstances. In general, it will yield improved performance when the parallelization benefits outweigh the data transfer overhead for the specified batch size.  As a rough guide, performance can be improved when each individual batch requires at least 10 seconds to execute, although this can be affected by the size of each data record.
&lt;/p&gt;&lt;p&gt;
When running the protocol with debugging, the subprotocol will provide debugging messages to detail each of the various steps of execution.  Also, components located within the parallel subprotocol will display their debugging messages as well.
&lt;/p&gt;&lt;p&gt;
For more information on the parallel subprotocol options, see &lt;a href=&quot;javascript:DoLink(&apos;scihelpdocs/user/subprots/subprot_parallel_processing.htm&apos;)&quot;&gt;Parallel Processing Subprotocols&lt;/a&gt;.
&lt;/p&gt;
</sci:help>
				<sci:member>Parallel Processing Options Batch Size</sci:member>
				<sci:member>Parallel Processing Options Server</sci:member>
				<sci:member>Parallel Processing Options Preserve Order</sci:member>
				<sci:legalval>True</sci:legalval>
				<sci:legalval selected="true">False</sci:legalval>
			</sci:arg>
			<sci:arg name="Parallel Processing Options Batch Size" type="LongType" required="true" visibility="visible" multi="false" uimpl="true">
				<sci:help>&lt;p&gt;The number of records to send to the remote server(s) for each subprotocol execution.  In general, performance is optimized when the amount of time required to process each batch is at least 10 seconds (note that this can vary depending on the characteristics of the remote server&apos;s hardware).  Use a batch size of -1 to pass all data in a single batch.&lt;/p&gt;
&lt;p&gt;When &lt;i&gt;RunToCompletion&lt;/i&gt; is set to &quot;True - for each category&quot;, the batch sizes will be determined by the number of records in each individual category.  Therefore, the &lt;i&gt;Batch Size&lt;/i&gt; parameter is not applicable.</sci:help>
				<sci:enabledscript>#parallel := Parameter(&apos;Parallel Processing Options&apos;);
#rtcForEachCategory := (Parameter(&apos;RunToCompletion&apos;) eq &apos;True - For Each Category&apos;);
if (not #parallel) then
	SetDisabledDetails(&quot;This parameter is only applicable if &apos;Parallel Processing Options&apos; is &apos;True&apos;&quot;);
elsif (#rtcForEachCategory) then
	SetDisabledDetails(&quot;This parameter is not applicable when &apos;RunToCompletion&apos; is set to &apos;True - For Each Category&apos;&quot;);
end if;
#parallel and not #rtcForEachCategory;</sci:enabledscript>
			</sci:arg>
			<sci:arg name="Parallel Processing Options Server" type="StringType" required="false" visibility="visible" multi="false" expanded="true" uimpl="true">
				<sci:help>&lt;p&gt;
Comma separated list of Pipeline Pilot servers on which to execute the parallel subprotocol.  The server names should be in the same format as the Pipeline Pilot Client&apos;s change server dialog (server-name:port-number).
&lt;/p&gt;&lt;p&gt;
Specifying &lt;b&gt;localhost&lt;/b&gt; as a server will cause the subprotocol to use its own Pipeline Pilot server.  This can be helpful on multi-CPU/multi-core systems (where the subprotocol jobs are spawned on the same machine) and Pipeline Pilot Linux clusters (where &apos;localhost&apos; requests spawning the subprotocol jobs on the same cluster).
&lt;/p&gt;</sci:help>
				<sci:member>Parallel Processing Options Server Processes</sci:member>
				<sci:member>Parallel Processing Options Server Run On Grid</sci:member>
				<sci:validscript>SetInvalidDetails(&apos;This parameter is required.&apos;);
Parameter() ne &apos;&apos;;</sci:validscript>
				<sci:enabledscript>SetDisabledDetails(&quot;This parameter is only applicable if &apos;Parallel Processing Options&apos; is &apos;True&apos;&quot;);
Parameter(&apos;Parallel Processing Options&apos;);</sci:enabledscript>
			</sci:arg>
			<sci:arg name="Parallel Processing Options Server Processes" type="StringType" required="false" visibility="visible" multi="false" uimpl="true">
				<sci:help>Comma separated list of maximum number of batches that can be simultaneously executed on each remote server.  The number of entries in this parameter must equal the number of servers. If &apos;*&apos; is specified as the number of processes, then that server will only launch as many batches as the administrator of the remote server has permitted.</sci:help>
				<sci:validscript>/* Server Processes must have the same number of comma separated entries as the Server parameter and must have a value*/
#processes := parameter();
expand(&apos;,&apos;, #processes);
#servers := parameter(&apos;Parallel Processing Options Server&apos;);
expand(&apos;,&apos;, #servers);

if (numvalues(#processes) == 0) then
	SetInvalidDetails(&apos;This parameter is required.&apos;);
else
	SetInvalidDetails(&apos;The number of server processes (&apos; . numvalues(#processes) . &apos;) must equal the number of servers (&apos; . numvalues(#servers) . &apos;).&apos;);
end if;
numvalues(#processes) &gt; 0 and numvalues(#processes) == numvalues(#servers);</sci:validscript>
				<sci:enabledscript>SetDisabledDetails(&quot;This parameter is only applicable if &apos;Parallel Processing Options&apos; is &apos;True&apos;&quot;);
Parameter(&apos;Parallel Processing Options&apos;);</sci:enabledscript>
			</sci:arg>
			<sci:arg name="Parallel Processing Options Server Run On Grid" type="BoolType" required="false" visibility="visible" multi="false" uimpl="true">
				<sci:help>Run subprotocol on grid engine if available.</sci:help>
				<sci:member>Parallel Processing Options Server Run On Grid Queue Name</sci:member>
				<sci:enabledscript>parameter(&apos;Parallel Processing Options&apos;);</sci:enabledscript>
				<sci:legalval selected="true">True</sci:legalval>
				<sci:legalval>False</sci:legalval>
			</sci:arg>
			<sci:arg name="Parallel Processing Options Server Run On Grid Queue Name" type="StringType" required="false" visibility="visible" multi="false" uimpl="true">
				<sci:help>Select the queue name on the grid to submit jobs to. Leave blank to use default queue name.</sci:help>
				<sci:enabledscript>parameter(&apos;Parallel Processing Options Server Run On Grid&apos;);</sci:enabledscript>
			</sci:arg>
			<sci:arg name="Parallel Processing Options Preserve Order" type="BoolType" required="false" visibility="visible" multi="false" uimpl="true">
				<sci:help>Whether to preserve the order of the data as it enters and leaves the remote subprotocol.</sci:help>
				<sci:enabledscript>SetDisabledDetails(&quot;This parameter is only applicable if &apos;Parallel Processing Options&apos; is &apos;True&apos;&quot;);
Parameter(&apos;Parallel Processing Options&apos;);</sci:enabledscript>
				<sci:legalval selected="true">True</sci:legalval>
				<sci:legalval>False</sci:legalval>
			</sci:arg>
			<sci:arg name="OnGeneralError" type="StringType" required="true" visibility="hidden" multi="false">
				<sci:help>When an recoverable error occurs during processing:  
  Halt: Terminate the execution of the network
  Fail: Continue execution of the network, passing data out the Fail(red) port
  Pass: Continue execution of the network, passing data out the Pass(green) port</sci:help>
				<sci:legalval selected="true">Halt</sci:legalval>
				<sci:legalval>Fail</sci:legalval>
				<sci:legalval>Pass</sci:legalval>
			</sci:arg>
			<sci:arg name="OnDataTypeError" type="StringType" required="true" visibility="hidden" multi="false">
				<sci:help>When an expected data type is not found during processing:  
  Halt: Terminate the execution of the network
  Fail: Continue execution of the network, passing data out the Fail(red) port
  Pass: Continue execution of the network, passing data out the Pass(green) port</sci:help>
				<sci:legalval selected="true">Halt</sci:legalval>
				<sci:legalval>Fail</sci:legalval>
				<sci:legalval>Pass</sci:legalval>
			</sci:arg>
			<sci:arg name="ComponentAttributes" type="StringType" required="false" visibility="hidden" multi="true">
				<sci:help>Component Attributes</sci:help>
				<sci:legalval selected="true">ComponentTakesInput</sci:legalval>
				<sci:legalval selected="true">ComponentReturnsPass</sci:legalval>
				<sci:legalval selected="true">ComponentReturnsFail</sci:legalval>
				<sci:legalval>ComponentRunsLocal</sci:legalval>
			</sci:arg>
			<sci:arg name="Output" type="StringType" required="true" visibility="visible" multi="true">
				<sci:help>Specifies properties to compute. Options are:
&lt;ul&gt;
&lt;li&gt;Broad Chagas T Cruzi dose response and cytotox_ClosestDistance: Distances to the &lt;i&gt;Number of Closest&lt;/i&gt; closest samples in the training data used to build the model.
&lt;li&gt;Broad Chagas T Cruzi dose response and cytotox_ClosestSample: Names of closest samples in the training data. &lt;li&gt;Broad Chagas T Cruzi dose response and cytotox_ClosestValue: Values of the dependent property for the closest training samples.
&lt;li&gt;Broad Chagas T Cruzi dose response and cytotox_ClosestPredictedValue: Values predicted by the model for the closest samples.
&lt;li&gt;Broad Chagas T Cruzi dose response and cytotox: Value predicted by the &quot;Broad Chagas T Cruzi dose response and cytotox&quot; model.
&lt;li&gt;Broad Chagas T Cruzi dose response and cytotox_Applicability: property containing information on the applicability of the model to each input sample. This includes a check of whether the sample&apos;s properties are within the same range as the properties in the model&apos;s training data set, and whether the sample is within the optimum prediction space (OPS) as defined by the principal components of the training data.&lt;/ul&gt;
</sci:help>
				<sci:legalval type="StringType">Broad Chagas T Cruzi dose response and cytotox_ClosestDistance</sci:legalval>
				<sci:legalval type="StringType">Broad Chagas T Cruzi dose response and cytotox_ClosestSample</sci:legalval>
				<sci:legalval type="StringType">Broad Chagas T Cruzi dose response and cytotox_ClosestValue</sci:legalval>
				<sci:legalval type="StringType">Broad Chagas T Cruzi dose response and cytotox_ClosestPredictedValue</sci:legalval>
				<sci:legalval type="DoubleType" selected="true">Broad Chagas T Cruzi dose response and cytotox</sci:legalval>
				<sci:legalval type="StringType">Broad Chagas T Cruzi dose response and cytotox_Applicability</sci:legalval>
			</sci:arg>
			<sci:arg name="Output Options" type="StringType" required="false" visibility="visible" multi="true">
				<sci:help>&lt;P&gt;These control which variants of the output scores will be generated for each selected model.  Selections other than &quot;NormalizedProbability&quot; causes the output property to the appended with a hash sign &quot;#&quot; and the name of the option.  Options are:&lt;/P&gt; &lt;UL&gt;
 &lt;LI&gt;NormalizedProbability: The standard Laplacian-modified Bayesian score.
 &lt;LI&gt;Enrichment: An estimate of enrichment, that is, the increased likelihood (versus random) of this sample being in the &quot;good&quot; category.
 &lt;LI&gt;EstPGood: The estimated probability that the sample is in the &quot;good&quot; category, based on an assumed normal distribution of scores within the good and non-good categories.
 &lt;LI&gt;Prediction: A True/False prediction using the best cutoff value estimated from leave-one-out cross-validation. The cutoff is chosen to minimize the average of the false positive rate and false negative rate.
 &lt;/UL&gt;
 You may select more than one of these options.  In that case, multiple properties will be output.</sci:help>
				<sci:legalval selected="true">NormalizedProbability</sci:legalval>
				<sci:legalval selected="true">Enrichment</sci:legalval>
				<sci:legalval selected="true">EstPGood</sci:legalval>
				<sci:legalval selected="true">Prediction</sci:legalval>
			</sci:arg>
			<sci:arg name="Error Option" type="StringType" required="false" visibility="visible" multi="false">
				<sci:help>&lt;P&gt;This controls what happens when a model fails to calculate its output. The options are:&lt;/P&gt; &lt;UL&gt;
 &lt;LI&gt;&lt;B&gt;Leave Undefined:&lt;/B&gt; Leave the property undefined.
 &lt;LI&gt;&lt;B&gt;Return NULL:&lt;/B&gt; Return the property with the string NULL.
 &lt;LI&gt;&lt;B&gt;Return Error Text:&lt;/B&gt; Return text containing information about why the output could not be calculated.
 &lt;/UL&gt;
</sci:help>
				<sci:legalval>Leave Undefined</sci:legalval>
				<sci:legalval>Return NULL</sci:legalval>
				<sci:legalval selected="true">Return Error Text</sci:legalval>
			</sci:arg>
			<sci:arg name="Allow Missing Data" type="BoolType" required="false" visibility="visible" multi="false">
				<sci:help>Specifies whether to calculate an output property when one or more input properties used in its calculation are missing. &lt;p&gt;If False, then the value specified by &lt;i&gt;Error Option&lt;/i&gt; is assigned to the property when any input property is missing, and the data record is sent out the Fail port. &lt;p&gt;If True, the output property is calculated even when input properties are missing, with any contribution from missing properties omitted from the calculation. The resulting prediction is sent out the Pass port along with a property named &lt;b&gt;ErrorText&lt;/b&gt; containing the value &quot;CalculationMissingRequiredProperties&quot;. Use this option when you view a possibly flawed prediction based on incomplete data as better than no prediction at all.</sci:help>
				<sci:legalval>True</sci:legalval>
				<sci:legalval selected="true">False</sci:legalval>
			</sci:arg>
			<sci:arg name="Number of Closest" type="StringType" required="false" visibility="visible" multi="false">
				<sci:help>If any of the training data distance outputs are selected, then this number is the number of closest training points whose information will be returned. Values between 1 and 10 are allowed.</sci:help>
				<sci:value>1</sci:value>
			</sci:arg>
			<sci:arg name="Fast Distance Calculations" type="BoolType" required="false" visibility="visible" multi="false">
				<sci:help>If any of the training data distance outputs are selected, this specifies whether fast but approximate distance calculations are to be used. (The fast calculations use folded fingerprint properties. Calculation speed for non-fingerprint properties is not affected.)</sci:help>
				<sci:legalval>True</sci:legalval>
				<sci:legalval selected="true">False</sci:legalval>
			</sci:arg>
			<sci:arg name="ComponentDisplayName" type="StringType" required="false" visibility="nevershow" multi="false">
				<sci:value>Broad Chagas T Cruzi dose response and cytotox</sci:value>
			</sci:arg>
			<sci:arg name="ProtocolAutoLayout" type="BoolType" required="false" visibility="nevershow" multi="false">
				<sci:help>Protocol AutoLayout</sci:help>
				<sci:value>1</sci:value>
			</sci:arg>
			<sci:arg name="ComponentDisabled" type="LongType" required="false" visibility="nevershow" multi="false">
				<sci:help>Disabled</sci:help>
				<sci:value>0</sci:value>
			</sci:arg>
			<sci:arg name="CustomErrorText" type="StringType" required="false" visibility="nevershow" multi="false">
				<sci:help>Custom Error Message</sci:help>
			</sci:arg>
			<sci:arg name="ComponentIcon" type="StringType" required="false" visibility="nevershow" multi="false">
				<sci:value>ModelNode</sci:value>
			</sci:arg>
			<sci:arg name="ComponentRevision" type="LongType" required="true" visibility="nevershow" multi="false">
				<sci:help>Component Revision</sci:help>
				<sci:value>790</sci:value>
			</sci:arg>
			<sci:arg name="ComponentGUID" type="StringType" required="false" visibility="nevershow" multi="false">
				<sci:help>GUID</sci:help>
				<sci:value>{65C5572B-A4BF-4EFB-9B74-EE60054C2E28}</sci:value>
			</sci:arg>
			<sci:arg name="ComponentPoint" type="StringType" required="false" visibility="nevershow" multi="false">
				<sci:help>Component Point</sci:help>
				<sci:value>88 -350</sci:value>
			</sci:arg>
			<sci:arg name="ByReference" type="BoolType" required="false" visibility="nevershow" multi="false">
				<sci:help>By Ref</sci:help>
				<sci:value>0</sci:value>
			</sci:arg>
			<sci:arg name="ComponentHelp" type="StringType" required="false" visibility="nevershow" multi="false">
				<sci:help>Help for the component</sci:help>
				<sci:value>100</sci:value>
				<sci:value>Calculates the value of &quot;Broad Chagas T Cruzi dose response and cytotox&quot;</sci:value>
				<sci:value>&lt;!-- Header --&gt;
&lt;A name=&quot;Top&quot;&gt;&lt;/A&gt;&lt;P&gt;Calculates the property Broad Chagas T Cruzi dose response and cytotox. See &lt;i&gt;Output&lt;/i&gt; for other properties that can be computed.&lt;/P&gt;
&lt;P&gt;&lt;/P&gt;&lt;p&gt;Select Broad Chagas T Cruzi dose response and cytotox_Applicability to add an output property containing information on the applicability of the model to each input sample. This includes a check of whether the sample&apos;s properties are within the same range as the properties in the training data set, and whether the sample is within the optimum prediction space (OPS) as defined by the principal components of the training data. 
&lt;P&gt;The help text contains these additional sections of information:&lt;br&gt;&lt;A href=&quot;#ValidationTable&quot;&gt;&lt;B&gt;Cross-validation Results&lt;/B&gt;&lt;/A&gt;&lt;br&gt;&lt;A href=&quot;#EnrichmentTable&quot;&gt;&lt;B&gt;Enrichment Results&lt;/B&gt;&lt;/A&gt;&lt;br&gt;&lt;A href=&quot;#PercentileTable&quot;&gt;&lt;B&gt;Percentile Results&lt;/B&gt;&lt;/A&gt;&lt;br&gt;&lt;A href=&quot;#CategoryStatisticsTable&quot;&gt;&lt;B&gt;Category Statistics Results&lt;/B&gt;&lt;/A&gt;&lt;br&gt;&lt;A href=&quot;#NonValidatedTable&quot;&gt;&lt;B&gt;Non-validated Models Results&lt;/B&gt;&lt;/A&gt;&lt;br&gt;&lt;A href=&quot;#TrainingData&quot;&gt;&lt;B&gt;Training Data Information&lt;/B&gt;&lt;/A&gt;&lt;br&gt;&lt;A href=&quot;#ConstructionInfo&quot;&gt;&lt;B&gt;Model Construction Information&lt;/B&gt;&lt;/A&gt;&lt;br&gt;&lt;A href=&quot;#ModelParameters&quot;&gt;&lt;B&gt;Model Construction Parameters&lt;/B&gt;&lt;/A&gt;&lt;!-- Section --&gt;
&lt;!-- LinkText: Cross-validation Results--&gt;
&lt;P&gt;&lt;A name=&quot;ValidationTable&quot;&gt;&lt;/A&gt;&lt;U&gt;&lt;H5&gt;Leave-one-out Cross-Validation Results&lt;/H5&gt;&lt;/U&gt;&lt;/P&gt;&lt;P&gt;This model was built using 4061 samples, and validated using a leave-one-out cross-validation. Each sample was left out one at a time, and a model built using the results of the samples, and that model used to predict the left-out sample. Once all the samples had predictions, a ROC plot was generated, and the area under the curve (&lt;strong&gt;XV ROC AUC&lt;/strong&gt;) calculated.&lt;/P&gt;
&lt;P&gt;&lt;strong&gt;Best Split&lt;/strong&gt; was calculated by picking the split that minimized the sum of the percent misclassified for category members and for category nonmembers, using the cross-validated score for each sample. Using that split, a contingency table is constructed, containing the number of true positives (&lt;strong&gt;TP&lt;/strong&gt;), false negatives (&lt;strong&gt;FN&lt;/strong&gt;), false positives (&lt;strong&gt;FP&lt;/strong&gt;), and true negatives (&lt;strong&gt;TN&lt;/strong&gt;). &lt;/P&gt;
&lt;table&gt;
&lt;tr&gt;&lt;th&gt;Output&lt;/th&gt;&lt;th&gt;XV ROC AUC&lt;/th&gt;&lt;th&gt;Best Split&lt;/th&gt;&lt;th&gt;TP/FN&lt;br&gt;FP/TN&lt;/th&gt;
&lt;th&gt;# in Category&lt;/th&gt;&lt;/tr&gt;
&lt;tr&gt;&lt;td&gt;Broad Chagas T Cruzi dose response and cytotox&lt;/td&gt;
&lt;td&gt;0.816&lt;/td&gt;&lt;td&gt;-0.337&lt;/td&gt;&lt;td align=center&gt;1194/504&lt;br&gt;478/1885&lt;/td&gt;&lt;td&gt;1698&lt;/td&gt;&lt;/tr&gt;
&lt;/table&gt;
&lt;!-- Section --&gt;
&lt;!-- LinkText: Enrichment Results--&gt;
&lt;P&gt;&lt;A name=&quot;EnrichmentTable&quot;&gt;&lt;/A&gt;&lt;U&gt;&lt;H5&gt;Enrichment Results&lt;/H5&gt;&lt;/U&gt;&lt;P align=&quot;right&quot;&gt;&lt;A href=&quot;#Top&quot;&gt;&lt;I&gt;Back to Top&lt;/I&gt;&lt;A&gt;&lt;/P&gt;&lt;/P&gt;&lt;P&gt;This model was built using 4061 samples, and validated using a leave-one-out cross-validation. Each sample was left out one at a time, and a model built using the results of the samples, and that model used to predict the left-out sample. Once all the samples had predictions, an enrichment plot was generated, and the percentage of true category members captured at a particular percentage cutoff. (For example, in a column labeled &quot;1%&quot; would be the percentage of true category members (e.g., actives) that were found in the top 1% of the list, when sorted by the model score.)&lt;/P&gt;
&lt;P&gt;This table shows the output name, the percentage of samples that are in that particular category, the number of category members, and the percentage of true members found. Percentages that are less than 100% are in &lt;b&gt;bold&lt;/b&gt;.&lt;/P&gt;
&lt;table&gt;
&lt;tr&gt;&lt;th&gt;Output&lt;/th&gt;&lt;th&gt;&lt;center&gt;Category %&lt;/center&gt;&lt;/th&gt;&lt;th&gt;1%&lt;/th&gt;&lt;th&gt;5%&lt;/th&gt;&lt;th&gt;10%&lt;/th&gt;&lt;th&gt;25%&lt;/th&gt;&lt;th&gt;50%&lt;/th&gt;&lt;th&gt;75%&lt;/th&gt;&lt;th&gt;90%&lt;/th&gt;&lt;th&gt;95%&lt;/th&gt;&lt;th&gt;99%&lt;/th&gt;&lt;tr&gt;
&lt;td&gt;Broad Chagas T Cruzi dose response and cytotox&lt;/td&gt;
&lt;td&gt;&lt;center&gt;41.812%&lt;/center&gt;&lt;/td&gt;&lt;td&gt;&lt;b&gt;2.4%&lt;/b&gt;&lt;/td&gt;&lt;td&gt;&lt;b&gt;11.5%&lt;/b&gt;&lt;/td&gt;&lt;td&gt;&lt;b&gt;22.1%&lt;/b&gt;&lt;/td&gt;&lt;td&gt;&lt;b&gt;49.5%&lt;/b&gt;&lt;/td&gt;&lt;td&gt;&lt;b&gt;77.4%&lt;/b&gt;&lt;/td&gt;&lt;td&gt;&lt;b&gt;92%&lt;/b&gt;&lt;/td&gt;&lt;td&gt;&lt;b&gt;97.4%&lt;/b&gt;&lt;/td&gt;&lt;td&gt;&lt;b&gt;99.1%&lt;/b&gt;&lt;/td&gt;&lt;td&gt;&lt;b&gt;99.7%&lt;/b&gt;&lt;/td&gt;&lt;/tr&gt;
&lt;/table&gt;
&lt;!-- Section --&gt;
&lt;!-- LinkText: Percentile Results--&gt;
&lt;P&gt;&lt;A name=&quot;PercentileTable&quot;&gt;&lt;/A&gt;&lt;U&gt;&lt;H5&gt;Percentile Results&lt;/H5&gt;&lt;/U&gt;&lt;P align=&quot;right&quot;&gt;&lt;A href=&quot;#Top&quot;&gt;&lt;I&gt;Back to Top&lt;/I&gt;&lt;A&gt;&lt;/P&gt;&lt;/P&gt;&lt;P&gt;This table shows, for each model, the cutoff needed to capture a particular percentage of the good samples. For each cutoff, it shows below the estimated percentages of false positives and true negatives for the non-good samples. This table is designed to help you pick the cutoff value that best balances your desire to capture as many good samples as possible, while keeping the number of false positives at a minimum.&lt;/P&gt;
&lt;P&gt;The rates shown in this table are estimates derived from the cross-validated data; the actual numbers you would find on your own data may vary.&lt;/P&gt;
&lt;P&gt;Cutoffs which lead to 10% or greater false positives are displayed in &lt;B&gt;bold&lt;/B&gt; for ease of identification. &lt;/P&gt;
&lt;table&gt;
&lt;tr&gt;&lt;th&gt;Model Name&lt;/th&gt;&lt;th&gt;99%&lt;/th&gt;&lt;th&gt;95%&lt;/th&gt;&lt;th&gt;90%&lt;/th&gt;
&lt;th&gt;70%&lt;/th&gt;&lt;th&gt;50%&lt;/th&gt;&lt;th&gt;30%&lt;/th&gt;&lt;th&gt;10%&lt;/th&gt;&lt;th&gt;5%&lt;/th&gt;&lt;th&gt;1%&lt;/th&gt;&lt;/tr&gt;
&lt;tr&gt;&lt;td&gt;Broad Chagas T Cruzi dose response and cytotox&lt;/td&gt;&lt;td&gt;-16.872&lt;br&gt;&lt;B&gt;89%&lt;/B&gt;/11%&lt;/td&gt;
&lt;td&gt;-10.669&lt;br&gt;&lt;B&gt;69%&lt;/B&gt;/31%&lt;/td&gt;
&lt;td&gt;-7.302&lt;br&gt;&lt;B&gt;53%&lt;/B&gt;/47%&lt;/td&gt;
&lt;td&gt;-3.580&lt;br&gt;&lt;B&gt;36%&lt;/B&gt;/64%&lt;/td&gt;
&lt;td&gt;3.952&lt;br&gt;&lt;B&gt;11%&lt;/B&gt;/89%&lt;/td&gt;
&lt;td&gt;11.485&lt;br&gt;2%/98%&lt;/td&gt;
&lt;td&gt;15.207&lt;br&gt;1%/99%&lt;/td&gt;
&lt;td&gt;18.574&lt;br&gt;1%/99%&lt;/td&gt;
&lt;td&gt;24.777&lt;br&gt;1%/99%&lt;/td&gt;
&lt;/tr&gt;
&lt;/table&gt;
&lt;!-- Section --&gt;
&lt;!-- LinkText: Category Statistics Results--&gt;
&lt;P&gt;&lt;A name=&quot;CategoryStatisticsTable&quot;&gt;&lt;/A&gt;&lt;U&gt;&lt;H5&gt;Category Statistics Results&lt;/H5&gt;&lt;/U&gt;&lt;P align=&quot;right&quot;&gt;&lt;A href=&quot;#Top&quot;&gt;&lt;I&gt;Back to Top&lt;/I&gt;&lt;A&gt;&lt;/P&gt;&lt;/P&gt;&lt;P&gt;This table shows, for each category, statistics derived from the cross-validated predictions of the model built for that category as applied to members of that category and non-members of that category.  For each group, the number of members/nonmembers (N) is given; the mean prediction for each subset (Mean); and the estimate standard deviation of the predictions for each subset (StdDev).&lt;/P&gt;
&lt;P&gt;(Categories with one or no members do not have a mean and standard deviation, as there are too few predictions upon which to base them during cross-validation. Also, occasionally categories may contain many duplicate or highly-similar compounds which predict close or identical values, causing them to have unusually low standard deviation values.  These low values may be adjusted at time of use of these standard deviations for predicting, for example, percentile results.)&lt;/P&gt;
&lt;table&gt;&lt;tr&gt;&lt;th&gt;Output&lt;/th&gt;&lt;th&gt;&lt;center&gt;Category&lt;br&gt;N&lt;/center&gt;&lt;/th&gt;&lt;th&gt;&lt;center&gt;Category&lt;br&gt;Mean&amp;nbsp;(&amp;#0177;StdDev)&lt;/center&gt;&lt;/th&gt;&lt;th&gt;&lt;center&gt;Noncategory&lt;br&gt;N&lt;/center&gt;&lt;/th&gt;&lt;th&gt;&lt;center&gt;Noncategory&lt;br&gt;Mean&amp;nbsp;(&amp;#0177;StdDev)&lt;/center&gt;&lt;/th&gt;&lt;/tr&gt;
&lt;tr&gt;
&lt;td&gt;Broad Chagas T Cruzi dose response and cytotox&lt;/td&gt;&lt;td&gt;&lt;center&gt;1698&lt;/center&gt;&lt;/td&gt;&lt;td&gt;&lt;center&gt;3.95&amp;nbsp;(&amp;#0177;8.86)&lt;/center&gt;&lt;/td&gt;&lt;/td&gt;&lt;td&gt;&lt;center&gt;2363&lt;/center&gt;&lt;/td&gt;&lt;td&gt;&lt;center&gt;-6.70&amp;nbsp;(&amp;#0177;8.44)&lt;/center&gt;&lt;/td&gt;&lt;/td&gt;&lt;/tr&gt;
&lt;/table&gt;
&lt;!-- Section --&gt;
&lt;!-- LinkText: Non-validated Models Results--&gt;
&lt;P&gt;&lt;A name=&quot;NonValidatedTable&quot;&gt;&lt;/A&gt;&lt;U&gt;&lt;H5&gt;Non-validated Models Results&lt;/H5&gt;&lt;/U&gt;&lt;P align=&quot;right&quot;&gt;&lt;A href=&quot;#Top&quot;&gt;&lt;I&gt;Back to Top&lt;/I&gt;&lt;A&gt;&lt;/P&gt;&lt;/P&gt;&lt;P&gt;All categories contained enough samples for cross-validation.&lt;/P&gt;
&lt;!-- Section --&gt;
&lt;!-- LinkText: Training Data Information--&gt;
&lt;P&gt;&lt;A name=&quot;TrainingData&quot;&gt;&lt;/A&gt;&lt;U&gt;&lt;H5&gt;Training Data Information&lt;/H5&gt;&lt;/U&gt;&lt;P align=&quot;right&quot;&gt;&lt;A href=&quot;#Top&quot;&gt;&lt;I&gt;Back to Top&lt;/I&gt;&lt;A&gt;&lt;/P&gt;&lt;/P&gt;&lt;p&gt;The data used to train the model consisted of 4061 samples. The following are the statistics for the independent (X) properties.&lt;/p&gt;
&lt;table&gt;
&lt;tr&gt;&lt;th&gt;Property&lt;/th&gt;&lt;th&gt;Min&lt;/th&gt;&lt;th&gt;Max&lt;/th&gt;&lt;th&gt;Mean&lt;/th&gt;&lt;th&gt;Std. Dev.&lt;/th&gt;&lt;/tr&gt;
&lt;tr&gt;&lt;td&gt;ALogP&lt;/td&gt;&lt;td&gt;-4.901&lt;/td&gt;&lt;td&gt;9.921&lt;/td&gt;&lt;td&gt;3.7755&lt;/td&gt;&lt;td&gt;1.4509&lt;/td&gt;&lt;/tr&gt;
&lt;tr&gt;&lt;td&gt;FCFP_6&lt;/td&gt;&lt;td&gt;N/A&lt;/td&gt;&lt;td&gt;N/A&lt;/td&gt;&lt;td&gt;N/A&lt;/td&gt;&lt;td&gt;N/A&lt;/td&gt;&lt;/tr&gt;
&lt;tr&gt;&lt;td&gt;Molecular_Weight&lt;/td&gt;&lt;td&gt;0&lt;/td&gt;&lt;td&gt;1246.6&lt;/td&gt;&lt;td&gt;395.31&lt;/td&gt;&lt;td&gt;83.413&lt;/td&gt;&lt;/tr&gt;
&lt;tr&gt;&lt;td&gt;Num_AromaticRings&lt;/td&gt;&lt;td&gt;0&lt;/td&gt;&lt;td&gt;6&lt;/td&gt;&lt;td&gt;2.6205&lt;/td&gt;&lt;td&gt;0.96354&lt;/td&gt;&lt;/tr&gt;
&lt;tr&gt;&lt;td&gt;Num_H_Acceptors&lt;/td&gt;&lt;td&gt;0&lt;/td&gt;&lt;td&gt;21&lt;/td&gt;&lt;td&gt;4.4684&lt;/td&gt;&lt;td&gt;1.8219&lt;/td&gt;&lt;/tr&gt;
&lt;tr&gt;&lt;td&gt;Num_H_Donors&lt;/td&gt;&lt;td&gt;0&lt;/td&gt;&lt;td&gt;10&lt;/td&gt;&lt;td&gt;1.0625&lt;/td&gt;&lt;td&gt;0.89626&lt;/td&gt;&lt;/tr&gt;
&lt;tr&gt;&lt;td&gt;Num_Rings&lt;/td&gt;&lt;td&gt;0&lt;/td&gt;&lt;td&gt;8&lt;/td&gt;&lt;td&gt;3.4514&lt;/td&gt;&lt;td&gt;1.0636&lt;/td&gt;&lt;/tr&gt;
&lt;tr&gt;&lt;td&gt;Num_RotatableBonds&lt;/td&gt;&lt;td&gt;0&lt;/td&gt;&lt;td&gt;48&lt;/td&gt;&lt;td&gt;5.6806&lt;/td&gt;&lt;td&gt;2.5078&lt;/td&gt;&lt;/tr&gt;
&lt;tr&gt;&lt;td&gt;Molecular_FractionalPolarSurfaceArea&lt;/td&gt;&lt;td&gt;0&lt;/td&gt;&lt;td&gt;0.778&lt;/td&gt;&lt;td&gt;0.22788&lt;/td&gt;&lt;td&gt;0.095527&lt;/td&gt;&lt;/tr&gt;
&lt;/table&gt;
&lt;p&gt;The test to identify &quot;good&quot; samples is: &lt;pre&gt;property(&quot;Activity&quot;) is defined AND property(&quot;Activity&quot;) = 1&lt;/pre&gt;&lt;/p&gt;
&lt;p&gt;An encrypted version of the training data has been saved with this model. You can extend this model by adding your own training data to it to create a new model. Use the &lt;I&gt;New Model from Old&lt;/I&gt; component to do this. The new training samples must contain the properties as specified above (except that they need not contain properties that can be calculated on-demand). The &quot;good&quot; samples must be marked so that they can be identified by the above test. &lt;!-- Section --&gt;
&lt;!-- LinkText: Model Construction Information--&gt;
&lt;P&gt;&lt;A name=&quot;ConstructionInfo&quot;&gt;&lt;/A&gt;&lt;U&gt;&lt;H5&gt;Model Construction Information&lt;/H5&gt;&lt;/U&gt;&lt;P align=&quot;right&quot;&gt;&lt;A href=&quot;#Top&quot;&gt;&lt;I&gt;Back to Top&lt;/I&gt;&lt;A&gt;&lt;/P&gt;&lt;/P&gt;
&lt;P&gt;Post-processing was performed to remove low-information bins. Low-information bins are those that have: normalized estimates in the range [-0.05, 0.05].&lt;/P&gt;
&lt;P&gt;For each property, the following table gives the original number of bins (&lt;I&gt;Original&lt;/I&gt;), the number removed due to too few samples (&lt;I&gt;TooFew&lt;/I&gt;), the number removed due to a poor normalized estimate (&lt;I&gt;Noninformative&lt;/I&gt;), and the final number of bins saved in the model (&lt;I&gt;Final&lt;/I&gt;).&lt;/P&gt;
&lt;table&gt;
&lt;tr&gt;&lt;th&gt;Property&lt;/th&gt;&lt;th&gt;Original&lt;/th&gt;&lt;th&gt;TooFew&lt;/th&gt;&lt;th&gt;Noninformative&lt;/th&gt;&lt;th&gt;Final&lt;/th&gt;&lt;/tr&gt;
&lt;tr&gt;&lt;td&gt;ALogP&lt;/td&gt;&lt;td&gt;11&lt;/td&gt;&lt;td&gt;0&lt;/td&gt;&lt;td&gt;2&lt;/td&gt;&lt;td&gt;9&lt;/td&gt;&lt;/tr&gt;
&lt;tr&gt;&lt;td&gt;FCFP_6&lt;/td&gt;&lt;td&gt;25132&lt;/td&gt;&lt;td&gt;0&lt;/td&gt;&lt;td&gt;540&lt;/td&gt;&lt;td&gt;24592&lt;/td&gt;&lt;/tr&gt;
&lt;tr&gt;&lt;td&gt;Molecular_Weight&lt;/td&gt;&lt;td&gt;11&lt;/td&gt;&lt;td&gt;0&lt;/td&gt;&lt;td&gt;3&lt;/td&gt;&lt;td&gt;8&lt;/td&gt;&lt;/tr&gt;
&lt;tr&gt;&lt;td&gt;Num_AromaticRings&lt;/td&gt;&lt;td&gt;5&lt;/td&gt;&lt;td&gt;0&lt;/td&gt;&lt;td&gt;0&lt;/td&gt;&lt;td&gt;5&lt;/td&gt;&lt;/tr&gt;
&lt;tr&gt;&lt;td&gt;Num_H_Acceptors&lt;/td&gt;&lt;td&gt;7&lt;/td&gt;&lt;td&gt;0&lt;/td&gt;&lt;td&gt;2&lt;/td&gt;&lt;td&gt;5&lt;/td&gt;&lt;/tr&gt;
&lt;tr&gt;&lt;td&gt;Num_H_Donors&lt;/td&gt;&lt;td&gt;4&lt;/td&gt;&lt;td&gt;0&lt;/td&gt;&lt;td&gt;1&lt;/td&gt;&lt;td&gt;3&lt;/td&gt;&lt;/tr&gt;
&lt;tr&gt;&lt;td&gt;Num_Rings&lt;/td&gt;&lt;td&gt;5&lt;/td&gt;&lt;td&gt;0&lt;/td&gt;&lt;td&gt;2&lt;/td&gt;&lt;td&gt;3&lt;/td&gt;&lt;/tr&gt;
&lt;tr&gt;&lt;td&gt;Num_RotatableBonds&lt;/td&gt;&lt;td&gt;8&lt;/td&gt;&lt;td&gt;0&lt;/td&gt;&lt;td&gt;2&lt;/td&gt;&lt;td&gt;6&lt;/td&gt;&lt;/tr&gt;
&lt;tr&gt;&lt;td&gt;Molecular_FractionalPolarSurfaceArea&lt;/td&gt;&lt;td&gt;11&lt;/td&gt;&lt;td&gt;0&lt;/td&gt;&lt;td&gt;3&lt;/td&gt;&lt;td&gt;8&lt;/td&gt;&lt;/tr&gt;
&lt;/table&gt;
&lt;/P&gt;
&lt;!-- Section --&gt;
&lt;!-- LinkText: Model Construction Parameters--&gt;
&lt;P&gt;&lt;A name=&quot;ModelParameters&quot;&gt;&lt;/A&gt;&lt;U&gt;&lt;H5&gt;Model Construction Parameters&lt;/H5&gt;&lt;/U&gt;&lt;P align=&quot;right&quot;&gt;&lt;A href=&quot;#Top&quot;&gt;&lt;I&gt;Back to Top&lt;/I&gt;&lt;A&gt;&lt;/P&gt;&lt;/P&gt;&lt;p&gt;The following parameter values were specified by the learner component. Some items are internal parameters not exposed by the component. In the course of building the model, certain values may have been adjusted from the values shown below.&lt;/p&gt;

&lt;table&gt;&lt;tr&gt;&lt;th&gt;Parameter&lt;/th&gt;&lt;th&gt;Value&lt;/th&gt;&lt;/tr&gt;
&lt;tr&gt;&lt;td&gt;LearnedPropertyName&lt;/td&gt;&lt;td&gt;Broad Chagas T Cruzi dose response and cytotox&lt;/td&gt;&lt;/tr&gt;
&lt;tr&gt;&lt;td&gt;TestForGood&lt;/td&gt;&lt;td&gt;property(&amp;quot;Activity&amp;quot;) is defined AND property(&amp;quot;Activity&amp;quot;) = 1&lt;/td&gt;&lt;/tr&gt;
&lt;tr&gt;&lt;td&gt;UseProperties&lt;/td&gt;&lt;td&gt;UserSet&lt;/td&gt;&lt;/tr&gt;
&lt;tr&gt;&lt;td&gt;PredefinedSet&lt;/td&gt;&lt;td&gt;ALogP, Molecular_Weight, Num_H_Donors, Num_H_Acceptors, Num_RotatableBonds, Molecular_FractionalPolarSurfaceArea, ECFP_6&lt;/td&gt;&lt;/tr&gt;
&lt;tr&gt;&lt;td&gt;UserSet&lt;/td&gt;&lt;td&gt;ALogP,FCFP_6,Molecular_Weight,Num_AromaticRings,Num_H_Acceptors,Num_H_Donors,Num_Rings,Num_RotatableBonds,Molecular_FractionalPolarSurfaceArea&lt;/td&gt;&lt;/tr&gt;
&lt;tr&gt;&lt;td&gt;IgnoreProperties&lt;/td&gt;&lt;td&gt;&lt;/td&gt;&lt;/tr&gt;
&lt;tr&gt;&lt;td&gt;&lt;b&gt;Additional Options&lt;/b&gt;&lt;/td&gt;&lt;td&gt;&lt;/td&gt;&lt;/tr&gt;
&lt;tr&gt;&lt;td&gt;NumberOfBins&lt;/td&gt;&lt;td&gt;10&lt;/td&gt;&lt;/tr&gt;
&lt;tr&gt;&lt;td&gt;Learn Options&lt;/td&gt;&lt;td&gt;Save Training Properties, Encrypt Data, Track Property Ranges, Perform OPS Analysis, Validate Models, Remove Uninformative Bins, Equipopulate Bins&lt;/td&gt;&lt;/tr&gt;
&lt;tr&gt;&lt;td&gt;Numeric Distance Function&lt;/td&gt;&lt;td&gt;Euclidean&lt;/td&gt;&lt;/tr&gt;
&lt;tr&gt;&lt;td&gt;Numeric Scaling&lt;/td&gt;&lt;td&gt;Mean-Center and Scale, Scale by Number of Dimensions&lt;/td&gt;&lt;/tr&gt;
&lt;tr&gt;&lt;td&gt;Fingerprint Distance Function&lt;/td&gt;&lt;td&gt;Tanimoto&lt;/td&gt;&lt;/tr&gt;
&lt;tr&gt;&lt;td&gt;Model Domain Fingerprint&lt;/td&gt;&lt;td&gt;FCFP_6&lt;/td&gt;&lt;/tr&gt;
&lt;tr&gt;&lt;td&gt;DestinationFolder&lt;/td&gt;&lt;td&gt;Maggie/LearnedProperties&lt;/td&gt;&lt;/tr&gt;
&lt;tr&gt;&lt;td&gt;Post-Processing Script&lt;/td&gt;&lt;td&gt;resize(#op, 4);&amp;#xA;#op[1] := &apos;NormalizedProbability&apos;;&amp;#xA;#op[2] := &apos;Enrichment&apos;;&amp;#xA;#op[3] := &apos;EstPGood&apos;;&amp;#xA;#op[4] := &apos;Prediction&apos;;&amp;#xA;SetParam(&apos;Output Options&apos;,#op);&lt;/td&gt;&lt;/tr&gt;
&lt;tr&gt;&lt;td&gt;DuplicationEstimate&lt;/td&gt;&lt;td&gt;1.0&lt;/td&gt;&lt;/tr&gt;
&lt;tr&gt;&lt;td&gt;GoodDuplicationEstimate&lt;/td&gt;&lt;td&gt;1.0&lt;/td&gt;&lt;/tr&gt;
&lt;tr&gt;&lt;td&gt;Additional Properties&lt;/td&gt;&lt;td&gt;&lt;/td&gt;&lt;/tr&gt;

&lt;/table&gt;
</sci:value>
				<sci:value>Generic Data</sci:value>
				<sci:value>Data records to calculate properties with</sci:value>
				<sci:value>Generic Data</sci:value>
				<sci:value>Data records which had at least one successful property calculation</sci:value>
				<sci:value>Generic Data</sci:value>
				<sci:value>Data records for which no successful property calculations occurred</sci:value>
			</sci:arg>
			<sci:arg name="RegistrationVersion" type="StringType" required="false" visibility="nevershow" multi="false">
				<sci:help>The server version when this component was registered</sci:help>
				<sci:value>8.5.0.200</sci:value>
			</sci:arg>
			<sci:arg name="Component Sticky Notes" type="StringType" required="false" visibility="nevershow" multi="false">
				<sci:help>Component Sticky Notes</sci:help>
			</sci:arg>
			<sci:arg name="Protocol Sticky Notes" type="StringType" required="false" visibility="nevershow" multi="false">
				<sci:help>Protocol Sticky Notes</sci:help>
			</sci:arg>
			<sci:arg name="ProtocolScale2" type="LongType" required="false" visibility="nevershow" multi="false">
				<sci:help>Protocol Scale</sci:help>
				<sci:value>100</sci:value>
			</sci:arg>
			<sci:arg name="Protocol Options" type="StringType" required="false" visibility="nevershow" multi="false">
				<sci:help>Protocol Options</sci:help>
				<sci:legalval>Owner Access Only</sci:legalval>
			</sci:arg>
			<sci:arg name="Registrant" type="StringType" required="false" visibility="nevershow" multi="false">
				<sci:help>The user who registered this component.</sci:help>
				<sci:value>Maggie</sci:value>
			</sci:arg>
			<sci:arg name="RegistrationDate" type="StringType" required="false" visibility="nevershow" multi="false">
				<sci:help>The date this component was registered.</sci:help>
				<sci:value>Thu Jan 23 14:01:16 2014</sci:value>
			</sci:arg>
			<sci:arg name="Component Path" type="StringType" required="false" visibility="nevershow" multi="false">
				<sci:help>Location of the component in the database</sci:help>
				<sci:value>Broad Chagas T Cruzi dose response and cytotox</sci:value>
			</sci:arg>
			<sci:arg name="Output Score" type="StringType" required="false" visibility="nevershow" multi="false">
				<sci:help>Whether to output the standard score, or the cross-validated score. (You should used the latter only when applying this model to the original training data.  The score on a sample is the score you would get by leaving the sample out and building the model on the remaining training data.)</sci:help>
				<sci:legalval selected="true">Standard</sci:legalval>
				<sci:legalval>Cross-Validated</sci:legalval>
			</sci:arg>
			<sci:arg name="Bayesian Option" type="StringType" required="false" visibility="nevershow" multi="false">
				<sci:help>The type of Bayesian scoring to utilize</sci:help>
				<sci:legalval selected="true">SciTegic</sci:legalval>
				<sci:legalval>R1</sci:legalval>
				<sci:legalval>R2</sci:legalval>
				<sci:legalval>R3</sci:legalval>
				<sci:legalval>R4</sci:legalval>
				<sci:legalval>Avidon</sci:legalval>
				<sci:legalval>SciTegic_X1</sci:legalval>
				<sci:legalval>R1_X1</sci:legalval>
				<sci:legalval>R2_X1</sci:legalval>
				<sci:legalval>R3_X1</sci:legalval>
				<sci:legalval>R4_X1</sci:legalval>
				<sci:legalval>Avidon_X1</sci:legalval>
				<sci:legalval>SciTegic_X2</sci:legalval>
				<sci:legalval>R1_X2</sci:legalval>
				<sci:legalval>R2_X2</sci:legalval>
				<sci:legalval>R3_X2</sci:legalval>
				<sci:legalval>R4_X2</sci:legalval>
				<sci:legalval>Avidon_X2</sci:legalval>
			</sci:arg>
			<sci:arg name="Model Type" type="StringType" required="false" visibility="nevershow" multi="false">
				<sci:help>The type of the model</sci:help>
				<sci:value>Bayesian/SciTegic</sci:value>
			</sci:arg>
			<sci:arg name="Numeric Distance Function" type="StringType" required="false" visibility="nevershow" multi="false">
				<sci:help>Supports overriding learner-specified default value for computing distance to training samples.</sci:help>
			</sci:arg>
			<sci:arg name="Fingerprint Distance Function" type="StringType" required="false" visibility="nevershow" multi="false">
				<sci:help>Supports overriding learner-specified default value for computing distance to training samples.</sci:help>
			</sci:arg>
			<sci:arg name="Numeric Scaling" type="StringType" required="false" visibility="nevershow" multi="true">
				<sci:help>Supports overriding learner-specified default value for computing distance to training samples.</sci:help>
				<sci:legalval>Mean-Center and Scale</sci:legalval>
				<sci:legalval>Scale by Number of Dimensions</sci:legalval>
				<sci:legalval>Correct for Missing Values</sci:legalval>
			</sci:arg>
		</sci:component>
		<sci:protocol>
			<sci:data object="SciTegic.CalculateWithEquation.1">
				<sci:component name="Broad Chagas T Cruzi dose response and cytotox" version="2">
					<sci:arg name="OnGeneralError" type="StringType" required="true" visibility="hidden" multi="false">
						<sci:help>When an recoverable error occurs during processing:  
  Halt: Terminate the execution of the network
  Fail: Continue execution of the network, passing data out the Fail(red) port
  Pass: Continue execution of the network, passing data out the Pass(green) port</sci:help>
						<sci:legalval selected="true">Halt</sci:legalval>
						<sci:legalval>Fail</sci:legalval>
						<sci:legalval>Pass</sci:legalval>
					</sci:arg>
					<sci:arg name="OnDataTypeError" type="StringType" required="true" visibility="hidden" multi="false">
						<sci:help>When an expected data type is not found during processing:  
  Halt: Terminate the execution of the network
  Fail: Continue execution of the network, passing data out the Fail(red) port
  Pass: Continue execution of the network, passing data out the Pass(green) port</sci:help>
						<sci:legalval selected="true">Halt</sci:legalval>
						<sci:legalval>Fail</sci:legalval>
						<sci:legalval>Pass</sci:legalval>
					</sci:arg>
					<sci:arg name="Output" type="StringType" required="true" visibility="visible" multi="true">
						<sci:help>Specifies properties to compute. Options are:
&lt;ul&gt;
&lt;li&gt;Broad Chagas T Cruzi dose response and cytotox: Value predicted by the &quot;Broad Chagas T Cruzi dose response and cytotox&quot; model.
&lt;li&gt;Broad Chagas T Cruzi dose response and cytotox_Applicability: property containing information on the applicability of the model to each input sample. This includes a check of whether the sample&apos;s properties are within the same range as the properties in the model&apos;s training data set, and whether the sample is within the optimum prediction space (OPS) as defined by the principal components of the training data.&lt;/ul&gt;
</sci:help>
						<sci:value>$(Output)</sci:value>
					</sci:arg>
					<sci:arg name="ComponentAttributes" type="StringType" required="false" visibility="hidden" multi="true">
						<sci:help>Component Attributes</sci:help>
						<sci:legalval selected="true">ComponentTakesInput</sci:legalval>
						<sci:legalval selected="true">ComponentReturnsPass</sci:legalval>
						<sci:legalval selected="true">ComponentReturnsFail</sci:legalval>
						<sci:legalval>ComponentRunsLocal</sci:legalval>
					</sci:arg>
					<sci:arg name="Output Options" type="StringType" required="false" visibility="visible" multi="true">
						<sci:help>&lt;P&gt;These control which variants of the output scores will be generated for each selected model.  Selections other than &quot;NormalizedProbability&quot; causes the output property to the appended with a hash sign &quot;#&quot; and the name of the option.  Options are:&lt;/P&gt; &lt;UL&gt;
 &lt;LI&gt;NormalizedProbability: The standard Laplacian-modified Bayesian score.
 &lt;LI&gt;Enrichment: An estimate of enrichment, that is, the increased likelihood (versus random) of this sample being in the &quot;good&quot; category.
 &lt;LI&gt;EstPGood: The estimated probability that the sample is in the &quot;good&quot; category, based on an assumed normal distribution of scores within the good and non-good categories.
 &lt;LI&gt;Prediction: A True/False prediction using the best cutoff value estimated from leave-one-out cross-validation. The cutoff is chosen to minimize the average of the false positive rate and false negative rate.
 &lt;/UL&gt;
 You may select more than one of these options.  In that case, multiple properties will be output.</sci:help>
						<sci:value>$(Output Options)</sci:value>
					</sci:arg>
					<sci:arg name="Error Option" type="StringType" required="false" visibility="visible" multi="false">
						<sci:help>&lt;P&gt;This controls what happens when a model fails to calculate its output. The options are:&lt;/P&gt; &lt;UL&gt;
 &lt;LI&gt;&lt;B&gt;Leave Undefined:&lt;/B&gt; Leave the property undefined.
 &lt;LI&gt;&lt;B&gt;Return NULL:&lt;/B&gt; Return the property with the string NULL.
 &lt;LI&gt;&lt;B&gt;Return Error Text:&lt;/B&gt; Return text containing information about why the output could not be calculated.
 &lt;/UL&gt;
</sci:help>
						<sci:value>$(Error Option)</sci:value>
					</sci:arg>
					<sci:arg name="Allow Missing Data" type="BoolType" required="false" visibility="visible" multi="false">
						<sci:help>Specifies whether to calculate an output property when one or more input properties used in its calculation are missing. &lt;p&gt;If False, then the value specified by &lt;i&gt;Error Option&lt;/i&gt; is assigned to the property when any input property is missing, and the data record is sent out the Fail port. &lt;p&gt;If True, the output property is calculated even when input properties are missing, with any contribution from missing properties omitted from the calculation. The resulting prediction is sent out the Pass port along with a property named &lt;b&gt;ErrorText&lt;/b&gt; containing the value &quot;CalculationMissingRequiredProperties&quot;. Use this option when you view a possibly flawed prediction based on incomplete data as better than no prediction at all.</sci:help>
						<sci:value>$(Allow Missing Data)</sci:value>
					</sci:arg>
					<sci:arg name="Number of Closest" type="LongType" required="false" visibility="visible" multi="false">
						<sci:help>If any of the training data distance outputs are selected, then this number is the number of closest training points whose information will be returned. Values between 1 and 10 are allowed.</sci:help>
						<sci:value>$(Number of Closest)</sci:value>
					</sci:arg>
					<sci:arg name="Fast Distance Calculations" type="BoolType" required="false" visibility="visible" multi="false">
						<sci:help>If any of the training data distance outputs are selected, then this number is the number of closest training points whose information will be returned. Values between 1 and 10 are allowed.</sci:help>
						<sci:value>$(Fast Distance Calculations)</sci:value>
					</sci:arg>
					<sci:arg name="Numeric Distance Function" type="StringType" required="false" visibility="visible" multi="false">
						<sci:help>Supports overriding learner-specified default value for computing distance to training samples.</sci:help>
						<sci:value>$(Numeric Distance Function)</sci:value>
					</sci:arg>
					<sci:arg name="Fingerprint Distance Function" type="StringType" required="false" visibility="visible" multi="false">
						<sci:help>Supports overriding learner-specified default value for computing distance to training samples.</sci:help>
						<sci:value>$(Fingerprint Distance Function)</sci:value>
					</sci:arg>
					<sci:arg name="Numeric Scaling" type="StringType" required="false" visibility="visible" multi="true">
						<sci:help>Supports overriding learner-specified default value for computing distance to training samples.</sci:help>
						<sci:value>$(Numeric Scaling)</sci:value>
					</sci:arg>
					<sci:arg name="CustomErrorText" type="StringType" required="false" visibility="nevershow" multi="false">
						<sci:help>Custom Error Message</sci:help>
					</sci:arg>
					<sci:arg name="ComponentIcon" type="StringType" required="true" visibility="nevershow" multi="false">
						<sci:help>Component Icon</sci:help>
						<sci:value>ComponentNode</sci:value>
					</sci:arg>
					<sci:arg name="Registrant" type="StringType" required="false" visibility="nevershow" multi="false">
						<sci:help>Registrant</sci:help>
						<sci:value>scitegic/generic</sci:value>
					</sci:arg>
					<sci:arg name="RegistrationDate" type="StringType" required="false" visibility="nevershow" multi="false">
						<sci:help>Registrant Date</sci:help>
						<sci:value>Wed Apr 09 11:54:40 2003</sci:value>
					</sci:arg>
					<sci:arg name="ComponentGUID" type="StringType" required="false" visibility="nevershow" multi="false">
						<sci:help>GUID</sci:help>
						<sci:value>{01381EC8-6010-410C-AE2F-6D6361170996}</sci:value>
					</sci:arg>
					<sci:arg name="DerivedFrom" type="StringType" required="false" visibility="nevershow" multi="false">
						<sci:help>The component this component is based upon.</sci:help>
						<sci:value>CalcWithEquation</sci:value>
					</sci:arg>
					<sci:arg name="ComponentDisplayName" type="StringType" required="false" visibility="nevershow" multi="false">
						<sci:value>Broad Chagas T Cruzi dose response and cytotox</sci:value>
					</sci:arg>
					<sci:arg name="ComponentDisabled" type="LongType" required="false" visibility="nevershow" multi="false">
						<sci:help>Disabled</sci:help>
						<sci:value>0</sci:value>
					</sci:arg>
					<sci:arg name="ComponentPoint" type="StringType" required="false" visibility="nevershow" multi="false">
						<sci:help>Component Point</sci:help>
						<sci:value>85 -50</sci:value>
					</sci:arg>
					<sci:arg name="ComponentHelp" type="StringType" required="false" visibility="nevershow" multi="true">
						<sci:help>Fancy Help</sci:help>
						<sci:value>100</sci:value>
						<sci:value>An internal component created when you learn a model of some data. Do not directly use this component.</sci:value>
						<sci:value>This is an internal component that should not be used directly.</sci:value>
						<sci:value>Generic Data</sci:value>
						<sci:value/>
						<sci:value>Generic Data</sci:value>
						<sci:value/>
						<sci:value>Generic Data</sci:value>
						<sci:value/>
					</sci:arg>
					<sci:arg name="IsLearnedModelImplementation" type="BoolType" required="false" visibility="nevershow" multi="false">
						<sci:value>true</sci:value>
					</sci:arg>
					<sci:arg name="Output Score" type="StringType" required="false" visibility="nevershow" multi="false">
						<sci:help>Whether to output the standard score, or the cross-validated score. (You should used the latter only when applying this model to the original training data.  The score on a sample is the score you would get by leaving the sample out and building the model on the remaining training data.)</sci:help>
						<sci:value>$(Output Score)</sci:value>
					</sci:arg>
					<sci:arg name="Bayesian Option" type="StringType" required="false" visibility="nevershow" multi="false">
						<sci:help>The type of Bayesian scoring to utilize</sci:help>
						<sci:value>$(Bayesian Option)</sci:value>
					</sci:arg>
					<sci:arg name="ComponentLocalID" type="LongType" required="false" visibility="nevershow" multi="false">
						<sci:help>Local Component Identifier</sci:help>
						<sci:value>0</sci:value>
					</sci:arg>
					<sci:arg name="Relearn Component" type="StringType" required="false" visibility="nevershow" multi="false">
						<sci:value>{22699AB0-7583-4062-976F-46E680B2CBFF}</sci:value>
					</sci:arg>
					<sci:arg name="Relearn PointInfoText" type="StringType" required="false" visibility="nevershow" multi="false">
						<sci:value>4,9,3;ALogP;IsNumber;NoSubtype;SciTegic.value.DoubleValue;4;1;1024;2;1;-4.901;9.921;15332.241;66436.022499;4061;4061;3.77548411721251;1.45094540944628;;0,3;FCFP_6;IsFingerprint;NoSubtype;SciTegic.value.IntegerFingerprintValue;0;1;1024;2;1;0;0;0;0;0;0;0;0;;0,3;Molecular_Weight;IsNumber;NoSubtype;SciTegic.value.DoubleValue;4;1;1024;2;1;0;1246.63548;1605334.13882;662852019.262842;4061;4061;395.305131450382;83.4127944972738;;0,3;Num_AromaticRings;IsNumber;NoSubtype;SciTegic.value.IntegerValue;4;1;1024;2;1;0;6;10642;31658;4061;4061;2.62053681359271;0.963537052607446;;0,3;Num_H_Acceptors;IsNumber;NoSubtype;SciTegic.value.IntegerValue;4;1;1024;2;1;0;21;18146;94562;4061;4061;4.46835754740212;1.82186127734076;;0,3;Num_H_Donors;IsNumber;NoSubtype;SciTegic.value.IntegerValue;4;1;1024;2;1;0;10;4315;7847;4061;4061;1.06254617089387;0.896257956010231;;0,3;Num_Rings;IsNumber;NoSubtype;SciTegic.value.IntegerValue;4;1;1024;2;1;0;8;14016;52968;4061;4061;3.45136665845851;1.06356054042928;;0,3;Num_RotatableBonds;IsNumber;NoSubtype;SciTegic.value.IntegerValue;4;1;1024;2;1;0;48;23069;156587;4061;4061;5.68062053681359;2.5078436342269;;0,3;Molecular_FractionalPolarSurfaceArea;IsNumber;NoSubtype;SciTegic.value.DoubleValue;4;1;1024;2;1;0;0.778;925.429999999999;247.947403999999;4061;4061;0.227882295001231;9.55270141125907e-002;;0,5184,1024,L2Norm,Tanimoto,Unknown,,0</sci:value>
					</sci:arg>
					<sci:arg name="Relearn LearnedPropertyName" type="StringType" required="false" visibility="nevershow" multi="false">
						<sci:value>Broad Chagas T Cruzi dose response and cytotox</sci:value>
					</sci:arg>
					<sci:arg name="Relearn TestForGood" type="StringType" required="false" visibility="nevershow" multi="false">
						<sci:value>property(&quot;Activity&quot;) is defined AND property(&quot;Activity&quot;) = 1</sci:value>
					</sci:arg>
					<sci:arg name="Relearn WhenFinished" type="StringType" required="false" visibility="nevershow" multi="false">
						<sci:value>Nothing</sci:value>
					</sci:arg>
					<sci:arg name="Relearn Learn Options" type="StringType" required="false" visibility="nevershow" multi="false">
						<sci:value>Save Training Properties</sci:value>
						<sci:value>Encrypt Data</sci:value>
						<sci:value>Track Property Ranges</sci:value>
						<sci:value>Perform OPS Analysis</sci:value>
						<sci:value>Validate Models</sci:value>
						<sci:value>Remove Uninformative Bins</sci:value>
						<sci:value>Equipopulate Bins</sci:value>
					</sci:arg>
					<sci:arg name="Relearn Model Domain Fingerprint" type="StringType" required="false" visibility="nevershow" multi="false">
						<sci:value>FCFP_6</sci:value>
					</sci:arg>
					<sci:arg name="Relearn Numeric Distance Function" type="StringType" required="false" visibility="nevershow" multi="false">
						<sci:value>Euclidean</sci:value>
					</sci:arg>
					<sci:arg name="Relearn Numeric Scaling" type="StringType" required="false" visibility="nevershow" multi="false">
						<sci:value>Mean-Center and Scale</sci:value>
						<sci:value>Scale by Number of Dimensions</sci:value>
					</sci:arg>
					<sci:arg name="Relearn Fingerprint Distance Function" type="StringType" required="false" visibility="nevershow" multi="false">
						<sci:value>Tanimoto</sci:value>
					</sci:arg>
					<sci:arg name="Relearn Additional Properties" type="StringType" required="false" visibility="nevershow" multi="false"/>
					<sci:arg name="Relearn DestinationFolder" type="StringType" required="false" visibility="nevershow" multi="false">
						<sci:value>Maggie/LearnedProperties</sci:value>
					</sci:arg>
					<sci:arg name="Relearn NumberOfBins" type="StringType" required="false" visibility="nevershow" multi="false">
						<sci:value>10</sci:value>
					</sci:arg>
					<sci:arg name="Relearn Post-Processing Script" type="StringType" required="false" visibility="nevershow" multi="false">
						<sci:value>resize(#op, 4);
#op[1] := &apos;NormalizedProbability&apos;;
#op[2] := &apos;Enrichment&apos;;
#op[3] := &apos;EstPGood&apos;;
#op[4] := &apos;Prediction&apos;;
SetParam(&apos;Output Options&apos;,#op);</sci:value>
					</sci:arg>
					<sci:arg name="Relearn PointCalculator" type="StringType" required="false" visibility="nevershow" multi="false">
						<sci:value>xNH68FAFAAA0LDksMztBTG9nUDtJc051bWJlcjtOb1N1YnR5cGU7U2NpVGVnaWMudmFsdWUuRG91YmxlVmFsdWU7NDsxOzEwMjQ7MjsxOy00LjkwMTs5LjkyMTsxNTMzMi4yNDE7NjY0MzYuMDIyNDk5OzQwNjE7NDA2MTszLjc3NTQ4NDExNzIxMjUxOzEuNDUwOTQ1NDA5NDQ2Mjg7OzAsMztGQ0ZQXzY7SXNGaW5nZXJwcmludDtOb1N1YnR5cGU7U2NpVGVnaWMudmFsdWUuSW50ZWdlckZpbmdlcnByaW50VmFsdWU7MDsxOzEwMjQ7MjsxOzA7MDswOzA7MDswOzA7MDs7MCwzO01vbGVjdWxhcl9XZWlnaHQ7SXNOdW1iZXI7Tm9TdWJ0eXBlO1NjaVRlZ2ljLnZhbHVlLkRvdWJsZVZhbHVlOzQ7MTsxMDI0OzI7MTswOzEyNDYuNjM1NDg7MTYwNTMzNC4xMzg4Mjs2NjI4NTIwMTkuMjYyODQyOzQwNjE7NDA2MTszOTUuMzA1MTMxNDUwMzgyOzgzLjQxMjc5NDQ5NzI3Mzg7OzAsMztOdW1fQXJvbWF0aWNSaW5ncztJc051bWJlcjtOb1N1YnR5cGU7U2NpVGVnaWMudmFsdWUuSW50ZWdlclZhbHVlOzQ7MTsxMDI0OzI7MTswOzY7MTA2NDI7MzE2NTg7NDA2MTs0MDYxOzIuNjIwNTM2ODEzNTkyNzE7MC45NjM1MzcwNTI2MDc0NDY7OzAsMztOdW1fSF9BY2NlcHRvcnM7SXNOdW1iZXI7Tm9TdWJ0eXBlO1NjaVRlZ2ljLnZhbHVlLkludGVnZXJWYWx1ZTs0OzE7MTAyNDsyOzE7MDsyMTsxODE0Njs5NDU2Mjs0MDYxOzQwNjE7NC40NjgzNTc1NDc0MDIxMjsxLjgyMTg2MTI3NzM0MDc2OzswLDM7TnVtX0hfRG9ub3JzO0lzTnVtYmVyO05vU3VidHlwZTtTY2lUZWdpYy52YWx1ZS5JbnRlZ2VyVmFsdWU7NDsxOzEwMjQ7MjsxOzA7MTA7NDMxNTs3ODQ3OzQwNjE7NDA2MTsxLjA2MjU0NjE3MDg5Mzg3OzAuODk2MjU3OTU2MDEwMjMxOzswLDM7TnVtX1JpbmdzO0lzTnVtYmVyO05vU3VidHlwZTtTY2lUZWdpYy52YWx1ZS5JbnRlZ2VyVmFsdWU7NDsxOzEwMjQ7MjsxOzA7ODsxNDAxNjs1Mjk2ODs0MDYxOzQwNjE7My40NTEzNjY2NTg0NTg1MTsxLjA2MzU2MDU0MDQyOTI4OzswLDM7TnVtX1JvdGF0YWJsZUJvbmRzO0lzTnVtYmVyO05vU3VidHlwZTtTY2lUZWdpYy52YWx1ZS5JbnRlZ2VyVmFsdWU7NDsxOzEwMjQ7MjsxOzA7NDg7MjMwNjk7MTU2NTg3OzQwNjE7NDA2MTs1LjY4MDYyMDUzNjgxMzU5OzIuNTA3ODQzNjM0MjI2OTs7MCwzO01vbGVjdWxhcl9GcmFjdGlvbmFsUG9sYXJTdXJmYWNlQXJlYTtJc051bWJlcjtOb1N1YnR5cGU7U2NpVGVnaWMudmFsdWUuRG91YmxlVmFsdWU7NDsxOzEwMjQ7MjsxOzA7MC43Nzg7OTI1LjQyOTk5OTk5OTk5OTsyNDcuOTQ3NDAzOTk5OTk5OzQwNjE7NDA2MTswLjIyNzg4MjI5NTAwMTIzMTs5LjU1MjcwMTQxMTI1OTA3ZS0wMDI7OzAsNTE4NCwxMDI0LEwyTm9ybSxUYW5pbW90byxVbmtub3duLCww9gLwuh8AAPDdDwAA8KIGAAD59gn69gVBTG9nUPr2BkZDRlBfNvr2EE1vbGVjdWxhcl9XZWlnaHT69hFOdW1fQXJvbWF0aWNSaW5nc/r2D051bV9IX0FjY2VwdG9yc/r2DE51bV9IX0Rvbm9yc/r2CU51bV9SaW5nc/r2Ek51bV9Sb3RhdGFibGVCb25kc/r2JE1vbGVjdWxhcl9GcmFjdGlvbmFsUG9sYXJTdXJmYWNlQXJlYfYJ+vYFQUxvZ1D69gZGQ0ZQXzb69hBNb2xlY3VsYXJfV2VpZ2h0+vYRTnVtX0Fyb21hdGljUmluZ3P69g9OdW1fSF9BY2NlcHRvcnP69gxOdW1fSF9Eb25vcnP69glOdW1fUmluZ3P69hJOdW1fUm90YXRhYmxlQm9uZHP69iRNb2xlY3VsYXJfRnJhY3Rpb25hbFBvbGFyU3VyZmFjZUFyZWH2Cfr2BUFMb2dQ+vYGRkNGUF82+vYQTW9sZWN1bGFyX1dlaWdodPr2EU51bV9Bcm9tYXRpY1Jpbmdz+vYPTnVtX0hfQWNjZXB0b3Jz+vYMTnVtX0hfRG9ub3Jz+vYJTnVtX1Jpbmdz+vYSTnVtX1JvdGF0YWJsZUJvbmRz+vYkTW9sZWN1bGFyX0ZyYWN0aW9uYWxQb2xhclN1cmZhY2VBcmVh8fH2Cfr2BUFMb2dQ+vYGRkNGUF82+vYQTW9sZWN1bGFyX1dlaWdodPr2EU51bV9Bcm9tYXRpY1Jpbmdz+vYPTnVtX0hfQWNjZXB0b3Jz+vYMTnVtX0hfRG9ub3Jz+vYJTnVtX1Jpbmdz+vYSTnVtX1JvdGF0YWJsZUJvbmRz+vYkTW9sZWN1bGFyX0ZyYWN0aW9uYWxQb2xhclN1cmZhY2VBcmVh+vH69hJDb2xsZWN0IFN0YXRpc3RpY3P69gRHb29k+vY8cHJvcGVydHkoIkFjdGl2aXR5IikgaXMgZGVmaW5lZCBBTkQgcHJvcGVydHkoIkFjdGl2aXR5IikgPSAx+vYTQWxsUHJvcGVydGllc09uR29vZPr2EkNhbGN1bGF0YWJsZU9uR29vZPr2EENhbGN1bGFibGVPbkdvb2Tx</sci:value>
					</sci:arg>
				</sci:component>
				<sci:proplist>
					<sci:propval name="VariableSetStatisticsCompressed">true</sci:propval>
					<sci:propval name="VariableSetStatisticsSerialization" base64="UI1">H4sIAAAAAAAEC+y9eZwdVbXHG7ozz515IEmHQCaSkIQkEAIhTAnzDDIJBBIgGNKQBBABQWQeBUVkUmZRQK9GEEEFEQfwKrTggMoVcAbEbg0lBJH3+661dlWd7g6Q632f9/6oU32qVu299hp+a+2h6pw+dWfWtaX/hE6dsh7rWl6u79Rp1pS5U7act8OeTcfvO2+3VXufetIxS1fO27vpgFOPWX3GyUvnHXDssgOXHr/s2GmnLV5+6tJpOzedeszypQdDz5s1b8a8GdNnzpo3U8TMaXPLu62nzZqztarnTbdt3nTpWLjTwn2PmiMlC5etOH7pypNXLluxev2adluxeqm4SryudXpZq0sv9qZnr6blS489dfnilUd9YOmy409Y/Z+4NXvG9Gmz9JoxryNq5pzps2dvOW3W3NlbTRcQW9f6KyyP2mFl00mLVy87dn+5vOp9GBJedwSwYJ5pmJcgRcWuR+1w7LFLT17dtPI/UzB7HtvM2e2d2PWonZtW/KfiSQbf2tj/n0Oz5Ty2ue0N379p9eLVi5WwOzatWPKfobPVPLZZbZQUqbZw5eJjVy9rWrF4+b5NSr0DTl153OJjl+6wcuni9xH19faq6dNmzJ01r7zfctpWc7acs3Sq8q3s7+wZW8+aQmecsufMvZtWnjTlwMUrlp3UtLppykErPrSi6fQVU6ZMz/qte2Zd9rlt952/b9Oq1VNPXtl07NJVq5SYjacvXtV48tKVx6nh0iWNq5saVy49qem0pY3Lm06fumwFxcrhphWNxyxbsWpa454dlDYuXrm0cfUJTavYL17deMLi05Zu06ikOWnx8mUfkdClq1Yvk5SlqxqXrRDL0saVizUINB4+dfq06bOnNLL/4LRtt9h3/rqWzTfq1ElGLmxa2bh08bEnNMpQGbf6jCnW7rim5TILqy2yjccvO01Ckdi0ctnxyxSAxhU2iDU2HWcGN07cdrf5+0TdtlvsNn+SCwoud3VJ45JTZXqT/poaj1t6euOqxSedvFyCaXxgU9PCpae/Z9PFjSc3yeYOnDYpezetyLE8bWlIW7xCeMv24zoyfJVAXJLwOqlpydLlJkhD4uLl1t4By7pta1DMX5cdte3qlfO3XX3C/H0Ds2230AkFBQBRkJyK07bWRXHo4mwLiV6XLXANS+bbjKHCJRK/ZP6MGTk5Padm5tRcp1zE7kmETwg508zZM7YsmhRiZs8q6JmzZs8NHhe2RxJWdEUf9XOxHZq2ZV69ddm0XFq7sTvnn51ThVUFFbVu227JtjbDdC5hq5wqJBQI1MhaWCvLB+S8+aycKgQVEQln3aidyoJs7M3bduRaYU6NlD1rpNQMs7m4QFbZURhViJvjfG5U5O2S+UUU1z+g5go2JLLd1YqZYH5Wty7rvuPiVUuXL1uxdF3WeVFT05JnnnnjzZZRnTt1uiura1mn4efu5qxHNvkL8HaxRF+XjVj/Sqj5jWwr4+3qGb0uG9+GeT2LGTWcbQ37F3579r4/fQ3t0nRdNrJj1baiyPX1a5OR79lsppnZ25t58r1nmy2sTQ/aWJ69Z4OtrcEAa1CTUu/ZcjdruWmB4vqz572Q7ZFN/WLW5X3F/ZnWZ1rfzLYx9g0N/TPNtJ1rbTcs+s9kdTSdZ003NAOeyeoLvRuWBc9knWk6x/RuQCY8k3Wh3ZbW7v1mwzNZVxpta402OCOeybrRei9r/Z9nxTNZd4lrbbln366d7sg6Zz3fyHq03Kph4k6NEj1anu/XqVPLbV11SdVlo6xL1rl17dd+eNq3P3fDwEfjtPu9Gx+2ZF6nBXH6wD/efvbDf2lYsHazi4Y8N/rvP16w9sC/TDhiwdYtC1rXXnndigH1rz6wYO2Prxz50UXf+sWC1jffWNfa+ubrr7dmdRqc0NXavuGzWY8332iVLdfJqpZPs/sMOzttU3aFKpolCos7UJhEZf/Mvpt9J/tadk12XfaxbHlrc3q9kV65n2uThwUx5oJX9ntwdNcFa3PiwdEU9ViwNifOHPSlRS9+pPeCtdvPPvKh3Xr3W7C2bnNB8pP+C9ZazaABC9ae+slhnQ++cmCJGPDxR5+89XuDF6zNiSXzfrvPFb8Yt2BtTpjA/56yoOWxhV2JUkv/o4XGbpfXd2q56oyNOmXdPRSv1x7Wdtr0C/f965DrHlv78kPP/uqYY57euXVtp2FfPXjN0AsfWzvw4f13fXrgwzu3vvHmuix6exEXE01w2st41pQrPG7EXV1kyS49tZsD9S3NOtnJLYN1aGlVRFouIm5P12nXk/oLtcu2zPq11Kk8+3Q2saUXdTvqyj3rn3Vv+b7Osm5ZXyVeX6VmY9Y9G5sdoJD1V770VEmfbHJ2VcsHaDQN0btBzafVx1p+icyB2Yjsk9nb2ZfU8MZsaMvlFE7JnswOskTKPphtLjF12fBsGNmtrZveDdkoJf/m2cCWLyHwq+xuYHc9uyvY3cXuCfx7Nrs+u79lDIL/p+VwDs9mp2X3Z5dkt2Q3tRxNwdnZZyTtgGyMJE+U5EadbZYtyMZlu2Uni74+277lGAROgPseF/4r6F7ZjtmgbFZLX04ezO6U511kbne9e6uyUebWycmBWddssMT3zvZQfWNzsyHaciPAb0LT/bI52dxsVjYk05WSsBjeMkYgt3xcSuX74OZmAdzXjg1Z75Z6NWn5DXUfE8Dbyeqj1VeeznYWSsdklwn6MZJTL4nbZjOyCdlOOvbT1k3vyTKqXgZum+0iAAZku7d0w4Atm2VkA71M+G5iRnfOuja33EhlV9X1zLbX/h7pustk9cs21tbY8jnMOFaNukj5yfKQwu0pvCjbWpo6691DlV2EYxe1HCXZb2VHypt62dNHdfVGARTxXSh/BWGzCuuyN7LHzCSd1mW9mrNl2adkxIyW2wks7eox2AgnP6yozVbcLs9mKjJDsvFCorPO+2jfV01HZrtn0xSx/kJhM2HFNlQ2HNPyexw9SYEYo6pRguB4Nf9VyB6enaX4DRIIPZX2R5D/p2RNko7VGDpAbyh8oivUydMe2VeE80hBcpHqu9NUKdG9ZTjg9G15EIVjBN3+sq67tkHaRkrppGxTIT5e765ZN7nXR8drs99np+pYDxA93SpDpj77SfbRln2QNUV6d1LrQfLMbdlEvnUxo3tnP7ZLW0HxE4kZLzVdMUbvruqv/QQNISKKhKybYOyS7WnNJ1lNnbnqYs/MXmu5Eo2zm7Op2fysW8tozvbM9lHjfs1yogth6ZI9pvfzCpl3guE6bkxF12wrud1LjjVkg5oV73qNAt2p6Z+NVpPrsxk6Ia69sxYB3U1BO1y24vnG5hq2ds22kKVdlXV9tT8gu6BlBsD2yA7S6WQdL85eVdDGCZFtQa0OiRDKOM+Zo2VDZ727ZK3qPPeqI03KFmeHya5V2SLR+7YsQ+L1yslNJLO7lPfWcbj656bKsj4Cafesc8u1OH98y991aDkI+hYl/jlKd9K5MVuSDTR1zbK0szr23vD9CL63JXaKxA4RYvt6eCbI6q4acol9T1naMztKMAxUw62aJVEINGfHGjhwXZhtk62Qit6GIW2KzXOxXiXdohR51A8DBAhVEgwjYk+r8nl/qx9LAwtID49L9DgxF1tnxYNBh+7g2xDRc1tOw9XzNT4Bdj/B21vVnbN5zdleVtQZG2gwVG/6T72wvVRcu0Wwj8wubFmEkK5ydZz2mgrcjDoR6kLPqlEPhaObl0/J5qkD1wu7XfT+uSq2sLMZ2nsC95b+Ptp6arRfokH7UWn6lsq213Ezwdwn+5C6CB1+tOxYpBp1CvnfW4Njs0bhrE8zaW9SJmVXZidKw+iETH+UWYgYnPwlvb1k4gS96Qu+daOLkM8HKaGGioEBoJf6BDPHNjRpttNeIkmlgeoER2ZXKTF/Kkt7K3EYWRlD+yof+0gE4yyy6cCAoWLMZLhn8KHQYT7C2NwM5QBRlmNdlGwjlFZ0D3mrTmZ7zfSSOFYjKt0t+g6zuxT0FFKDs9Wa1ropLGPUprss6S5L6iToKTk0QqVbZmdaD+opg6Zo21X5Wic0esk0cGnQsV4cA7QnQqOzHsrRZrXtbSEViGYw+gerxw0nG/BmkDJigJhGKTb4rlSS3ZjendNsB5mWICHn6yTS2HD9FOVJN80SZOVIRlp0RryOlmuJPqmlB/oamCOxj0xoRAVT5QhSInHmzeu0pNhajvVQHPtpGh4oCsz7So3M6CrEu6iInqk4ad+gEg2FJFo/U1InGJVu+0i0zutxam72AaE1VKOa99GeOhsokZMUmekaRK7NhhpqYhbGQ4X6VsL4DA3Rm8mYfYXvrgJskd6DVTZCXWmo/B4rKVMF4tHausuS3tmBiuoUlexp5w3mnGyXu4r9FDXeRb7ghC5GFNBeUrN3dpvm/u1Ej5ApExVybO4pQ2R3nbQoMopRD/WUoxmNr8pmKMjApboZzYoSsgZkJ5j3g9SkJ0j1Eirbmqiu8n6uxJ2pZVudfGWOZaJirTbGput+lnfMnj1UO1aiPqRjHyEwVusiM8UybKD4+0svOd0glR8UzwBto2X2RLXoqnP56TMYk2+9VJAuTOzYxepuiBozyddnfZuzISQqZ+pC/AmBkVIySSU2QCmXxxuI0jrWEpBcZUnYR8fBNgwOFO708x7a95Kq76gOP4aqp4xQCZ6wAiRTdpIReM8KCgwYcEht+iznHDVOaxyjLw62VpgyU2+2rtLq1CDRGtf1Euswb0io6rNLrCc14g0paksyNeuSjW3WldmOtLC013SfXtkhancR9jcXpXmPSlx2JCt6iSrVSvQwedxV7wnaD1AsmIewk4mfN55FIUMfVT5csIQUQ5Kns30EEaK2FjhjdQ5gQCYBSiv6Ja3H2L5OkB4qkMxv7SaEifSmyQKQddIghWeIjkjlnAUxSzYWV75qckg1rLFSZ/HvCJM2miw2o3xA9hC0KDdVCe12hOVWPFLLjYka6LuqDSkqLYyyQ5QFzFoU2aStRFOF/s6RicxEo4TblWrUYEK72ZCzk4wDOVfTRxSzxQyVAg7h7CJ+zyJGDTaOLLxm6sgaH+c/IWgpN0N1laJMbBnHmLiZurWsQ/4Q8WhWz8ZEpC2xVKfVnWo0RCu+04TAjhoBDpHr3bV6alSP7KY2CzSA9BeP9+o6nYMha2oPM0dymRxIuLY99lRXlJX02KuNkWGdIZY5z5t5n2XcYp1LxyGxhurIup4u04MOLJ3kpszWHsiUrZp3mgVET0kfbJCyoO9hRpEHTMbI8j3lnPkwTdBYPDJ+aFTTnk4+RZRvXsY0QEh6SBYrWiXfcBsMt1KRFn29swGyhhBILIMSw7E2nXcT5qL6sewJ8LEb2JUqp4pba/IxCuVWeg/JPixr5CX4SsnGssnHtXolD3CzdOrP9KGx2QAQppGwvTXcsyxRsWZHKUaLNZqJbduqLdDlLw2qrG9kBSt8enc/aWUNocVwcCkO3ZWEhJcosE6htx4ub8BrvGgGN59v2KfONVbpw1DpnWKAqAahOkFjL2vqBVJHhFgXTpBa+nEPm/BoYWOBSYbqqnIWTz3MSI4MQuQFEwyLLN/oSL6Rjt0UE19T1Gvm20x6R8hfOo1iMkxpMlgGseBwFfQ5RxLs8zWDoWCLD1HqIE3q0KM1g3BttqlQ6GlZWqdlKiOMAul5DwxcY05EmRcppgSki+05spa2KucYJNs5VQiJxyh6atgWqe4Cegsr8rCr8B8ktgE68z5zk5pxseYDBp2SjUWcTTuGZxdxjFSb6Wq7iySx9OY6r4/8YGHIlObSWeF8UJL7aaHCxLatOGy0sz5vtnmoRoBbZ0mzOdn8lUbuV8hlMpk/48e9AeYmYdN8qlJPSFVw+SHuLnKJduwY0/or1GMlnCuCngppZxlICvbS2DQWNpU16KyPUnGkuClhQAESwk/6cHeBc0UFQ8wgiWFKT9iAUG87o8Q3z0J6HCOLT/waZiAJu9YNDMTCnFF2qoClY6CTK9GpOttO56TiMIEoJo9Sg1iGaAMARiR0ceQMqoeSZjPJnSwLuzIOeRZwp2Gy3psLwYHyiAGym3T0VcNRQsCvHVl/cEU6WVhMzLbBWXozlg5TfwQMbjMxyWwhI9HNpDJJ3YDyaaJnSKBfJ3aWKnBxHOjHzKzTzcaNRXUThbOM0SO1sQ5hpBihI63YfCnkIzF9032lDVmG9nGCcrAs6i9ftRCVrDrRLLZYTG9sfdavFxokmUttriaRzX27UVqesfQiAfqonsmOTSGX135RrAFWeHovrBO2GgFsGy39bPSgTbOl0jZe/rDe4DZCX0kjmOQld1BJvsmylkGWO1Dclxiss85qtVDlaCXFvDcyFjkC3B6QPlmDVs0T8gkNINCbJOppK0EmG67PAJX9cInqLjWe44wXvvmEOUXCIzREd3Prz9aVrBeqjGLuFBJy1AtTFjee/Bhjby9gjWlpAsOOspfBieUtQxTjDTjoekcCWWehmMtC1m1k8XQ7F5KkWb2C6IMQ7jPRsmcjoOx9o6fgi6fQeB2Z7tmoYTC1cUbHGCVFdbA16/Zcb1m8jezrobUZI9amZlWDKO/+zB77EXUtyLIFjgx7R8EpR4N85K0JmxhoYhwCUIYWe9nWoLdf33h4AUgzrlThHUmoSw56skZzlgVKaNNgchDhHbVwxcY5hhEAZRL0pCz2dEK/R8Rd4X7iGSrguVuHEPgITyFQlJtKiuzngylJOEOy52eLWCcxUstmBcwuB0jKmWLeJvQAAjo5jjfagWEaIB50QYRrUjdUBJLSxvRG8JqzcbYmEhIs6E0bq8ce4jtIe/xkqOiuYQgcNTQCIcVcTI1TxSQl0lSstABs3my3XAwVvDMX8Z5Bios+XTOml+wepE6meUk51UPRYjFInqlZSlIfmVCNSF3RmibV09l1G0D8wteUc8FENRxK96CQNYj0kMEWCWdgFGAM101I+NFXfrkgNbTpz3SnNGdkzP0KfTVNtcyVQfjbQW3ilAi85X6Qrkh0pacT3brVUX7qyAjKvGcjIv7QeZihYvI2OehRPupSiVMbSZUqKfpCWxmu+2zym01Bs1RSjyHzfQpUmqilhRVMi80v0X2oQLgyS51NhJyS8Yz0jSyb1JHAA1RY8QJx2gN9N5VyC4vUn65WA7DSTKXrykCtX5EsdFkMiy8Ch0emjDp5wWjbIHGsA9XfGXgsaKJ0B4RN7HRMu3XOmgyLOdifOjssSDJmaP50A32H8JqZOvKWGIgmY7hG6JbNN1tch0hGXCFgkv3Cn4D7kOjiSU8GGR/8GVoZqLCxt94DNUONUlKS7iwORqmE23hMJYzgrEDq1OXqFDwfZAdJXg+7HyCWQqwvhmDRpDGSD7Zy1Lg5Mk1yukgu0rAOF7nAxH4vo1yLEcyyKyPvBqajQd0bQxJrX5VCD1JSWgw2kVKcASpunlDZU56w/uzH8Mq9SVZho7VNlPm2wlMLjrC36x8qZ2HArVYC6RO6Qa1zkon12tZKvG2kgrGNUbZB11dqxvWfJZDfCaS3eFqSUiJ1E4abE5A6sU7GaMstCAY0H3cQs50GBd2Y4iq2Pi7HlXpYjWSp0NLXYLYcYfkCtNxOl43UatmrQtbrvRQT0tZjiOK+Mnmg6uKuqBqSYh4d9p5DPsakuMl8BQ2RtgdRGK37eJvYN/vdc/pgT7nIkMfKyvKcHc3tIKUyXhOhlfgONuI3SX2UXGQ1zQ3tNHkw/mmscDEm00UzCE/SVNeg+pFqx3pLorgZQA9i6e4ron6648GYBJJjLYfsUkLNuSPOhOKRSjbp1NJEGks3wshIPj+id1sQgX4o7thEzhTToEp9QuSeyhTVCSD5K9W+7uxmtCYGahQ3VdCEO2fkJdngcysZpI1qH/9ZN1JFKoC69SKT7zo0NHG3VXd8TCbt1QTY6P+M56xmuavRKDpdB3ZXwvntCAZglmW6I651dqOt+InCKPnImprOP1TwMTQ1oB/BLPM0rzIGDFKm+kupxvBinwfSocCJpetIyRqmPW8YOPbXHorpNBZHKuPWaE/V1ksjtxUJEF8fYN9L78GS6LiQr71lFSHXB+SM78RGL6lFNYKYEbkYqJcRlHpf9KOlosqA1jIkfBDyDT60xhRHHD3bQZHew7LNimjpoZL22ZQJF1Y39pGGfBjEUFUMqcSG20SMI921AiccXHb5tamyy4KPAEYu4CM4kRHyhVEDU7jK9OB6Sni2kzXcROPiISWP2pJJHJBOFmpnucmZD1wo8fuhqBLtnhQzM9QMvdkGqFIQiSLJDXSEo4W7/7NU0VcOYQLLAi2CkeZ2i9Sy1wFiRAcortGZtriEIBbpCsHv+zNVgQNeFz7RJSjl8jRNNPQjeDxUpAkfyNFDLUR+i9HMlAEkg+bSWFxgPR3GX5LaS1jbVbyUwKw4eBu5TFaooL/Sys2WOPAsvcwGPhXDCi5JGeP7Kq29Kwteu7aXHB0DQWlRaBjCCOxYZmLkEg7zyZS4c65PYhn3/XKfwMDmIeJIonHDpIstX1gpOU/aa15ADujJt3CAo22uEp+TRBKyTrP7CPVB//jLuo4FVFVcQkkM2NRA4ajISuHImEeMmaPZ+3TFrOKTj6s2A80isyRZ5KElq8DFtJQW9jJJ+ST5zKyMTUjEKi61+2tDKleRPixZJmHrvjZA0CGtb4hdoi2v7UD0eHN7A0h9ZuHLQCxmB8ty6gGrl4ZTem1hroXP1u1WqOFd+nwJsblGMikRZmoruTYvSsCcQIs5j5c10aemJkBZ49fdDGjMUt3kEDeWfFDwCy+c15KbG+K6nDQZgdVmao15vgpPZiKawSNkmFZrxRLT5l6OahM1hNGTJknwuHBGhggOA44Fgw9eSPccwtXazaANyVKjSpCYaoG0sVxF3vVdm3cGG74CdrQrxHRIBhtUYggRYVrBGCJKv/McS3cScJvphqwlsry14a0PpslSUEseeBmCuE+NOqZczU3mg8mSfGQ0qE7KQdFS1RhipwbmHFUMesxxSFZ0GZs1LHG/lRuTYZB5gWsxQaTR1HubuBQUrPe7KXRLeYddwo7Pu20+9rgw4VAOqraSnij3McQGOh/GORXeZBGXbZYJJkLzvbMyGIqJy6zSZo5yrQGTXQmqT4k0K0hPSw65x/1aLgeIygxMJzhs+O1dYpR9ouFhoQvLehayVBIMnFj/xs05Nm7p0yc9vVGARtJHDvCNHk6936TewxUPTW0cKA9kauwCtDe0cZJeGNZ5NXuGdgrthr+h7sCQaWWJOhW6zG/yKZ9/KNO4SJ+LEVNLMXTZZ9gkp/dnFamQ4aTQbBpxTxcZGl1UL/WsjCxaZji9kqFMUYCky9om3qB0tLwy7ahDIfcCILtrwOlh9yIpRrJVD9XYxZ0+2T5MJB+xT9PGLU0fBGzYVksfZv0qyeOoW72SY7hYr5AahltiQFdABetnRgpbKMMrKmVMdHI5lYS4GzZA8+GtTgFKmR1KZCOTJh3B+ompQh0qfNSI+3T0STcfilzkNhWjg77ypj19QlLZTLgqPXlARbIoNJ+My/qWrkJp00DqQIkeoy2mYO/w0kSorNLluXVYaIMZ+qyWSy6/nkGAXl4h1BlQ6OKlNtjvYaC43YYjNu0YMjjMMKH80WIoOeJ2WcDsqsxBNVkaKljroDcWWrR1LcQKk4Cbbo8l5qpRZjqGG1pW3U9ecdOeVRMf24IrSx2EKELmvPgZ9XXgZpD7irdSAhDcfybT/SLbezqZ4TdLOWfjswCM7mH3PAZrvc6MqnOMwaK0hUoObqoqWMhynm4eSTZpRRfBO//Im9mWoVKZwP1h7LQCGlqUXRFrXLqPCcQiDzQNvSmNCfUmqpF1QMj07/FlGMNUAeIWG1AAxFTiH+pozNWZFoumw/S4+X5XwBuSrqjWZnt6Gic2GqKT7gDmeCEe4+f+qkPBqO+1+i4SmWNdT2rgNYnhms65c8GHNA3ahqpDkR6Mz+YAyeSe5KbgnH+oYHsLPWxkB/OejzQpuQgAoadPc63kIXAJfNzMd7jIFS5/4KEd59zTkrm4qs90cqhUhF/ciaEaDAFAe8fQbdXdC4pjqBFla+KSEJrZ2AcguWcq9IGHpRVKGITIUzdKE4o42EejuHuEGfhFney1tmZxhJjo4LZ3S9NnEozRx6YotGELQSyDrf8gEj4amAq+RVpsDMQ+y0015ZxZXus4CH/VzemVLGImCn+/q5k+BeEWuH3sJQ7LeSS7H+hq91Jz7u8lNFjx6vtoyjmWEQqYPCSI3J3QUc1BkUSzJSHidAaNGmPwCJoiCSFX2Pvm1ySUoNDzFvF8VZHPlvGVT3MYc1iQSTpf4iF2YKZC0whYdBG/pe0dx4XZotwYVbmJGQSfW+ODpAGP5CjHEMss06hS7+7+WTyBUK1y10T4znpe6bxEynLZSXDonXqJVgYgX/dZLeLofe8N08VFM+DCJs9C94UvTfH1PLv+16Qbq1GwdOHkDDhys9KHY2AyNomDB9HjdOQjEQsst018CC3ss4FI5S6WoLk9HlR6FuvrFFALKwmBAJ9fGH9ohiVYlwZ/Oo+A1bIVdG3iIGwsW/hMgZGRnkNS8Bkx99ns+sdEu312Z0r1SnkXBNwajx12kPc1hN9oqpez3OjWlCc2BqkJ0mDXBHxVDyOsXDV0bZ1rZua2L4Zw41LWWkxxx4o1+OuYsMEhauDzPfYDMtZGDVX2RmxEUgXcHepvN9G4bSMBEWw84cQz0r2mI0Q5urhjojYMA236t2EoSwCVyc0XW13thgVGc05kMJFhjOlPtCSmb05yi6lBNWSS3W6S6UZSYAG0SksepBlG7iumqVLq2eGFcWEoW3RTH4tJDf84C3Nscae93T+xvqoT2xAiyr4ODlks38APh9wd04wZpGfelpjzrwPmsEQ5xBy0KVAUmaF+K8bDlrdPcvIjrUhW50C003QifaLgy0+/Ai0L8RhhuplQD76xDjADkh0OmsXZoJQMIJT9ugUjV2hDt6YPMHnKWe2h/HYY/2miQlcNLL75sgmfqaGMhZxfEBRmWh8VznBwx4e4khVwsN4ho3iz9+scRpGuenOznrWTjzi+6jBU1d6ub1VvYXLPyAuE4JEZT9CjCk5cSBvqzQQaYQ+LQaUjEtwVDHLxckn2wsiXBLgwUgcIuRwAk0sIUcKU0Cs7i6UmERGPIeBJlYxQjUgzml0kgUkWv6TaOkpHm7qwEsH0L4YOLzXTUK/N+oxPnnaOTqKmNwaIgStJRZuuarfaTReyGKn96pgiyUu9GY/Y/GBwYrRLxR58sJGMhmYhrO6NjioqehY2KD3MGOPmWhDlEm9B5gQpspHPjdJGO6S4WmJMv8YMNzPSwMrh1f8C5jrQI4mgowwgnfCHC1kCDqDmrHNYRIwRIa6Avig1fFBOTrCIpZLL5gYMx52kw/uw4xOYu9Vuv9nmd6Wl14cta1rsJLk00Jgma+WoATVl5pAUMNawtOAOEo5YPCzOUqtq4mFWFxfQYEd7lnbMiESEtMcEc00+JHN0F7yX3ObjWj61Qrq/DHnHIayTHJ0bFCIJVPvNwoeWkhiupnjjNN1Lo1189umymIzx1t/akxPhq2VXSn3LMgnO9SpcnDKK6TM/RMgsYs6AQojYoMgeQyVv2t50983gUm56PQR/oVR6/HLXBJdFoCIFlQ/RhtnSgU+S+E9R++wCQvK4z8mHwh4uM1Fi3VSLqKGcCtCsl8GAYz5tKZgMZARTyaJBzPsU56werZ+J6muXEKQ2KyHv8Nojz+PjtHcSJIrTAqi9b8Rf+JkNNHOX6Sp+lueD3fmyMoIpXbTKw2w5SlvrmwwEqPEUt5EBLV5vxQjwrEBPeuFHomWLRJDiHlrMJSeVW3zIaNMNoACOivMNS/RKDiDFmppct8hCnjcwSIiVx8tSASAIierofrqla7ZgOiKQblqNBiLj1wRoqp1DTQgTww0gs/n9FKeR1aw7dz31ub/YfPr3j85lilmbm+xnIcaANXEFxf9No8QhknHcAHIPmbPzTYI44RIqdRbrXzHdExW3lVuC/vEC60QsjzEqukfKLxPo5tk+eqqvc5UmpKZNIInH4HPWIgI9ded4kGyKJZKqk8lwYi+TBL2AU7mn5FaBCln+WGneIrV0P8Nzb6cmqQfjPesUYsBlBPFEUw4LDVHqfTUHUOdsXk54ud4ieuxJeu+ZvrfPfklPxxQ38MTXhWQGN/rMLfPBaWIfLmG1vSxcSYd/DsJVEBdU+XToZtnAasag1SZwVBJEu/aRZJ06YqgxQIoZuMioyCRrW3ivKy9Z59dQHj7uwTXIjv44h2zfNFbSM/3CS2r4mJVMYHRzSz0zLDsoAQk7gBcb+NQuOlI3ZxBj485BGs5A2DVDKecTct6TxOffmHPZzkmPJ1Aciw14GS+RzCa5IUvuuVGooIPY6pJKndvGkMGpteRg5gEyi3GrpMgYxGbDsgqSy54oNMY9SUygmGYtlqWfjst3jvSBBegw8GsviXQIMIhmdGSqPNEZBHwgYA7gcgvZiPcxTsx8rdrUlpRa+JKD7qcNF4wH/iGBm4qbNunQh/IRPAXBTCIbGNfEGRtyxe49EszpPphtrqtROsIfAAdU4gkrVYGHcoV2vrlNyTLKLIrag73jFNAGyj5XNrMUNE36xoj47ArQjUSLDxeqTyO6QW5C3XnaoqmbBoXCYsse5BJ/k66Du1QklrSlFtgrl1SCjVirqd2QynMafwGO8dXt8x4pUFhZgqrjxbBuly0mKi1trAkK3dkErYkiQvKPXVGLw2xwur95EK0E0+kZZrRoKB1IbyywUTeZlLR57qczOpl5jQOmTD5wCyBEOR9zPrdCibhbJ4/9Q3YYLNIGpHtoEIazgirBF5X5uRGaP1En71SNMZ403LDiPqffNiNJVV9kOLxcFOTTp4dMe5fgsgxqK1KpYeTGqKkXmBjKpM2RTkfOfFnCwK4zBg3/4lANMsTFNyZqSdWJqc29RIf3etURLlQ7E8hFKpoQS6CUmwY2Dolbm1lJnTXWEdIGN+PBBj4aABLQYvM1jQnFTC/EC9SrsYnIYVcJNZaMJh1NxmlnNaTXa2+oKtGT0VFBy2hlTDr3wcmLS+oZSn1eNQ9pJFOJtSkX3TbvHeNUYXAoQjhYgCVPyEk6hHtJ72ST3LKD5jyKxeZ93aw2GxRx3QcnM1iQ8ea2uF0sJiRVSw25gVzTKK0CMr/ZFPIk0e+r+aAb87NK00dq+J0GTAngs3LCB2xYbS/EEji84O2ge7UVWK8NNz0CKjYAk9P4GUC4SNXbzSvXxKQs56gygelTTJpYlquc6YcJg3GE73TQP7RCCpNyNgnGBNdmpCl0wbX7qGjbAETTlGaZjRWRRiSFzfhFW8n0NUCuWSV0Hj53j9DgmYUMc+lgGGJSDXwMjlcN0NEraoJFuqWXREYv1ZHUsy4mW00KIwKWAL21EM0glzanmW0sWwu5AGDGW3LLzKSkTGF+edNVGlqSKoFBWtkAGxpdH2amBLIKihHkhiaZycXaozFRhMn2lhKH0mwx4JMNxlcCSyaxIgIjm7tMZ17v/cgGAIMvFFvgPTNTiX3ZMtTpYD7HAVqC/GXyZWVuD4FhJeZLHu7Rtl3umlS183yTULAJcZJtuFk8jSe4hbTptfyLUJlOY8LaXEJHRF4tdr+mBB8QsiscT+HwM+eVQj7fwjvTHTM4J3y8k14Gtk/cRQ55FhlKQOG8kROcSIJugIbZ6bsOlKcm9Hu73CjgMvtcUu0+JYmEkv2eg6w6ARYPTZ9IW1TWjMWotEWRTBE7eRMdgALbsFWrE2xNRRxpmTjamMNoTWVkvY3g3gIh1rDUwoR5uYkERHcDV+i6fkx705x7FoDZ0GX4Yqb3vaSDUxtR3VwDwYwIzd7CtHr/pLLQRnXyN/dZ/yqALwYYeSGjYNLGkM0g5dmiAiRpSAREEx9E+URoWZUBZnKVGjoxobEMs0/zVGwDX8QwnM8l0tQ8MyKMotZjijyg4TQojCO49umaNUZAyNExzQNiMwx0tNBy3Zur7YDCaGJU84IP0Tqm1nCxkV5WjB6+sgMDcJb3bgG/pEONhUVR8FnLrLauai7aKV/b66vLFpxMilBGTJDgzhlMFKsQK0KyZxSfA8GefuTEaiWcQtNhfZSLFgPNJER56k0mkXZoFpd5FDyyIMxVvlAtVXTbMIcC2eWyaRIvV4O0/OVirEhN/LsEdEN/JUxqZFmquuniQqZlQ7kF/FbKdC4TLWyw+hubPVPNYuzxc3wt4oIT3Gizm6MOB1gDosNi9z8h+ZxHRxOvuytAZQsms49yJ5SCYYsYSOXwLzjMClisX5pn0VRFJsN1g0/JTMlSGNGP1Dj6mdsURpt1SUJeD78DrrbmhUnxWBpMOYm9bIBVfvmYggXkjiez9YPQ6M67bXlkwzP7LqY6hskrVpkuHstUg0brvwaC22CKXJipN7tyo9qCkJ8LOFlm4tTChJKoFLW5HUyRgeQHTDQHzf+g3WovDw+sptTO0I268D03xnlNviMVCmietMtKE2G9EiC5vLMXNWWHPcokvor9bfuUOYnX+xJDpzXXXpK4eiGboW0JDOF20I5ss3YhRMOTX2Z6Idby/wcm0ZoVw0zYqFIzLSlV+8J+89ZF5ylIutCvU0oymtk7meD3HsJKE1fQPhZxFcmnkh4DHdL9Zhyzpb6yyNLB0hpSlsDv+Y2Fbm/SSddkHrYuanv75MPZaGdN0j1EX5VwgWZVqTpkAjwOJd3Ezzit3mplS/IphgSLkawxs8xY+9oXBng3gDABxpKzhQMMLiyw2PDB/GCpVU4ScRSgu7RcaGhO4miK/fKRJi7YphatUWMJl/N6r+MXy9j8f9M8wv3t3P43weAHKRR7xnhQbLXnEDnKZpkpjX6VbFOZpbCSVnJ8PpR/hoXbqXSNESwKTZlMYjNfPNcYGFRCrSWjhFg/VGsroDB9zYXlHvdR6EdmmvmtGW2gYNHPFfmXHFi281kQmcglMy188I5W3lZ7n1clxE0sUIyOmCzn0yO+ne7/S0bqcQEuC0otkpQoDEyALeEAc97ELPSFvgqt71u3ADyh006ySqxX2GRrO/LaF5cAL1dcFbgVrSFxFN1igo5KO2oHTNQ4h8JJEtgQ7h0ncM4Rh9vKfI9YY3QBfqpQqpT4oU5/cUauSbyzWrPwxAVyiw5ppdyzht4eHE1UpFVJIY24ZIPRVotmv7TDIwcRS7xIKZFagKbGdk5ZvFM57XKm/EQivBAi3yTZmyUUcyEGuJ2Jxf7YBdaU60KPz3z8H4DIahZC1g0MBDLf8YPXeor/ahARN5Twy8rDHJCIFmLgIpatJiUQhcFWmph17hjQ3E7Cp2C2snwnJW5YMHuDvCVCLfQGuszz21R2VsBmlKFCFvPn7rqWECb1PjbUtosBx5xTq8LIPCgFv6WBw0L+5X5JDy3RkMiIF4ixibnM7l2aVrIJWy0CzmjpI/bcWEeThEOO6UGXv6zIBaSSuEgoOKKblBxySN0xi7q54gwht/AaiiWH0KdDW6cm8SnAeuoRkvR7ilixDRd5lup6C+sTEDpCBqOkiPa7cCBicmFQvS1edAfQ1vY4a1JSQ5PiypFBnbN4GZCJla/q+TVufK3StRsv/LGhrNjcddByp5CNoWars0WAYeDPNsspkkFe2KRDhTkYJhUH+aQ1SencPbAG6NI9ZKsED+eSGr3szEk/lRi31hBLRrq9ZnEygHC4qRrDzbpU4/J9T0RVi3cp5J6nKAlFYYn3ijwv3c7CNMfBIbPukSaIiFUoMpvCxZIhpss1a19TYb6lNHGroh4T3Iz8IJhFmz/mNnF2RxyFkuTUxovCHfGWhCeSxHy3lxppFC42oLR/62EG9o8mZUeyBKsB3DQlfbLS3ffUMrvNwmDggCcdmEHDZGlZpql0tdp30NCKDB6//whTMEqmfPLO7oZhjFe2lRUAO8zlPXcfCPv6NxtcfEZvb5+3a1fudqiyhIVZjn1mC3sfwuh1ntdekiyxkcwbiVcdOKKRlCE7F4UeTtjzl4OUuO1oFYwEbEzSTjkCfqb7dvTejoJhysrhdXGm0vVadxKb0GIvUSpHhyOe+g5LWEp9mEBihMv4CDB+xDE5EMrEYgNyKg6/UgtAMIAh8s0lIpMybxJ5k/MU3DmPGGUjPiSkzO4a1XESUh16U1TuKd5fZDf1ziolqbR8JAVU015FUmA1NSc1vGa7D+LurOkxJxMiFtpkhBW6BCuivclQmQqsNXlHpQm0JDTW0Ju4czOMtSSGdh04JHkKgVpbLxZ/IcD51cjUa1DUpORnsCWFOmrgopUV2sFkJG1hb3RCmjmjHy1Hnd+Vlywwmfk5qs0Wk2ByLAVLAMtGUiQi6UiBmCWjWRx15iWSaWza2+6SkPxo1pnNONr+lRcKDp8jvQtgTNy4CIQcrfYS2pXkIqmRmNKioMxL1yi9SN04jRq3usSSyJwxFfjRis3sXJB301o2swnnHBoG0NgKhAI+hh5/W5pZZklLrWGu1oRFpG3sCSM5uK7Y69t+WFUrI1lowtNJLZcahNE14rzMxkLamYBCimnHHLcf+3TSUX9CvFnFlBYfIfnoS7YmuCBci2lKETRnyHIXD4W1vjFSIzpiYf22sMB6J9bFy0Q5XbiRKt09qTFF5RYyGhvVk8zTiIZJtZJcgohCmTlc2OJMEsSSBuMVav+KjLWxIrRYFYaapDbiKPQa4xN2pjE1KhtS0LkwKyp7VzI3OpIjJkYUl5W7HvfZqlxqsccugy4VuRA/C4ESUguIWljkrDhSwW9G0WsAwaZolIN0vgESA0qRPimNKDNsvamaEzWVoVptDHszR8IKY5JkfA6MEeNnYqew9pUaG5NxGL8JSqYW8nEgSSsJxaowzoliH9pyUMIaX6AQAYSXleucsmRXYa2LgNnMLFDEoI5fhYmpPteUCuIYQvXPwWaNBy0laQ2vI2AOhiFYpFJ3JOctGeX1oAlP+xesIda9MuCTpwW/EPCNPPAm2htYRfPAp2gV5llChEyzLQwMOhW5IDPHZKsnkW6+QtAM7IbqAzQ1CN5aVX5W2BNqSkwu12Nmea26gh91oODf/Sbta5oWJ1R0CKgKPTySYkiVuQpzVCcXYsGISoywNK7do8TkdCxGRmCIOjpu5EE2PeyMiIoQHLos1rnnBgLeiSnNGZzayxoyTOYpgIz0cl0d51YyIPGavlxpSYhjBibmUM7vDYrTGkp2kdR2MHcMR7GUBUcLk+xJE/pzUaoyKV7gOJuEQgyBSmMsSootlxKZU5yXKLF7l0kqXEmJQ2ShzWnMyiPo9SUWag0uMWtONc8MDulKHdVzN7G10VYTsGiU8i8XYKK81MZ//M7luFI7p9y33JH8NPEbe15tpSEsajiDJJkd7WhqbMZU0kKdVQRTRwfY4fKjsScJ5SOSyklf1BU62tsQXFxnKAf9otgjYNC6bQX4RcjbWq3zotLdSCyFJVAdudgGBMOtrbSCx2VYh8HUAAYD3IYaHekkHWvU0yPMJK8NHitKJaYmlJgqU+nNQrUfrBVQw2DDGfHXGQns2VzSHdbb2FoqjuYSkQpzm1KBeRlJ5u57auctTBuLG19eElP4gjcXI6LQUiqlMPmSiskNTE3GeJ9MtWV+V+WpEAtJZ6OiowaUlWv8LBmBIW226PLeJu2dpyzfjUptdVYzVOScxuB3GS1/2thi1iQhHPOGThgqbco4remJeb0EyIpkc15sJSp1Pe0sKPgQbAIMZc/3ZFMyEvkd+VoyndUBotwZMdPWtaSytn6iOBjDSvjzdk54YxiNp02DaEdlqaWrTfs26nXKsknhSQzrOYZGkhytHb7M/HY1YXPZXzc07fMWGNNOtDWnBgTtJOc3AqV5Z2knMvF6hQlJguzYkcTUpqM6b5Q4OjAnVbU94lg4wLRlyzD5Y1NyzpvkGaObDNkWk7yAyjb3ZJKIXGY7Ag5PEapqUECepY43slMKipfYPfVgs6WewuJb3qbgLlHYGXFyLSbXtEN5WcFvFW6MvgdblJcoE8B5h7lb1OYO5UVqEpAm211dCFdl2FVT7DZ6CwAMHKKgZNh6LDIO58aSnCrNXm5WquGYmySw86tyL9QHk3yNH22lNEqi4XHauct7lScA2hSXT3M67KnxF/+lIGWmWNqNCmgpPHBpVuDyUoEdw2rWkw6N9WhzzN3IjSkTBB7X8+6fKqWBdMM6V9bxHuTI4drXenhzJixs+zJfTWO7WqtqpwQB7VhLAfM6PJM5jOdRoNS0OFD8Lluyr72KVBPHxJAwTOdt2N799D0byf1w490FlWo7lhk4+sEBUBuIUlMnrTB2oFcwGYIW9XJYENGBmHZyawusRTQzabnInKhtUD4LkzrWWthbbuJuJIUpLdpyWC+qKZRvzJPRSzkkspRFNS3Qb1uecjXVceJWllHoiOv/07LckZQlbfF2H9raCF4BgKCibdt25RbUwVYuq6FTVTrWVLY96YipozK1q/EuPMnLbOCIWHvEa/dqHmMn0pUeJE7uxrtmMPAw5PtfWwfe7Xw9jrRr4nwYgUXhWjuucoEZREFORK03rhXhItvuy+I2jDZJxVwCkCnhCkGF70EVBSm9vKRUnnwIEMoWpzaFgvdLSb7/vXeDNqb8L/S3kfDeKttxhIQNFrThDby3WC8gvd/zJQ1lRFDoca9V7UNvKS9rG6WzIqA1uv2kVmJHlq2Hww1q12CDimtER0vKasrbqUgF78JVWLEepvUUJ9Hvfnz3xu9Vq3ozb318VBZbWAJzaqgiI8sweYEJNuHv7kBJ6PtiNCZMKBP5eU1p8KznUPhFaze6jZz1tEzF7p23/t+0L4OWZHZ8fE+73pPB5brPonP+nOhY8f9FaRnoRG+g3MLKgtpAEf9L9mRwjtx7yYHRcv+9GP9v6k1dSVTNsFoqb08WnrWv2+CSDQ8LU0VputhQjal522NJzgbYFEHzUaAUwQ0QUVL8/xL5f2SMxKTQd2So6mwhZovSSGTn74j7Py1bv09mZll8wVpQ5fo2tLV/X5xtGlan7xOBrK7lqjM26tRyW9dOndZ2GvbVg9cMvfCxtQMf3n/Xpwc+vPOzLf2P7tTpzTda7dgyur5Tp5Z17LqwO3ejTp2yeS076tCyPQXjoYawe6tOu02002MS+maHZcv1S3tXZq/zH1ct36UZPzjrT08Yrf8u4Gn2k3iYgH7Bo6t+NnRBSzeY7mzpzeEHesr6b3UjcaCevH52tkr/grlI70f1YJpT9EjFl7ID7KlXdVLF7ylxfcheT4uT5NHZwJazsMh2H4Ky3QkIfqXlpxzuyM7Ids5W6PGPXxW9WbaVfs7+rOwj0rmjHgc5RiUNksTvUgzQTycO1HuYntw1XzVn6P2a3JvbsguC/q7/ruUH0U/UQziXKAD6kruGcn4sX98X46sY/l+E+l17is5ouYtG++mHsMfqtx55ejb/WaQfpW4ZTMUzasLPr/FYY478K8nOLcOpmizftlH1ouz47DhZ2zXbQ88qqpe3/P791vY06PGyjUeQ87/6PfUb4/5IpFnZ9tmu0jElu4Jfuh3o/zmvpsPUkCfoyd5vSR6/+DZB7Q6T0vMNy36K0VBh3CotYDxIEeP53MOzH+opZjTlxo3/TN5w2dZbreqyg7PdxMU/AvKbI0wWfKmf4amzPbjTruVZnh6ULSRl6ezYMCmbK9Q3a3kGd9Mc44TNjnq26gAx9FKwePBhH9nPr/zxm/38NA9ub6ZE4lFDg2Tk5rbx+NDN5d4MgT1YWw+Fcpra3GSC+U/FiWrnP7zVtWUaqjezZ3XLSozyf1oT7f8Hj0eHyNNBqphiOcLvJWlrOZKmXVo25TBApm4pLpzALP6NcaDixI+hU8bdUz6Z3Tzbs/jFz9K9BKnbVrbepmY8utx+cEgUm/9vGd+f7JYdowQeoITgd/Z57gX/ockPep2lOpChS3AXWs140uLG8iH/SS8rJSb1+oX7c1qGYfYI/lOc50M+Id7N1Eq//SejCVHn7EK1vSU7V7X8fxA/uT2QCh6XN8F08Q/Jas+PtXPvRoS+h7oL3wjjrIeey7mJ7BqhyPGvRTw1D/Wyj4eu8psiA4VOV2XB6pbJWMOPoXZWtLroQesrJLiPEBkbExsS+conf5tKKt8o7aJutVAdgUcdz1ZHqJcLW4iemD2dzRDtP03JEwf8UfM8ZZ0HG/I056s0nHwu+7IkDM72scTmMZW7AoAQAgV+l34vdaC5sp6okDGD9fj4vtLkz69yMHm6KE4NsEfZiuCJ0FjdX71Q2a2AMaY4M+jbJg7/vkAUeOroY/zWMKC+1Q0xa+zOU6qIlGrQeSvcrs2Tpe2e53SW79bwqKTB2SUCYqE+l5BhQxUnLTP0P727e9ydm6c/0ouJ7aZima9WlPSS8yt0pI7xwe/ZAVjXbJ/W1qyulZdiPdRiXqfod89OEruGTMKb7EMLiU1PmpodmZ0gtLZV2UA15VnF3TT60fN6GHKTMJExQ/kmShhrzNVDRfmtroHZMoVyU6Wy6jHMftPcQlDcM5FkxqNRksfRNzXvbLkwRkrsUQ2KM72JH0waLyZ+a9qKnL+rkmyBnjw/ODtKaeY/zcdPF/NoFD2EWx74T8/x4Rjjn+Q3CGgU4giDIdMDA+Z0vdOmNOCfnHXoogGmv9wXmjhr35Bjr+Y8M6hBIjSG4CWhsJ7Os3P76FkT41XTYEnL7xiCLIpmy35++6m/cfGPHHQqRiaMUs81yPhuoj+FG5PU2kDm5/U9uglYBpj9zR7+PRst9oPJNriDJXD6B4NjbZ5CmptK5xcludomyVAeB4s5/NictMtbe2XT5VyiR2QfVb09xUTNxMWjyOS9oCi4Sm3rlASDVMuDwhl1+AXXWczJluc8MIs6viXp30TvpZL+mASU2Akl+f7gHfva9xiN6Ty8ioxn9OYXGzVz2xpkM0V7bzMPGTxAcpDyi0gx8qKI2XUL1fmvo9LB42vIrRLB89v1W54Ec4z4mGsmqlA2OBLol8/DpYUn7lIDYMgcpNKDNJOMVqsBosfKDbLFrGcIVziRy6PhBdUUsdHHjUfn47GXJwIrZv4EBJ11sY5A+RjJrReE88U1SLanZBthXZkMBy1/AGcXeT1BAeWxTBvLEp7o6/nKg2DVj9GJaQ0SyI/5NohlpLZIFGqdBS08rQsfqbSvqJGBpl8dyFaNQ72h5RpPWGFuYzAGNRQNMOwkkcfe0wnjx6IlhN+BTk/74V9d2bppvMchHm0zUOb6tE137qKuNFZ1mOX/Fuu/jGAdwhSSkHQf/nEWHkyFiofJ68zPcYXA8FKRzaCsMMSqh8KbVwxarC8S0jaJKqT+Kjoh66W6bEcbBfOemdjaHENjXio7UQMOWOuPjjTgdC7FsgeTUolTpb0s9U4qB+k+3WRvFxPj8wAuEgGNe2LlNx9VPRnsTKyeL2mm0FIZKGt4OMoAJc5gHXkqiP8ILktwIuKBJ82wwZbWLCgKg6RKElU0N4Yr4iFd/Ga2cdkpOiWP3BsnWf5cMemikAUT61gbDAiNxi9V6G+yDCAL+c398RgnIfxvonooMQdae/sTeTEdflIGgMlYb8+R6ahBe35XkzlzNnaJsu7IQ7O7Zx9j1UTKySc6DNMUacILPdrZmCRWHmU8QDPQZlplLVCP62zrZ54GPFvUPB1jtGlWd2YK8G7ksGEc5+vfMMFQ7KpBgzHNfwTEe6SHwtNaIEEIPMLMQwlIKiJPHhQvEyLE7HeR+EExpiL6UyyhdQ4CnCEg7f0IfG6ETyr0ZS4wGM2Gi/It/RKJzSWq4dFNPA1cpALK86eVFXJctqnPSCBZRBAthPrNEkiez5R+4gonjFkDgOLG74t3U5aijaGGOk2jDDHCxeQo8NJBxyITSr932twqz/u38sq6tLY266jWDa08Zr2nToqXrJLTqvT/xHc0rSD9B7XBDeRcCLCRuTzDmX7Ib8X7SEmQyS/2Huz+yj+4PexkPMvkRiXIZipjZkkTYqMc4ZdqmVVYIrMhyec+9jwbgY3rGt94dhZ6fHazMk8JSDejyLfRmkKGyGCe0WWYddOwy/PgmGmsRxi+5I+dlhPJaXXhcRqBeEYpw2pv+YHFqJiuc0UXCN1w9qzYfQTSiaLF4ACEzkHgjdsbeWpahlCg8cICAggYh030UXVkI3mIKxOfQ1SfzRHlF3vut5fb6B88hMGeYKg9P7ZrCyhfr3lE7Vf9PQ1GqLaHzZRd5awtlN1Kq3ZSAw59axxJaSZZvFhO4jN/brY5yYrNsz89P4VGrDuEiz22BlmW0SwTuQXCPE2vhIknGUANUp2nIeK46UAyCEU3CTjJNVgShRlhEVfufoMgoVbGJ5VZIIUR+tCiTgjJxKDZwxNbPbBBRnJhljYmbq2OpMyvK/inSGJHUjDJMIXjDmrcLWg6Nms3/70+3V0x0CSkv95cMJDgggVRtOcCwTcGKJ5eKEO03HEn2RNaeoQ/rGqixpEGsxFMGg3Arlrrsd7rJQ+IGWnBHh0cgZonKNOzedgL44rPKkN1zqPnh5v04TrSis17Nn45Vu4jZwyNtMYeuPpJq98I4hrBs4JfaGwwOcznXCFwhp/IbtDWXxfzvu73H2dyTZqTcJnliGST3CkaPHTDab8nRe7R9capnBTw7KDv+sgJLxrpz1z/kVrpn0axGquG2zwJSo6US7G0IegSITMQRFAJFM4DhA34YIpHJLB7BiZgDGJo8LyFoh50KEO+5TD3nzSR1L7UOIZaroF9/CHdscTeqo6+aP0UA7la9Cwk7ljA3MS1BUOIDyKsN1iu8R4RlM9bStfBKjCzTLv3UuzwmRQEHF5wANDudj3uFyJe4445pw+gTrfbc6ENHv7ggS3IeN3pkBDzUMbyCGXMV1KCjDtpnnNqLwAwgxlAHZcSjhIG2NzfStpJFGSmSYwfA1EB4bCdcM5f1sijl5obTowsRJ/u5GgVe6D1IbeLOgPJ5r8PBSppK9MqwxiHvMHSCYdJryHq+pKQlj0SJTtZYY8Se4MYPJ1o6jOizUhuCj9RiEM6mL/AE2s/BPripEF1aMdhCQMsnm1MTHi0BhDRv61PwMDtAr8pwV2qnjYyWVtd7I0MJwRQuOTDDx1NgnJMpYkFuq7vUULHMVRMjOMTJVgWSxSxeK+yBDODgcLsxnQu9ewl67RuxKnmVl6Sz6zAPl3AJVYdw3EyBOcdOLeBs9yNpKfUFFKNyNT1vqQYsfzyveYLbjmxjLU5Skdu4TIDmAixKTwaiyUsuaUjRuV3DazGGkgsi061YPRyZJi9VEYuY7hKrR9JJingrtleamCFyZR5xllrQsKIzuiq9jTzaR3JBoKEd2vNerQ2Zw2tEiyE46XiMB3GGlyipRxBOjMFI4/Ch4k4CGU/P4kWadDEycUr6gHHDcRbD4gdS/R4DZ3uXxq5rY+a+XQQMlifFkmSOWH22dI8ljZUoCSXK9nMNswdBW4GFvFjkPecdpi5V8ywalmugAgz610WSirVOU2BDoDlaqwr69eLXbkJRxcjoW1YZJupNMOtSIYrfP4vv2Y3nYg7lXBH0hqE0H7jXmho8YIJYCpbwE4m+6UQ8v2SnSGSmYGlrcXQOMC8zUty0VoMguQg+sEf2fyqOh+t+PWDOjmLJL/7rVpHmiGLoc0KPLh6opivH1m6mJkYY9M+AMCpM/tAgFNAIKk848Wqc3lDQ3jNbDOKDmDdhCoznpCI9ATEYp8MYpBCqvUR43fFps70mYkhnYSmscXc5cQeCckSPBBnOkWgIcrB3ma7FflO/L64IiTkGlqsM+jIZt0CIWoeUtSC+xx2i9WbmFHF8s7Tib1+BdOaitmEaU/c+BwBmGRsstDZbA53U8M+Am2polLCSejpwWqcB8QffGvNzEp23n+YQ6QY4TTyCU4ljNQY5LMZVGwyJ0SozlOMvptejCXMuLp4RJ0xe52dGFgswsDSJSKDc0sfGnNpz1UMN4e47E+5TRhgRIaLJpnUrBj6RRq0weBcG2vhsrHm0hH2Rgp0H+2hfELimqKPZluuDrgtRX9lWldv0SU3O01aLlt7YCEQfKJm62/30PYqZnYBQTF6qka1FWCTwSbbCb1ezoYnhqTtxWV8sJvDcPmL3kut1qDmuYzgQ4ikigZWz2KHcYWEiK6BLrSx7rLB0Cph8VykkiRQf/HuGxrTEGOGI5I042AC6Z8m1490RBcIhqGfKi/0PZMBNzPYGCjkhLsZGi3xtZIxDh2svdVBE3iSw1OEmTttPvzlK0ETjHHWb8wCM1XnGCmlSg03noMrwFI8lvFqT4LZgZ2VKHfz2Lm5sZcIc92N1Rn8JhURNOfTgtThapqqlsRx4xwqJjewZLiSNWYeR5PoB8UXjMlYvxmARnvDlTYjEQE4Pl94PyFT2Dh6lrDSdfCQa2G2INtYngxOckMRftmGCjWhe/uVnBtjAIojxdcASbLiSKLGME2qcosV8904aE9pylBV9s4YvUKdLslNfUvnxiAvZFiSZHJbJZTvlXDiDx7I1dCqQVCooLlVR43nLBf00ilB5k0xxjiWTCxQpJSVSIRf9eVxaGs2aOnVqjbdW6UG6RwZiagoXt69JVeyzCF3RMmGd/RmG6f9BB4HG+b0slEJAYYfgmxDkAtJjDoaeAnBshDHMrUtjiFT1XRkhwAY0gZItZuV5CoxBdnqAFHWzkxDGgXY563NaVpaBqLZW8t598rgjXFR+hFhGyK8Z5WNosuXmERTor5HUtkSAt0OTuncCjvY4ZPaO0gyGJvkJPOF9S0PPgXGaCaL9FMcsRPrfZ5tXmfBEhMeOJcYGbNDEWdqq0u6aAqwJg0bYU1/OrNRyVdatDfO0ihkIr0QEf4yaWadrVzcLyZKsJPa3IWIh8ptZe3twuskLESyjuO6rIAf1cTKjtzqhORdRMxv+8jomEaTTGsT0GOOeZ9yI2eyRad5BUN6p2o/RuNUqFOb6giBmoTINh6pmOEhbczLMAsmMxNue2MXySVhEsq0YVOHjsbB0Wnjh82CJb80YNjIRLXGi9aML2OYQoOLKww2lif9sdJzUHXKZDSqg5J1wpoDWZJeVurWM7TIchqxixeUmKw4b4oQWoqHGJYFqsT6VGoPi9+rUr5ISnmjADy0cStWI2mpVYh1Swp7kGe9U/BqYWcNUAB7yHYny1ZZBWpKvqnMSrwuV5ziHQXikegaq4szfIXP90aVoDA4i0RVM181mTg1Aljsob0qwTgd3TTMK8mDXZ4yivmeI22UR2UjAIJIcp0cHrvrJoDm5Csbw13aSMbiPB9bzDBMM/NwseOXaVIV7vhLJQoRUVVjU00O6aXztBl63sjqVJHcsdKSNJJKdhN0l6MDEQ9tJtdpOYL5YqUnFgEIZoxJ3EVzQmhhlL0+ypKXSQWeuCY/yJYw3UWp1P9oVN9quWjpaMBjsFU7YXtkR6GT2rsOSfDu64OD1CbWVMGVihWrCmvJBr8d7sE0DzBE5dapXYIKzHPfmYTocVZRW6sZy1oZswwITEoCSlmvUhhQaD6ItGtghqpm24UTeFACLknLVbtb7i/7kMbB/qLMZUidxcT3YsgYG5Ukhmyxp6a00EapnGNPTvnGF6b4wwcvSWCnqKAqaaRx+aVmNEp6PYXdYIIYgQyIzGbPENVZSDgaFa4k2VaOSWnjdqDfNUi6qOXNVTPdnXueUNgA0m6YQZCbnwzFiFZOHKFkmJUkExBhOozwM2eEI9mLssQWiql+9xeNS7pMlhpjt8ui8r02TEhWlNRlnVtVSurxarY9O4tBjVBrZEljIOs0Z4YfdMxP9LiPZmDqtI4+mQijmY8cT0JRlJXsKpHicSE+GnPpnieRqUSmSUiNypKwzQXLJbVzEESp26ahzNtFXT63Ymf+kn8aIywOmBouqNqEh4GGF5VWX26e5FhSxlCTuyvZRZ9wGcbvBqAA+UlEHBU4PNNGBqct9SDOkeTlnvei1RZVss/qgsCZMD23yXWCkNWhFJ7SSZRESxhcig0OJs5scM8Y7nDBuYPGRDLAllzmX2vmX561zGr2PXKBwNrrUOhBpV4h0x12xR3snVPc+E8jduGuwVRu4+XY7/It8EiIhvnBy6Jc/Iz+9hcuJlUmSK1iTA+TUekg+NFNsAHWRaqepZCpE1Ckr6v2XKYg35REaXKRHNh8c1dNni2JDdW2O8c6SlNLNzpMh6MmOkg0LQG8n/tebegsvKJ5kuIl0uB+p7y1I2luyJsd5dZGp11wGat2SQHeexvLFpH4kXZ2dOkwmYsRDGvUfleyuKhEd9okpXYKtczyZqZaWkKTR5ATfEwrSVYCqtFLhd5PImZmntMGCO0SrzewSncDg+SKi/KWXuGNrC06wNxiZXkf7LoZFVHnwJiuP17UJ3asdrV+MLr9zjS5nbm1pkaLLrvthY15Tfv2+YwS6ky9bE6cuhPlD9viI4S4wszrAuriHEW1m+l2/WaW8ZZZggEz81eZbm7NSuOToCpXOmwqy+3NZRj4bYzJ9SokkhOty4ca6bkssbrWVhV5tIhTnsu53BT9VBAS2pqnc4q8WIJicvKFmiclyemUZXhuighMMftj10YZrGZtiLduH42s3OtplUzIm4jNSg23PDUSQHJ9fS9UhnAjtLMZJr7+i6v8mVznTM6jO/zJSaz1Py/qYJ+GunJVbkBeKGwJEwcsb87Nx7q4no9WeZt2RGG1UZ474a9bKflhsAkzB0v+meeGUBpwiK4QwgTrVN68nea8wNI+2REw5pVtCVnjS+xSpzCTnLFEArK90rGtKM5bk16MNJG+z3nbNa6dtAL4nN1ThZDk6guixCU+uoAtII3izFu106hm5lbZNxdVGN8xFQrNpdyvVgwKJd6M5PECanxValNJMNLUlDt7kpqPacEGU9RxKE6CMhGJQSfuct5rVCI4aOZqatkt10nFaFYKv4n0Nkm6H2E3YTLGkjPvISIwKm8kgmzlPkeEhVtdVHvPFpmYRamr1SoqnxWcRWn0zWaA9pe43v2VizEjCl4aRpHJKFXnpFWUfYWWCCtPoijgpUL7swE/TxJzuy3Gxo0Wu84tBc4ElXcl5Vacm+bGtx/fjKHGvpK1sio3LCdyuWZQGFOyIXxuziGPBjmL2slBVcNpr5J+qvSmSzqpvDBuF+egSRRIqG0u1IiSnNqKmrNcRk1pu5P1uNeObwMKyiKDNi/bisBjS468H70/z0pyrAuWztuRbbCLSJQP7ZqUCzbYoIgqPTteWNABIimjylXOSLuieUHVFAeL51V5Rdya1Uvhel4SlvQpNX3QqlFQblcs0cTrFTQuG0epShzOZHRJYImEsTgVVZyYEKulrDDQdRZ76y3g5sN0IOhy1t8KiXkW1Ch1i1JLjoVR0S89irWtCoPo3vFKVuAL5rWDqdyqoMsYF8pdhnPZ8OBmFM1qqI6sKzv1XnSNMMOkfQtArOVrtdPkfn6sZWrfLOprpPnUYPOeS20r5H9xjgu5UczGtdsGSqRxCRkDw8pKKkykn7eXbv6GRe1r25bI3FJRzQnlJaWJLLFvGGl9ymahgjL3SmLaGdDeBlhq2WRZSYSRYjDQ2pbrvPAjb2dFHbC+ZxE9xl61Br1rO7ervRd5IxiMKRE1J+5XOFECwk3JDQpphYgSa0lTThqRuJHenFR01LC2WeksGqWD1xg4aZcyU7ps8Eo601FNNgDMkuoS+V4CzLwSfzLXj6WKgixYirJ3o8LdiErqYx0YZqt0rdQLYYWqCALQFNVtqfbJX8vRrm1Jfqux5gW1Dd/nWbvW72aQM7eTnMtoR7Rj3ZCC1g1hfp+87+ZdxyLe3Yq8o72L4HaoOG8Ud6zVS99dd7uWkpvralf5PgtyAYVDpaKKrBCoEKgQqBCoEKgQqBCoEKgQqBCoEKgQqBCoEKgQqBCoEKgQqBCoEKgQqBCoEKgQqBCoEKgQqBCoEKgQqBCoEKgQqBCoEKgQqBCoEKgQqBCoEKgQqBD4DxFI/31QHSsEKgQqBCoEKgQqBCoEKgQqBCoEKgQqBCoEKgQqBCoEKgQqBCoEKgQqBCoEKgQqBCoEKgQqBCoEKgQqBCoEKgQqBCoEKgQqBCoEKgQqBCoEKgQqBCoEKgQqBCoEKgQqBCoEKgQqBCoEKgQqBCoEKgQqBCoEKgQqBCoEKgQqBCoEKgQqBCoEKgQqBCoEKgQqBCoEKgQqBCoEKgQqBCoEKgQqBCoEKgQqBCoEKgQqBCoEKgQqBCoEKgQqBCoEKgQqBCoEKgQqBCoEKgQqBCoEKgQqBCoEKgQqBCoEKgQqBCoEKgQqBCoEKgQqBCoEKgQqBCoEKgQqBCoEKgQqBCoEKgQqBCoEKgQqBCoEKgQqBCoEKgQqBCoEKgQqBCoEKgQqBCoEKgQqBCoEKgQqBCoEKgQqBCoEKgQqBCoEKgQqBCoEKgQqBCoEKgQqBCoEKgQqBCoEKgQqBCoEKgQqBCoEKgQqBCoEKgQqBCoEKgQqBCoEKgQqBCoEKgQqBP7/jMCb1atCoEKgQqBCoEKgQqBCoEKgQqBCoEKgQqBCoEKgQqBCoEKgQqBCoEKgQqBCoEKgQqBCoEKgQqBCoEKgQqBCoEKgQqBCoEKgQqBCoEKgQqBCoEKgQqBCoEKgQqBCoEKgQqBCoEKgQqBCoEKgQqBCoEKgQqBCoEKgQqBCoEKgQqBCoEKgQqBCoEKgQqBCoEKgQqBCoEKgQqBCoEKgQqBCoEKgQqBCoEKgQqBCoEKgQqBCoEKgQqBCoEKgQqBC4P8cgY2y+qyuNesRx3o/tnz8qy1fDvLExzfdK8iBR6+9LMjZT289Lsjtbtvka0He3zi2e5DXHfGtsUFuesK63wS59z6bJoazz152aZQ++co7+wU5bLuBC4M89OXdLw7ylP2e3C3IEWc3XRPk463PNwe56jfL+gZ50/Q5lwd56uTVA4J8aeKc54O8qP+VDwX58qQpy4JcvmKjgUGO6XPeKUHOPfFfLwb51V+9/XaQL++0RWr20c+O+kOUnn7S758O8pU+i14PsutT0x8M8tBLXz04yFsGXr5LkEeec8I7Qb7e783lQf5i7DMJvsu+u/j2KJ37+3/cE+Rf7vxCKn1u1TcT7z9vevA7wfDL341L+L58/fIzo/SkQf1+GOSaOyYlxR//+mW9onSXb3ZKDCPrLj8nSl8//7ihQdbfNKIpyPP2OHC7IO/4+sZLgvzE5zo9FeQrx/5ocJA/+sv53w/ywZvPnhjkdXOmDQ9y/j2r/jvIR/5+1Yggv3fddV8P8qpfP7hzkL/rfe6aICf/6OEzgnxzzRWPBPmHB0ZsHuQjZy/5XJAPjD8qle68pOcBUTrj979PqfzWn374vSg9t9ujLzuZdYlj96j6yuUX9gvyUytvSGAs/e6c/4rSz1/5xRSbuWt2vCNKd7j4/uOCPGvvbl8Icu2WE1cEefDLY/4Y5BO39k7d4J1XlySGoac++ctguPJPjQ8HeWNW99Mg1zwy5Yogd9lrq6ODvOXAY+cFufOLB6V+8vbgQ5PcL8z9zVnBMOFPR3w7yJFHLNg4yK+/sN8OQe74082OCfKJfbbeKMjXP/LPrkE2r70mRffe8ZOzKD3oib13D/K58z6XsubEO//nhSj99T1XvRHksx/4RwrIZ+5+6rUo3fSQ7T8T5BvfOndkkJOu2KlTkP+c9oEEya/m56jv9Wy/OcFw7x+eSp1jaO+Rn47S/p+dNSXIHeYOTww7z5oUYW9ZuPV+aejof828hO/d877+q2j20zUf+3iQm551/DNBntq5fxpFzjr9zE9E6QuvPTQ5yLkn75gU/3vygWk4+MB2b04Phj1f7Ht9kEfdPWBlkMvHNf81yOP//KU0try8ZvGhUXrozVkafLa6YcF9Ufr9J25LYdlkxJTU7Jw1h6Ss3nGnHd4K3pOP+Z9k+pcfOeMrUXrijIaE5JN/ujoF6+Jnn747GMY8MuGXQb541/lfDvLhx45O2oZ96cnU2+/e5/gDg+HbL//sh0HOv21dfZDjfn11cmjywm8m1O946tUbguHeEy9LnfncMXvtFaUHfefVq4Pc7y+/SKNpt7vv/3WUHrdop5SpN9/96xOj9PvnHfVYkD/e448PBNl34d9TsJbev9HaKL246bh1QX7iqikJvpsWPZuy78Fbbr4kGI6f8EhzkHdtfk+y4bv/dUjqZBt3OzINrDs/PiPl2fP/yn4Szf7yg0NODvLJh484I8gbHp6Q+vERe7yWMPtF//Ejg+Ebv5o8LcjdVv8hwVf/Xw99Pkp/2PeWNJoe/pkn+kfpsWNaEznrwO98Kko3/fI3E1D3rH4okTdudc1uwbBR5+Zk2fyf7XxQlM7tveeQIE9a1nxmkCt+8N0/BflQ3xEJvkVrt0kD3p0bPbxJMFx75Zm7BvmhVXnKvXXhipTV3Tp9MUVo+S4HvRS887a753dBHnXyDdcGedO5eyRILhoxa2yUfm3sA8nNeQ/O/GSU9pvzw/OCPGJqXQrLt0+c+HiUvjnw4GTDOauHXBWlL5982AeD/NdXe/4tyBe/su1pQV7b9+Y0RQ0d9Y9jo/SKTl9ONpx7dc97o/TNQ6cnh7Y4futBUbrm6c2TtvtbRjwWpQ+/3ulOJ7NhUfTDwbe+E+QTt5/ZL8izDr+zKcjGMz5zcyKn9km9ZvpRZ6WJceKlPVLpTn9c+nTwzv3tn1uCnHPdn1OAt3x+j5uidM1rU9Pq6JLr666M0ssPuPbSINfutce8IAds0SN1ioHTDks94alLPpsFw+BvrtsyyId3v3h1kG9d0Dfl26NHbvevKO02v/eLQf74W0deFOSKz7+UhoEvff6GlBcT1+2bsJv54h0JnaUXv5nsPe/5KW+HhP5PfTWBunTCO8my3/29aatguOqCQ7YO8px9fpkGqBdP3S3NEN9YObR3MHz+rAvTbP2pYz55UpTeu/L0lHobHb7F7VH63PxfJrlfmfnEU1H67FE97g7yb9c+cWuQl+x5QrJs8EfO/0yUdun8rTSKDpp/39+idMxLd70a5C4fy94M8rerlp0dZN8HPnN4kNf85KIlQf78z/el7rrfby5NRh694NvnBsMHZ6ybEuSuPx/5vSB3fuuLqcNfct5XrovSpr/d9NsgLzh88MeD7P/xCQmog07q+s8oPbLHqKR4yrkvfSdKf7Luy2uDvOavm6c0euHFzgmofzfdfHEw3LRo1/og+8yZOybIhxfMTLlz66w7GqP04O8cn0z/1Idv2SxKB9+zy4eDnHz0XvsH+dj5o08L8q6N706D+pU7NKWwXL3LqD8Gw30zPtojyFkT9nk+yBe+3DUtvcffu31y/rUtthwbDDPHj0zOz79v5S+jdPVro88J8sPHvXh/kG83Dr0lyIEvXpSELfziPYdFaTbm9jR8zzjt1i9G6bf36pT6/N/++fWlUfrsn/7+gSDnnvXzrwZ5+/fy67pR285JXfqG3pffFQy3NGx+TJBTd30iuTlz0Yo0Wz9/+k43B8PKvos+HWS3U/Y8Ochjh1+eJqH797t5VZQ+uv0XU3ruX39Yyr5ffuYrKUK/W9j998F7We/Pfz3I6+7/WorxzR+cdFyUnrfPrXsFudfbQ3cNss92z98R5Or/HnZnkI88fnCybFWvwUOjdN+f/iEBNfjIbZLiB3uPPDYYfv6L/QcE2XtRvy8E+eyW13woyM1fenhNkHdt+e/UC9+Z98fvRukPHzgmYXb2Q5/eMUpP+0Z9MucDy//9eJTOmvzhJ4Nc8a+uyYZFn971I1G6bvtzkrBNfr1x8vg3ezaNCIbvjfvav5OwOS+fGeRBn/vxW0F+/dbt04Tyleadk7BffXhJyr77jn72guB94qkxC4L89ZDpPw5yzJ23jA/y33fd2zfIL89Z2hrkN7Y//ukgd37nz1cF+bU7e88J8pzfdRkS5HkPbL4iyK33OT4NCt+++a7UIdd8+6up+595VkvqF/2e+WhKrp+/teSKkHDhL/75UpBnrVmeOsM1r01OgT387W+cEAxXf/SPlwX56I2LUoccsOaNc6N00d2fTyPBlF1/0i9Knzit97ZBPrxir+Tx9uPeSeSh17/ZHAy3Przvl4I86zenpx57/k5fT7m+YOX9qTNctsctmwTviMZPnhVkw0GH1gd585TfPBRkp1v+0Snx7jBsZZBTf7Xmg0Hu8fHPJ3KjhRsluYcctSIJO61h767B+7Vrrz41yB2vnPCJIAfdvLZnkLN+d3SafI66dqM/R+mJ/e5uDPKXR22VxtT5fz4/ubnw2kO+EQyPHfSNrwV5x4nfSim37Z1npFi8cNC8NNo3X9E39fm/bPXKddHsD/91+swgR/zz6eeDPOnJ+QODfC77QUrag1/a9+4oHXXyJ1MnG3Z1ntUH355fYY6cffzewTvysJ6pD736+j9TjB8fcVZardz5+N/mBu/9t83/SpCP3n3IC0GOGzw3ZUm/rfZMaXTh2eenkeutfkOeCN4jR72QSs8c9+t5UfqNm+9NM85XRs14IEp3OnD2qCAn/mDSM0E+9JVv3hvkacvPTCn3zmc6/yxKfzz2yMTw2h5H9onSs/552aAgH56ypFeQP/jA68mLU28/6sEo/UlLS4Lk+c2fSr71vfq8l4PhyD8vSeuz6U/WpxFmxFWzfh0Mi3/8VkraS8bfkeaWJ4flV/tTNmq9OXgvvWnHNCiMHrdpWlXs/5exU4Nh35s26RzkdSfdf2mQz/9s4a5BvnjFlWlc/8VxIwdH6Qn9OyfUX/ntCX+P0vOWPP63IHd/5NAJQV74tdMuDrKp0xl3BHnpn59YEuTU149J9r698K7URbYeNO/KYPjszYekPjR90n/vHqVfeO71vYL86MUn/XeQ1zSc/4EgvzphWJIwZ5ML9o/SRxdfcWKQF9w46/IgrzhixzQ4Hr7vBd+P0rM//o+Ew3kn3JQU//VjjWmwOTfbLwnb9byhaV0y7ul//CQkfPuGLx0U5H2/uS0L8sRthyXFfx6+7w+j9O9vn5uAmrti7UlRevWcvx8S5OOfWHd8kOf/7aykePMjt349SvcdO26fIO+ZtP0uQT519l83CnLny+YdFuQH5nR7JMgFB05PPeve64/eLUrPumxSGmwOPOCUFPlBDYPSwHT2dQM+ErzfGzy8e5DTXtktZVSvT9z2WJR+/5dD05i62wtPJ2HbPHJa6i33jvt1knD2KadsH816X7dj6gG/u/qtxPtKy99T593zm3PTSvfjrZc+F80af3hsmud/csA2aYGx/4HT0vR1wb0fTjY8d+f2qb8d/vC+vw8JQ1740+eCnPDClim5ttz3lpejtOW5/VMID3tnXBqKhy69eWIwPLXrYam/vbKm+UtReuGZx+8a5Oim+anz3ll3b5K79LYz0wy5YsAXE8ObrzydhoopH/3BGyFh+V0//0uQffp/NmXfQ0N/cUWUnnn/S78I8oXPnHt7kPsM7zI/yA9N22iPII9es0kaYc6b3DvF4o973JNSbsjRv/to8I475fbvBvnpWx9NzX722kFronTEkrUHB3nncaOWBjnoiROODLLXtaekDvnQXxsihFmaeb7f+eLTg3H2ngcMCLL7JauODvKUPes+GWSnYxf1DPLU2bunkfFvJz6Yes2x036QkmH+m9PWBe+nez89IsjTN//sxUHet2j/NAl9pOWZO6N0xxfyGyErfz7uY1F61iPNWwd5yilfT5PFqnvOTKav+sGjFwTDJed+4/Eg71sw64Yge+xxfd8gb/nss68Eue60NWk4nD6j26ZR+uD2D/5PkHW95/cIcursu74X5MpH/vrnIHcZ+fKDTmbdouiVn/0g9anjL9kzJeZzrz6wMBhu/OmvUm///EX/k1L7otvyNdgZsy8eE7y7TqlPs0q3zx40NEoHN86bFOQJLTfuHOTQUxanGb7ptXn3RelL933kmSC3vX7pI0GuemPPa4IcceOH0hB6+k67JHt3++DEpOIb26zsHLxj/zr01CAvfeb7Se7dLV9P/XrwwAdSXvz2+bfWBO/WD0z7aZAfnX/GjkE+dPlFaZRe9dSHUoCXbjxsVjDcveT21Hse+earn43Sf6394nZB3rP26TTv33rltWmYOfOCKx4NhndGr306yE8dsSYlzladTkwMm0596upgeH7UYbsE+cXNv/tskKdOOvnVIM8YOP6XQe5/5QV7Btm/+8uTg7zoQ83JhvMf+fySKB3w9MHJt3d+f0gakjZe/srmwbDuYyMSOuv2WvCnKL3xue0T+eCcHRL5kXceToPPqKnLbwzeCfN6/THIEzbbM5UeccU720fp93c6OQ0dp33rkAVRuvuE4WkO+9HnD90hSr+4XVPqubvMWPBfUXrDB7+cuutPp2324ShtuOzgA4McutGwm4K8+Xc/T+gsOmN0GhZ/+quZCZ1LTnzq8eDd7Lb9Dwqyfs+nUypP6b/gjig98eFjU9rv/ac/pY750g2LVgTDzs2PTA1y3CcuvzUJG/jMvCD/lj2XBpKLXj0+xXj6dqffHQwn1g39UZD/Hr33cYk85Z6U4IOP3iRNGmd1+8SWwfCNVdekEeEnR16SjNz0zLOTmxtfMC/148O+MHjvaDb6t0d+P8gdDn41df+nR/S+K0qbzxrwoSAvv/2VhiAf+OSZCZIprw5fGKVrf3DO/kHudORnDw3yWz/607lBHr3ojSuD7L7ToQn1px44OC0Xjv9/eDrzcKy+7/1nCJWhzCqzSkhJhFBJQkqZh8gcSkjJFMmQpIhCKUOGDKkompBIkTK8hQZSKUNKZUyS7+f6/e71/Pe67us++5y99lprb5znsWyUZjHksZQSRjR3+AMuEzero6CeYdag6GTOG/oFg12h62+g6DPVeuAeaXd6Xit10aNQe6yvUz+TnxCmuRXwMgpnvm9uM7wKk1foyUYLXan8pxxlaNy0reW0QidiLkXjMrvOZ3SLvNdjtMY6QkttYBjtVuYDftjUch04h7NRDGhmHOQJDI2MIMOAOZM/1DWHiqh4ZbvjJMh7d1cEUHbDA9opT65+mAq15YgZP9D3wCCtfO/z27FQl/31oUZaP5eV9v1Gcz5vGLo//aZcry3KoJz0zN5KPXWaWZyiU+79wBeXpQYmcAL3Cy/xAz50894BrFGOTgb+ihT7AqyK8KFx955ZSGk/tHXTMxgkKm9+B/5tmHUH3j94nhagPkKISu/6hWpqxbP8Zhzw6ssPOAG/bBC2BAZ/kL4IfGGRNQr8ut4pm/AR49cNsUqMVxAO/XSNhCGqdlsoMM+tPAz4Pl2HFnb7XjWq2PPbPlDSfu7LZIaXuWsP7aYv0spdoA78OCkLfLE9kbqRnpgDJa1sJN9HGHIteqk2/U+ln4LKNjdjO7BEh5tascKHqQVQ1x8IpOg0Gb+dhvql4chP4OcXnHJAppcxw0DlpAyahfg5D1aoFuaO1Cen54VSerqt7qmCYaDGKgTIJX/oBXA6oU4XOPJqrwhwq1LUFmBerFk88J72sfPAx8c9qRiW9wjlQxXvTN0DlBh7TfnwXWJIkwwh7wOB25o9KD2P2W+hBTCuXtkHg6DAaUplmeWzdBCw7l1AapikPa18BFeKDy7TT5/nBfw6sIJONletHwdDjfmbnwdkOrOVwif8iZtyx6j9M+Hjo3w02MeJG3w07q43GsBzTMdpR98yIMsDtbRJKAU47z/TBODDn4bcwIDWaVoApWXyZNjCdo/S3rb8sTS8sQe+UU/t6Bjqhsp+5SQX8FiF7jhQPzL9PlAn+Cd1cJ5PtymjvCXi7WBQaD1xCThyvkEGuCw9WxT4NM5pL3A2Rph6aqKiF7rRBF0zHV+9EcamIAteoJsb48fX6KJ5dMrymeAYgkFfcJMFsDTpJzU+5cEbn6Cu6pO2AubNH24FVsfllwH3me0xBc6dSaO+NqFwgNrh44yrp2GYMct3Af54wnwXuHFfZBJwavL0a2BuJytVzRWjMFWo707uo5bRXXiDFmL9DIclDNHBiVQ1UzIj26CaGAceAHL/sS4B3ohqXQQUclpAPYVnPLMR6iklMcqh3pXvrkE1OLG3Fmjc1tMLrNlzohIocn9dOrDKqI5qtCl6WQTUAg4jSaB83GQa0NN6fizwimYrLbshuzjVx2ajG9YwZMo60wIED4tNQd237Kkz8B/zRA9w0ea/FcD7bpajQNUDHZ3Azymy4sDx6IxcYM1Szh3Aq9f8yoHJzKMtwNQljpPAjz82+gD5+NLpHGGU33sOqtjB24uBHnnH/wKP7GP8Ecp6eoh6laZDP3mz7vo7wNsQp0fROZgqRC15o9YQpdwX7he74DVZabcV+FF6hRjQSKGiA3hqfOMaYMZuFlp5i0RFeajfl/tLA8fmraFxrzzt+EUjROW2ALfHG9NaOLyepuPHUPTLdTA8txoOANom6pH3olj2Maic40+XAZOPhQoCdyXPLQAOlHTpAl+ebF0KnA5mp8G0HULCoB6SZ/zxO5otndLo2+zvGhjkBw7TNNOSbHKg5t7rzwZeuTQcCHQ6spjOSB+Fuih30jjHbGHwCE2kXE/rqGuD+qp7HcU3NaFlAKqQ6e6dQCml95Spz142UpFFra96BMPElQZSXWVGWKB+9jClyZ/h2ESTZ9b+SGsR6uhMhk/zLWZwWUWENvWzglL1EKi/NV7XAs+NXbEH2rydQ0n7yT92IdT3XulHgfV5VpSIJrWeNGOv5wcovs9KR3bDu/4/Z1eg3asKA+DYgYHrQJcUZUeg218RDWDlnEVUWUUjo5RGEgMStN3YmgXRjBdOK9C24DUiqYcRNI02DQJ9tfU1gdt6JSjXV75s2gz1vmkzNd2YrD23ofoNGhwBlp6Lok7Q0zZSDbXY6RRFstI8jqIjebCZjkDvOATfw+sjsvYi0DvphRSQyy3oK3BrmrMy8Cj/mmJg69QDam371aNKoEokBZDXQtpVGqqt3z0B4LLid9QfDobr0uYTGWdLOMW9hWZxUE+LUkPvziMdjJDH8pfwdIqkOtShfj4KdZXyDUuoa2rMbwA/PmP88oFl/lxSd1adp4wSmtShxuTaH0lFdtz+L21UDis4aPJ/hQ6LYNzNcxToEJXzbtVvqLkNcTQu2ymncai3VjPXAJnaDtE5zTL7A9Vb0e7olzD4aCVQu7KZvEXrtnnIliJZ/eoKPcPjDYwf2x/N6fDDCPMbn9Gpwu3NV0+osu7R1M+chY/dgrpV+q0MMNVqrAgoLGhADXqjxjx+qIZ/AijtZcrPUuEkznlIC2A6YFgKr2qq+3rgzOMbS4C72LqeAPfKu54Fck83koHZvZuqcD53lzEMKtzznwHvRY1OAMV/e1M+DPQ9i4Sa+e8uN3DNl87jQM5kxg4pkt/rCzX5XB/9eHLx3RQd1td1T2yEIepO9Sjw0rnFiUCtl2epjss77HigSq14Ru3K55KpLtStu1fQwgpZfqTedyPxER199Oak1MF7gy11F7BC+YEW8NJQVjZw1umpCrB0f30mMDwjjw4uOedF6BnU23P/waCZVkCrmeEYSZfVqJjOwnBb/AFddvXQmiyobo3zdwDPNH74ARznDP0IFB++6AIsmp17Cfi3OOgwsCphzwjQ6Po6WljO83KUUWI14awwBOhungKqla6iajlTxWsN9e6cS9TPuPccZodqtrqF+mRR/kMq0zsGGqEw3GdTawTObXmjCFS+YNQOjNSyoTyz/7SJfsjSi1+/AIabFf8ZAlcUnKZlef+yJwWq3jspqtj/vg5TBRTtE9kJg7L9qQjgp3F2Gszta38M1LlLTwgDF1i3UajXhnj3QBU386cEv3xLkkaY8zWLkmt/Uf9ceC1epXoBF3LcIPVVC3M41Lg51c+BLlM3RYH+mpfnAPPYVlcC+870fgaOn1zHAYyYtXcFLmNavBY4dJzxMk/a3ItSUCuvltFiLVyq3g/V78yCxUAXoW/0vArnrtA0NyuL0JnrZttRJnhfqN9+Asy1uZsA5PkkRM1xXqoNPW+zXk43DAuVvlPS/qnLXwa189Z5unG7dwXVfFLhLtqwzTuW5MFrwqtJT9axc/lfqINeP6icXl0PoPgqGj2g1Hjd5kKPc84mg7Zm410z3zCCUpzeHuDv6E4qU7EWO0+omtcyq4An3UxmgJKqL1cD5U3HyNDuKGoK9adfOI3AFf2TDIt2OtDzVrmd1Yf3+p8KapnNtsJaUC+dKv8OnLQ9GwRc8f3OfiCr36o3QAFuE3+gW+zPfcAq0a9hQE7HedRs9sVL/4Hqsv2RLFCuWPcV8EdMrxpw1/PoMaApe0QTeU9u+AlMU5GjlY+edf8C1WyyjAZze5V1E6rE47W0X7B7lJyAemM8/TBQtj2R2pWo/+xjqMzpOaSqP1Ik78yT5+UwpF+LNQGeHmpaARw9O0TNZlAspx7q8HwBKunh8D4JqB/S9OSBcskldIvx9/zUjVZksFBGqQdNroKXxcOFnmzqPBfN+H5UDa1xhFVnAbwH6z8+Bb5UfE3rtjTbmYI6dleYvK+39o3DKypRcQ/o1ylCy5LauYQTarW3zTpgef0bOhOw9Gxwg7qtZs9VYOXe2xSSiQWMT22cW6UWCkPtdcdkoMvQE1K93Iu2QN2t6nscuNCz/RHQ52oeFcOOl4xPpTXwOJyCgU1J4yAwiF2ZFva9vrYP1O1Ok9QR/VVdKdRZ1f9Rze+5U0ppVL1lMRkMGx7Q8aDIfakdBvOTC6Jb5BeVEM5XYPzlUX1/+x26sffZYeAZneW3gFHWlXSW+750ZRfUrUyXKdetDFvpxuOfjX7AsGL8hiTwukW4CFD0ZT8LcOeGu7QJHw3LXwjVNsWiAbh1pvY90GWFlAZwKst7APjDvSoGeHJ3CiXt3+tVtFn+Sj1O+Zt3XWIbvIVXlsUCl7f5LQUaLn1HnWDKQEwV6oI7EtSuLL9UUmXxfhEphOFp5wJH4EYNaUqYww9tCPdy3KE2uPc145M5+55uUsdl6RX21cAP8RPhQM//KieBKo+Tp4FHpVkpvge7cmhc6+rZOTA8GLxPaxG8dB9tt91qUjdgEFg6Q+Grlk6nH5hUtkkPwhBpdJRU4YDNlATmhxrYYQgxyafoeHascYE62sJqAVxW5vYCuF/TRxeYXR9VDDR06NEHWj1XrADGWppRKp/b+i4e6lgTE7XtI8WrbaAWJjHe9Y0tu0Lr9nepzl8Y5MQX7wH6CitQ9t1Z5fEVavOzTrpxzHwjwjdnNpbCIKgZHge8s7HyN/CWVBst1tUBxt9Ef8juEIRBb8Vp6lHyAp92Qj27wYYMsgHsylBNrujzA59XtzwDJjQJvwKOxrSfB+oPcdO4p9xEKX8jV12kCR17HErjmnvY0riTBnoJGIF7+iQ16FhDZWrmZ4p20WW/D/9ogneHkcZR4AP9TKpj612BtB/v+KCgAEOYyfJ+IHNOyVtgodu+T4SpQYpAVhEv2hZLPoVegWqq/J4q65OYLbW2Ga7RSzBw9vNR7rR1bfCA2rEigQPINs74UJHMuSE5qDIT+TnAmJvdFJK5f+3EoZYxjywCSj4ZlQIqcZ52Bz53CKcReiK+0ITMjzNRwtxcsNYV3hA5sSfAMZ6Rh0C5c2K0x6oW59DzRmzyV4JhSiGbqtujcMYJ6pf149SuPp1ZQFEfKJ2mdWtZqkXpKWjxmsJ3uCO5ECNs0jpJl506wiVKjyMrWg9MOJgmBvRrvBQFLPMNI4OU/kg61L5vZ6i9+nTYdkAVeiSfD0yVL7wAlFDaR/nbX737JNTde1dTY1J5EvUTqoK4z2fgyZuXaJee38jPDXVkmTGFrzvbaRbq1p2nqMPcFzpPm3BPEeNF8tQHf8jQ1cZLg7U2ye/CCLMas/OAXoef089DA5EHqWuo73wxH4bCc25BQK5QCxrBVy7vF1Qj+XjqtHosTrT5BG/1PggDv6nXVuD+0agsYOnjLCbgSxUrKobRA+IUddXDb67DkNixkKapanWEbtzI/J76pKNiVDS8HcfKM4D9wxl0i8f/BC5Cfa1zPQ3IGSFHHSbomiCtccK6bewwTH2+sx44um4LVUtEhQethYFHAHWYlQdE3eFt5tlBFVuoEukCtWxeeAzQzYKPou64pJNGkLNIo/hWBWynBB95NpOKy2r4/PyBVsrCjsB246PknQ53okKfKJU2gEEpU8MMqDl2vQ1oO2lGhTNcl8MLtVeubS/QtcGUDZitt4gZGLG/hoK6WqiSJmSTkEcHQ0VtK0ouH9bj63DZ0/fDtLD5Kt9ohQZkFtfDcGL4Iz16dirjp/wHoWupRHzZpoLhPWqoMQTcbv7AGPhvHhOFWntRDyVin1L1exhef4ynRPyx5s1tqHmPA2hTW/OzOBZqwDUVW2CJ+wZarPtmbhpQ106JUStWTRKltTjHon8Xhpt6BZ7AtpzUbKBqCuO9yliV1g1QxUdtaPJcWl+oaxg/vcoDg5ZAOaVGab/3B6gse7fpAx8OuJsDV5ck0jTd2V/S5Deae1En6FVwpEe/2buvF5d5K+1TBd4s0KDDSHOhJwvUC/6LVgPtc31pO2je3ExNd9Xxhz0wzAb7UAuat66/DmpX3odAIO+bIwuB6W/d6NFrnpZQbTopllDpxYm60hnGLuiqBC77Uf+Vdkhe50XNUJsGj1PU+zvzKHwxTLpzYEidW30V+Jbr3GWgYuAMdfB70n+oeJmWsVMkz7gyPh0ffv4xjSB94+8IRrjZ+7Yd2GNqnAXk6giknvrrhimlZ+nr/321xv/7lpGf376G/QFWdwaEAZlWfabltjoVbgj1ij2/M5A5cG03MKVs9jDQZqX1RuCbIEljYFAT48MYmqtWlkJVMxSnTfhcUH04VI/njL+hPBbKplTePaNnAsOfO1Knge6vGL8/mzhgRi3oig3jNbP1JoqK8HoH9jwDup4wpBoas/7AC3XEZCMfsGtd81JgUcVvyl+X33eioJZmbaZIlv1ToG40arVkJwy8LsH3gf63/nkDfzopUQNJ1Hai9AzzTfkJw4rP5xWAJyRUqPc19y+kneEr55OjMJSHy8wH+q2VpeUWN3ypDPWeSOoNYJtXaStQeCrLDqh57zNFUnXbgSVQ56gc8gN2LTxMh94pZ914qBkOFjSCD/ctKRpM+BS114nXE7TVpV+wodRwD/9HD2l089VTGmy5zSmg8+nhIiDXtre+QNc3XNQnb2cp0B4713CSuvKBzWXn4O0sZaW7aUpuloUqP/vuITDR1lgIyKna8x04mXiFpskV+04Fau0wcznQxV2FksvnYR4Z7HsTtGC41Xe/Fui3TWgAOFzGRLXZsfepE1TVa8PawK2LeCmjXvWzroJ6My1WBjjVsIqKLOrH2C+o+Td4ZoDtK/MrgD8WS1Nytc/u/gZ1RwoPdc97UVsoudKKDdNgaEpLHAYu9Ja7BRxZ6t0LLBpdTv3MJDyiBSr/oFMJME/bWReYXFwSA5zUCVsM5L4hRfENEbjwBGrGoy9i5A3upXXrYk75B9U0P4QTmMB/zgVodvEwbe7yJsfXQtXeHRkLXCnyiqql+VkaRcdLdJLCF5bevR3eW//m3wH+HV35Fxj1ZGUT8N/ccUbf4T1MGbVT9zrljq7R9S54R2uNsoFqn3bTjmPY4LwXauF9RviG5nbQZZqm1b4w/CpIoRm/aLUygDoh1fwFyPnnIeWvdUPFNNTnrALNQD9jZjqq/f68i1b+NtsPSqNvUtyUBMERkTW47Pe2DFpjtU1y1ECULPRyYNDM+ETPoOjY5Ay1YJUkbdjpkzydUNP5+GncEOcHD6DqPDAoBEYLxdAIRmff/Ib64DwbDTbYuEQc6g82xmWZCYy/emo6u1DXkIv03A1v4a7OPODFI2/4gaxakduAj9wWuwNPO/ZRzAYvs9CNfxor5MOwvbzvGjDmlS3tx+b22tTtzz9IsodhrZUqbShpB2aWQWXN96fLNB6vPA81lnPaAlgktIbOUaYiHwShGtvPWQFMmFlIakHN0lKoe122k6EiPYbiu2+nEW0zeXLfqJcod9ZTKp9fzXMVI6Rf2L8OeEVvthp4PzTkNbBuxZ5a4DyRR+HA2+NsFGorEx1qg0HH+BJg0HqqQWW6c4s2O9TTc8xEgR2sXyl8C9xbNkHtWuG2D1iZM0GpoXWHSQDqiTV9WsBLJjo0t/kyBlVQC9wXnAQWmcxfCexLzaaU6/Sto73Q7iwHLXf+9hqaRf3Ateu4zK7kInWugC3mtOv5bfflgIF7+ytazcutje+hftz4dAyY+UqX5uZhbZABNem/dso+V1/JFKgcPOsfAf0MCw4Bl4nk7wIGhi5sBTZ3xB8Erle1eQZM+dC9BJgr2kG9LyNXltZt7mDZChimL09HERa8okjeEGm4ALWcU5CeQcVGbDPUjXGhesD2/1opd+b7/KIdZ6WCmhoMN84O0bpF/PF6DjVG+N9C4OHtf9SBEYUlNHnJ5NvUgpz9Y0/AsK/BYQB4WuTOf8BjzPphQLamS7xAyV2N5cB56bccgOukt20BHqz5cQDoepuP0t5qZw11xHY3B9pYly4Z+AqvfggnnUB25z9bALW5KzsOWHY/kyZ/7EK9JNTjoqs/AJ12NIoDN/re0QE+7JnIBXplpM8HLi+ypegsat1tC7VjkSbtepILU9uhLnwWR03siLC6KdSfG9ImgR9LGctd4WVJHXz/gvRXMHAXqFENLXNpPQ31OPsXyoetC14UQm2W3UO7yIYTNtRpRX3P9sLw7dxX2liPXP5N0/xh+pEmH/eQic4P3/K1aSfjsnei5U5dI0+N1MJ53zjG/RPI+PvxkjOMrwA6xPuBxh2YiGiA9+k137fAsRVBdcDPz5fSflFiemQvVLXwPzbAQvWHlGevehlvPn/mv84Dw5/eBJq8+e+NVN0PhrjsYAhX8qUN8Iz/mB9U32eiXMDzPl3UHI22e36DahpSKgIstmZ8f0PshzZabvmj/VR6P0tPUempHN4ahMvuMmvTLPY2K3+EOmcb0zDQ9pgsxfeNYRqdNY6m/haDwVCZpxGYnuhPWe20WYbayoHASUoN33dTVE4Lq3pIzaoQo8uezj/I2IcSCtgwbvk9xrc3CpyYS+sWXqxJjV97WOU8vCmBg3eB2qfO0S2C/vCshhoevJZyRyYph/CmzBDd+M/eQAq1mXC6CS5jd0+j1pbP/HYN1MK26nwg9wfGa+p2MrPUrqJLs2JhuBJ/jTFCSQQt9w5fxsfQ6w5Y0uN0PdGgBj2bqUVHqvuZg2cwGMfPAWrmN5S3KkENVLC8DNwqe57WWDGsnDp4bNzYGAwGXWPU8CR/s1LCKIdFU5GFjfhpwGuy+W4PsOCQpwdQZ+nenUBLZ1baZixvL7kDNSzSh2bx4M88akwrb9+n6CQJJ9OjW+5dWYbLKuLLKGmfSvbdgqpybDsL8FNEHLWry7dlqDHNW93ADENQz2gm8Np/4yFAiX0/aUtyvzJDub4pJKQChtuhB+lxRtjfCECVro5bDJSPCacVGt8SuB7qGXU2baCschvFLLkoJwaqrU87hS/ER7EGqkS83gjw/Mrhc8Bo4XdngVZm22SBDwZXTgLLFxyky2TE9tM2820r46NV74dOJMJrwML40gYnu2M0mFXvsXswFP+6RdUdt5GXSuSDw5gTDOEFdbRLT3kPd0BNbuoLBTLP3KYqvLFYm5Fnkm0KMGyunW4A+tv1UnIdOjNCW4ezdbMoDGNNibQWq5cxpjm4J2g3DIIX2MKAl+KWUtLyGVxcDpUvKsUSuHWDyBEgy7mjecAVKe7UFL6xGh+Aaq/i2gi8KahZCmTf988eKLQhm/rOYLtsAdQXfkfWAPu+Mb7ibkFRNtX8tWfXNWHQs0+8Bnxy4A8fUOOxHaWRV65cJ1Rb4x4Kqre4sjDUng+zFL4sLcaPUSUl3o9g2GPJ+Iopbc+kN1Cveqk5AJ3udFG7kvZhvB+1IoTxUTtRi4f98J5NZKGC/NWTREt4stqdVkjw8THaUHal7Y/AZXMvh30HTiWWUEatGd6kBTVsoQ8vcPLmXHoy6bHaDKgXXj8IAPLt2kbLbbhhWAVqrrTOALD2+nFuoKp1IR0ldjYqU5GZBZy1gOGL6JgH0DFTdgKYHS1CTcH+3Oa3UMc3ltOGfSou+gZUpw0ZB4H8Kk+/AeOa5tFJIeON/xRUa44Yik6xMxel0ZZv+6mGFkzmUJYUf1EpxGVNTsmUMHIGrZRnzvFi2jDsjymKBgbXbKIeNeQ1xxfqaTHf30DHt+4vgJeLr9FRIvKgLa3m27r8PTDI+r8sBs43FKD+W5d5j9Lz7bdMHxjOf4n4BKzr+CYGbEi7GgOUNfCjLHnicfwn1Muh8XRaWSNwj+5m955JCAbhaUNDYE3L/STgvm+1s8BO39+BQJ+tldRpV4SdoTiE7/NfBYO9m9M8YMGnpw+A/fcXUxvM7+Wh5W4WlKbLPPQyeuD9XP1LEWj3K+MicECP8fVZEtdWP4ZaxnlGF9jcam8GrAh+RssymfyT+k64TLYbDAUs75iBofbfqVqY04OoQa9Zf0QShtNzS68CdRUZkVzIqXMB6iGFqu3A4sH11UDpuV5NwPvb+a2BMi0DQcDdCT0mwNBt+zmAP1Le5QIlWhh/lx5IyqPtwGDn6gUwxP6So3Wrb/tCGyuXuoE5DHZsM3eBtusP0M7gsW0XNd3xD1xxMFx+950qS0S4vx5qN7cdRXKz0pF0qAPe92ma1sq2VVCvDa5iBVoNmNDzuvebOUPVefyKMirRoInu9ttqchEMJgOXaoHSjhZ7gZuWLqHlVn8UIAi1niuZWkWh4D5KxNODnSdhMFyiRRnFMsFN+8X3pYxTsfu7gjnwZssU+AHrsrOpE9hl+P2FKrrzBKE85xXqMKeY1o7AwMpiQh1cWugHFdkh1QUlMNyO5poG5sjHvQYWpfH/AbJcNT8E/HIi9TNwXdkMVXcGq4gr1K0dTtxASXYjYeBLqx/zgRq8F2iFjv0YWwm1XymTCZi36ukGYJ/hjkfA5i1h1FZCn3eGQzXj/EapfKDx4DOo20sNqFqO+rRZQtUrjbAH3ho6cgKo2zT/MNBG5/d14MjKc/LAKqUWanh97OnUxNIt0hRgcOQSSQT+vLyPImn0VoCqJcJ/byQMzLYWaUCWIuevwONd4g7A4kOenECX27/OAO2+l1CuG/LE0bKozC6hLXSxxyYZeG1eB1Bl5d0RYoNqzc59A9jRtIeSwFHoKw/UevmF34H/8ex4Aizg7voHnPx3ibLvTFMBLVZxF+MrqfkG/5A3bN26UlzWLyRLT2aX2UvjxvtWSMAgHhNJraLB/KEJ1BuDPZQazXIm1LY5Lw5TOel/SnCCV8YsmLrn24/2P6DK+/JcA7Ypxq0Flh0v+gKMeqhNxfuJj/Gt7fvdGL9N0irXoEDZdiVS8Z6XECRV47T2CwwWL/esCrhy2poW65SydBzUw2HNqcAP73gLgWwvVicDx2QXUlBNz82j/vD2Xog3DMPyXjTuH6UjkVB/OcQbA8slt1B7vTPN9w6qRTzjJzXJF4M7oD749Dse2GRw9BvwdPhRSoK0xrptUNmz1lGrcO3tyYMaqWNP+7G8ajZ15RoLlqUwdHxN+gXM2X5HGqhw8VAKsJM1gjLV4mAd9dT0wDvnYOBez0bF4KZ7jTrB2fsbjsHQxMr4rvGBxzHKUFU7TaSAfV/OUnPM4sykDXu7rv5tGDJPRMsCO0tOPAfe9XqUAez6wEK54/CSj3Ly6fFHtHVolQXQ5p4/9I0q4PH7lACMEFRxm5rCiTwJ6ohSrMXUVux+ytG4FQZftXFZtvkZWvnptvp9UBce6+gHrj0RQXu37JadL6G+rbO+DPyxRYaSduYEP3UYlYOxMzAwyX7NJ+/wwxyg6Rq2cqBaH+MUlPT4Aq2bXkQpTb5u//k78I5VfKV1C8k7SeVfXSPG+/8NE/NhLFgdywN0SjhB17BceKcLlf8C4x+MdAcIf4WavLYVI/2cX6WzEerD/RdUgf9eGb4CnjyvGgWU+E+Y+mWuYf9RqMNlQezAN71clCIqk6kJUF2en1EEap8Z8gUajDI+Y614OFsP6pz0pYwi3iPTBTX39kfKtx0rVtGJd3abKp2yCrSYaMaOXh+ncFlZowAlumHXdjq9VZpzFMAgN7J+OdDRYC4VfP4zeXGodx6uFwIK8orR3Pb7C1BCOrHl0WBF05K0fxpk2w3hslWF39SB74x2LwHe/K8+C3jh1BT1YYc/LnSA+TtiFQ2Dx7rD1J11MwYaoFpHBAcDM41PzwI5JqPpHNFgItEJleV1bA1QMadSBthbOR4G/Jbx+gzwo+LiOcBnoRlUSzI7PFWgzltSGwhMHHOWBHYHyhoBWxWbRIBaV17YAg9mbJ4AaieYewCt8tfbAx26DpoAC+fsLgGyPnSgVmRexHj1MSrQlxuGK3P/0o0vfRr3gfrvqb878GCWPLVkD3V1CnX8XQVKxI3rlofAe6+eibIvz/zgaqjiTQbUcfXmz6c4rA3d5wnDRMBzHaCSjhjtBR5GTw2gXhirpsK5PaJvB/XoAxtzYOmH/dQRNOuEKWlPN9yj9iIclbMN3iEfU7oxtyTje3Meit+nM9IuBWk6cGXUbF6Ay1SypSKAmxJf0C0eBX3tgZoTFbQV2JvdvgVY+zMmHfjIY0MZsO/GPMqd38ytoVDfK+6KA/75yPjtmqr5BVaoN3zf/gI2WrQ8JVUgpAX41/0l7ary4560WHeuWHLSZU8naDUz2LUpo36rLaPK+hU8uwdeZTXNZ8CVlkyfgIJ+7FTzjwVGqUSu/E6gA8xB44XF8H473nwJqNZqToNVX37yAWp/kiCtZoe/zRhUy3ld54Achwpo3XymntHGojXIRGkk26zrB+/LsbIM4H8djRuB83KP/AfMu2FXC9xS2kAdxqvcUwHq5ls1pcAbl6xbgYp+imeBBv78lKlCu5uPQW3wZKLt0a+Qi3pqY817WhYB5l+34G1eJkPLEjSbSDVkyfmlHAaP+YzPtp3oXUiPXvhdtxEGNrPZz0C7ex+OA6PjVa2BgyeVEoH/uWXTM3iW19I+xL6wjRJ8ATvjI5JS6Yw34UuYm9ZgBJbw3nXAO84D14DlQ5p0eNDmChmB+qwhgVKjLPTfeqhcljztwLxXzD+AO1j/uwJcOlssCvw0PkI1b6/IEw51/9/tk0Dhh4xvyzV6mv0TqsS5VGqZkt284lAjp5dsAOoGs6sCL9vwWAFjRdqoc90Q7L4HdVd1OT2OqfR3PaivmeeZArmM3t0ESghUUhXWbv+dA3WdqQQ1ManVP12hXlj7cS2wwoqrCqjFzkWb+4K/uzZDlWtsuAjs2PHbH5jLn/QIeE0l6AZws6An9Z3u6094oD7t+9UL5A8zpGbeve9qD9T6v4xf6y2/qrwJapTqrRXAaPnVtHXw2DBe8K4MfxELg+aFeqrj1bw/TkD1UYpcChSoeFIEfKravAtY1GXKDkwLN6InO12nRhX75R0/1ZsVb4YlvF/t310GRix6R1kSYCa8F6rOrrNKwA1VtZTgB6rLKBEfjt+mtmKxxDwZ3sbrQ1TSh9LK9KHm3Xv/GlisszoFKPb+USdQ2p2LalOaTZeybzUH4z009kSjufByrZR8ANy2zozGPXjjdTNUXpZUCWCYUANtMwU7dag/5Fx81gVD6uNxYeA11hZpoKqjIGXU5xclYVC54i27gU8tRfmBSbsMdgP9tEVtgIsjskqB6wcZv3lJqA/KhHroArsQ0GaNbBIwfn/hFNBFqK8MqKZ9+ALwzMU3FJ1L9UxUQ1/e8tEZ5vJdrXF4k9a+pQ4TqZo9j0bY/JmWuyVXhsYd+tZPy819+ro6vJmaMRQog5oZS6j7ymSvA8/bKpOqWHo/GmrC9CRlqvSgEpXTkoeHqaR112y5Ay8T1xJ6BkvP5/ZQBc8l/wHuCM6nrH5c3S4A1fi89mGgRKgkPST7kx42qLvuHqOVNyxMdoTav2KElnDXcX4zqEs7vZyBAq2tVLw1R/alQ236t0ADOHTfnnC9+mdazQ/sWz7AoP4ikvZuh2tLqMhKJBhftnfYTSAG3uhHv+gyeZmH9VA7tAVXA190f6Nl0T/1m/Ksi827EIYkt2MU1JnRQ75QWe7IFQDDJ3iPAuv0JQeBeUmraAk7dh6hjDptyvg7XGHsVhl4nZ+Y0nFmyZp4WajL4usPAOVnWWnG/Te/jkKN/pVMiWgoH78M6q01fe+AniYcq4Au62cokmmnl1EF8Da9+wLDy3+alOtZn2ZJvSUqRHF4+IivEV59YREOYJv2eSoy+dg3p6CG+bDQ8aAhX5Ce12nKvw0GS5/TNE3Dl5u9oOYn17gCI/0Z3wbvFSRFe8DCadWtMOwTStAHXjsckQXcap4dA/w2k9sO/KiWRZ1LUUFPEOrOLyO0sOwp3wk/H2Oo0+fekioitcoPl0WPWlN8X0Rmf4WqMriFvLGq/BS+74dtd8IgX1K8AHhny0Ju4PLmajp72ibFH4farHOAAjUSzE8nm6WhX+ncp3/3bQC8Hs/5jYCPM7csBi79stEb2BH6lcZt8HcmwxvXdYYw2HDbSgDvNnAGAh3Xs9Jqil/rpuetZp+UgyFxQehNYNybIzRC56mZaqhrxBj/+aB3uwrd2KfDi5pC19rHi+CtYJ6nClRTK8sDti5NobQvDG+8B9VGfj4TcHBCjo4+V0Kmz0HdoifeAtSxqqQa8tjGS8VwYecg3cLTwdUK3kd+tlROEq79d6Fy7H5zCaj3ndkUWBdnWwE0e8n4U7WITNx+qI+4r1J8P58KoiQ4kZZHkz/S8KwQ3r4NjA/PT8a/pWPHz0yF7zDI5zixAJf8WNsA9J66yAtcdyT1A9BC5v5V4G05b0qNK8s2Ub0VXBNUhiHTSZMZmHw25wzwVd+GFGBcoIQKUNj41gTwam499UnXKodjUNNtT1DN59TdoVBn5m9/AkP4t3RSX6xtobllKn+aBwMbF+MbxKo/pdA0RyUnkmCobS2huuhue07HmRZeGXEYLFyeU3xXpbothMr1/ocmUFCNLxtomiCjAVzhyzYIHLDsI+83H5a5UL28omuAP4pn3wN7PjpSh5Fex/hoq5KVChX6FP8lSXgtXvywAUZvPUkG53lfabM8v5f/IgzS026Eq9ea0spfu6CoBcON6O/uQPNzjZFAUdcvdAvhhUUUMx/PeKqhLI5KmlvGkRYq9DWuebQs6skr6IDBbWVKT3brajXlmXWc1DLcrctDcRNw0/1/NK63Wz2txa5TQpRnnkMa/PAaLOCnDu6gbvkWqo6KMuG9o61Ux1d3R/LBsFPRTRq4mKWSwjejwUQhuTBHYBiGmM87qa3kXymlKtT/IEPPMC2l8AJe4bMLBYA5TUNRwPnJA+pApZMNacDMW1tOAA103usAo84mfwHWmy8zBd66foLOtJtYlMOhanMOU+5E/Z2ljcplUcAGGCRtW1iBdpcsaQkVpd9SMTxcJVULw6Ku0Xzgu11uasCNkk71wIEp4/vAsb3JdDdzXzZ9qHKa8hQSH1vHEKie6gazwNqvz/cCg8YKqa+3GSVRW9mxt1wehvdmKpw0QrxyHFBqq1cEMOLjTndSORjf691VYUFJG3dCj4osNjj7FrwBsUaNwE+Dth5AW+kbNOPMvoJSqKzdLpS/Ibc8rkA9zPSBzmfB2bEU1Krrt6lVVPk502XWV1LosgmeXEouDz7pCgzmJnOX4hCnYUeHyAV1yoQtki7U7e/7167DZZz+y/cAextcpYDTrXkbgfJMV+hccvx7oh/UkWuKscBaNblTwE8dawKAcz7ZLgZ+Vn/UDJSzuEF5Znk/m1pQxJI5lL+xpSGkHhgbo+fVvX2SfppxFC6jpD1ScCYb4y7OOlgJ9DIUPAJ8KLHRDbiWT/YwUGizyVqgxaoSPmD1PVXabl/WZpGq2+5FVVhxk/HtG7x3Gf+vNF9Pww4jeO6WoYySn5KnXuI2O/AchgKJrX+AqhLr64BJ3Zso+zorukSgFvpfojJ1H2pug7p2qctLYEzlc9qP/3wdohUyfT9MTffgj62URomXGltxWTz7zq/As75zaFluVqymR7/0wIsFBparRVSmb55zekHdefYidaPwjbteQ/2uqNMB3PKxJweoFS5LM9Za7OwNNefWj2TgObddBkD2C8coCQJeM9E2vnijEjWx0L1cufDaPoilntr+IK8f6qHSZA6gfW0NpX3sm9s3ocpxqxYDY/RvUnU3VUtQVrecZkqFQdIt6S/QKDuO0KJw4jTUv+49dBLbLML4Sj+zP+UPYdix+W8o8OHJEVos/term6C+84ykbuSxNkAOasnca1ROJRw7h6B6ib35B/xZukQM+HLV0xngnaIaWqw6z2fcUFnylfOBa0IYn6dS6OUQhXqAO3078G7AVWdgiqPMceA87eU0wtWqaU+oI4/6TICxc37TPjR54XoB1Iy4eRSHY22Mt0E/7D+/H4ZjR7QdgPYuei7Ae5v+PgOuSBKn9FSeKLGG+ih4G2VfwE026n1humbUlW34VWhhxY7s1MRlXV3baMbR1rKmUHMDx2gWF+UDM6GuiVROBBYsNKHKcmsdVYHanVycBazJOkRtpVh29DPUs4UPpoFNK/J0gBamvEVAlW+zvsDbKZ3LgStPVgQCL7dXXweKl5iVA6d/1VF62v9c4AQ17MJkA7Chq4Ie0iN3PS3LVoeTEjAMhXCyAqXTjwoBV7/qaQEGeBt3ASf4POlxXKfOGkHVKE6YBF6U9KdQ/3Fj/N2p/zfvBRg4Fo1HAi1ez6PU2NG26Q7UuJQ0eWBhxAQVg3kM4+O1/z3erwyDh0IqtUGPOW71UMd5omhDifFnfAGQ6s0vr2DI13jmCpxYfm8Z8Gt0yUqgYgbXBPB2o58CsOzd92Bg529xKeDniZOngYqSYvRkhR77z0Nd2bmGMH9ujznU2m2cZkCLz1vzgBFPGK8lN4xUFUIV36JAifjfbNEA1MpOM1oLs3lCFlD/Ew62B944dYaSdt1IMU1oLKL3HQyOwQH0ONajTOpQD6fqUUgusrym/uthH7sABpfsONrf2ucFUjl53Buk9PS++5QZ3uKP56kxXTNhfDefR2D5bxg22vnSLToa7+6B6l23OhS43jg4Flj9KmcFsJWnmjrB7msTPlDvPRegtTBurqQZ911NpW6fGqK+D96iiztomqlPPedA/Xjaj/rZIP/3DVC1HjDULLONwlAPTTHeN3996xTtph7lVhSSW+aMf3VYN3yDD5edWFu3nkb4cfQ/oJoU81Zgm40AdXCpndvWQC0IKaXCMdsoS21l2LSAF4YjaU4UVLesZk6ofBe13gJXZr/nAeaWFX8D3vNtfAKc8C6lBI/d5V4F9daXh3XAoze20Nlzb89OWosUWa1qGHzThGkDbFBbtgOqTmjfOqCK3T0KdVKkUznU/mXtNO5IMC89pFfCMK1mFK/lV3j3hy1xAAoH39QDbtU/RMWQvfkK7Vnr30cvhuH3T+4o4PChg37ALZy33IFniq5TqMeP7ZmCasdRRMhbkDMG9c2VXWpAR0kNOnYY6TfFQJXhqaO0v78/ifIsfk16JgwD/GO9wOOx2ylTn8+eeQy16elHGuFPt3cJ1AiWkSDglMEYoVx9PAfUVVc49IFj20So0PcF7a2E6rrhEN2iWfOdCFSZX8lJwJg/dvVAriEWLeD2g6stgCHXPtKjHwsYp+R6st6L1m1cl/HvEl6+muuKy96oz6X2elanlBLc0nHwDQyLrRn/06upVG0L1FIPlSXAa0c67IDTde8/AQ/+Fr0BfHSrgC770C2kC/WzQ7AJUHWsNgL4YGklNYVRkaeUv4fmPpSDITFMnlI519HxGlSF09E0TdX8S6pQX+mYeAC/r3lJnSsjkeUIVInVXfJkuMp4keFynuU01JSfylQtAUofMqAW/DtGrW3f2EFnqIGvY2maXypfkMHAhvF302nBXMqH9Tlx3bislWv3LHDn/EAKaqC8ArVtCaGP5GUJGxyA9+YTrn/ARyxnaATTU0XUYTj8jL1h2D4vkVrb4jKNSqgadsZ0xOYsPDAItXOvMh1691csvwf1eLqNDNB0NmMRUGHlfEJ1rbnHoWb8TKTnXdDESXE4x+RXCsPE8QxxoJpB6AZgeLki7TibXPQp1yN5S7lgmHdVkLrRY0NOwsaPqq9hKAtOpI1qgYbGA6jqUcepnNa+1o2EGqjgZwhc8TKMnoG/TucF1NpS61rg+CWPxUBjywu9wO1zNl8Guva7EL6ZPUsxG0gsjoHhqL4KlWn3u26apt52xkuvCmGMr0oxWe/KjMv4xMJpmntNGF/ndCKj0wCG/8TZqMiMY36KQv3AVOcE/N9H6ukZ6j870tyKl1hQ6WUL3KNAiQb+R5swn6QezVhF09oUgwXzKEoCKyMek+FhLjsZqjRZHWH4fMmzAnhP9EQbUKFyhqrwYta9s2QwMaLoXD1umwN1uqYzFdgl0f8euOZnnyDwQlaWMHnV79BB9rvu2pdQ9astAoFn5aTpIYePd9PkGx+I/4JB+d4CajYpUoxXQOOf7aHcadlQqQxvY89uCuqU04WdUMNOT0YAlz9mPKTyGQVqQR8TnLlh+PRJKgl4ceC7PVC6VrsQmBt6Mw8o4LD6InB7S9kjYAxHIZXev8X16lAPH9On9npSyTUWauH1b7SFfnpwnqaZqKlaBINH9RDt6CEsb6Wgjqx64g5s2CBIJwXjcj5qxXba25JheBh6NB343+tBet7nCmeMoC45xZ0ALN/iyw+c9+dpIPCRxiURoItjWitQqTMpBXizlPHW8SaV09+gNqTJUxPb9WZmDtTy0tYSwr2HngLnK52nrWNw+qIf1NtS3muBRgPfqXgb2EYokl3qqtTP7llojsCbs/DwQqBuqPEQ8ELkIjGgzh97WoBisZlOqLGp6lTdBT/i3kLdP9e8HMi2zIWWZZumPxXZJdVnFN8FW0a+wzvzTo5GWCPPJQu1kcuOutzW3s/UaZ/W6JNBPSmIVMmRYkpPO7kT1EBO5DVtxGCfD8TTNE+FFNpBtT26lKJ+7W/teajWm/ipkebV8VKoT7gNPIFBt6P/FPC7u3gpUG5gmCY/12VRENR7SRE+wIyEHgngdVbGq/LL2sT/QB2ak0852bF8+gTUhoC/dOPhWlnKPt/WPb4wSOlvoKCO8K1shjrC/o0KXUXYlQ6nR3+trYGh7yfjd4Om2ifyoZrZbroP9Dy/1waYZviVMlXsTlAo1GWrn4QDfS9u+QgsOVyfCwyeuWsLZB3StwKa9U0fAC47tHkpcHe2Cq2FFs/t11C36DW3AP9YLadO+8k8nS5reMj4O4NWyqJBeA8cZeUFel3XJbRukKZdr/iaww4YIqzHLwG7VoWTVzfa5hXU98ny9OjqSyzioe4Z56aUiwmSogZyLCZzLxkemvwHdFnqQFEX0+lnherzefw20CkhnaKuK2tGmXo9wfUdDDUhmheBRasl+IACknJhQP3EkpfA18FT1FO1/XaOQ62bYU8F6hjx/wCeF1pBjx7udpD6TuXXC99hmInnCQZ63HzKAfzD8ToO+NM/OAlo1XD3CzB6fzZN89eCJNrUtELnWMJgv/Q55aS96HAK1LRNzDLA6WfDVAFPnHMp11dtqzKDIetkJZXT+pNF66Ca6uyj2lx7r3or1OZ2WUqNdjvBSKgme8Qo5f7XUe9BTd4ZRMeD90qvpqBu2jmpBZz7bw51mE3bn2VDDTjE+CcVMduXU6CkTLUcYDghFx8CdFmwlfZY9y2zdMCw6L5OSyigH7sdXif1cRXgzePnrwPV815QzNy/WFNTuFw2RmrlVyFa7oMTv+kEnbchcgQjpBelCAJP3bP7C5xf3fUWeH366RVg9oZrdcDY//3LISB3XQFhvakfDVb8jm8HDP3TjEOZO4sa5a/h+iFKey4badqwWTV/UkjE93RSi9fLCcvAYLVXXWmEQ19/SkG1OpNHJeJg/otuHHTKYRsM9+O4bwGNzBn/AfDG1BJzUmfMZ4G7N43tAXrWjk0A6/WWUK4H/GUJgZrEoTUJlK+84AyU+ONrBNSXiqQE79zhRqupfyGIHueqjgUll5TTVZr8KGcqodKcfppQnbTmB4wb8MfSArjwfQYl4ty59wWgViruXgs8VmWqB/TvFaC28u/8Eleo3lfP037xJGSU2mAUdy9V1oYd8+zgnbFudgLO8myjNvhkHjN1OTHx/6pgiP33oQVYbyXdBJS8pkqTl5QUbYQaFj4nEXi34AkFytOoidB1JIt+FzSuuOwLvKP8rQbA++LbqWuMLOShZdEI2EbPe5uVmS7juLFUE5fZB7+kQ+9dFsanXLPfH30Bg9qH/Fyg0Mte+pGgvXggCqq+TpkWUGxqmw7wgahuGnD51TJSlXa40Gpyrrek/uAbNeQOr+XQkBAwk0noH7BJaYbSU+sXEz1ZuN0fSsSL7VpUTiaC4kdwmUYPK20S5ncNKauZKvI3wMDsW7EMmKP85QSwUSotC9iT51EG/MrtQtmnr7YmHGrByu0bgcbmHrTy3xN+9kHNnrNKA1jZ7k0Nmo9fxQ/q0b2B1KN4P62lJbwv/K8ThqDw/iKgRdSuR8B73O8WA2tDvtAa5xiZjkH9lWVBN47N7RmFWjn8m6YZZyckBvWAw1xpoN+wP+XZkZXrw6BeteIyBaqzedwH6q+7R/1B9lrJTaijQoeDyFuzzB+Y07ySnmHx47mU9jqvxaj0GpKVleFNNzvcBvzrvVwROLT+KoVkUeVqSqPhcTcKSYf3OG1fbJ8kKNeZz5oxYYQkb39SNdiX0GXutcU+MCw96PQcKFZsaQn8LeU4HxhWn8QG1LnD+OeQL3QZ/58rV4qfxpXuYqGfGdZc+u2Cy3In/v0E3r8u7gYcyZfbD3zls5zy7NVNUyqGQWVFavG7TnI0wBtan1AI9HDeST8lfdij8R3qdsl2akyyFqzHoHKq/aCo91f/kIJ6o6+BUiO8NSsZqruhAC2LoUEvPU6NveYWGFSOWz4Aim29TLcYC+J0gHqYVc0amHV9FdU820pGIsZI9t+GQTNkw2uge/+Ou8ArZ+tpo1rktcQbamAD4x+UC+rsDoS66/dpSsT0pPAfUOeW8m4C5tyNpZzUSZopgPpF8EQOeZelBgOdq0Iple/+TqUu5/Mg3xMGlu9cVLyWn4SoOTZ0TNKOw7I70BhejeGzNAv/kQM6UJvz3voBSz3064CsprXUCdbMdlCZnlJpo7pY7PXYDl7TunHKqN2Je3dD3exdTWlfMWs5BPXIOecnQFcmaw+go+EUL9BgyplWvlhwOBRqxoFae+DZ7w2GwIZMNUpwr+XDmVD9lUy3Ax/sLKTnLahUpF5iH6A3C0PaO/5yYFtIHhVvbcRCSoLo5VXXYPj74aECcAMTtw1QWeLaAuDA0hctwOUOSi+B318cWwycK6vRD7ytvvY8UEWI8e9UwiLTeaAK+1jRjX/WLqbJV3V00cLmxzVRmYbEXaC9Wz+yl3pJY/qJ9RisXcc8Bmi2VzYOuK+2rgro/puxfV2yz6ZjPkutLrWruFADiuQ13300oR61L4IYQel13AHg+ntuz4Chf/fToy93PcEOdSTsI6WyaEvzL6ilkvmywJjN8+gZeEb6cqFa1ojRCI2jE/ToBmffrIGBe646pUbHGsb/sr0zLUSPE/ltPtWbrV417ccn166jhOF/VkezUFqUqopxj4fmUlspL3tQCVXNbfQV0Ojmxiyg+d6efmDWspZwYPVuG3rI6suMN4Dce4wlYOA6KSYPfJ+zrgfYnc/4AMyyETVvqByRd2gJHxvsOA11Mlw6Ceh77ChVlhdvHOHjmSN0lOizf0hPlvCaQxmXFdqw0S0uj3T+hHrr8xQXcHax1TZgTYi5BTDrsySFT/rAMN3iSOj3WzCYt99TB6a21lLpmW8cF4GqKDfECZRli28Hrul0oBb0UyZ2L9S9fJdpQ4lKSV8J9fKjMwuB0wmzusCWUTFWYL+4cQLw0gJTCt+TRt5FUG9PhpPhO5OzE9Qm9jAKn3vlajqi9PheoIzKyeqmIuvQDOXGZRq3728GFgo+p12EXWdlPtTgB5qfga99+el5q64wfuuu4CB9CAbr/hk6tUXUaJyButdsjSXwQ4LGfeAr69FzwJDoobXAjJbtlFHXKrdRl/skLh4NQ8lAhQ/whE+vCnDBwAdmoEb6czbgxPHQCOCpv6odwMejVWpAm22hGkB9/829wIWrXeg47r7jTArUFZYtMkDb6b9WwGN9No+Bqt1t9Lyux1TmQZX/82kQ6LJioRjw1c5IB6AaX1kxcFBpB2VJijLjW0iElO1fwJD0NKAGyPJLYAmQz3oD7ZtHzWQoPY8PM37Vfl13lI4Sgix2ObjszPhOKkhrkSXCUNdJnIkCWizgCgAWG5tQBUhk2ihAPfzcPBBY2L1ECfhaOWsIyHxzSB/I0lb3DbiDrZF6SW6ipT9Ucd2vMUDN+Uu+A7f8i6dtJlWk/TbUobHNy4EN3KZUDCsOlNNq3mzkPgLD6fruTuAqrfxRoECdeRtwJZ/rCPBt3yKK75F7jBffXr6psoFhqxAzNZCKXzxU3a5x/M0wMJcs6Qb+Cl33Gjj9o/sN0Hs945/2vcxipuTq1zWiGS98PGYHb9tye9p5ee5H3YQ6ktlXDbwV/o7u9nFRfyHUbglRKsjJ14z3ETtPt1I/M1sk9RBey0Pmy4B9etmhwM12Rz4BJ6WZpYBPlDKNgP/JyTkDjdnN6SHffO8Lgvrmc9sEUOvMAz5glcA9WuMptar5UE9pW9OjSwUJukOd6Za8A9wjw3kdeJGZ8XZpS/Q41dDGvrRhGLi1Z1iBp369pLbSbiF9EWqqXAovUPpARxZQJ12eplnQIhkPdeLXI3Xg4aCJPmDPTQnaUERqy3ZAHfiSRkFV7HaiCT233ZkBg9z7wQXA4JBfM8DsJ9UfgbHd+0WA45sjaLF+7D1P3bPFInYxDJO75caBn9b8o7ayetqGlmV1XEgXDO0sVvlA6ZuClFxhOkzhUIM+ehwD2safpbrImD1NTTfXxDAVhvF6XjWgsrtmHnByzyNaY6tr+zmh2oUeUgV+FJMWAOpKfqdyWjx2hRYrUeXybRhWzzc7ADw41iMJPD3cfhkY+PgQhZqlUJbmpvvWaQSGqMuJhsB+QcYHwz5eLNoN9WK7PfWdHTtiqD/MrD1OFdveOkQl7c6TRB3RXvoJ4a2gn7EYzJnVrAD4mLX1IPBqo28l8EnKVhq3XvUnnUtWeCtTVhfnf6e9pSrmtwcuGxi90wG0Mk2jBuLTzkR3WzkhMwcG0R869LyrJkxLoPI45lAkRdYw3qhpzeYahGFjwzUToHKD9AmgdrxJCPB92Q4qyCcJ9pQ7V94L+8HwpZ+Bn9I2UxW2/LbhgWGXDSuVSHViC2XqqMZQJAx27ns2AlttdFyBRwvaXgDZUp93A70k60XJe1GekqvJPYhidvFJJgcMv7q99YGTEXvpvDM/nJmCmnnwlDgM/+IYHzr+elknB2qpw/krQMOos1RvFXMZXzirMT+LtgOL4JN0LjljEEOrqZ6uKY0RlP1EaUJ7vgUSvk/YRy0ol8uDukbwzkW0M+RudzHACFbZrRRfMQnTL1D1eT/TVuf0ku0k1Ic12pQEr7R9qbLECxcmwdAs4Uttm+nNKmqOw9vTdWBgjuGgbWatzm9jqC+SFygAdW0zqYHM4VOogmrrdJTiK1hzkh0q34Gj1I18W9dS8YomiJAhb48DHb8WtDVTIv592ERtkFuO8evzR3LmNGOjjfm0B3xMuX0cd9t3Yjn1Sc9vjK9mis0amw9D5Zwl54BrHgfpAQX+Ey8GFuzqp60jetRvIdSHoqxlwCOt7VToHJ2MNxr9/7FQf9h/x5W6Z2/zJPX1fbuD/2IEVd11lFzstlJ0t+qA2XYYzN+5ywF/vJhZDWTN0rAGtpYpUO78UOlhgdr4bn8YsPSYiCxwb245eYeTF32FytT5WReYkvWeCn2bxsq3UK236qkAjZaJUnrmnav/D6qv97tkYN0hxntML6V1aNzF0zyOMOjPsT0LHEwIigPeeTuHotNvybIC6tV/VVSFooOmrFCrk52WANkke+KBD4840jTTz7FSHLaGNeXCkHK0nyK5I8aZDqc3y7c4w2A6be0EjJM+vQrIFO2ZCNz48DBVC4uMGB/Uwj1/qZzahoqpFT+rPmsEg+GHa9Twjv0n+RHqk2WWbcAaK5m5wO7h095A1VT+TUBWS45rQJejzIuAO18z/l2u4DZWurE9Tw3dbX2RJu04H4SjOHDZRbnkUWDhpdoLQI+DTJT2d8S+U9/JvLyajh0ih9im4dW2PUEGbeGtVJuvAy/Ph8F+2RgdD/IfjLRAXfT0JzUxydLqEagBAuM0rvsLf0ZWf9ndB0PR/sYAYOXVJBps7Z9QKvRHaVIUqOeLbCmoXr/ve+IyQWXPbOCPNX8of7XYf2yF6hlYR53A0t/5M9RmnSLKviombg2oO1scqcXPzw+h8PX1e0/AcJAzn/rkgd1ltG5PN5a7wjBxMdAQqLVlIx9w7nULyrM7/5ROQ+03CXgFvDXFwPG+HUegatx4mg88l3i4Aeie7HAYuFclm1rxoeeMvxf2yJ2i/qs93/M5vE8uPCgD/qluprVYu4bxvtGmgOiXMCQ25PcAn1c78gJN5G5cBDLlFtIs/ipm0lHiEJ+aFQzJQ8zUHG/eaafToMNyxo+0GZeYKAmU46roFv+JPCGcFy1Pa6xRZkR7y+o9ZjK4hZ1jF63xSdUZPajqexivGMf+uOwL1SdvmqrwbfT4Zqjv+3fkAgUepVHXWKA9UAd1y8SOGWC/gA+tvOh3n+VQ5c833AQOKHRSfH23zihDZdZtEQCaSEyYAK2OctHe8vHBUkrwPzFM9TBcmlh0FBgid4jyt7tiOyWXqamhKgz3Q7Opy4k2b2iH2n02fC8wSiSY7jYwkKwOdbmgMRkGLczpxjk1npRnlZIzFD5xZSvKM+syRudSE3Shx/l+9c12jHvA8Zwc8MuNM9XAYymHKGYOoRdoZ1j44NsWGKb87v8AOj6LnAect4C7ERifWHIGmDBmRv23oS8kFOq6hY0Us721zbQJH1/eQH395qZkmtuI2RVKmIa/jdRIuevUKjGY12T2F6CK76c9wEf3HL8BR2UVTIEyLbc5gW23ZHcAjz7bTguredYkEWrr1dIgoNJxLVK7R7dfgKp25S5F8vvdzEKogVEcT4F//k4/Au5TXOYO5HO3orW4M2lyHWpJDRNl30EBOzrA9aa6UswWBBfNwisiq/UHyNK+1hzobMxDm4TBk0WroO4+6moLvBI4SeXkcyVqA9SK/b2/gO6bnlI5qeUI0ArJ7g/po8Hq10YAa2oy9wPZTydTqDsGfzyDWuW40BVo7BWxGiiskV4L1HfRoAT3qC2hU4WZxCD1daXTrr/h/ae7UhroUHiMSiS+4CXtDGZ8tyl/K/jfC8M7mpTuCRz0LyV8sPkSPaTZ1D4KNXubF4V6dfR1Sq4TddGUfdH7yyUw2GPH5aRuMFxDq9lWsdAfhqvH418AeZmu0ebzIVeKash4hPFmXKO4Wyy8z1lu036RozgTCPU7e9ARYOwrXrrbyYTNGVCfrtpF6XlML4Z2SMNPd1NgSFH+GQy0rNlPveTs1y4qXhHxUiUYhv6roJCcWWz0D+o3Hb19QGNzxlGirVyW+uT7sAZK+zBjX+pRPvUZtFH9NYwIxwipllyLgXf0NHYDT5/7VwT8s/7RJFDgnRzlr13iAXp04awoKpx55rXT8AbEaFOJRPHNpQ2whOVVNwwTSdOURi2jjN/LPRw6fBmGVRx2tITO/g/YoE6dTqT4Cj07YA/14ugsZcmVymf9ULk33Kfs+9DSRDk5OX/zEAzjzjURwOSjDvOBsnYrJYFBvC/WAv9xvrECXm+tojiwcL1YAtVZfpaKwTNZcQHU/yPqvOOxfN//Lw0kKzIzGzIzkhUZRREqEqJQEkmyhdQbDUpCpJIGSUZpSCGiyKZklVFJFCkiRH6fx+P3Ou7vf8/H6/G6zuscx3Gc5819X5dnIQtNibbiRaqp44nrOGGYCmo6DUzW2kD47iG/MdTNF57eAj5+c7IH6NLgXQNc9sWc2pWxOE8DurTo5G8Yhr/ZtwMDD1yn06A8z4/jUCst/1BV/v7d9jbUa1xFhcAxBUMZIE+Psg/wLF/eD2DwlyhKSIkT4rbkjbWl3PT/zkRB8JFLi5LspAi7LLyuPmkU66fOa9IKxSyYS13PVOamyuWrx3kGl+XcsaXd6YeoLR9Ute6mpcBGiXXvgTu8t9CA3PoeHoSqIvaAAnFwpxZtMzY5FvIwhGqeoWKeZiu9C6rNwleJwIDJSZqHnDI1amFnckAwDMnptRrU2JYrvUDl9hwO4J697+uBhYt/UrnK7AhfBVXJT/Il0FJvcQjQfvK4BdBQM4uCVr5UdQxqwrEcqiXVMYfeQE3jtKe7VapsopX/PHcHxZlKGzMVkKmR5dG4jD3uxUXghcIMISBLm4IItVsrS42170y+AlXOR/Mm8AibghvwY8dWAeC8Klt3oPhSQcpuCadTT6CeN/reCqzeK1kEzNAs1AFeW+jlC7wdmhkL5DmhRAP6OrqBlnDL7jnUnYl/fA/hvbC0dRSodvPcN+Du+5cJT/1juwC1YW4qnblCXffyQN2sO0jdEXjft4Va8LueB0yRfF0CNGBydwCest1NQbvKQodG/OX4K9qEQ37vCIB3XtEQE7BWb1UKcHN/NU1q0uZLVPAEE+pp8JzcmrRnHe05SIVUzsmb4qxxL88SNPZw2poiNeO+VyTUuoEsmvVRASY2qG7dR8WAPYdbOoFHvpTS3eb0e9CO47zEhCJKn/W/eHizToebAdVzbYeAMZ0xNL+WfJsaoAY+1qNqn3W9ghoLNL5JfbilxHwMXvbBuElgxCYdiknJ9/5/oPr2+RwGvgzKLgVOxbxUAL7x1qAp6Xh+Ix1qaVINhZF4Rz0d4GTXPabBZ9QGcMHLGt8+DTRfxLaCMPgQle0HFW9pC51rrkS1RK6V8RfOr/KD1DM+7jNTaGGn8/XnwHr/PF2glU6mNHDmly9152VjoiPUf7WMx4gUDjWug1rC10S7v2O90hqoB+4/XQls2/XuLlCs3Y/CUzVojTfUgLFeOiMqWk5mQlVT7S8A3uE2ygXecnQ0AWZM+pJXw1x2B1RV1ppxYPyixUbAsk9Cb4EyV9Vp1rnltCizmo/7BcEg8USRwvMwD+M7WnGrlPhhmDtduh8YMKxBa+ElxklTHVRdR+HZsmGaptqOR6AYl91r+k7JsM/6Tw9UV+F/lKZOAWsoSk76nqMbZ91PPwvviBEbFXM2hcg+qDzhyjRRrEofUqBmpOcaAA1rnvwFPn48TGvxkqVzH1QpvkV04z63uflQb0nsuw50uHVWExivUnGcLiuu/Qm8FMD7B8hbMUVqmO1zD6hXdh9RB26W/0pbqFmYOW1UqzZoUw51pv66A+/LNs5+IL/cQlqhp23TVFNfGIVR4kh0FS+El+9BUTJQwYfxDwPlB8U0O9ueN/jAoDWTQPtbnnGTPVTD7BfsQOVc90agaHzzCaCxsApVAvfIOhq8hlXzBhjelLa+BnYJbKdhrtHcTWvBtjxPC4ZI3lZKp9zUrhmol7hZs4HM1Yx3dp4+LEMr76fbQGH/8b8DVMGb5Q7SPFwwZ6L+Kh6qoY310QNjmrOGrlQR3EKxdQ8F7cfmETpE5lZkCcGQI8z4AcFqM19ZqBvZTycC//PypAORrrZXONRIvnwKI7sR+dVQO3/ZlAP9RJ3OA9V+nzkJLKr4KQBMFYqmdRv9tVEV6getQKqTCr+/UH9nTjPdgCEtl/kXcPZAMM3OQYHYLqhcJeI6wOgQ0zLglo0l1B2j7m0URswr6qjrHl6VyvB6iU22Ar8naDcDZ5smKE27j3SthNrJN6wHVNFu6wGqqb34D2jTZHwAqKfWag2ct2z1GeAc0WcjwNTeXV+AM/L/QoBqmbM0ttAmv81QY96bUKUtrvehUuEppk6LlXxOi6oy948CJ1xmdWv0FvDK8CUr4GDcnIdAbfd3tHWE6PzXC3X2gqszcHxw/ByQy33FHaD3dlEapstE9yuoDw1ybwNZVm8NBkrMHkkCOmmeoahOP7CeJtX0lz5tPpVhjEdqBYj9k8RlS6PF1gONYp3Egb/aZSKBZQHXKUreLkgig+Coz/+lfxDlZl1EL51/BS9HSKEFt/HlFODvn3h/guq0/QLNTrtsnyLU22qPuYEn5kZOAm8y2dL0bWw3qoTKq6gTBTSpPkKNqYstdIPaYvsjE8jsoEftlu77SNti56ArjcKz0oCmr1OLcYZhzTSagxZe8h+jlJ7cXk3RVzyubwjDlbJrv4FPikpqgLvYC9OA50Tv3AfuVdoWC/yPu9wVePuxBgWXlHEsHZMibNaqwLD593kqjiEvWMqgPuA3JIPTQDZlQMh3LerOX8NnFKk1PJdYcVmFlWAjUPK/EMqWe3xPSRW5rLsCBvnZvXQLD4lJKjbyW8W3wnC39sI1oMqk6TagtfWrdmD2tBONWE2Usw1qGKvCaaD06s+8wBdmEh+AZ9UlKWA6NkrTdrD/zQ0KuRiJs/PgrZlkfFC4Uu5vBnXcl40K03V9xgON2zM/eMKQo1GUBTwokl4IlFJ5HggMHJjpAM6autCs34yxLYG6zaLzGNDvmTKtG9/NZgr7eS3Vi2BgW+9PCfn6xiD1Yc6csmEYBvr7NwEfbDReB/wr/uUrsOePoxpQMdBnC/CfhKo5sFKHhRm464PSY+Az/lh+4Ef7x1Ttny5tpkS/PWzlD8Ns3XuK3+0LQqnuvFwvnwjDk0zGPyr1VCqYoG4QyKT43eqrR2ucLHmtAgb3rVkUfe8iy55B/Ve1uRu4leXTbuCO/55KAV0DAzYAv/8xphPTRJYxLUD09fClMAyYW8cDLUPraaMqM2d8pSlf4SiVTC3runvwqlu10OA/f9CXh5rx3LEaKPkvQwOoKPOeMvZ+EQ9tKN6fRadhuCr9yh7ozORiDCwMyjsOfMqhUwR8zO7QCWwaiKGozuxtWw71teeC98DCFWxXgZ/WcvcBf+xh2wmczSuvB97cPFAHVOif0wBMeydNSRYnU0v91YxlfP834evOR/CengzzBW67bx0NXHBS/i6QU+DSG+DlEym9wDjvS9lkYJugtRB6VESFVIljswEMXIZxFJ6VX9fkQg37o04DEt2lT2jQ40CxrnPBiFKkyS6X+pB4s5lWs/unoyQaa/yWQwHTmrjrIdSH5+ZQd47J6FBKc61jE4WhaPUZSqcrG6/TzuBv4U0btkqxMhX+6nl6i3BZ5CLGt7kD31SVQq07NNcHmFrPSoP/tt1cAWr3uUTasFPczlRCjd+lfQK47ugUxbo1t+ogVPU67Y3AbInat0A35iUU9sf/FMhDtdM8SPEg7OJMU6L0klGrg8pTaHYWqGykfdMhI/0jWjB9Of0DKPFhXgawecaVwlP3vncL1E996Q+Ax5y5aRtXkXXUhNr3oYcuixiyovpQ6n+hFYbVn9IuAofDOF8AdyXcpBsb3TBKhnqCnZ/6u/HtfVOooQvLaXdqeM34Y/3aOTZPYFjeW/wZ2HT8DyW65XQ4jTg/MCYUBqVfnCHA6vHaOUC2djV9YOiKRm5gH4cJDV48MnsWapPQIO2mm/RmUqHeUXM8DNy6LPoO8JVVzRHg/sVXi4HFR0utgKWNbKPA/B8q5UBzaTGaEt5DEouhzu88EgEUbjOjlL56Soo2Nf6BwUYYVMXm7gJuuM34GmOw6NA6qMUe97SBjy6wU8h1n/+zhFp4uILOGjFvLtAwi1gyg2A48eoszaTf2D9KnMIVPz7A8Oq7J5VMpnNTPFCX996zAZp1RxEORfygaiQbttIEBsPkr1QGHQq0E6AekmhuB7KVm+wAHm/OyAGKfbtL3hgTUxGoFQt9xIFMe3bTRIXt8Q6GWhB9rQDoE5/7Cqg39y4FYuJLJUuoTZfv0vx26ErQ7ISYT7DBwJ0vnw50mWx/CWQZV6U5M6zTFoL6yjuBlnsg6AMdv/YKyMyF4e25HxeAZTcOUVEQ86xsgBp84QzNb5X2pzSoaydt6BahqoqzUFer7qcsVF/q+RxqCYcdFYWx7zcoN886XaSeVXxS0oP3msg0hUbIQ2kuqD6n99PWUSxqTi28VImkbBHtmsMOr96r5p9AoxmfbcBC1SYKxL9TySVQcx/7U14Ytq+grkspiArAMGj/gA4jETIstJveNf6VAkNwQQhtB884/aahip/6tAq41obxQ8y8g6N0i7fm8TS2n+x91FjngVIa0DnFF3QQGE1lvEqrsfsb7QyC97zn4RZ3Lk7FAUccuSnJHrmUUcmM0JtshkGe82kA0O/n3jXAt68Y/wuVqjpPobxi4h+VzF+TJpPwGnE9PgssTdjKCdRTj6ANMOamIsW6/ybGWwLlW2R74I1PcKLuxCUfUoUqsb+LLksNNVSDmh65g/qw3y5yHOpm+5VUuVg2SG+FqqweRWPb48w1BFV4rh4tN2vR7yCoztmz84F/LbQPAZ8G9z4Gmr8+dRm4/NA1SunU33K1UNf53fkErLi95j5wJtSCeha73j8cKkerMHmDE2OboA7GmVEROz33lSvUGNshKlcVFy9QZk3u7aT05/NZQGO7yOV8GpdJDtXQzuB4wor6YLzrNQWBTrEpzcNO5gzq2fIG4T9ooWvDwVCgxhN2OmWySj2gUK7/XUnTx/qL8XfEea8XSOGyj2sCxYBzl1hRfxWKP3FA5Ur3pb2wdvVDQ6ixN0vygU/+xu0G+rLu3w60/KBEFVHX/hnFmayhZTEM08oxncCoHKdzwANbCvmBPV8uUDq9OhNA9eHc1modGPLOWfYD5W3sKKpjEhh/Fb7w6w0dXJjXMv6T+eqrGUV10JYFvGjhAkcr7ZvZi6rkoUaumUdx1lI35yDUre+tNwKvm6ZT8t54coIGJOvx8xsMcdt3iwI3f1en/SLvgD4f1IMmy5YBJRZ2pQCZqhafBJYVqL4Bhn2NWQq8+cubCrTInJ8zUKNbGM82Pmnz0APq948SO4CbvVmovLLWMv5xkrLmOTcMLT0dVM+S/SxoduZ8NN0Cg8tveUoc7V2WY1D9OH+eAr7juaoDfJE6VArc21v7G7gk/TStW4X5y/+g7plM3wP0zdwxDDyW6uQM9DR1dAAObCmjffN54/R6qNP6nylSk7gGb0B9FzZKkzqXQ5luMe9ckwUMF9KLpYH6xQtoNYV2trtDrSj/2Qk038X4UPE8mvGkHbnq0a0wcL2t/wos2yDnAzyZWUpdb7jH3w71j2gEFehy5svUB+aib3YwnB9Rptw8+lD9KtTeEH/apS+tdnGFGsPtTSlS6PeUhqlhvyQShga+nRQE6TYiVKCX358g9Y3gQVZ4dZeWqgC9HkfQCk0Y55pBbVGWkwHeFDSlrs9EZ56BqvFsgQlQq4zx4rkGi3JSz48vjYVB9Nt82kUkBEPoTLBNIdcIBktbV9r1qtk8KLPyZ4UyYJin2EBnjfCO63uhNsQceAsccWE8NEpbagGNzYLrsjEMJ2pyKCbz2a81QL2zP60aKMH1/Siwe5MrTWp/g70W1PSFrzYDNYRe0mJxlsYJQ3XQj7wF3Kp7lNYtv+MS3a2G8yCdNa6sOUcDajhvOgeX1RdyUb457nydCjW25hbF2beUCQOovFVNukDrkCdUU3PWLwqDmpPzpAjI5tK2HjhlxjYXuP5kHYWnZE7SUqgSksM0oChtPXWoHx/K0Ln63QUdqmfvCq4yw7BFbUku8GxxmASQWdKByquUHDvNjsGMSDoMzkbH6G7FwrupBdY1WXSLlvxzVBz/e9E+i8s2jCdHA3n3rwwF2mQa0tju311B0bd61uwwDE9mVSm4eOP1KSbTXB/QWtzrDqmDd71HLIVn7loV6sPq9XLUgvLjVurk/JKXZbiM57hpFFDxLePrAi4fFfyhnhxjcgLWiITTwaXrmuAU1C9H33wFfuJwbAOKMr9JBkrwBp0HKhsUUH9TAutp+/ISHDKFgVvw+kegzvJ6ipJ5z5bR1rHchZcq173fjLdRHjXWXovLxqIuagGbtsx5Avwy+eEvMLxOmtGH74xvbn20CqHzpJrx1Q5436g+VgDKvGW8O2UXW6Md1P35y7SBIvPyaQEWyG1+CvVzyzEW4K0w/wHg7ZBLp4BCNd60v13ez1UBNSXprjNQTobxTuMlO6dpsaR4jrTCsOTusSFguWMxN9DJkHGcWSxl+RlqxB+z1UAD87kHgH2O4SeBLvFWtAArAz52QVUvtD4HNCy5Q8Xm/MT6EagbZBjPTC7p6nWH6sizfRj474f8a6C99cKzwNCkK4+BBz8uXQxUvMefAzz2dyEH0LLWIQS4M6otAhictdAQ6Nzz3Ba4ZTQsBqjAMZ/OfTE5okxQrx+4TSkyV+sWLYD1XxlxGKaUkii77zv++QLVrHqQ6qTqeUU6gVRc0cyCgXMHJ23Nc3kNlKDuOrBrHCjQ638XuNBGNAg4bzhvLzA0dZImNaOa8QjnVfx67DCkfEmWBCZZF5YAhTeE0smmM9eW0nSKy+ohDPJph7KBD0/YeAOLO7QJmTXSt0Kd06dOJag3qjUNqrkmG+V84/QHWkKT4gC620Dl4y3wRkhFUQ4VhHsfgpqqyE4rlBixSAhq3sN31LP6RabCUAviRymdPoudojPB/sDHVMHdxzpo8xk8P0kLICq0pAEtCCQUywOrKu0NgHwbZ6jY8Hkw/h+b1f2aitjy7dsC4L3BoiwLlKuxaQROHEjlBDIxpdCyjApo6UMNEbp4CXgupI36u5tD7AjUkTeHFYE82hGUx20Ch6Shiq23nga+Wj5ZB7SucDkB3DnBtASY4NtB1Wh88PhVqMGxjK9wjyW9oRGzjHG1wCDTrukFXFffTzNZnLKf6k6nw2UacUCzKdWHA+WFGbiMjZWLToNPVL7Rx4dAE39KEanmKBN4+5bkLgSmHublAg4v3ELFpq1yFQvUwjWM/4K/WCpK6fTuJgeFcoey3BV4eW6+oAxYn7zShVTpS5ROdzU3VkP91/+Ubhwl57MAqr2dEZ3lJhtHqDvtbPw0TJ42xstVWkJlv+Gy59kJVDU03ITYoG7Ufu4GjJLb0wf8HShCpxXOgAgqbTO1jCd0hH/luwuvgZM47VlaTaveQbXM16aI+naigDaqYJFjhTA83h0fD+wtZzwzrrEo4y/UiLPeZcDTqeWUDJu/qNPRfW33S2UYjHoGLwDd/nXMAA1sJnqAlcsZ/+fd8F6H8njN0QtUJ0P8rlOKfP4u+BWXJU48oWWx6E2Lhvp0/wTt3Roq1fxQ1dP+ozJolBtJyVBs7XsMhmNTjGfvsuezXoY6tJLxc7wvSf1SUD/Gtt4Dxn0oyAee64gPBf50YnYHKlz9R0VMo/QYjXhvhyGtRUXRqcXw7rfj7wb+Nmq8BmROfCcDlCsRlQV+WhjADIwvVqU0rbgVTfFwJYDx2dQ/MvoVvOYl7reB7qfaKNaVajhpzg7EKljCMCMgnA7MTuMk9fc9xnuNmC5aF8MgLd51HXg8iK0JGH/WfDnQOluCPn3NqGzeATXhSCAvULrtNc2v/bUAWjfrUPOHMPTbvN4GnEwppUiNkrdPgBofOm8Y+NaknTLA978/3FCNtdN/ABtiE2OAB7a+ojBKdeo9A/WV0cv3QMcN952B35pWbAKeKU1dBjyoaUORWqDaQvsmuyFjAYo5Y8PhbYmwvQ987aZI2c28boRq6sBuxq/Uhb4yvuy6VimMDZeNWHykOrnYwJyKzSlpKwEY5HY8orOR9oZCCmW/2+/zYFivkiMIzNglSPvF33tXJaDWxZVoAM8qvqbMumwuSrXk6zTjVZxjtkc94HUSngkGFvo8oZUXT2SeDzUjdjkdtHa/HU2CusJbgHK+8+412snOlD18AYNuXDulf9DTT5uhpv5TpSnJ6hO5CdVcmfM0UGekJBA4Fb6BYmdYu/sCVOf5XmFARRbvjUDBZwbqwJCXeYbAzAc8jkDzz0q1QLEvN8aBnNzGb4FpK77SwpY4bAmCavfamkJ57fUN1PV2uyga8XCwOOWb4h8NcVxW9Debcl6wImcu1IFtqXeALJYutGEbefGcgzrKXkhhf+iXJKXTxu/ptIR3JPbeglc+14Sqkesx4zdQbRYP2AMlhJNpNw2wYfwRqvXhWVrj/uWa2vDO9ZGZArZ5cTYAXVWjlwHLtyhT3bFPzjkCdWBsVwHQsuQHzXri2jcpUJ9k37QEqq3/HgeUUxH1BRZemaH+pu/2j4Vq0PmNCn8mb1sN1BB9J0rTI0+9eqD2KwVTC/W/E12hamodoRV6zx6iCbXInfGNj03bwjuhRus4SAAHtkWFA0W8V+gAbXffOwQMqiqn5d4em3UKqrXWEIWnn4sslTYOQ8Y3nrOU3r6Cd968O7uBWrtamoDr+PmpkNa+uEmVoNlteRoMUr1DlN1Pag5UQR046kxLqHBclkJZlPUXpXT9ceUheE03FdOIh9euo1Nx9JhWGwwFrkorgBGdjK8FNg7xX4e6IyajC3jJQIAaS1nznQavxmxI6gudkQ/wOvvepuX+t+kJ7VkuAUfmwrD6eexO4LzRjkpgs304RfXn4J5uqHoanNTJzpUOVEiFtd2WwnBGU5qye4LDgTZWpq5RPRj0nRmvHBzYw0JngrrkPkr0I3kvzsL7yKiWqly/yWvq+haxoB8wMMtqU8/6PI02QrUIerMHOOcG4+1Xsg2NtIQxlzW3wxB//ago0Mp7vTnwXiLj90M84hspIVWVfGjl35Yt/w2v8JAZF7Aq6/gAcLZDmlLPaPrpLFTlQ4kUGoORC6k+lEm/pBK0pNqU2u09k/YdlzWU+5GXc+6vdVDTjj5xA/qcj6W1qMrrpO2r4OBV2iF3cc71hTfCfaUkMEBoAw/wxlIBA6CCxA7qw4lBd/JKzER9hiGxYw6ViqXmh1mhhgl8pNjRf675DKqz9q8bwPhFrE7At2MnGoGXFpjwAhsFdWOApwxSaFIfKCwph8rCdGM10HkskuqZWX4Mxfrzfvl4GNL+MB7O8J/yZ3+o7/KZEgiXnKY5M/kUSaeVGSH+ehhq008eAK7K/Ev1wU56llazUvgARarpsrOU6CmLXv/FZUrzXnwBFlR42wPX25knA29dlFEABiRm3QR+F2CcFIL4Oyml49qDaYVc38/+B69P6MBVYHNv9gTwx2T4eaD5lr0VwPXZK1uB7uvTDwK/HWOj6Ls10k9xFtWf/AmG0R1JNGdMHvco32xWXaMNcM0fWypMwV0RnLjsqXVeL7Awag6N2GnlE1eoqnu6S4Ev1HznAAW2vxMAnu4/TztvqQgr3WLbjA3t0jyz8TTi7zrvQnHZPNbtWcD9lVrDQDbHa6eBnf73KPo6rDwp549Vb6QjSnvlgkfw3rd7txh4+FEhVY1I6x10KEtZppwDQ2N19Q/g+CPGl2hPmQxsgBo6aKkPfLZ7cAtwbcsrQeDo+q00v9rCP+ZBLbhY8gIo1ha/B7ht9DkdGt6ZdWlB3WfDeBXyWgsRqg//ZUV5wVD+KVYRKHSXiQ/4PeAS7dJfa9hIHdyVRZdtkS0Sg7fRQo5mUpHHPApqnmA95TGT221nqM2NDfuBVS1lOsDXYRd9gRFLFTuAH0xefAVeyN5CVVnJL5LSiUe6XR6Gi6axVAbjJ+spqr/56FJUT4o37oNXOJGfkkHNioPy7TPrQfrjwMJMxjsfM1ws7+Cyf8Jzc4GrVEzqgIEujFfqLmlhoikxz2BKg+HlXGczoK8a4xUmacVrP0I9EHN2CVCUhdUbeK8jZCFwwtP6FzDzsBw/8AmrZQ3wqJwzbXW+2ruioRaoc9COLtnBQrfY0ZYSCUNkUyBl1k/jmzSpqUcZL3Efe8U4a0SdvUDHDsmOS35owYrLgTa1tUmHKI8VrpX9hKF4zTWqRsHn59ESzm8poEktKtE8AO9f+xd0mezi9RRGc8rHU2HwbthMVa5V95wh1JZd92hAvx4oUzwkrE+jcjWuc4Ub3uHpzqNAR774f8DZ1vuUOJ3OD6gP+qdaaaoDJr/chPe/21/OAp8kHKXsdly2chdUbaOfV4B3DRqoagTxFNLGmun5ijI2+l2CEbzKc+KoKGzwYzztp6r88H0YfDuZaAHKb5l4QmXWcqD6sEPFn5ZbP7aYwsiz7z2Vlbt6pRy4zC2W8Syv12lKs1Btth4SAfKX7nYE/tBpoqn2HV1Dowi3Fz4Ew3kpxveuDr2wpImquC3sA0P57V4b4F9lR0ngWk5tutuqd8XU9QiJXzQPl93XlcGroxovB3wrzvhGwpvWlcxQE3wOUQmqOzhzCWr4N8Zb01k44mjrmF8RcASG6mXvqWqkmW6jcjVt+pXava284xq8Wvs4XwGThTsuABeuEKL4vVhccQPqXbf/aJh2wecoorrUp0NgeFbMYQEMvCNMVeOiBuPfjHVb+mkPuFO5jtJ09kk7dVJio5IBWjA8zE679Dq7zmaoyqmPVwDjtLZSpV1l4GUMdSuPA2XWr/NX7kJleZK9DLhkUWsoMGPnMoqdV17L26CK6qlQ1yVXrKFTxcicWzR4hzC92/BuF5ovDVRTPT4fWNa6MQI4ZV2xD7i+R3wMmP7g7Rvg+T0XqN3LNS1UgvZfWSYMw6bJAjqOX+136ofqljBFNWrNUMMXqCJm8+2Bn1zDqevS6erUWNTp/dSH+Mb2THizmkxvAhV/M16XFrfsJd3YcoMwHS1NXHJpQOOyVygLA+Y+piAwKghajsYci+ZQIPJFmNNq1syuo8SxENOlhDw/b1EcLvOqH5wE/o6U7QWm5fZRaPjoHaOFXfi0jZJMf3ItZYv3rXFKf14xlmC0IL3YiglYdf+FEvDnjf/75XnASwqCefxbPWBoF2t9Cwx24EsC9jYLrgEuyl9BQZCvq0ShwXaCk/q773cNHQxz9d4/wGWPTzGm74L24BKoCov8qLESzk0U61OCb/Jg8PFuoWq/xPEMlWKPVl3qusby9ZQX0zw3LuOySyKVD4FX/Su+Ar+O5AcARThMTwDtLJipOw7Go+xQU+vCp4GuSUco/S0GNOuhPtsrRsfQw7MvaB7ctEqrYVi58CnVqByLhBaoRZ+flwG57Rl/mvpwspMa23KS7TcMOjuKGoEDUhXzgFzrGX9N4vE9ehjqtUP5Z4DHthvGA8N0yhYB/9nyZADPGKnSnF3ca085FL1szzMYQn1ZaS0cnG16oHKatYwDl+6woLyIv3WvC6rPjsUxwCLffD1gcLULbXUfpzxpYV8m81MffNqs6KSgZT9NSdYe2/cdLZxJmiBvodPFNKh5/zW6AoWsbnUAl97+Vgn0u//xOPC+mCKNwmzUuQnqIaulFJ7P/ju8HOq3hKwcYInyXFZgM8duI+CSppv5wIa8B47AjBoWOm0v2H2GesaUpX4QhoEe9yHga4M9tJM9XvJVAirPuextwKKD4vLAa//OFwCfW/ylGnVd8wgVEP0tT9RgYHJYRTvZWNfORKhnOMqlgGZXOhYDL317bQ2s4Yg7C9ykFkAT1cp5NRpqyzur88D5S3gfA1c8vEqlTbd9TBdq1ooqWoBz73PoZOMUtv06DAICCbVA1nFjmp1b//xoxJEaOoIwDH3ctQD47LITVSOhTAGK1GTbQYpJLsUWqlHbjkZz47JDQ9I7gc3rBytIHe+hBVicVZcNVf5Y4x5g2d9FO4A2UwWUhWOpLd5QRQ9107LM6V26HuqSdXcoC1tlH4xBZX2YthRY5RybAAxclULzyzcixwT13OxeD6CbY68q0OmUHg1+lZKzLdQFG6wuAn3bZUeAl6QNKUWutTNpQN1j37Ia+NM/7hqw7o/7feD+A4zP/jnX3GkPqJK+2gyDiK4pjdj+I+MXoMzl1zbAsDSemRLn0fsqX6jGZnduAJ90/DsFPPN1B03q9qvs4VBVv+WoAS/Y11JeODI/oprq9snpGwx1Bz7tA95f93QTcHuTM3XyysxMLNS9F19S2U7VZRQbicH3dPQ5cu6gMryeRUIUv68WDdPWfKBYLQyGp28HaWG1Y/tp18t06xSG4fBSXToIfFgnSFOS4PvzOQyWyXcvAP+KZjgAc0tXvgK2mfvRCkmfvX+ZLstd1wXsKKyWBb5r2CYHzCtWPQR8vnQqF9g98JwywD+phwOqR4SbNPBe340AYEAjL8VD6eoi6uSI12ZDGOyzXtG6xb9vdoJ6PVX/JFDFs4FWM+OvAc2v99Ey6uRM04lQeHe8FKKxadjoWULdePoSRerSrrV2UB8z/zIHDm9kvLK4KuVmClSusqO0AEWTHu1Qnbpz6JgUdtmOIspmkQFd9us/BRl4M4fYKKKsXHPqoObtlhMH5rcwnjAz8yWVvMsue36CYVOiOU2J9zmTTqgcooxPPsbu5i+gmmj9EwTu9ZeiFbKO2nQT6h6J6hJgvggf7dLsvdX9UOPVrtO6cYUPfYS6bCq/B3j4wgt34LZku1LgQcW9lGTq73NpmDxXF3XAYGp2nDbspcnH26D+Mdu9HFgwvWcKyK4fQ/Xs+ewNOnaUxKVxw6A2fpY6qRK0gVTuc5EtMHDn36JOtl8bzIf6YCyX+isrnsEJ1VX0SBbwxGpnWs3X/kVU+9h/vNCBwSWPMX0fFGKpZxduqgrAsGtF5BNg+u5eOu9s8hqgPly6HsUDQ+YvuVXAqtdZVHTDh1b+hvr4ymIH4E9T5SNAHY83tPO++ZV0D+oS18otQDHfIzQl2l7SFA98fHkDMEj8258OHJmnkQaU9TMgVb0k7i5U6bCn14FxqhetgbyLfl0CVh+ppO1L7nc5Ba3NNeNaGI4G2tJMbi1jPL/EduFKCo3o+kM0fSmPLF1x2aN+xpcQOW9M0+z8MZlZAoPBUdvdwPgDayg3h2NZi6H6v9Sh2Vl9OpoOWgXtZpR620161OFN+lJInXQLDq+Hqp8XTntWVtZJWsKPAeyKMESdP02JviHtnRDUWoE/9KeeI5araqAu+/40DnjEfx8v0ON+WzQw9aCxH1C08bYmsH10E2XL7LyEPKiuctHJZOAuTwX+iJXaAHQ5eIkdGHNBiJIh211LFmqF7AwXMPpcHKFH8QY6a4izFj+Cwb5ZTw74xticcFEt4zlEvGp6VNfrj0dQWdH2r6Sg3f24zxktuNkzZQHHC5UtgLvnTpE39btrIdQbLxaPAl/EhVG7rfujKWj1PrgGwVBfOpQJTN+4Vgv4MKNlM/BcpuI00HDM4DwwbcM4bc013xgv43rGoVEEQ97gWQrw0YPfKR74HjfWULuSATHADSku3cD7W5fTiD8UKPVA3Xe1sAk4I9o8B/iqkN8SeKvOnG4R/vT4D6hf7JdFAXnrblJwifMVVkP1ynaiEUu1e1Ex//zlGdWziVv56+Ht+BZIg9+pV8IDdVhpDhvwv+wAdmr3jxPFzspIa6owpr68tM8LaCemwHuLh/GKxC8j6ZSFT7qkqTFXz4dUYcragwtwmcWlj3Ss469QXgp1sxofxSTvGVsfqCtXXKDYyVpgOQHVbPsxM+DXeoVe4PltcUPAUekUmj7dd2sloWpY5GwH1q+Mpo8ELhx2fFA/1HQuBm5dmWQCvDQqOwscFlanOYuu8qDgyg7ZSJdlFJbRdnDx6+k9uGxxh81+4NjN60xAU4d0fuDs/EwHYHRKww2gl3YulSsjw/sUZ/FR+rRvxtxh/G7xTvoaYVx29EkVbQcTN+7ugOpswKUNjB1eUwIsrgp6DwyYSKLPDGKbbVygpn9ujQBynE2nqA44ZEJRskDxwGUYPgXn5wLfdj9PpBbUNCuAJ56F0mrKiQtSwLCFsYXAwOXyXgYocH+Uct5xAe841MDDtfZAVS8/QWDMwoeNwMg92ZuAlesrKBmqd32iujOjfKQZhvElAzrA+Eh1GtvzJJF9UMPypzWA8zUn6Ni8OW1fKdRmGY944LnqfarAnoX7VgKFb1XQgKbuityFyhUaVw/8+qKEA7ggifEczhNciV5QHYqUooEKP/NoYZcpFVAgpmS/oKphOvcXJdlVtW5mXOY7K0zlNTEjpw+qdu4CCk8xg73foA5LKdGUrEi9Tju6yxntThh2aKpQAVnr5aMH9b+3KweACkcOHASKrYujMNJ4YUCjOL165hoML7t9KIy69y43gbrvNMct4NG3kjQPQi1TNNVmCxqov/Xbn86F11csgto1WuvOAlUoPdQKKMwi1wE0Zeu3BdrE/qTL3hwZLoL67vHzN0DZ52YUqezacg+h+geU8wJPrCihwduvkYmBymK2YwSo73Q7Ftiuu4vSdOrxM1qLH/1qL2BYuFqbEpLlbrQ51OqfMq1Arrb3lG/CeVw/oSq3DVOsKxmyfoeq+zb5EtDTU5+mz1GZlaKP11+fThWLP9+6C+9bf5tjwOb4nnbgPb16Kq+nO6+ugVo9WZIHnH5lQVV5k6z9WqiyMR6cwKFlLeRd39xL/f1xrbEchuxGNYqSuldcB6A+UnhP8fvDcxVVI77k9AQYzs46egNduKrmAWcum9C2WDV/KyXDxE//ozAEb2N84euA+5VAqK++JVoD74uZfQAelrJbDVwRoJMC1L7ZpgRcVz2/CRjW+JiOKIZdC2ls8x++pe6s5ntFhqnTrnRZ6kwkbbcTQ8on0Ziij/4voE2PEa3bO3dJyk21b200+Cd/X1+Bd1Jzpy9wOluHFutHeSeF3I2kwr0wREryUXmNVE//C/Wg14M2YHmb0GGgWcjlM8DRwCja3OeUvaRsqeW3o0NOkPVaVXjflZXSMf+TTupLqO/F/tKUHL1jGg714sD2auDeW4x/k3MJfaY0LVJgPAY9ePPHc/Bebr1Kk8q36TVtEr5ydh9hkB8YPQ10DbdfASzIP0XzG6U3TrVPz/H2JhgM7MwoUv/a3qQWWv1vU7tB44M0qdGtoZG4TOB7ZA7Q+cGj48A9X6wouwXHFPSh9mmrU5IN3ZBKhcr0i3UQWHU5WwUYdoDxzlKlBQa0bl1RE1T4G0wX+8NbyR30GOhwO6eXWtBRSQSafo8VAV5avHIYeO3paprUxG3ulBdJ+5ZQZp3VV7WB1+TSHsruP8tSKXauD6nSaYVDg3kXvFnq4tzA7fGFFDDr1jL+2/f8JuO7X37HNai/eTYGNKCGpjU30cKO3xtFgTIOXkZArbCT5sCw7H9lQI496dRJk1tphlAlvzVQsZFcs5zSKW5/2X8wKJsw3lV0eZh/PtSo+TM/gFWNU4XkNdxLc+aXPJdS+suoFaX/lfHgf/D+K7zGD+yd99wBOLEwxw24KTjnM7Dn52aq9tv3OTRCLWV6TemUIsJChSnpmgLd7fiYMvV3z+nDXris6UwZ4bEHzJZQZ1i1k4D6DUERQLk1e2lsVx7xHIGa1jZI7d50V3WHmmJeSGhflc0KtZaDUwYYtsudFuvT/QU04lcmI2YwLPy4iwbkcWkzDTNR88YhGAK/JlEWFh8NpE5u2+NKhslB/hl4H5ocfgnk9xeiItbGF3MVagqLJ63Qz6e6VFZuZ6g+hOHkmtFioK+UZz/QR0OEemaU9UsX6s9TnTR4+fpKmt/20h/TMJQ5xIYCWZsOUFlhi1tQBHUTL4c80CeP8XeubCk3auGDeetyGCp1U5YCHYZ/U7E54XnqFlRtA8FPQIPephGgS3g1qSPvWmmqu2YnO2FQ2vB3P/Cmf64y0PgsLw3+aU44xUNVEMcDGA5fn7ECsp/uyANasZe9B/ptmxQHlr092QzcMs14OlH8wqtCUD+M/WcPFHQ+uBj4Q/CwIdDxWR4FwRqXtY5QW9vFqWQ62jGe4KPQn24Mg3BBDWXsVJNKBtTQFodtwHuWCZQBqe1mZ6Eevr2V2s2f40hjK5RVpWV5wy/3CN5Lxae1gY4CLkXANs7eK8DiuyyiwPTnYbQfTxzIoUjluR2jBMM+dz7aGdxWCdHsxDoyTq/MjcEl8D6NWUn78bCY5zOoGT6pNOLr9yQboC6aPvcFaKaT8xqozzQQBhSdfPwb+FvfhYpuwdZeqpPhXXmUsY/9uSzgTXTZSB8yu0Mn6HRlxTJBLeySsqep3j+qTFXOIfUx1ZKkQF1WNNZxqMcbmMdtKQxcmdFCy81ekbMbar7cdW6g4/F7s8B74dObge8u/O9ts+Nzx5l//XTp644BPrwcTGsxmDa2Eqp1xRraLDONeKlnm54/DYGB6favBODcCX6qtKa2y2nwHdcuUr5tbW+m2ufhmkrxWyujegQtvItVoO7w7fKk6Bv9wni+p57GO1N4X1iNbQfuEKqn7vwVuUhV46xuz04Y5KffxwLnBGyUBgZ2jdP07VcJost0XNzuwLBg6Ewm8O9a7QVAu2/9tIT9YYdodoJPvbeFITHung9wIjfTCmj75YYWsKzi6QxQ6yIvhf0D+5M0k8JcYpwwsN5xbwWW2NymHPpx4y8NfoVA1zIY9j9cIwLsnTWgUXTu16qF+kbJmQU4sXYnxW/g601/oOq3Mh5EohAeRVFSfJbxuutn3X1j8DY+tOMCmnT50Uxq2fGvgnqQ8xut5raSuBVQW5hNDgD/eOcmA885WlPPLCML3kANZfq3BLi69BYVm3uv2TigPg5rKAO2va9NAX5ez0JjWz5oT1VjeE8BndoO6y5hgpf9oBvd+HOD/2eoo02+1G6Q+2QUVMMEPz2g/mgpJa8w/w8NqBcnnfiAbo3aj4DLShk/CezkZvz8dYvBrr8wsC32otTzmqmnW/QOFobD8KwzSB14QHh9JfBV90QW8Hn5DZooN9ORq1BVu8/vBd73EKPYYZebmobKvmwbbaHFLCV04+PDD2mFPi6beQKv6Z27OcDDxXkUv68+ifRDffQnj9od1n95Hmrbq+d0Y83KAw5Q+c4n0B6wYosuBW1jpi59fFj6YkEIvKU1k3Su3rN0/SmoZRlX7gD9Lj6lnuU3V1HssHfaFMMQ5llIY9udsp12MmeNo5THmeHJ2fB6Jh5PA/KNLV4KLN16aieQfZtzIfD7yB9ZYBmfdwGwedyKCvSCQ+7PoQazB1B3Ul/J0Y4zoLSXYsdaWZKGuZr3ZDkue2rOKwosbu9oBH5uFBwAfvSIponyy1hVB3V3h04QcDH/jmag686+HqD2zpw4YDP3mAmQdUeTH7Dnu1suUGtEgabaW5F9HlTushVUVhQjzspD3daxXBnIanS2A1jvXlwB7M0QoFJ8OmLdCajpe3deACq0f7sH7ORlPBJOcf7XHVBrhGo0gdsC7S4CV8wb2wDcupnxlZDaVvvXUG3n5vIDT/yO/wrsWZpPyxKwro7WIjdOkvr7ddKQbhHK3E7H2wsbr9BMzrK7ULvWQvFn0K5EDVMKcPXrtYeBT1UcnYAhZmIBwJHNdw4AD1hYUc4fZ+kqhcps9NIVWLh4Rgx4UF2Z6u8jd0UXqJHuATTrAmkFhlD1NVqeAvdV7mIDzlX/SzW1Z5SdCrTnmZZXMPz1SqEj1WBILu045RFMwzBwzczQcpvyi1DAbMjqugZDtvISyoC6344HoXaXilDICXMcrofaKaLqCWxXzZoCxrOPknrH8BKtxfN2lzUwcKZf3Qzknm+yDGjr9nMV0H+jVyDwQqohfZrJPniSFaqxW2Ek0MaPcdD64/ijAaps1aAxcDJnIQWtpnyIFNSrvIxPB32r2JugJu6ZfAv8Y3q4DbiRbe0xYPzIN+qZYpUBZbfdbFw1DAtDGD+H/iKyjDJWtDnNCwb78kaa338er5OgemcOngNy3yiNAu6T16Y0zddkrMWz2fdUbHRvt1LACAzE0Ey6CK2wRAuOm2WdgU/almkBhRazswO7PEpp3cyjlSlKNFgzLWBQvtl0H7inb9QPeFafn7quOcP4tvFyv3eLYIhT9KTF8hRIv0Sq4xU6pD9ZzXg8iZ+ZEWXh5Qlr6mTXwt/fcVmAO+NHWesWyU5DLdW+RzF557IlLVbYYDddVijP+HPpXXUtOlcf1S/5iRaCKhmvLNa82P8MqsmRN6PACjlD2vWsbi+gra59tw7V1KNKXz7BO2be/wJY/Kia9oCCisQnUEW2XqWpfmF1g7rzOUvtAwx2GuYDwMJ1u6gx/8c+NMzD7mkeMCxWmSBvybNdFGdfhlx2wtDE/TkT2PazqQB4wtlyK7DiY90voMlzIUr0O0E77KH6FglwAF3fbqAK/idLZjfUgdetf4HSu+bvAXYteVkC/GiQQpva1pcl66DW9p77A9wSUk9F979vdvOhtp9eQeG5QpDxY9v8UIfNMGQofE4E/tV/IQ6s2d9Ma7Hz9mbK2Ma4YsruXQHMlCKfjq/Nw2W6kddjgQH/hcgB+V0f07qtz3hA6vzIU+Yw1CpLHyJU9JgDvHw06Cbwv1TGdxr6o4uZoX6/v8MKWC4mRWEUFmi+HuopXq/TZHCWpJWfyk6g7gjeekx7i0NG3hZ4pxr6aarF7yucgNrkZE2xvqbRiD4PycR50spfbrjsAu9/wT8igMO+fy8DTzSWXADGXtfeByzSar4DTGJO+A60rbKoBR4Jez8OnF2Y6g1cLmL/Gfg9ciQLWGZ6aDHwa0HCJPCem24/UPryAkocDy4p2ny+Ban5w+BpX0QzuTchmA4Cr2PW0SGSm2UeHVnlmjwos+Lt5oahBbPkSx3AUM/FlGQir8daqQ/rwlKBlZKj1DPPMxUroN7dFCVELWjHtwA7lxuaAeM6f3MDjyZ4UbmStWyhToapTlPRlbmf7QBvxYQdBcxRhTAWqBa39pL6WObaIqiev8p7gVbPT9wATqwNtgM6OAxTu0+ZzRSgPrk0/yswknnOLHD8DuNdUFbvbKWhVu159gD4xa6VFiDPO5iO2M8VsupgOJgdEwJcbJzRDKyW5WIDprj6fQHudfuZDdQ72pgPNMlfRbs/p+uWNKj5kfm0LLU3p2ndXHvU6G5WLecpYBryI87gsnTdmSKgnedfwg7hrL1QpfRZqFTsXj2iCfXtz92UhfkjkRRGK6Kf0DB9tv8Uh1eSrU8L+C7rK+H+RJZ2qKxFS3mAzPZ/Kc5CF3NSEDQc8Z6BgeOCzRJg9K+iLUAP0SmKEoP1jUpQo+b4JwNH1rTvAL4TVrYHPky1pP6GO9hRzt9ReULtioZ+DYR38Ko6EzBZdyWNwjPmdwPUjgbdcGCN/2mqiGzbLP5BTd0fpg6UdDpXDrQ5u4TudmdFHKX/KY+tt2GINvu+BuhRKE+Dtw1JEoVaVGVLJ5CTzl1BUDft6J0EluVeoRs/Z7Ol8JwVuOwIQ2B1Ie1ZYkluw1A52AWoyrWKM34zaConfg4GqdafhkCHuYyvqgYmhVApFr0c+hSG9TdlvYDPPv6gETvxP7kHVZc5ipaF72nAaqh/2bu2A9/Pa9gDPC69TRI4Imu4FfhajikXGPyLxRp4hFdmDnCG+9t/QJHoQwHAX9lJFL8LFkVNQJXpU2MHLmtOCwVK77t2HGhruHYEmMZ5ppvUN/fosq3/vOjAqbvdahEMzu6bSoArVhxpBHZHbV0G3Bb6ieJXsfI0VcSafSraMGRZOlOamk6I7oLa9prxC0Xt570UGrw/llMRk+O4ewDe/aJdV4HpD8ruA6/zrqGdzGjQ+AhUgYsR5LVdMUB3c3QIpsvYU+Tc4dVcwPjdosm/cjpoqT2dpoh6z7f8J7xGN3I3AA8s36YA3Nu6nZawY0hzAOolacbXy3jXfTgBdfPaQzSTjZ0ONOu/YuzewODKdozKSu7lzVRTxT1PNsHQ2cD/Cpi75wjVs/SviaZQJZ5u0gAqxDHeKqC8J7EUashhVwHgyvZTe4GJrz68B1aOGFgAJfpmKJ08dwjSZjl6ZdsQDB4a32SA/4UwUXD9uPplFuqy8LhwYOb3d1RW/BMmVKBq7F1Kdd22ptMMautqTnGg+PsRCo1J3VnaFs9dyqcFuHJehQz8d5Nof1tjxEW5edZqlA+NlXfP6AN7L26eBnKGaVJoCBXvMoB6VTWuBzh2Zgfht9ST6VDvcnVSBihFSJVBzbi1m8IoQnaIcl57d7oNDL93N3MBoxpXigAdlsyhy4YXipCafvpHMQw6jxdRXtQ9y9ODutI2j2JnbMqCiq6Lh+UfGGzigyWAf09tpwJSKLD7PNTpfG6anUdDRa1Q387rTQWO9/ccBmr7q3MAK65HOADXcobOA/KnX04CToxWcANH+7afBuqdY7xwuK03l+q61QlGLZH2fLMV3jk9ZyhKlsfLGkONyfvzBNibr38ceOGkxVFgd9s12nGknXbRjXNPeNMoYhpNqTHNVNc/uKzPfEkfUOFBSQZwZ47gS6CSUBWtkPrkkwKoGZHz1gJj+RuoVIhKH3eDujSmjOasr0z8MtTnm9YYAV+ODUcDlyswXr60eq5dNVTFHKE84K3Ej3eAGoMdqsCwo37rgWJ9EfQJRXrTJVeogb8avgKdOgwoj79rMt61tXLurTEY7h5ypXKltG9GG+rngUw6lywLPkl9CK/1pG1x6eTAXHhVfD4EAN8FHpQCihedugusuq9MMxn3qIlqaovhzXUwGA0co5U//bhMAKqU//xrwJvRfLRRmatYUEJq2H0ShOEzKy/hp99S41DflcvQspSW2FLAPBr9uBmG3aaPaIVO2n7shmok60VRYsy7rQpqlY/nLHC9ghrVyRD5ewlQJ1d/o48wlfklJ6Fy/WuhgPFLvkizo/2omuIsJMdEB16/oeX5QPPqPbTNbKpfS3fjZVu5CYbSJCs6uMhtLtWFujT5dDzwzHbG111ajOooYMaYEx1h2Law6RSQ3YCPcmg+9z6qk7bHeA7AoJuacRqofJGP5kHym/8lqLxnBKixI9WahIkcFj4wFPRHLAdmL+eyAcbNOUGNrRb1pIzVKLtIZfC+13Ya8fWRn/dw2URnswXwLt/eWiBvbtk2YL+YCEX1QbbFYlDF5RZRIJZd6KMN8Oy9k39hUF7ST4aj3yynoJ4Rs6NKqzHWUgBV07LvNpDpVshDYKRKkhZw12qX1cB7BSVewJ5A9mfANaHbKHY0JetKoCbMbFkFvMxy1Bg40MBDs9PgYESVNoFN0BYGzbulFKnl5lcZm3BZw0YYHsiyMgFfM6+eA2T72bAAaKlu1gAUnfJVA3bJbGfUs2uptFGduyX7AQaNZxYU1bJ3bjdCvbhBjfr7zcriF9S8oeizwE21TylSM+X/pkGVKEmiDDj99Sd9QonMyyHvKoUvVvAqxbnLAyU/etQDM83HKGjN/NdRJ4W5z7vCINDDSRnwn/1LWmNVk3exMKgLLQoE7tvyg2ZH+cJbCpgr16SGYXiqrk51sjvMg9Y4+kAOFZBiC5MaeEvDesKASR53qNoX7EzghNrAU7ITyLT9ECXO9wl5X6jrVV+vAE4kCEsDn06t2g5sc53zHDjz/BGF8j3eyvlQt61Meg2073x6Exj4N5ZGUetwh8o2pwE/dT03ZJkcvF49fZ5AOdXLk0Chf100Z5NnOqn2hXLWv4JhPOUerXGc6iY3qAlHuHYAu0Ne0YCMKvKpk9ubzPthOFUl6AFckBu3Cvhp43kaplrAGQuoKukdx4BC/zxuANf+/agNdKv8QFX5LTPjccQ1TvF5MFhxJl0F6rmoU0r3Nyp1Qf13bx9l1st+PzOoH3y61wEVar9vAZqW+aYCZ8XaaEDydSGjUBf7j9Ao/vjLXYS6XkL5KFBZrJyW5YFxeBbUcK4h6mRPdgRFddeelg4YWKbfHAHOXPhtD9TyN3gHfH8+sR14Nu8p3aLIps0A6vLGMlqWU5IraZhLlNVpUmfSwubBu1/6kwRQM+AZZYCe5s1aqCJ3ztKIrzcdugf1tWP/Q+BAQBXVEvHf8mehPlqXHwr8eeg3D+GyXNokFEtjaN1ev2MY2C2zzsPrHCFIAb7zxC7KlptL80xguOd9fBC4oU1oAMh/+vsjoEGrkjDwxSLzVqAWZ2QU8PZI11cgU9ZHWpbQSz2RUD0f6l8CrkuQvgMclPpQBEwp2UN3+5cQEA911Xy178DzRltpFO+NNakwuc0yicPwumThDHBT7hV34Pwhh1/AxH1LXgC7rTmoKMyXvNsDtYgj8Adwf6T1GeDnbMafsWqPMn5FolvRT6HxSHOcMGFLaBAuO/nhLqV/VqBCKdS5yckUfUOdg4+hbvGW7wV6ZF2WBB5lumwIXBxuuRhom8MyCxRa+ZS8z5gYn8bVAixZYDi2zZB69qwym/bu+ZsLqJg/MrETgjfpuZsa0P1FE63FsIwSrXENsz5tM7Xfg2/DG7ixaj+was7oP+Cy7EVJwPNBi6yAF3PZXIFl7jm6wAPJkSVAtQyLaKDMoV20HVj0GlPXS+PDj8MQ6iyfC8zwE6cwqhVcsB7qk2pxukVs0ZtyqKce7LEELthxaBnwXncpzSRPWFUcVLflbSFAr8+30oFRa4yYget0zRKBJ2+M0ewMF1XchXqFSVgfqLI/YSHQZ584hfLfwuZCqKuUmv4DHsxewQrMrxO+D+xNLKDClDTl6AN1pYgxodK3wG9Q//yXSInOWiM0DlUjXKIBaKzstRTIljiP5pdpYdInqJLJvp+BZqs9KH77piZqoOrayFBoqKinPIXa56/LBTynXNUGLL8muBv4RSh6I1A9wok2CbekHAmoWkGtk0DfVXkiwJHYazeB7Pz85JXiZ/wWMezeGjo89ZuYqsAb7O9/C2hzb5oqeKHcMGV36ipmqtVMpzI14f1mNyUGvLKy2AN4+QPjazQ/jXZ3Qi2Y3/cS6KdjUQf09S63BbqPbKVaze0S7QD13FvOOUBr2f1BQH6hnexAk+rfesDg+hRuoE6ShD9QNHycBtSy4het/GypAD8MBvZyGcA5Si2qwLulG8qAZ8pqhoHtBS2GQKmtGmR4+bmbpuRZo8ExGJxnVFOBwfbXqGrINMrSzhCW/JCm5L7EPD94B4vc3YFXrrYYAO3W19gAl5RG094dciJUA2qI+Y/rQLWD+bRRzdXIpYn6MqVMUy3kxpcM77E0Ezegq54FleI1wYebofJHBq0F+r5gPFJg9stVRagJDTnqwM0aFz8BK13nvgYmPRdXBoo5/G0E8gScIvVftOI/qAJXj5kCW3d8p5PY6H412gPkxSIoHkT5ImhHP73yKxlWbps+gRay5cSXA2MD39sBf4bcpUorf20Rzdnf5EWyMIQel+AAOklOKwB96pmZgd+rjWiY9rkp1VDD0joFgRVhN32BRdMu1DPDB/0CUC1ubFsDjB16twGoUsA1AizprakCOjpFcQL7t0dSf10rS6j+ynxaRtXz49FaGmZB2mLqQ6stGxlsp3WS0Jju4YR24JKduZRvRyLHI6COZimMA+VaU6jEazsk00eYg4LGF2GQbStRA5a+2UO3kHzhRUG7S9p5DwyzvamLgbnZdylFeNknwqF+1GUcvDde/bgSqmfxy2fA//18iAq06EHG68ekNv/vo83//yb1fPdECs8nJmF0slmxibcUhni9UZqdKxFu3lDZT6WyAIOftU0CTWrjZ4E1A4ynC+TUMl4qIsLG+Pr/s45btM+XlS6iWmJ6MnQBWjj8/Axl9zuevCGo/mPatDu9Wmb7FWqFfdBcYPXwzF1gsdsY9aylt9sT6gnT37RRXd8edQhqTJ9BILCPRVMJqGrZR+uWp+1IEbV4up62pL97/1GV0yj9RfGwZKskZda8VYtoJud5jNEeUCf6iG58acthWjcrm71MuPGcHd0cQLPdbyiHYqeGmqD2S/H6Ad/4vokElskdsQd+WHzkJXCf5xSl0+/xwHdQtXrfUqwLH+gyg3pV1LEZWHOS8QnlIefLaKgl8/5QIHpqmlDdyeJMooR0z9v4G155gz00kyIHzxtAFR5R0gKm9xw/CDRyf0ELEPLjQyZUQdYi2tw3f7Uyh7pvQugF0PrASyorHf1+1O58sRHKQla9nQ/g/XX+HbV76NO791AVjK84At+O+tPYJmU8E6AqcqVRXkjXudAovkrVWsDwVaR5CshzN5BWc4eSBS3hyRFe2kI1Wcap2vcs2EmVS1rbKhEtrGvponV7+y1gM9SodxsoY3nd31MJ6hnvXQXDQm3G73nPRE9TuYpwjqIcYt2rvBfe1W+7rIEfcxroxg/Sd/6A2ln3gDafjb2f5kAdrRynciVfxvUFatzWZBqxQMfkJagPg6X7gaekZOhuB3ZvSoaqefYeRXXDvjMHoI5sDSEMX1dWC7V0hSDF5PbDipQB9W+qqAxeGjejQNx2Yv9lXCbs+rcT2Htk0yhww02pk8DJpvMLgRHXbZyAZ3u+ugD9Cpipsfovvh+gXss8+AfoI8lNGF3VogJ1ved5qg/LWJXtoHJekqMaFbNqDSW6/RjjUVL7lnTuhLd58hNFavwVM6pydm8GqWe32XvXw9unsoVqSWWzDJUr43bBrXTjFdcYC/tIqAKqQfOSHcCT3RspnQLuvZGBypV5h8Io4fZLBaim/C60hMU576WhKr4/Q/Obso6jBWr46g+0LI61jeR1V6mikun4wDcI3orH614DA2oyJ4F7i3NoQNKv0x5CNfq27waQd71kFDD7qhfNmRSfOWWLsvibxTBc7PcmQ6SbFA9UjsO7nwEPJ/tQ1x+Yf/CDys/ZfROoWucQBvRduofil7fnbQDU/Q9kKOyvJDjkQh0aPeIPHLP46QXMC0xOA55LDKbSdu4f4yfkTvX382HIvG1+Bbj4ar4EUF8kazswtSGWD3j7RPIscA3nVWXgx/FyunFOsJQxVKH8IcoAq87Lb6Ha5MtUAhW9f1A81F3kWg3VOohfFbgyIIum5J/TYcLllUOUTocNrtJyj4vto0l9tbuelnv/K3mqvz45yyg3F9R1U3m16H1O6GlmTKV40ddOa/RBMCFOE3hMZzWdiusu2hyGep7Dju62lKVuF9SPF6do+hryGA+bURUVoqA1MBUJhfe3U7cc8JNNgzgwjE2G7tbg4dYKdeP78QXANrb5icBHqhUUk14X5XSg/uZmvFJMuO7HVajbeTLoI6KK+NE9UHdPv6gCeqqcmgAe19Siy8x/WGdAbZiJpSnZqn6W1FOPQmiNX2xcTMnws9dAEpdJWPrSEqqKStVADclNsgU+EozgBn4w/SQCXBI2bAzkdJC9AKyzZmwHk/vaqN3dLiayMHRJVkYDLxXU3AGOPhm4Bty3OKoSOOKv0gd0CP7FDhScrHIH/j+ezjQcq68L4xIlyVSIRCkZMxchJCpCyFBpQoYyRgqFiDKFShGJlCEklSFKlCkVipQ/KqFEMlRSxvf9cK/n2++6r/vss4e11t4Pz3OO2bhGHNAk/VMzUPpYvQrQ8+bvO8ABz1Taxiezr9MucvCkBm2sw1OnG+HVj4prAwZuOvcOGGrF/Rg4s3AuxYOnrgHhN/NCmtQnIzaEBU8EK3GZURXjkTnKC/WdoGpaCdOI25SjlkINb/bsAm47MScWeHZfFU31HlU9irNbyjt8YVgYPeIFHEtsUQL2OCcvAM5/VkFRwu3AeKcFj8/XnzD8e/vcHXjsJuOrMXHCAd+h2m2brwXcX7arAhjpOp9qatO9lbQA2W8kqZaIbbhKRczGgosFl60/v5R2yAdCgtNQs+xEqPYx183NgrqlbCuliCibIxWbg0oLJmEQ9W0jw9bn2quhFoX9pJ2s5ba1ENSYB4y//45sr6P55bd1p4B5uObgMXg95h6j2jeV40F3a9LVtIdh/483W4FiUoz3VtuJ+VCAP3wqQy0wGzOe5nwxKoUOGA+Ksq+ihZyNRQ+B6WK7ad16mONOQ50X40b7UJ8Uay/UWWWXKaBiQkAI8K7zrQLg+n52Kvz5nHtaoQao9L0GftDhoLvlqB2mQ855R1GK1K+xpzjgle9cxQiCiI+0sON8mnRGDN51OBreYRenTcCFv5Opwpx/qECZZWZwPQ8Gw3Y9auH7qgs1UD/rJ84CL086zwHaXFGkDBgX3EYqT6boKhgSXHhygJvGV1gA5132/AysF4in2fF3Ybxjqst6/lsYrsTOFQQeE75wAKjV5LMTOGbyiOq64JCYPNSXF3r/A86ZbaaVV8s5TAF+Pv4c3UKlVp/yTeqSnyYu+3Exm/pr9MCRypVaIaPaP+Lu3w6vfbE9ZaHvC8aTYDKLxCgebqo5KcB7v/AaxfpPt5VDUDde66kEzhh7DwJZ+hrpsmr2eCrFj0uYvWFYHTe3HZhtnCcBHM0YpbORR3wdVeVJCRYa/JcKxv+PTdK30PHWReCGGlpIvzn+Dah47TobUHhm0A2YK+ZKRSHgJOPhkM8K0vbBIMj+mWYy6/AY1dT/orkFyHBnHjNQ5YDRfWBNykLa39578pVAFfnQVgrklCh+Akz/Ik793RnH+CWW+NP/UmEwH38XDvQ3/49mnb1llKpy2gqNLTAkb1WPAyqzbR8BCmzXVAV6SDK+dlnDHrMfqvbGkWdAnbnx84EZaWG2wILtdl1A+b1sFJODLZnPoaaX+48DO0UaJ4CeQXspNOy45tHsnOJK0YPBMEGCaur5lYxXEd3pzbaCIa78fQewX0FtETDwxL6jQLeQPnPgApWWRuDAxucUUTbZmq+h3pE4MwOMX5ZEpS1AwZ1WyOXvRVkY2D3VqIhxBWVSlETOTVoMQ8OlZIqHGiVVUrVMjlCpMDvCbAxv37zVSUCFnyVtwP9mssSBztVclC3FzisLoH6+Xf8T6HhiLo0ix7ZjJdSKq23FQM6B08nA5Y+caGwSQWdo3YY6PzfA0OcoStU+8tVWL6jeSnNohe7pNFNZ4Z4zawnDH8nXtcA6YcZjr88Y8tyG+qD5/StgylFZdaBZUYoJcMingxe4dkwvBlh1e/VOYA2z8R7g3KqKc0D+sIvUnYYYxpfDlvNU2cEQrxKdD2wvEU4BrlzBTvXMkLedBeqiOFWKVJPGA5QiHkZZNHjJv6x58OYf5/ADJv2uoqDd9FOZDpGDPHtpLUqOuNBU665ZvRWX6c42uwG9DiVS8m5eG3wNalzawzVAi3XctJMFuf83BnWoi+0FMPCO4xDwfeffemDl6Zm7wMi8b3S60r7tJQyV/4IrdSfxVC/NWVXkJWYYCs8l02lwcxePP9TARWHOwM1BAjpA91XpfMBNe66rAAWZyuiyR453DKC+sONTALZ1qkoDjb+beQKdt0w2A1esZaHEkV3OT7NzkrMyGoYtLBUHyWvWSqkXvPU7DXPL2oCLMKxr0ooEBq88LwQ8aDBFE9Xyx4JqiePaRA8YDjMZhgJnGwIpdvhtGb+XTlarpgLC95nPHd5ES7ZRoIn5Epqo6pdidMLbLctOBUT16BIaW+VoDj8uy21qLAS2Wr2hk437sVTaGba7j9DKez9kfD29YIn7MC5jTdlCs35AqU0E6iFn/1gyBH9PBMa0i5FBdsSYAubNXiGah8uWmoLwXhYfplivnuam5L3ccDwbhtNyP3YALYp/Eoq4GMdBneGwvQuc97TiDnDJj9+xQN/5PTS28uluuoV2JeP10VY6jHcoal5aEY/LyuKj8oGcxzRFgZ0nvtKJtGe035fUcb1yoFRpygHgBr7aaqDKDdMbwI/97VTEkmMzKC/WRntTRK0v+DwAr4jlR12g22qmdKC2st4gcN6VTDqttIkcvAw1tXl7HfBMXjx9brHJ1aSc32nz8gUMRSntVGGa17HTicnkt0QaDJrjxlPAVdr2HEDOKTU6gQj0X/8FdcPG5XS3sPeMdyMEnP30DQZfoR8ZwE0fjtBq2gcwfjpSKfZGGwYNFU46IC8qdQuEeihDwRgoEC4uC7z5nPF7siLrPVSChDyDwmFY3nt0OzBv7fkVQKUoy9NAxeEfXsCB63xawC19bj+BpxyKqMQLltpRHwx6HeluJWzzyJBw+xCdxMTNzyijhdjlos+Av9lqAoAWBWuCgElVbbPAr7s7TIG5V/YfAw4fiOAGli2SpKlW7jahJJstKKWyLXlc0AZezftjlC0Lc+5TtjA1y9C5pLDvPmW3/z7GWzHGqlSoXVW2fZQ44dw8cmj30N1Q2ljdK/Wp4NnILNeEwWpenglQb0cwLdb8hpwzUPkWmu8GplT9agRGT5ZQKOvJDa2FekaqkEKO/99/6lDjBFtpdgoKemiYz1MdmWEoHBrXBbJqS1O79bnCyVC/zdlFlSvYlf0mVLZ92n1AgUsR6UCf/WnXgZOsmyn9H62UkYFa8o2PesakyTjIyno3UazP66p5D2/S2TKqyg7VKRQ776M/dcOQG5AbCkzNG/kNNBnLo1rCXeCxBOpTuXnRwMh2+/tAs+yPVIr7d7HSLlLIEkijYIluoIm6pLr3IC47oT5F2ZK8jofW+FAEP51W2JgYj3aUG7hojcusnmqS11/Jn+qZ/ortV2BIFPlIh5FHltVUVqSPnuaEQXpjQDDw5bpkSoaWiUQKmES1cUoc1zfBx+F9PzhbBGw6f4m2jnx7AUrTW3csqZ7NeZvfCe+POVE0faHnzz6EanNd+SywN/BED3D7S13K4801LDSp0qkb5GHQTZD6D2iZvXY1cCpN1AOYoP+dZudCySFnqKk/f1Kil+4KoO0gM819MwyazrNPgdmGW38BL8mZ0VkuW4fxNgitfwupQC+b3/sB3iwxF1HgCac7NDYmc1cdqL/iXzQBcy4aCAMf7qtxBdbdrqIzrd94NZWKtptsLjAELLXeBYzO2HUXGJqjQmNLKmO8o1LXQu4ODHpvK2kf0m/ZPwTVTFOVSkXBmz/eUL2flT0C/n2lYA/U0eAcBF4KCY0FWks9oeDy6h7Rg8rkF0/pdPNrERWbilbGf8QOGKtR0CqmttPh6cnDGVLlXNpY0JidIZ8aMPpAoiLwwcFX+cBFX01ygEq6ZQPAAo4LlEP9uxVsoYqfbpcAlkbncAP3bVGiSBXOtY6BaprGWg7cvyKXgsuNRb4MqiDvms/kVfhBkcrsX90B9Y8y4yWLqSc/U0UcMmARgEG5cxvN7+dhVlpYx2Zb2gvFPDdrw9u9s5P6K9dYeABqw8kte4ALo3a2AGP17lAGLN1UTFFSMt+W6rrArvfN8IqYy48B7xROUQU/byRBPUsI2XoehiYz+zPAoBc8+4DpncmvgQeO8IYBR1z82IBH5H7zAXlqvNuAgkcng4C+ExVUbBpErWmYhjOvaDXTuX5Tbm5w06zEZSxnNVOAt0xZqcR/ajSnCj6gyRUBg7H3Y7pbwcx8d6irnrBT5ZpzzJ5KZpT3FeqDivGGW/D+FfCjhCze2SIHtf/YdVbgz5STtI3vZ19lAjUwTDoT2Dxxk7aDjUeWFUMtv/aPNqq/5qdoonzYvWlZ4pc60IBi0ntphzS0y3dDC9IajDcoR6vcnIaq06nYDtztmUGRKjOzlQtq1jkZqtX/yqOpv5MmXWIwWPNXUOwYuzHe7/RRTvoKDNw6vNTueT7TuVBfJXcsBPZ38TwH1me2U+xIOZ/Wh+oV9InK62KzCorqlcrsNFGHxbOplqjUZrHTZdktTsCbtxifW77fTnsJ1TK+m9J0a0EjxbqW5M4vMMTv1+UFKm2V7QH6eH44BeQLP1cK9PtdUQTc7R0gA2QVZooCjnTPtwcOdEluAvKxyzgAH4m4U508eTXuGtR36xxoF8mpkqYqd8lgIgOGnOZSqiX2hpEPoSbyxtAwq+5NUwseNocnYfjQe9UIKMK0fh7QZFs5bQfDDjdKoG7aakjtSqmLUS3ZWekvD4OlcPo/4L6kqxZA1lUcD4BaidZHgHJywzRRyraxylAXvCgJA36U/joMFC/V9AHyLD5Fi/U1JyIZ6pknNxKAnx7tqQVy97BRUXAbrqDYOSdlSjFpf/AzJW+i8Fg5Llt7itUTeL078Srwm4ttOJBrSeob4PsWxkN3WFOGKHkfTrpS9Dk9Hqa7XRE/p4LLriXyJwIXrmB8hjzmvnkIKlt7/E3g5h++VI0+R1i6QlXx414FbDvbshGorM1EeTznRYwlVN7NG1KBn3g6aVm283LmQa3TXXYRqGa8h05BJ/cZHYRq53+evCNfFbOhuv4qpHU79iFuL1RLnascQJ+syPnANOF9tCx1AoxfB97wT/eCoWbPT0q9yV/8dMyfKZepgEFXVJYCccOnVz+gZi1bQkVXrom5EOpfK1OK1Bero+OgKuSfoYBJlTJbBlUoq4iqXHUV40WwnVPvimH447/yMHC1/zpa4zuz83qhXjl7by3wPssyU6DVRDlNyYSfdz/Um5zH1YAxp6/SJpHSkEqbhOGh+X9gqExnPD9Vs7GFvC8+rpeEYV+qZAxw/mkn+iSRkfWbYicn24Lml5u9naqRbVGyGS4zEGSnKudSsYgmdcdmxr8Rzr55sgveoJzPi4GjAn1zgLK7S6kPKp/FbaAWSO91BJ6PuEoF2n8OhzbU1ycYXyS7IWx8EqrJFbVLwJ5PJyjArcTjKPq+b6qn7khGrWWCt9RjHeWm9owwXXYi68oLGGQX7KHYYVqyKhbqHO7RM0BNbX4qpIaTzRRRdu7LaPqWqn6hUjwV1n6ObuzmSjuOHN/vKqjiTsF6dIu4UipMtV6T26CuWOxOURJf1UfnqADdWCptv4xCrOAVvVZJiTP6eROdYfgHHrvCUHUq+RjwUeSGD8CwdUsoeTUu/jGB+tiKpQU46KTRCBSQeESbe7j+skSoVVHiK4C7J9v9gf80hKOBW34UjADfmosKAS1slrQBdxxjfAfO/LwK9fc7a9kCGJ46Fq8GJm0KlQJqZZ/hBT44HTYJtBaIIINIpyg/1L+z8ZeBVqK/qdgMNoxTYUouKlsHwxHf4EhgpBejheKbjK9CdOYc5IbhmdVcI2BspYggMLpzbRPwfnQhTbXI3gOUToIhxnkw7GwOoZ6VdW3jg/rUI5N2yCC1KFoAudjl5+kyOW8qeGf+/4ccqHVKe34CDf2VaNYlJc58ghrAzfgPkzCPOEXqxV8r7sFwzMqVwj68aPQV1HOK0TPAXRmpD4AJZvo04rcvBS5C5Xqe+Bcovu/tUqB73aJ6oH9RLg1zv8+jaahNccNUHFcs5HCBWrZ6ijLApPIbG9QfiUl3gVrJHZRk2st2iEC9LLicQqPu//EEta1uOyXv/AY3wvB3M3QLiTLG2Wi90iHq+p21z4TRwuuvNzuBS5bdoCSb2iK3E2rOimNU5bYqNdH8tju6UUT9Fx7eDO+j7rvfgRfexNJ+vJWH8TCff9uN9sLAJeVTCTTqLKUyeMFFyhhqvhlzFpC7c+4zYKqnFc3v6tsZFPbaewYpj/2Ufg3C291nsxyYPB4eAcyTHv4F9GlNGwIe6v62DPhoTiB593CYUHm9prs3AIYfv+QEgGJa3VHA5ftLioAxNje3Ayd0dlwC/rrD+PLoMacpX6jDkxv2A1VOBrgDL0/6U7Ys+bCYDOG+0+9gsFWZR2v8zfQ7LYub0TxnGBKZNn4FvvdlpmQY5mptgHouxtUcuE9XihKyJDyQ1mK9/o4NMJR+4pEFxoTr9wB5HIepGi3Zffs61LUWKleAjTtjaEoeb9xLqZelqklHiWtqHDTrdW2eBrhsgZjADeCJ9fErgbGdIZTz+5oYz9SZe3yAqkbql38069pWc+Rw2U2PBdSzrScZj8HxbHTlhuHnCSt9YI+UhDhw4lLxUeC2BGkdoG7eCK1Qck3BXKjml6u7gF6aibuAR+1+0u6033Qz5SZPTcRfGCqer1AANmef/wYccNR6DFyraEJxdjrw2hjUrle8NKC1G/ToFtI+ORT2c4bTaX4L+W4/wWXpuoy3LY+UrKWiu9zuOdWSLsHep/D6uB/KA9Y7s1FwXeA6cQeqbPnT18BB76E2oO70emWgkA/j2fL33o1ScNl8fNUPwwCPrQhQdY4phWfSEcbPIMJCBeiA8XH0+wl4u/ZUfwEeuxJK/ZUVWXMBKouOxwGgnGE21dToUTMPqFZ1q+uBnzZ8GAWWzs2mxkr+nrwJlcWI5QxQLdRaApipJKoJLIkqWQgMHEueA0wsZacb672YKw31cn3PJFB/qVw00LKUnZLsy9kRqn16C8MVYcisjV0AvG6T6QJ8aFxxGrjmfelBIGv+I9o61jhI5kC90OtF4Wmn2LURqqH8NK2xzk32cqi/VMUpyc78eWsPdYHaQirmNr7vrKCeFti6Dli58yRVuRoei51QpR5FBgGD2I0cgTunx6qBoUcYX9eSui7/C6pw9k9a463O5hRRorsYT+k/J8/4n8SSjLtUruT0nBzQgrnHJAWB5u2bD6E6hNTQWths1PkAVcds31rg5kUuJUCZs4yTufhQ/3GoHeKuu4Fbn2XxAb2Nw8KAxkYx1O4ZVc41UDkysuky0fvMlE5am7sewWA7rVoB3NDfrgIs7LR/A2Qz6KZs4eXiuw3V+MvtU0D5W4MvgFn//WQGdvN9o+xOnxtCJ3OjLV+o8L9485LWePHJrhBcNu33hwppf+fzAKiaw9dMgEtlI+4D1+mc4AceSe/YA/wk+u85UCh73Thw24O5YsAZs8t0aOB7OSoLVUk7oA94sN9aH/htDuOpEBkpV22h+i67S6HxZ6XyP6jVWyY9gc8Kb1CNsj7eSnl83rWOEkd5bGgEXpGXHT+AF5WeUhYuVZSqgTomzDg8lS8a4ILa1MlM2+2SHc+OQv0gFGAALFF9R+EZ8HyQQuPP6BhhZIIPpfRLTStKsiyOD5Qt0vq7KaWvrWx7j3YFq01oqv/xRJO3wGmIokSr3ZLKSqPpyFVcVnClSQqYWfTREljPPq4EvDsqtgzInyTRA7z2upw+rChfYpwG1wcy/vJ02DyLWqiYTtiMy6rSGX+E+q/XJxGq6+LNFsDCktVGQPuetYeBjz9sp3lwl3wsDvXeIsazKoWSLCkmF02t6IaBj72bbnHiX3I6VFVxVepZkeFziqi1itGU6GORrY/hXZomSQt76w/jHXSZ33z8YHCesj8LPCJmqwOs2nD+N/B0+55XwMnW28+A2R73adbzTJ9KQv3nc1QbmDvTSluHXONN2of8PfNpAdLD1nDCu/rsl31AV1upjUCW23fvA3/6v2QGWpnpqQP/COTSlKiZt16AejaS8b8Om3jN/6A+To3aBuytvvENqLJyzhWglW9PL/Dkh8OULf/YxymPt7JuoT2Ay3OeELznu3ingM/7GO8JKpgoc4D6WyKRYsfQKpGWpXx/aSQMponZM8DVMg/p2LGUyaIf6nuFA7Sw7449p+nbq3snA4ZjdmumgRFL3tOZwOIgHxXH4PDCAhja7itQ8u76O/0Saj/39Cyw/YBoLnAytjIcKLHm8A7gbasltKn1LftExebbPz0WGEYPTVBu3quydYKafGvhJeDhKTduUv84JABF2oe/AK3euNcDr7aW3gAa3hfaAOw/8osyy4ntSSlU+zW/aS264zMFoNr1hNBmuaYhm0qx1wr7Khh4ci0ngd1Lp4aBZwO5qAT533aiTWImdxXN75ncnyvhfdjuQycbh6brH6Be/ahEIZe8fyWNLa/T/AwM6pVZFLRvhTfYQN1+sJRyfqCtIAaqaZb2I6BgjHIw8MK8PgqC1dsnTkD1+GBGWHQsthuqkcMNKngNDg0BUKvyRKmTIxHzaN0SL5tWw/DpUASdxNQbZ5OgZnH6NgG9ltffAx4R5aNR2NfspnX76zarCsN2uX2UsbLyO6lnzZKCXDCMqiyjdiMFC+gktjtkZzEMD0XWUrnyqGIc6O0sLtXBsHLtS3Fg0R4ZipJvpWtojcfWm1Je5Ow/LgfvNfVzm4As6t8SgHz5YqzAd3q2S4A59tK2QM6shJXAosqnw0C7NQvpnHpeko9OQbddTY7BkM/qTisfN9VDVU684jPNw0+zJ1LwStwKaAFuep6sDDzmcvIucPktjzignV6gPDDQhPFLWJPhxdRCYDIPlaCE1AAmeMsP5DkADd8p0HJ3fa14DVX2xEVBYEQVC+W8tuCum1BXN4rSLt17poIC/EUL40sER5xdauAVVw/OBPa9s/kPGOngVwu8nveLaskGockOqCvn7swHPhYzp+AqjuX9BPVlThB1fSQuSwfq5GwFrfHu/G/PoK66+/4r8HnbwHKg9q6TVK76jQtpfvdcZqZa7ds//w68mrkfhoB5UZmjwLrHObTyy37GFkF9qyBO5+pdD24PQrW+zb8HeD1ROAhYVnMoGZjDvqMJyMzKeIfi+fUbaEALrZdT2f4n+eo2vFlXjI4Ddx7xkAby5vsqAmvzS6lnVj8zeaEOxHZ+B/6wekJnmEHNzDGoup2PA4FGRfteANfHMO0C3m8tNABe9fN/Coy+VH4A6C36gGYyUE6HwmiTTvE8GCTcDf2AQwKnNIC63naUbxv3LaXEeXvpsSEMUduTLYElVVkngStdX5CakD3MB3V8ZRXtQ75Tv6hU3JH8pgWDxhMlSmmpr0vqoTLr9W8Gikz+XQw8/myMgkClbmQ31HsnVCjRs0b9qDuHuM5Ru80P/3rC25F9VBS4+XVyCaEQ4x3ti9ZXpUK9VHad4tfbnzcG6oY3FZTdS5Ou8UA9V5vSDxyYk09TLWwpKwZ1LMSHPh3UhzN+jVAdZUcrL/H9PI3YMPYQxc7hQz1b0cLgmVdUJ5fc9rgHdSb2ahTwgcSi58AtB8epypXtkhiA2l4oTuede+WVp6D+qP3BDeztj6XZyakVmICaYMcxCcz8+l4bWHWI8ZCKvMtOlKaSikcoJsUPPievxOCt97gsuc4yD3hQJXwTsDr0/Brg8OxANnD5OXGayRWno5mhyr8ecgMyb0qn/p4PZPsMlXvmIfUh8ZUO7WRh5jIuMPg/7NsCfBbaywU8kq1cBkwbE90JvFPlTGcYhaAIOtlM8LqNwrD+cPUi4FjIXHdg93AGxU7f+dinUF8unaUg8Oxapgv1ks9FWqzZ593RUJlejXsAr8oLJQOlG1kolP2dJdWg6i4IpnTKebaduqNeJjkIw7W+gUpggKoHzQOb/deXUHvG+LOAK7pE6IiSZNRLs77KWlkYhriM+0uBn++zWAHb9ZNpWXYKplD81lpo0dh0zh3YC6+BWx3d7cr6hepQxUeN2oGn3n6jfGtZ30TbzO5Ln2mNJZquU2kz9A38RC1EH6K9xeex2AqoRel5ccDJJ4q08hHCQxuh+snrrgdGqP2lhIzLrkqH+j6X8whwj+1n2iS+3Nt+C+qycGcqpKdKWGjlNW/cq4Chri0ykRrLmskByhUyvoenHHOYSqZyeQqt2wmLsXXwFs5ziQcG6qVS8u734VoFddn14jHgxunlK4GCmmVU7Ws/5FLADM737IXBq52FCoj6tzYZqHNGX9KR1Z+lmyL1z4ptFA8jxSLj8OaKBz4ELpJ/yQtsPCBRB5zU2BQLPDcRTnuAWFX7aqi8+xztgSW7g54AO1QUvgNV/0ZnAufHLaDtdsC5kMrKaNjUaxh44x5dANqZ/rUB/jL/SWPLdXhZC1WRX4MW1sPuCq1bRNpvmlRfu0lTeDs4DsoDTU6PmwPPWDN+keahW0iJ3t2pSHdjPqFHfdAw33cFl9WXjFkCo3rZbgN9ZiOoruuVNrNCzf2u6ApUO8X4W0Wj9X/Us/3puhdhCDYY7QQe3xxTBeyQPfAHWGd1cA3wYrzhPuC/r2mpwNrhb5SQrqynWqF6K1vQwkaw6FDR3diiTZuwmqpYKLw7/glQATm9iq8Bqqov43Ns61gn9cHWRT8KBvOoyO3Ag233KM6Sm740Qy3f9IkDqMNrSuvm+WEoA+qeLL+7QOXC3TTV4kmalLG+g8tUYWi1DDUCLpxOugy0j0ilqM5muTMMtUXy5jrgu3pFyizxqXpBqHn6c6iW+EgpzIeaPVrnBRTXE6OpXqFyk3bT2BHVMBjKS4Uph/xcL0tAje83ZgHeG/KhKDF6k1IMlY/ffwYYk8FHVW7Psyd0ENhm0f8Vhh85cvpAg/affMAdz65SlLDXMf62MhnqsB8Gv9BmOnONT4u1QW11yqKI2tb/l3anVb+YOmCQyn93BzhQ5XALaJ7jRWe5W9FnBqDuYOk4ANwXYe0B9GPadhR4Nv477RedKaO0LF3vGb9W2m3E/YFayE+k0FijtJ1GLHiziuZ3OPcize+GCxXpuEz1zMa1wMSX+uuB9oachFcN6hZBrX7G9Aa4b0BkE5DHpI/KiuyMkzjUvh8pdJSoEFOl2NkSwHiK5qhLcyK8bJv4Kd9el8YQnlz09C8MrqKPafBHElkuQU1+ZEgnJs7olbTPMx29yw2Dhq0PrbHm45suUGPPhlO5srQ9qAm14vQaWhanIc7zUI8qz9kFNGux9QY+rKqg3NxicYvmN+6OCg1eRt6xCN4vAhfrgc0enDTVtr6ctPI+FYEBMLw81kx7d06nz12ofEWeAsDDFT20AE/ZozOgKmYKjQCTwlRygTHKSvzAuIRxiupXTTxSUN/3rr4I5J5IoxvLG4UUQt0myeEMDDtwkDaJO7dOOEFVVlWxAFrsje8CLi16QAV618Qj6q/I2VkFGGJOfqUNUO/44TyoK+cxPk7+vG5PM/nx7BWqJYV9jvPhrXxiXArk6JSuAWal6jkCN7zhpOB6tX6cupORakwlPvO/wxQaE0sv0Cjkd7RSceTK62ZHY9cGBsnANyA2F+p7jcJy4BBfOQ2+W/qUP1QLWxla47VjNWFQe511qYD0vNf/CbWM9W4I8KiA4jVgUY8RrVBov4QP1G2b3Sho0+MySqCOjtyjW7jlWJ6FmpB7Xw94ZTXjl5oH/xkshVqhfobq5J4JU4rUgotfw2F4MtZDRWwshDMC6nuBxYbAYllzys2skanlUCcWbjsO7ORtoXxTunj4BdQwr6h7QIO8j1pAi5VbvgH91aNIbbH1aoJarNtPhemzXo8xVLf7+ZnA9KJkMWBqXCuF/TO5fxQEO5N20ZxZu3pS7OS/fTSLyzwna7iAWyY+cQPXpnRvAXY+74wGhl+OuAl0Fy2jKicVE30V6pmvcquAsssvuQJXBS+hYTq+UaD5XcF1mT4H7H0+StgVFHYHlxmNyr8Ddv9Y4QFUr3EMBEZ3+sQCvyyYug3k0TL7CxzsH6Bypf6L4xDUPukjNL99Gmtoo2JafiMShq8/Ij8BTav7TwKvuHI4Ai/N8iUBz6Y1UJommS/LhjoV+l88UMF+/DJ5zz2lLJRrVEmA6ir0lpbFbVyZVvN1IeNJMBv2RvnB+1SyOA5Y9zVdFmijZaoPFCldSTnEufsYjS3faS11UmK0nupvsG8FHy5TPPuOLmP/1U+zXrhgGRk+/ThHLYgfrSzEZfu2VdgBXX/UbwXmXi+iqd7beIwWQF/9HqWTnpptMLwL8qsPA6WDKyyBR+Wb6bKn+g/pw/YrXR0qFbxj7zLgNd565T3we5qBCnDNaDatW8vt+tNQxZ4MOAGteBh/wldZyKie/n+2T8BgdJdzGBidVkG76ZUeJQmovGs9aN0S/vHwQ/VM2kJlsOOR8hjU053qiUD+JYZZwKkHRTuAWoGL6ZQpdypxBOqtJc8oqt9KFl6Bmvu7gGZH/WvTE6iDKT4U1a66lhTK9SpalE5bh7lpP750/U8ULlNLlaFJlfSJ3gT1h8Dmz0Bdh4U0Z2tvxtM8yOoGicLwNG8rBaLDmO9HqI0v5GkUdkpxlPMilozv5u9s3/sIXi0RUy1gfEcD1cnEUcY7H1kX26TBEHn7Hi139eOsrVCDf/enAz8/6GICfue4Tt6AFvlRqNwHIsaBajducALXe51ZAVy6VP8Y8LGOqCR5y2xoAXg2d9BMnhv7vRoG6fNO+4EntVcnA5/e2iQNFNyqTIU0jfnRTqiDlho04seNg85QJdudXgLbEnVTgAPm2pSQt4d20072Ve7LBhjmZ6dMAh8IpngB6w3EKYyG1PQpYHgVHfbBsPixE9Ud30HfOqiSKWdI7R9OUIOqe/LXBeBHcblYYEvvXgmgSNveL8CScT0j4EbxvbQHtCtcIfWjaxnlpv7BShobu4UQdX3CPdweLaz/KkO7k9vvEGGoN/rf0EyqB3oLQN1pHdQD/HEozQA45CUoB+Q8t7MDWKyzjJZl/Qtna6g3efupesqvqKcqV+N6YR0Mx2cG1YFczla066mJDNFeqMre0QpDftkUzdlVPVmaHS7pcA0YPrnmNAPTBD2lgNNrH20GjupOdQMdYo/SPjShMpcF6heWUooSpmgrism+6naqZ5/ZnunA+1tg/U3g0qfldLelxTzzoB77xfhnv8n5nbQzeCbcoHmQVeT5Ba+1Xy1NyV/O0CNQ5bL5ZYE9a9lo5U2cF1Igyu5eVA5D/Z10WjdV5Y3XofIfbqcpOfrd8CfUuUrzqE7+er33PtTZYFdXYFm+H8160kmBYqgy3v/ZAK8MlNF5ku3sPoqooHn9VB8UvhbYwyvRJkOlwuqk3Bqo2zvjvwMnhXoHgHWKKrQdWNQn0wIYse6hY9IJUbUgeHUUwmWA5jNMEcDr2ReygScvzK8Hhjk8sADmz2OnjF07R7QS6sd1odXApw+tw4E/2l9QCyaxn+Kg1p4doWxp1PpHtU9+3UUK5VVfrtnCu/G+sQLwgG8Npchh4ah4qHOOdVDBi/HzEoL6zFvcEGgaLvEDeONX/RZg4+ETj4B7W65yAZftE6QAj+77pwiV2+RlKTBemvGbeK308DCof/R0koBX3j33BO6w8w8ABvN2LAO+2VWmBKxqkxgBqru8sgIaC357D5yX9W4G6BlfnwycMb1dC2xXTMkBjq5U2ws88lrVFDj+6ncusP6fDIWy4klL2lsKucQodnwujtN2mz06S5Oq4nCXltBc9RVlt+pZE+p68K/X5B0xjaNIDXF4TcP8EmsVgz4MyoZ4ANv7JH8DZ3wVDYC8I37KwJZqryKgQEgQtcCi3yQNlVM0hI4zmVV2r6EOWUxQMdfiZ3y7fzzyegsMA9VNNA8q350oHi44sW2CISz2OWWL6193aoyNXZnC82/2Qyp4r611nuGyvuOCVII497v5Qo38qTIHeNqV8eaIFs4IWliDlaJPYZBbUkZVOeViHC2hl8x9uls86+cqeFctuU27v6JLfDBU0SolCtq6nNoSqDo3bogBxwp0qP5u9zOmy1Q2nbWF4QT7Tn5g7fEXy4GrJl9fB+pfvHQSWBN8+A3QxIH3DrDglf8KYJqH0yDQgUmZQmPVPTNarIYPr0n92b46DV7hp4xXFFgqzGGF+kPhD50RC6w8KB5OmTMqDE8E3zC8ZxdVBAIX1NcR9k0VHoe6JjSAgqv785IPUG83XvQH+uzMlwR6h6+iUwXH89BMqHPCWuiIbV2dSMGlbvCJStDVb0IP4N0a9o6qZ92rN1Qcw/rbpGAQMmX86I1/zy5agPgQKyrQfudX0CFnnU8DDy77UrxpKfDhlu5fwDh2k3ZgOgfjRUJ/7E8wQd0oNO0FlG+5OwXMNXpP87ssNoaiulMnj3ZpVvVCKrqzTqJUrmw4P+5EC3tWR2kAaxZP0vQJmhl4Qi1NuDAEFAloZ1SuMxcMoQZXN1N2XzIP14dqHf70MVBBdX0T0L6hl6LvROdjCvBHopduwLD3lMtDoGbWLtr1Vs/jozgbWcN4XJg5XyeNYm+b1iVc1jEkZQbsG7lHUXL/ohdVAoUdnrQsRWdUSE09+TwUl931Yby2SKTgBPVh+aW7NL8SGopUBh9EB9OWv1WWkwY0+zLoHRr7T2XuZWDS1z4qr3tcylugvhoZOAr89OEsqRt/CPhBrXhdRvNbEJdEBcSSaU0bDKxci7OAtTfzTgE7BG1fATWjtfiAexbaXwEafBf7CVSqDBUA7t3hR5XgeEOHKNR5OaueAq/16XwDan/p5wZyPzSmhTWufkDDfOrFaDdHSJoiKszy1CNcFqw7S0sYP6M8C/U4m8gyIKvQOwq5tesYPyW6qlR8H4b3JeKLga9DvQqAxZdP6QL5Ep9SgLfUakRBjXCJjwSWvd66HWh534AORPs2f/sHtSll4B5Q9qfpKqD9Az4avKBR7gGo1W2DEcDDWuo2wKa+tCRgaWKZN1B1OucFcLjEiEpxwqDzX6iBtg1uQIFCXWrhva+RCNQDFqdoLUKe61K+Od6opssOpXgZwlu0LYqKGEtlzmGoJQldxcB15dbrgXvO+R0n9JxD86C55uMtqMJTy/cCv0vnUXmtLfpmBFXV2oHUnS6WqVBzpl0ygGcFP74GBsWoUpUzP5TzAOrpMktH4JPfEzrAZX/ZdwGHtxUtBaazfKWoFncY1YN66M59Wu447XOULSGzn97DkCR3Lg+o9vgL7XqLa6/Q9sU2I6UAw2CWPeWFhdpcmupZr2iKdbu5WyhjUz8coM1nfOE3WguVbBlaY8NNcpR63+6aVeIWNd6B1MLi6TrqmcQ0tzMMiXX9HUAmPn+a1AVpwoJQu7Y8J6+3jOkoVNY5m6eAI/NczgD/1r8WAkaWxeYDyw7KhQAN+0xcgfXZ7I3Adx8TWoHNSe0Uv3vEz1Ht044+Yg1D8JqlNFFHBYso396IML5yvpCd8W9G/XybRbiMhcWSAnxesQPNmblsBfVs+cYkqmc6Moz/Vk+8OyCKFnhP7LQEeirF9gDfmb6nE9OqDd+paqxQGe+DQUr99VngcYEgZeCt8GC621TZRRpxoZD8KxgOzthQEOTaH6JlcQ9eHAyDW54obaG+3XdoUkPiAikQ74UG0i5SMfmVDOWBfeVoQe4QE7Wr4mmUC7VEprMCqL5gczaQpy+NypW3iewCqBNyhhRnX3urPkM9wsr4zGBucFASarZj8Qjw350HtCyPtYvoqCa5trgAhpTxp1T4ObTEqICkbFKj5HVv+6wNb3p/Fy1LvVtVA9QWqdRJYG3a1Fbg+2ErGsVQs6AH1Jy++IPAG3rXaPBLVHxmoZYbhmgBIwtyW4EX/+5iBj7cndcN/NM8TCu/xSCwHur1Ips5wBCNB7RukoV7aSY3Kg95wWA/P00FOFzaUArkufbRHPhCZxuFxtdZKxOoixcqUR9WMC27BFVlX/0PoMue3zTixblXP0Htsy6j/m7I2k57S/Hb2nwY1Gs+0kx2bOT4AzVGTIAOspJ/RGShdg4aULuXOxkvrPqkHSwOw/4rVuS91udGk1rhbdoCw+nJ6xRRVxMYT6VU/HWZwqhjoxmdBh0j/lK7dodX07qZ7RmndAq2WeyOdi88Z5YGZs6NcQPycK+gkJt+sHEC6pZbwVQq5DuEvtBl+vKbgY6CrOTVunuVNve2+VJ5MBzlcPUG+hTn8wI/x+0/AXTY+EIY6CijYwUUHtCmANfR1KAbL7m2hLy555Iopf02/KJaskSP+TxaOCixYwfQxpfxFYDlqsvWQmWuZjyV8nKSMB1RNCq/ccKgFTV4B/hkDftOoHePJOEJW8MEqCGjwdFA+eZXbMDHUQ4UqYOry6nd7yF/VsBQ4/EkDLghMIgqTFGFoz/Uhmw9qsqZwp80oVYEv9QHdq20oLPGo5fPdKGeGY49BZQ9sp3iV6drPwW4lf2ubTDkxbRzASsanVcD4z9pFAL1Pw50AT3EeNqBTZ2zzsBdnaYUJb8frdgN1T9LhD4dZHJpckB1usjDAjwZOUUGq8+MX7/fv31xPwxle4QodnY25dJyiwVU34Lh47XKjcDLIc4+QNM30aQuXPWcFar4603xwFavDVSNmoK89KCOmKk2AHumbaiFP9GGdLet25fS+UG0VtMO3tUGdzWAvKaidFJ4LC8YCHWMlfEr9UWadWpQ/5N3SQIq1zJR/JbbWVFoJIhuOACD7pyiamCMhSJtocriQ3uhJis4U8HLT1v2EGp6B/cWoLn2dS2gd/8V6npikzPl252br+pgiBW7MQ4M+d7cA3Sam0pRkjI7tBLqo+CaOOChiJmvwA1z7eYCj5TPp0S/o8j4DtwfxU20k51qbDgGb/9iT25gZpX2JuCz35MhwErOh0ZArc4RN6Dw/tYrQKkVXSzA34WLQoF3n64XBwoFvKQs9PGspxNT214LipLq43E0D8yPBakoXG8ypJkUycqj7Wv13OggtBv01mAR8MPvB2uBLx9I0ak4b6aAivn/i0YmDGw9G2nlZa7V34c6of6dpuSAo5o81M8s2vzAS7XHKM5aC4aYoOYJpVHhf9W5/hPUzo+FdLeuC7KUTuVBjMe0BHM18cCbvfqLBLA5afVp4BmF7++BCuKb7gAT+aavAVWjeshw6IOPE1Sn5YF0rMtkLQ2HGhg7HQbUYTuXBnyhdKcTODyyrBeo0unrCzzIPfMY6PKBSRTotL+lBmgR/rUBaOM/Hgw0CLWiWG+/W9YMlWPmsSTQfl1+I3CT7eOTQNUO5oPAB15mtEL7VpllQV2682c6UOjc2Wngi+06FBoFzt3UQt0s3wgMK+dGrQZmDCvTwj4vGymF6lidSzX1e5p8H9RJr2Cq4PpHrakqD8juG4ahrDRIBWieNVIJlFvWPgBs/OdPBqd5jD8hSV6QpSkZyBygHeeBlDQdcrzKzC6hhbZtS/8Cz2sdegqsyH5OZ+UFjzboQd3Wn03H0NChW5ehJmY0UyBmLZFYBXVAo4FGUSEiIgZ19SvfDcC5PZttgAlXD1YBJbvflAEz3rdRVP9k3v8balhGwARQKEuPkqH8yNELUIc7yil2yrpbRqHKrXicDXwow3MG2G7iLgw85/5YEXgq5jh13dZwkPpw5BY7FwydjsffAd/aXFAC5txf+A04dvrGH+Dt0mu0Jc1O/ZOhy3ZIRQB/rjr7BrhxbFE40Du47Abw8vzXx4FmDXHtQCXRV6nA8Un+l8CcAROqtBk+/2jwalKlVPiLDPxK4PW/esgA2GyQTwFeFX7pAtQmHm668aahHsrYin0i2jAULIpbCMwP3SULbHnGQVMdoviJ5qFK5i4dTrfyslA1MhyfcsZlw/J9tLCRuyp3QlUqS6B2078yiuOuhl4/GH5ZiVF4Mm/bS4tVoRlJ86uq95XStN3o1nVcZry57BXw8/ZBCvu6JqfbUHe9N6WFDfQ9TWnKdj6lAoa4pcI0zD0XFlhBZfFctB6o/PaOP9Dz60banUyfyVBZWcwnFwSDs/xW6s6A+Ugt1LyNq24BBcfvKwM/uLyhJazXuUDHGfejbyl2fuauzoH38QjjJQdf3nomQO28NGoKnLVqLAbuM245BlxXMJ9ufHZROFX7fh6ZDBj+2k/SRnWCt1kd6ov/uige/CbW0BJ+vbqW9uM5wt7z4T3zMPUbcJlr93Gg9oVWByDLuSiqnsw7lV9A/XXJshAo+8qHGrskUUqGh0eyqDAtzcxzhfeg2wbqZPmVAGmoC84/owF5PvGjmaweeElTwrvLl/Z5czmxc7gsUprxp2At4WRarETDk/NgWL2IhyqiitGLS1Ctl/VQnGU+O7ebvDyqRsDzWyLGgJ0pJ6k7R+R6kqC2XB3bBVx0XDsH+Kn9vCgwVqybatR/6/8x9ov5pfYw/KuWuAiUcztO86D0csEWqNIcYo7AVUbFfcDy7Ck54POGWCqOdiFte6DeY96sC4zU0KfYUd9gQd0J2BgiC8ONDOs0oHxFwX/AkVe8tELqT7goUl3fxlOcZcV67oNXcKljCzA11aEcmFDxSQe4P4PLDKjWvI4+dTTtlxKAKpnqTnc7lqt+FKqNlD0r0E5NmQY0nn54DdStijtoJ6vYFUztLvr7iVo4OztOBaTEdE0MLuPlTr0L5HnM+L/T8+ZIypZEw0W0mtbSD+PgVQ36TSlSb8ixF+onqy5arG27BGahbv1mkQI8dt/hADA28lQRMHNjByWkbnwYza+iWO8mGDbvTpsHzFv/QwKoVumsD9xaIkAJOe99xUqoW9QTqKY+yLS1hVpT/yQd+H2m9Q3QbTtbKDBEJIhGUbTA/SpUM40JOg2+WfmdimOD3LnvMET4C1oBoz950CGnUcjPEWqvQzTt6Is+CGyAGtfKePdlZdUfqpMuXEnLYWjRc6ISpGm8wx/qA+F/ScCJUVFn4Mh/jPdkPotcPADVbuxGLjBndSJN1BItOyGobPLGNGflblU069ItSyjnQwXzaN1u3r9F2/jv1HFVtDCe+4T2oRufhH9CvV1jQ3eT9twtCHXtMcbPt9/sZzxOe2/r5a0w/H6oSj07OH3zFFRZvVMKQDPTFfzACg6/00ABq2668dKiW4pQvT9zdwDrfERngGdktNSBZ89WlQCZUn4dAn5X0qcjYH1lKAWMzus9lMf+B91/wXsx1mgz8Akbczuwe/tHqmfKa+WqoZ6+rEgTZcqbVwlV0zsjCbhz+T5KBm0DwfVQl64I9AEW3rEpBi6Pv3UCWGM6RHXnbTfjZ36C6RbUh1qP+XTEjkq4sQyXzanQ2wHUGOrLBr53L1MDtptenw+MeNdII87/7xvthdoxZ5fA8HxTrwBwAdOCKGCa7s4a4IqVcTLA+bLMV4Bhcz3+AZccMaM+zGSvD4EaEMn41cuCPx60QtWc01SYgjS9SGW6qPAel5mN/c0ANoSJ0yYhOviXavXDJzJ01jBU09oDr1DjUDSwie0MbYBNtbrU35Qok34Y8jTqrYGLvoZ+BlrJnlAB9qtNXwUanY8fAjpJmywCZo0wHvSd5KxEXeeVEaL+PnNcRXnsUnpHGpeJtuR2Affc8qbE4Z/+STVKek5tJwwBzBepDHrsczKGuqlpwALo1i2+EbhyYyrVKNmFPYSs7l90YVh7gyUS+DBnsSfQlo2NUuRxRQWNwiVlsBGGv6L1tFiXuXSpwuh4f6Rs2WbcTXEmY7nNCZdJKXXxA+MesU0D+W884QSGFRllAhe/Z/sBFC14RhHlHPGRRuzSN10Hg2Wr9CeguTJrNzBEdU0KkGezPHk/yN3NgvpI8TJtltskl1IZbCu3+wDDv/D1lE43GieeQd0VWvoX+OXGJO1kL/oZT1kYVOyi3PTNPSAO7+pQgdXA2F07aBQymX7UwnhvFvX36LzbdPYM2caxFZdZBO14CFz+xIeib25JL6ke39tFYHgpK8AL3PfsVAhQbSkv5bHOr16Kh7F//2hT81Wpfgzv0OGwjcAXIjr6wC7+NW+B3JrWJUCz6cWUbzzPw2ahVrvJUh8aQn6HQY3LXkkzqXPwhwDUi9PVFFHb5hSaQ21Y9HY38Lq2NlXw0pPsAVCvbPzImL5j4nS3/8R6NsCw/DjjZetqO/+Tgnqw35tKRWtTNQWtYq1VHwx2fw+sA3LdeeIHHF05vQCYtGyNLfDXRsbfioXOj20nVZnx5353nudUf3dvbqfZcWf/zgUv5w1rWree6haqRh3P1lXD0JEiQFF9Msb5O9T4qWs0faORUWlQ1/qp0HI/DjvUATXmwK1VwCm+fa1AO4l5NFFSHLIxUG00LZ8D/18P84BJmz2/Ab/s/noRKOXMIQes/M76FKileJNiZ8u8QiaolywltYAnhWVoHkwrRagUM6vfojDi7L48De/2fmMqQT+6ok5DjQtkdwL+6nqhCWwwYRsGaljPp1HUcasuhOrbOsMCdOOzYwayLY8+BTzcez0WqDNnz1XgzJ+iGaCqyy024LEgP1q3lfeNLkMNimJ6AlRZr2QI/DTeSHF2fYn7KNQnKw6fBOqzi1EJUnWoj4D6Qn/5WaB1fUAb8HbcshFgAt+RbcABEW0qg4PMtuNQH4wuSAHKVOpVApWyapuAvwXsxYBXX5YlAJNCpQyAfGEca4Dd6xbxAdXTp/8CJxbZZgKrqnZStjguv0cV5mfv4loYrikklQJL7kpRrHd5/HGDOjNVsAS48gQj+jab1tKIA+47voRh5EsgKzC1ht0H+DLMm4JA4Si/JdSCYo8TwE2f7ZyBaqea6BPrfN1CmvXYaLlbMMxaznoC1QfW0fmh5NH5O1Avrp+aC7z3+xKFxroVXXOgLjlfMQG0Nfh4GHgtzZD6cNRLg0rbS5el7DDo3QqMBA4Md+sBDbtMw4EacYxnC60dfEcp0mv65AYMy042PQKaTZiaAgU6vHYA9xjmPANaO+vR3SwPLnOHuiD96gVg6dLXdI4Kv7SD0rRAI1QdhtSeZ1uA5/xeVAAHHtZTf0UVGX+KWPSqiQJxaKbTG17rVgOqvzWexc+hfpEbo0PDDhY2R6iylVepOyOcfyjse79tpEqgosBUBu/biZtrgAGdB7iBzp36NPiI/9JWQv129Agl5Pszjyl+VypspSIm9utHO7zGvGd7gVetualO3ps/sglqQ11xCPCIK+M5Aku0eGmxXNeVFMAgqpC1Dqi7+8ck8Nq63zSg/xYw/rad6pFAAZMcc5BaaMtXo8u44hUph452L6blrqtd+RjtTly4MAEcarhMKc0h4UcT1b77JU1qwuLQF/Buk7CjES98HugL1TZtzRiwT3tVDZCVReQbsKCV8aY3qf2+LFAVBoJuA4d01ehT0sa3ynuhzlceoc/zkk1dXVBdMrYcAX5+Uk7Yt8F8P9R7ic5JwE0FETnAu6Yz1O772Gc0UcWTfWYwlLBeozxewLSeQm77vCs0iqf8E9TY0QuMJ+K4j3PRAnA6CFHQpg2eoxr1mt+JjjMdEz12uFuSAeOX0ak6CX+gim7PosU65q1zE+q2mlbaL94p76aefX7zmLrT/Du8Ht4AzmDa6q7c0qJ6JuHjWQJD938Su4DtVT8p3y7ej6Wuq2VcL4fh2slqYeB/vn1UuW6KWfNAzfw5Pg/oqN5OBa/1fgZFVEq9DRXodXtcfsCbUn8sFphwai7NenqjAKnnqqooyR44DoTD+0z+6wNggP1/hsDLJYynu+wW+9AKVb5rCQVBsb4JnWwGZV/SNjO86qMEvFHMjB8YiQlmBUEt3zNFKaKexUJTYnDt3xAMQodsTgFVbBb4A8XvD1F/T0zE0o4jusuCaqqXzOdZeO+UTxYBZd9sonVLKbpJ8dBw/0cxDA9XbVoOTDbkqwW6xDjSPjSo81KM1B936G6H9upRz+6VWd+HYcfizYeA3tGFVEhzDg1lQjWUe0iV4EfQI+qk+ovaaRju5v+sBgrMMv4TL9kcQIEobCARCkO43ZZ7QAf3MmegcOJtamGgw4Zi/UznRCcMm2omCXk2HKWFHbIKpDB6X53aDG/R1e+7gWJZT6OAH3I+02X7j3t9gJr2/R59uLr2/AulyGxnJ63xxrO718GryJ9D9cH72ckxqOwaJygISpOUT0O9dXtrHLB1kZUlUGHnX3ag3zkNKhWC1/o1oHItPdQItFOWTAdKNijGAA/XifcAL7IkUpLtjRendZsaP3EAhmtrmliAH1hk24HK51dqA7k662j6iiSzBaFuzu2mvFj/4eReqFXHT68HqgSz0Jw1/emgwTvyC6fCMGdsNRX+J3s+UWH6tGv+MzKYzGUDloi90gVGvx6UBe5Srqsg9UkoJ1BmwU469JY+Zjys+W2FrDIMmQIpF4Bt8X40zFjpdCoV3Z1ntsNw0EeaokR9fdpHqM1vGa/2EQrnMIZavvMwLcuCVUrBUPvk7lExz7qY+xtqjO/0UqBr8Ja/QO1b3suA54WHVwG/6qtSyTQVHX4DdfslDtoA26UP0i2UPBclwnCLO4bmbP3pZqp95Vce02W/PzTSAvi9lHfEZTnzj9Bp26Vsgw/UOzOxB4F3Gxibj5mbpQvUEf9TFMqHDAU8oEbsvz4AnEl9Zgd89691MTBebwMN85nve5pJ9X/blWAw3MxBRdd5+PJ1qB07y+kWtRbcyVC9+H+QIf2+8Auo0Vv1KfpWuS+bghoslP8S2Cj04S5w23wuJ2D+xz9UzFecuk6dNC4RpSXcp3qGYod1BeNtUlZj6tRYwZ2YFWjsgY8PLzBW38cEKBDdRikif7B4Buq/jEmqJQ//PJeCus/EQgBY/alpP3Aq24fiodXCntZYMGPzeRgW7pAMAXKc76MUOc96nAzbDBeqwOD8UaISmFespgPc/dbkGjDQ2YFqyZoD32mx8tzKqYAET5wxgPdq5mI1oEiOTwDQMNtqH7DC8zTd+Mkpo1qoVi6/5gOdI5MpPBtClh2ly1TfmQJZvrUWARdqbM4HMktFtAGzc5d7Aes+FA8Dx/rm5gLN/HWuAreMsqgCxeOCKBmG1707A7U9zLYX6KCxlgwPY8eXQ600vT4PKHyuYQyYL1WwAXhvw0c6UjndKngK9ZTAw1Agj68mFZuk8H5hqFcG0mg/zljnT8tt0OVMeRGmGuINb1JXBiXvqwslVVDX9SpSnWzYXMAMdf05Z/Ku02CnOJudl5QGw7cbcygmC6UjN0K10wy9DWTn/4+Ca+oq49Xux0OOrIRh5vTnfqDGaivq74nJ+3VQ9ydqUburP3Ichnr7zCpd4FsNpoPADc2KtLcsnFgYBXVkoIryrU730TuoXrK/lwAd/wndAh4XvMkFbI+40ALk0JruAj5fpxwG9LHJWgPcJL6ZA/jIO58KNFNvMEVU8MKCGzCM6bVtAW6dNbADcvhVbAe6dz4QA/7a8pYya1PSGU2oik9maVL/7rrwG6rpxQ5p4MiNv7RYfIJ5MVBdDjDeueCTwh4PtVTqMSUZZ1dVMNQSl+KTQE3duTS2Wb/fQVC99HIbgDqtYVS5Lqnuk4H6Zw3XF6C4XiTFZKRbwB+or0PiqGSuudspD3XFtetUxCK/stZCbZnM7CCDb8ZC4Lo0rqvAswfecwPFNGp/AOPPHdgBLAudLgcePW7MDHy0tJvODxmedhQa7+vzqOtyhum0zVzk41XGZVORzyhN86VfUhY2VHNRf2+tKx+BV7525yiw4pXOf8AB3hufgW+z/9HZPr1DhbquJBJxBIao+kUUUbaXjkdA5fm4nWZyJOEETZ+5VPRTGNRveNJa2I600sL+Myy4AkPBnhLq76YlMlFQ5bwVqSo3P9kmCjVjNT8NvlmA0bMqvU8nYBBb+uYQsEZSxgwoynGNMss+5aI71JlJBwPgK1FuqjBnHiRTWYlUEKPw5P8sQBN1ln/9XFwmZ+VKUSKyt4eKwvpexr9IdMtvTcJbPvyGFmDhFkd+qF9GMqjC6K18xwX1hc6uh8DZmEO0FjXFyUeh+qnOvAKePB2wG3j6ypE+YMZm9QEgbyjXI+DtZ50OwHItNdpxGj91UndOdEzTZQXb7pyD996o1negxoAuxU5g4iQVBdn8JeYwvJ7PeHKNj/z0GqhrKxopSjSy01dD1T/9js4Pu14JP4F6zWApE7B22ugTcCEL4+2ON8pP2kDlZFpCy5L7an0z1OjlB6hyHXp0gA57XzrSjsGw5p9gNLDglQIP0Gbt2Czw7+WEu8AnPzgoot7eLqQFmFj1mqrGci51+tgXXMvZicvmM3/YAGwVf+kHDIxJsQSasd6lG4t+YPz++PyVBJpfxe4VL+FNi2L8+8fis0Q2VEMpHoq+i9HlFMoLd7RRgOu0ZFJNbV34lga02OkWTerUuMZpNFZ+8Z4VsGls8BcwweEPJc6CG7t7oN7hNaBORhmosED1evubkndLS44hVIc6obfAaCcPqtXL+w4vgJrt00lq1NtddJlP9BA7DA8WVlKVGxnxpz0gTWvwBgxv+K/fBCrFl2YAt7km9AKdRld9BC49JhQJFKl+ewnIWyjsBJy+mroC+PX4AeqDfafxPajiB9TOAJm50u2Af6JMnwNzhOblAJNO/6GKyMHqvRgqu0SkB7BE+wQtYe9CVluoQSP6lFkvEzwkoIYVtewCHg00ngf82rqgBfhk2RHajyWYJSlS/z1i/FVt3VyxRnhPquZ/Bdo5naf55Y11uA0167aJHrCG2YXqQ+bdXsqh+FOv5sLgJn5OEtioFR1P2Jz3FGhRdfQD0KrvdAdQxHcRpb/kVsb32uTPvqARN5RbUJryCfNSzxqm/5Bhz4P/aNfbYf2oFO1eKc/7DVSxHI4FMu0JpxSRUTQIh7qOjfHWdIevBTTiKnMrmhIjkZlkeEeqo+4DRVYv3gLc+SezGLhFciOFxlyV2BqoRwRm6DIL45NUYTof76UgeJC6WxveMGtOQ6A5az5VjW7f9T5Qt4swfrNS06QYCtWz8koQ8B7T0GZgDt8x+iOJbKDqT6hu8lK7gePLonWBw+lyFA9J6QknoLL0S+sDZy41Uor0DV6mXWTeocs0Z/XdXwrgTf/lsAzo8OioNbBr3z0z4KPpnzRRVZWRFPbJ4T1U2qZ9eszhzdL02wD8odVHIdfzgKkJ6p8WeSmg+x/zKmDxnArK7nEp9UGoP/+pFwJT0/1pHrJNsg9C5ew/zQkMTqy/Bdw+UugJ7N29myp4QGIATdTE/OtFMLQ+NXMFBm1rcAaWKYvwAs1E79PCRvEnUDxUVdkvh2F+T8BVIPfk1FrgBQsvOssVFbsJQP300l8EaKqQRHkhs6J4EdQPWxhfvf9vzWpK3u9c9q9hcF+vQHO2p6Kfdt4IgzFalm9aNVTlVrooUHfy2TquowWvSBZKU+eOAuqktibjCx2xNbe84K0pOE0xaRfAeJfDc9NrWjAcOy2jADxn68lI075BSifD+AuSMGTYHokBGpv/NgamipfnA22LeangmY7m/4Ka/D+ezjsey+//4yERISsUspLSIBlFElFKlEpRdkhFRENRFDILZRWSPYuyR7KiREYhoqlUEupDGfl9H4/f633/93y8Hq/rus4573FOuu/rvrviAVDnhCtV95Mia0pl2znHSd3i0kX4h5nxEcJFz1ZRL0nrVTDEzULlsr4BHYNOKAJT9rzLBc4/f1oSePh8qRvw1guvdKDBikt07rv+uYly527JISockRuSVHqjq39Si18nuGMad1gQ/oVuduPJ7F+o8sNHaKGe8Mi+grooKKwTqC+0jRVYIy6xERiVUfoSKKwzjzLq0JH79C9hoXameBj0PIQod17OWaYOlZerexkwrLWCdtP4LvZuqCJh+7yBQ/ciuYGK6ZyywPqvW4aBXk2MjxbcExWg0hNLfkJ1fMA+n+Y27VJPXZnNxJBGtsakjRc301eXpIpt/RlFPSrEo4nua7m6mbrG5ewamrz6jtO0OoNLlGgW+9MlKNwV+3Mp1+v+Oy6CpwloJlAqa33Kp6Y7t2LlIAyjK1krgfwTjJNj9c90StpxjUJjGKw5XWmQH7aX0R1Wcl48BMM8w42UMKWnzB5BPbIiIg8oX1r/GDgTz/j9FtYAUxqZW03RXBjunLaiiq2tjBOAut7NvQ5odP+WM/BCympakruF5/KhWqi+pWhe1NtMhX4n76QyDLce3+YE7tuofA949LIuJdc2ziOOUOveyU4AD4xt8Qemfl6yChj79z0ZvgWr+UL1vuncB+zSrGcDive0karysph2kZC+hdTEVLoLjOD1/cH42c41ycF8UH9xHaUs2aTyj3b05E0StDqlzKJT8B7zN78IrG0wMQDO37qJkmt2i4cr1AdqWWbAoBRbJqDA/U0OwDHDyzuBEovHqMPIOQslQ03eVUtp73MthTYU94wQcxh8gq9Q19hpm0Od4BDn4UYYUnw7aZCKmVvUoEqLM17bPrPRmB7xXdRCHIbc4C46jOgVjVO7um22uh2GHgkWKpFrlzVvQeWQCKCU893w9T3UH3Z+XsA5PYm0JfFlDlIxzOnvoWj2ZR0RgrdZI60FWK/iQYOs4ulJgdp58c5qYLnLCl6g/a4XtPl49V1wgbp+pI0ZqKlsQJHvT+VPgJqXuWwceL78vgQw2eod3VcrpvUBVNtX/pSewuxHKdy1684dgeHkqxTqk9Vsy/qhDt+YosmnsBzcADVp/3AlUG/Ibx9QvfAW7S0u/eNUvAGzjB/8ER2+XANviW5mMdDOQZUGeS/mNLWKx3y73sAQa3X3J6FgLh0lfvpzf4dqIxAlD5ybx98ALDvJZQ9cxrm4A7jjZSz1Eo2XVXSHlrL9HjA8EI+mNKquFqUK0JWQpE4w8yVzDbytkn5pwJ07GL+DN8DB+Kps3OsJitDX7SeOw7uqV0EHuDip5ylQ4d486iXJVxUUobqcOPcWyPP1Lq0Zv2MIpUbH6wVHYUh6tus18FJDK/U+NT8LKrKAYy2UXHrBTOHwLh/UpTvM+7CWAqAVU6YHw9NUFUoCzt2+W6BWiOdnAZ1XvKO6OPF5cT7U9W+drgDZitXpZgHuaRVQp87E0DTlOSUJFSymS2BYLi+6AHjRY3cEsLh7OTW8Q15l16C+zxWiuP20n0d7LKuHwV8YNBpcqUfNFDsHQK34wHj14FrJP9JQY4VetQP1TwbaAPfly9MdVNw0KKPaGiyogXiVBdD6mr6uno/LrJRPUXLFr/SlhRJRKB+E4aa8GxlY/FmqoX4cNqAKePiN7zfUTVz1O4BOD7N1gCYdMzScdK2sR1DFC26uB852qYQBv4pWUA3tWXebKmBRD9NyGFiTF9sCd6m9orYSwh1DKKnL+CLFgS0RifBmWR+m8e4ZyaIux3PMNhSGFnaddOAneVeqrMlKxoce+JoYbwFINjkeC+/8EG4N4C2vSi1gzAx7EzCk8SdNKPK+4Beozv9tpEcwn7OWh1rku4DG8GNXHhvU7b8eUx3HqXG9hqpzvdQaOH95D923jyuSypTn58QVGL4c6dsM7OlPFgYe0GahNGLaEUiD5BFtvQ/Dlbf5VP4lQQ2tUGua0uWA+o8Zf6Awvth0Dqr5GUsl4MPZLgph5f15FIAYXx9KjYL9wlQXTvOG6BFXoodO4Q73fVrrgKmveagu3jlJUn+4a5FHm3C+jx0dsY+M+nDhstmWC6eBwcNq1GzOvB+jg5aL8DpuGLgq82gWx68vokeYWwV+g+GVSeRiYOG1GcrfJUvnx0A9XX3VCSgVq0Mj+3fGbR1UNaudtHznzU2pGIQrT9DImtn/UTP/JLSAbtbOdZ6Qw3jTedxsgeR7Wt+RxSEOUEWY3BcCtdLefAC+r/+3G7jY+toz4MOP7IuA34/U0h341R48h2og2FYBnJ6NLAKym0uqAPf1LrwJXHcpXxwYvMGXdtOTqwVkoGoeHqV1GL614ShU6/U7/gHvHOuMB3oZ69LNjE50+UEVG1GiRVW5dXU51B8jDn3A6E9insCVelE0Y54uxl/KPme9YINhh8JAP7AoXpYKp1h6YybU/rGttDoveDdQt983lEwlIuIdSsVbmlVBE4pQLOvEHe5se0+XOdcd5oNqyM19GLj0+0Eq6UH2fa5QueQYX9V6E6F3AeqqojuUcuUVLHuh9rAzvkXyfk4WrW9P246rdFnXHSngOmPOMOBZ2eVngPwafMlAiWtLDIHXVUxNgdNsK5uBbVwGK4AVrfNfAu0iT1N1G2YOU4K/i349DMOD+PmzwJ93rzYBU0J9aThFNql0BNz/SYQCa1wvQMVgLfAtCpdpHw7tBlbLXxIEPgnwCgH6W1hoA9mMQrOBhd9n6GkB3+8HQ11wdeMdoOb5Z9RA2Fdl0XBCwjPaYJh7jv8FcLP3f1zAkE05FsB3n9QpWLkvqg5C/RmzjgXoK6lFe+GloLEhqLyK9TShweKXVOim968rwjD+aBUdURLmTLJD/eJ/kDqB1ewperBhYbAtDMO7pHKAfg4XaMaLfxVvhXrXWJMCO3cmijZ3W/UiSRiU3vnTVqfbs4pSrnQqjlZHfyqUdrK+FBNNXGYz5UMrWdaj9wDqDu47VAGq99gGoJ58ftEeeK0tmB/YOtZP/0raH2xH1R24kvkYDAOWfl8JP0nUAwfzZA8B1QVcKI28+4IoNQ4PbqVzqmHmi7vwvn1npQvckyKcDnz/hfHzC3VJ/70lQ2yBP5B7Y2kRcPGc8Djgg86VAcAJU1nqJUznLRqgCrIsJnWptDGp947HUnrGGKlRrqfL8y/DZcxsfqXAmEvSlA/Gp77QIUer/GMLDCc/b6fxnvmVNg51l+X4ZrqDKivNePWbkl9Qr94y6gQmHoij8ved6KD7Fj66RvtxmR8zVVaT9AiNoXs34+2GFyM+UX9Y/XL0N+773dFMAFjaKi8BXLKH8XEM665cE6hJHYzP+tz93kiZKrVXmOa2MkWyEV6n/RN+QD7ts/lAI76Cy0A5L2+aplr63iaoGtORdGS9tUxnFGprjoM0kGkg1gAYN2VLj1DUiFgE9ejPzgog8xf5/cCEADEVoOHyuhigx9L7C4BvdxRQVl9hXpMGNfzMGA9Q74j+JDC5lpOqcGt/C5XIlcOahTBsOqVoCUzaFUl95/fsOCV4kVsKdQInjT6K5o2+H9Q9Kw5NB+EOzSIhP4HckfdmgLyvR1yAR1/XCgMLRuNlgTKx3LQtRvam3IEqr6lK/SHgNw9hY+TLDzBMZJ6oBZoG5VgD3U+cNQdy696aC2z91kFNV+ez8BOou9VsfgC9HVppvHJ28RxQhR9duQY8+99fSjld1UnaLA/F1yjDYOSzKQvIzmdEq8MX187w6tWshaGgedkXoMTRy7TjnNAPovGyl4vuhUEjSJYua3TJ9oDqVShMScC08ykz1D6O+2zAdmuBPKDFlXVKwPwjxuHAh2mMhne/4Y8rVLmUFELBG/EU7gE7JdqlBY+pC8Fb1jznBrA0cYqiWRRVSd1IRbbYCYarIXI0t+MhpbQH2MyeloEh0/8HtXi58ZsU4xSZQ9th+K9mhrJ6k/sHmvzH2gvfYMhbFD8faCqbUQR8JB5BtVnK4n4MasFTx/XA1H1zeoDx3h+9gNFBi5yBW5/H3wMuPDJG48397UVJm7Z4nHaGWxVKn+H955rkCNz+xWg18Gu8bzpwnoxHCTAxOaYaGCaz2xgomtSXClT2DNsGdMhtugQ00T5JDWTcJZzKlDPIZCcMelzt1PDuZLF+hWrzbYkbcFnSQlqz46cYPx+SzKNHdTGUyktN975kyjtclrrU+y7QaPrcUeBfoSN0lFitzc8PdX+omyLwek40LbWi4usRqHfy/tQAV6y6Ww/0sd72GKi24t8ssKvT5BPQZCFvKDDbk40MsWr5i6H+EFxG6al4lq8b6uuVj9WARg6qdLIZcxSjsPTE/qMEV28ySoDXVlqqAzjec5F26VO3i9qhbvp7TxLYX2uyC/ihbNQeOL2+Uh54NKs1Crj+JRM16Hz7OG+oSbuEKYTOswvYob41qKOzUUql/TDUIeGaJcDBvzwU2IydNymwGp9naAvNUuuOgffmyQFa6qO9nMehCvxnQOGO+7LxHNT4Z+J7geENotSNnBYl+kNdVicVD/SZurkK+L5nLzXHm5M+DVDrv7POAf49fInqbf/ntD1QPaQy04DfxF5QhI5y3DwNtVKCn7bQZylhM1DnzYQaAndVb44EpoZ4JAFj2UP2AaPjFZWAzP7HaTg2yYupRx1qemcGg5BsGSXXxJXvtA6SwQm0qGt/d+rC+63ySSNweoExhaWgwWUjVJZ320yA63rZqJmrOTFT4ehJt72DwWlP5jxghLA2E1BkYI8+8IlCuA5Q9pAfJbjOIqkUqOde3KKuoXdjkwjUqOX5Y0CdVV6UZydPR1yEKpZ75CXwmeWQOdD2iDNt47rxcR1QjQK8yoCq26/TzR5ZyjhCNXjlXAp8+2GILnv5qIdWUibnixMMP5rzLwEXNjE+kCR0xvkI1PmTPK+Bj2rkCLc07qT7rtT9qwFD3fsZGpldFSulRmRAQTIM4V+uM7aDrjU8UIcunG0Fdintp8ucd1/IhHpg6Bj9o01V+Q2FW3BRNB1GtBZYroP31dlycWD1ZhUFoL4LO9XxUJ4jpVy+w0/q4FPXF9yD97dqz2Zg/Os/u4GvDL71AaMFRseBHnvGKQCsqhqPoKqdyaMx6DdM0Bg0FNno0JD3KaIAXonAodXAJYKyncDoH16Uk4kbtCnlVLUVqSDHeTZ1wbuxYivhMpfnglBvnnI+CFz357ky8PzQfDngfdXhn8Bzks1hwLWZwe+Bt95yU0/VT/2PxsC+yI7679Lbd3zh9Y8wpEWVMMj3hOrq7ktpr2uw8SHU2TNPqT88yfLih+r9jJMODbudHKhl1oytcYXh1/Gcz8BO7tizwPz1Xn5Ar6jc58AjTzWoVbg+32MH9dTZy2zARdKM3yra6dHnDbUveYUM8Pb2jHBgfk4stYpTpp3UCeoVS67AYBpwiYIVneFECa63YwF1WrV2Z7psukXjAS6bZDlNKceubU5pvzPt0zIY4qa5KY0UlOWo6U4Pn66DYfurkXJghmoC7YWO/TuFST2gNAd44E8JtfiF1bmUBLslUi/DUGBiSdtBmAPzUahbchwFgHdUsynGTy7NBEFt4Xu+FPj+qgztQ2IXaj9ADVQqlQCG3BeQAnaZ/J4PnLd6BzX+0JH3lCUuAceoCouZPpfAu+PyvwDg2T2mxUAetkIK9y+rUBpv4GVeKxjSeTbaAvOkXS2AzofX02Wh40ZuUIOaGJ+ctTu6muYWaPKTDGxhvLS33Gx7QXVxv3n+Etwh6bsN3dcvxZS8C7eX0NxyKxmfAPpSXuKIy2qCIv8AeewuHAd22zM+qlpjZHgDqndD2h1gKH84NRDWh6f+QjVjP2EEPMrNeQ34JJexH//4JmwPlelnsy9wok9/MTCHp0MN+NqZ8ct/kT82LYd6yvCqO1BDPjsBqFD5XzBwMt/KGVjccIo2tVhpmzaojxq4mIFykX5HgCZaJYXAtWuX1gIPNNyuBBpyMr6QmtQSQR0mVVzqPAxNK2NoodzdnWhR/63YsA+GceZwbWB7hhm1QQ2ZInoEb8IraxiEfJRfAMP2Hq8GLhTwvg0UVtp3E1ggKUTHJI3R7TJQ1x+Tops5+P5sgmqoqkBh6eg5Pw11pv1ALzBDg20/UF3u1WHgOyPGa9Bv27VTuPOfXFGCQcnKlVrFV94te6EGfkmbBLqmOtCaNfoPfYGqp69GjSmP15Ay6kTXvFEYyq7XpACFnA1cgeueitDTXg5IekA9pcn4/0Kb2A+0OxmnH5gLA6dS3QFgd+pN6lyfZP5WQW1ebEz5uzzR3Btq2KrQAqC6LmcEsPhR62Pg6utVgcCplRO01AEb0qgrK451/AeDhVECrYP7SDJ1mKD3FtSrM7t8GuGNslhEgT3PdZR6X+l+xgtO2mrnmMIr+CeaHbh6x6uvwKfmmXRo0A59tgXqj97DBkAOj8IVwINdy58AIy0u3Qd+Nn+iCbz7+PRBYKHdkR3AuLDlAsCROY1xwHun3J4BZV6KCwL5Lb8NAcsyeSg9s8/mt0Bt8qh6C4zgf0eTP6bgrgjV5csyE6Cbp08qcLSZ8x3Q/A43rfqBAmHKs7+S3RwwMG1aWw90zI6i1Qn0r6bV+X5tF9VQ1cJVF+FVP7dEApg0yziydrWsuAr1Rd9HavH7d+44CfX5chkK94Tur3aozz4omQP/dt2fAkYd/USr8yrrHOXkje1+a2GILdh0GvhNQqwCOH30MzXHvuBzlL+1+xVsYCgflaAq7BKo84P6YyCMElzAnFcYKpPQx3nAFeNinEDNx5aUUbczsldCrZGI2wz8dKTAly5T18sFcqsIUom8eSJNzfGQfHY1DIkL2Whu38LNdkBVDXCPBJ4+fewusCyA8UNY135PaUEVcjjICww71q8HDBnhpmAtub/6FBmKHejwdIrDPRTqgMNjqqHySiNayYC33dRWwqsCyDs40SWOyz54h28DctlLTQC9d45+Au5e3UuVlX48jyZ/bPdCmvFVMz5DeB+2j34GrspvcQJeaxRfAxyOYLwBm3mtPlWhOtffHBgesHsmA1mjNGjVK4wHaMZOJXvewFCu4iQPrPo7OwL8s30xFWS9iiltSTYrJodhiLgRJgtkfzS4GvjXMokevM5zHd1sZbwO9WpbxxV98OrEC1JX1suYnwk1KkaWav7KVl6q7tpb3okwTPbsphLZbfqPCsfhng8Vb1uhESXB7472Y7hsJJklDyh3TFQZuGk0nmrIlMmxH6rml1wF4Djzk+vA9VODOkCJ9GDaReTqymqhbt34VhrItuqhA/DP/c20NctInqeSZlv5njKqK0OXcjI3YjEleMdvkUDcwYHZ+Sfw0T/Gq1Sz9hyiQdoW/lwHw6AgL/WoBU8d+KAGxv6krW7osDmdqzf0inrCsOPJ6B1gX3DJDPDk5nXvgAccf9Gavblwm7akqeMTD2F4l8z3HCjnNIfOD7ahT25DVWudoE4rGTYVC9UrS8MKOLkm8Qcw6XbiGHCB4kkmYNRI3iUgu1H+M2Bhx1+aceLdzCqoctfqqbLmWn53gxrx9hmN4Y30+gtQ669y+gP1/8ugPulgnE6G2OU7KfKCKwxp9ze3d9bAZd9aqryB87o1qCCrRO7TQVb01lIag+0vCSoGGXbPjbjs5h7G8WtP8wuaZsI7k04YrGeWLQWq7e2NAirI2l0DVu838gJyKL92BPKuX0UB+DfAFgA1yPUgDX2NTd0WqAvsJ14D/U4uXQDMOZYWAXx1uY+60YElx85CdRBd9xLYsjWTqjtC3NUIasFkKm2hggf6FKF+beGl0rtjZL0EarDoXorFVbuVO6G6ZOiRuu51UStUeWfGr6803zakwHYcCaL1PbUqNgHeC08UqbrzxwsohGaXbW1hSKtjobpwbgyrhLo31Idam4uINQUr/oof7QzO2vWEl1xMNuCydmP290Adj3xakpKKsFyoW77VjgDfsDgnAZ2STtGql23Js4T6vXoZbdhbKt7XQZ1qnIwGLhnLHABarQ+jMdQl8+yFqsS1h1bHTW8eJdcDKcVbMNx6fXAPcJ71CDXSs3fUTkBNa2H8KI7OkvdiUNVyH5N3efOCv1AXzJfyAnrWhE0Dw6dyYoCuyht0gTWGiV+ASY5SLkA+RTY5YP6c6mxgHY8/hTBkZJrWTLGQ8cKQ+SeGU+DdtyOdlo/XZtgU6srFp1YCX6udewS8928ztSBJu1MSUO+UnqZqsZwe/AT1mtQ9yj4m7UYDqEyJT0OAYi++8wLdvv0h76FFObQHPA0qp+xLH4uhrP6W7SmOy3rjX5kDbw0Y0XY7rThDu3QyN+PUdkzMk5pN/VyXzbjsQsveTcCrZY67gTlh47RmJYqnKG475j6hNau8PhwH76z+Zxr6jeR2Y6j+ImspYdxSMxdDDXl6meaWJMgIQGiGPa2O1MUj8fDe+cGiAKxf59QHXPfpqAzwHtua7cCsV3/1gI45j2kvfMi0kHacsKBwHxjqlqtWAmdteb4B5+jIUFYfSlxIG2CFrk4eDOUV0nTsmFv7jyKf09tFa/b3jxA1JgeTJzO4TEd/QSnQOX1nOvCzf0038NC8kjdAFtEDlIizfx7TfZedt2aGwWPpX5rQs0ey1LmE9onTOiiqa1NJx19hf4LLRvktKeUOSO+8A7Wp5a4nMPyl8yBwvkI3xe1ytvI7qOwWhquAWYfraAz6D4ypyJ5pfKbLbv56xAavqO6AObDB+ybtQ7qWQm5QH2fn0oz9ojSpeAM311AjNdh3hDIqWLDrDC47Xa81AbwYVF0CTPKepLBkDam2QX2Yd2gU+OhJC6XRp7RN86Au2eIgDGRfkeQCTN+rQNvi6qeFFlDfstrT/rZFqpYb6v00d1ZgtNUxOgLu4pOgaRZdYE2GIbP/OZ0UToW3zUItNfjzEai//wUVumb0J4pQ2pf99LQLoVKk9pRu5sdlbA9ntIA/fbJp563RC3eHKqa/egzI2/ablqRw7E0YVDNulk3A4YnJ9UD3YQlKI3cmpz1QU/8M0ZGqR3xBKtTnntE7gKxDQ9Q9w+QsuKCK+tbuAorddpMGXpGoCgfO/pduAlxy2Pc+UM51azDw39uHlGfPX+ieg8rGY2wPrLlQkgH8fbmnBRg6UkRhqZBi/KHcNWBMEYY383UfA29fe0ypcchy20moN8//R1niNqogCHWy1ojqwvFA/zWolprn9wH/63xAM75xXsAOqrjtejoIiOZ0ekCtjNW/CywPLbwBvH3sJRWO1z4LWrMUFw4y8Oo5qMB7JiuVEjx67aAR1LHt2ZQl189r0zSnzppMwjBwS+k1cMtoHTtwa3DRfOBcn6WfgSx2ajT0S8PzL0H11PhGva9vN+MFMkNxBrQk5vZjnPB+331PFOg/PnsUaGt1QAmoX37GG3jt30v6l8RJ5VdNUJXFGmjNBit8aOvYzcf4lq+0vIAbvMHp3JQ7uiVzJaCe+zy0EyickVoNNJ3OjQTODK+hljmiZPIHqtmOcCbg51JVEaBCpKkrUHNlK616qOceSq7qReep9CTiH1OEImeXqeEypemMduBLkwNfgGyugVVA4/oNlHISfDeoVXC+8jsPg9tsBrWg15FXaPsK3yZA+fsnifGVKsnTuRTCsKWGuriD0sfqXOD5Y9oPgDv2ZJHaKRpLqzPuv5SmKat7YgZe/i2WNMikAi02qJLqahuBm7lEaB1iptdQP9P9p5ENA5valAOQ9YbrMmCg8Jgf8NzeNG2gRfPf7cCBrYz/ONl0JoA2lGjpBGpiVa9HnOGVeNpL6/ux9PIxqC/DOpYCD8Yz/mfFLIrdGOqXtSuvA1eHp9CE7IrXUXV/u3GhC4a8g440zV0CmVQ420JexcPw8S7jTb/yg73KUJ/7eFA+rP2j8QSqtfsquuyPsx7l+onLlqYwRO0opmbTckphL9S9ZtMUQrdHC/OgflJtHQdayu+mEHKfMRiAavthrSFw6vZ9GlnAP8Z/Yv2XUxUEw865HGZAfr531sADIXWDwEdxP2gL9W/0LIV69/3Ue6B4l5Am8PCGuFBgY/Jaupnhcgmqt7Ohs9T7rJz9aRYZZd+p98nmD1Nd+Cs9p1X/6FhKe/fCHiNOPCL0QvsQcLbvuDiwiaOaJu9ksYvSvks8gYqsJlv8DrxORr23gB0tvyWBRQYqvkD/IYs64MWnRpRyV2ckaGQym5bOhUH5nE8rsFuicQHwFN9sNHDytC+t+pSmIs34sUIoze3qpkLqZ5cOO2/CZVr72xOAGTHL7IGpyfOotalpMGI8fdLvBQySQh0xQN77m/4DGlaoSwGXVnyjNetdFEPNRmlz7hQMlwqaWYAPzxmfBOrIfWgAPn5v0gTcLSn3CihnFKUFzFvCeJudpJjUU6g9RjbdQKlP1rLA+PivPsDa3SqUMG+Vzm2A6raP8f6S7VXSlATHT/Deg6E+eJAeobP/axbUTgXGZ+jbuzgWQ43/drAZWGs3nAx0umVDufNFxIHqbUWJqyAM2pLbFYAPDr7xB/Zqxv8AlgtVUVZHCHHSLn21WkAVhonmR5RynxTP9kN1CAmjzf0udx/tpnlBi81hML+qmwkMrXzEDXwd9GsbUOfgtWIgu2tUG1DycNswULFpzB3I/HElqctTHkVCnfMzlTbAGmdnB6iZ6w9xAGcX3V4BVNjMeKExZ9LkCFTHRda0vtXhjN43mM1BJT3nDeO/kh3N/2TjsmPX9wcDy4qSaNUVRH8VQA2q16LmaJt8twVq+nmz9cB9fd9pQ/GctKT+e+itoQkMhZb1EcCuvyVUetrzQinBW0a5KOVez2WmahEvYD6Ny77v22kDNPXipba9oUyiFmp9QsZlYGcyHwWWL2veJNS+Mq6rwDOblk8Ap/7pHQReiT1sCDzL1EVHn7gB6USoMQnP1wKHOo2lgVJTPykAUkc/UkE6pPXRonq81wqD15c5nVKjTC+ZxmD/9zut2eI/56ll1vbW7sRlZo97afn2LDoVB/VAqgapwjYGj6COzmFkX2jJmwNQd5ryKwB9zOanArX2r98P3FPFbwf89LWOcnLyaTidMo1efuyAQez2BCfQiJNVDsg/8poqS21VPQ0ykm8+OwyBKWuUgDuy06n3OTdoPoeaNcrDB+xQdOQGOvyQpyR47HGN8myu+vlkGIKaRFYDWWV+iwGVef8bBUaHzbcASgkl0DRHOU7Q0M8bGB2HQeK6ApWey+tR6n33eXZTGjUM98rDa5nxhaqFW3fuMaiVnCP1wJ763HbgJ9dM2qjWCrjQSv55MEXNRuvdJurKLTd3zsFlO64sLAQaLSuWAJ45w7oD2M/1gS5LPSW3C2qndQlV7LK97xKg2sgmnQfqpU5TtRywC6bDnhfrdqp5nnwVKXjvbGunB7OcP0ipPHzOlAK7+ZLSXniLHIXSgKWGG6qAqduW6QIHvk9SA+GKvE3HRYUOq07yrqhlBX7Rj54HdFV3pgiZ/JWhOu4b5xuAgYm3gCpg1iyKyqnMuu4sDB+e+kcB36kxvmKn+sg9FuoeqaIeoP5Wid9A881OqcBpM76bwDvu+ZQEadLNFOPZv3OfwJCfrB4KnNUw1gNG/xd9A3hQYSkdMHw//vCD2mQy6ElYM5IN9HCvtAEWLkkWAjqd203LVyh0sByqpUGOLFDihQ8V2Q2VIMootRcfKe0z4jnT4M0zvFEGrM/svQ5UmZ7bALytvJ+Si29xHZXelsS9IzCk1I5SGkWIbK6GOnRmzWJghJYwqf7XF1Hv87T8QSVdKi5D9WZouJEyyvkkN6WRsWQURUjGprcR9z35lckO+EHbiTbsoFVdlFHcWYyfqB1kY3xfesaVmZpjNtsvmubSp7eoIy4cyhDGfZsPGlLj79G7HQ1VsKvrBPBfX3AX8H7ARzr6jBwfCoead1EoHrhByecscGMYE03zWFAYNZATPY9pqSXdnerhdbP1WQRsNmV8PchvZwzN2CrYm5ak/fXxe/B6GOewAR+XFrEC/xsU+go8ctxvD7Da0FoG6Hdkww9g9pSeFfCKoCrNuC3grxPUIelX1MHznN35oRbEM1Miuq8tToUaPeNF4b7s6RgCder7wktA4b0b6JAjJxozDnXthDwzcCJ0DidwcuYGrXo1N/tlqDtTx+hpMcMP6XigkWVKm/vEC80n8F7M/NIBPLbfmdZhp2QG3WGFGRNF02BgqSK8TkGrKWHmBg3QcHbfl26Cgf3mQQrsgWg5Zag+Ty7QPsT/SF8QaoeaayWQX6SdsJXZm5YvfU/4QRgKjvI+ACbmfNEFmq1ffANY8tKC4ma625s2CcUOxo7Om+L9Et4Py0UoFmcF5LdDvdq3PxeY0y5E3WjXqMR8qO99bfYB54Zf2gm0j9RyA0pcXMQOVBtmnPj5U65Qh1keOUhNQVUqUgpebreaWWBEofNnoMGxaEKB4jLKB4X+H1SQpqEBtNSin6Spmesecafkqj9XMIibTdd+p8jXfmb816zFeXYzGOatN/oPeHyyiQ4jiyyvklq38wzFOIFtO+04zzTjK3CZtODAKiB7jCQ1R01jxqemHmgJ0iBtth4agPd2sDnFOLXf1xfqhmgOWp2Xc1lLoM6LzBkFqjzvbQXWiJ2itu1fpJsE9ebi7R7ANQed+4Fh2xn/i3g+yT0PaoGXy0Xgb7+llNXvv66ipmvRr20KQ//A+lDgjjz778CetXcouQx3TNZBdd+dkA48Hr6NhnPvQRtl39LqW64wbKhevxvIqcdFnSt2Sag31OHEYXtgrXO/APBWwzHqXOKZbyagPtPbSz2q2rb/HdT6iArqGkVqJepQC3S4jgA3x1ZQVidm/faCKmkvRfW2YZ3wK6isv52vAQc1S1OANZ919wNZYtIoHwQLn8tCtQn5HgO0yNENABoVLP0A7FPaSMeks8NDM1B1tcPWA01LQpWBX5htI4A3xHj5gfFFt6hanAsG6Th+7u8oLww5MsW/6bLSm1rA4owt00Clnp5o4DzD/RRYtdadFCGOe6G2MJg9e/AR6NKwIRP4IUuIHjGtaRoO9aSyIp1WVH/vk4bKy300A2izRpa2uqmJQ4+hrrVhVwVuWveSKvbk+I65UL0VZGl1rE6+GoZ6ZPBEMHBOUrUw0GqDCY2h2MwlG6r1F8Ybj69finkLNVLpA+WDoqNHI1Q9/1HKs/f3Ga+gGZ2ztggG25DBO0AJMVMKy/vj28yhsmx4TTW/9GfNP6gRykdo6N2XC6hix7UfUgg7j3eIwDui9b4eeL3IgwwHrJiWQN0f2P8F+HrjJdqzfD3UvkNNfHGZxsu/kfF2raQlVygsOQL7CuC9FMH4VFpc1Y8OqKe7f1C4T3lyCEI1yjhOsVjN9Y0Kne1kajEMf7f/Ww7kvS9ZC+zSdLEELpl/6wBwdpco7QzJYduoE3Cor6IkkLWKo4Ic4jhFPVWs5vQ53EHorBrthekDC6mvD3TMUg19bgmlAOjkWNMYjn9oeYo7xP3ToQcXWHndhmp7ZAGppjnd1EBs3gvRNiMm5k9dec2TLTShU0yWibjD0HbGK+GmtxyjJTk+sm0/DAslEiiwa41+2NJwZs9vBTLxXrICftK0EQPardGnsGjytlLkb1bzUP62dP+mevNIFr2Cy8yupwYBDzR01AHddZZRAJ5uu0YL9e1lEl02sYXxkrawy4MjuOzGxYXcQPXHEerA0HjGT7DbP3X/C7Xiy3Y34H9S+94C2x04twNz9SfoL0QxY7nLoNZ9PErtVeYF48cpms/208jsLC8awHvwv0U0oZqwT4FQb97qWAlstpC7AVw7wsoDHJ9/mtqr3kqfM1DzY7uuAYNDD0kDs5xLqeGdl3k+DnW24HMTUEuX8SuXzlW5LlCdHunT5IWDPpyCWhSVSvs8r3E3Tf72vJu0qEeXFlfBW9vpkAxkFbL/CtwRaUU7zqWmHTTec484Kcb5iRY0TfulzrQleVk7U4v/51e8EDdLEeiiU0X6oSJ2qE/tAnWA98LafIGRiSW0b4q7uGlBPSfPQsFK9xXeAPVUcdJLYMkVxlvvTz+yfQB18w0P6r8Sx/YlQM1mHqAEvx7TEAV1kUAiTWiw9dAxqNMGjA92+ymuLoQqmqNFre3KtWdKUE/c5W8BrlndeAcYMWF0Aeico0WxcBkWUYMatDB9Cpi4KoX6zpaxM3Og7sy3oQdflWK0V8nNBfIweJX+2gX8VdBKm+Uaq99hUC0vDTwHiq/8TpGvOTJJbTBslbMkDIJ8LEuBdUejAoASvdlUOA0Xc9KhOnL96gMuXfGO+k7zA+XTUJeLaVLneqkyQf86mI3ZJAzD4es2VE67XnbTcXFVvPdhGKakL8wH2t21pnpb0hFKEYrTM6CMcrDrfARvHXM0lf+hxUlyUA01fy4Bhm95Tp02Ul2TIp/XcZjmxpauRfnLVGMqhMvKBzpngNH3Qq4C837c4gQ2ubPuA2ptukZN4XpUDZXIm9YsMphsNXgK75stPpbA1J54inxuehlFaGXz1XgYfm+7+x3YPCd3AsiynvFzMnc7L9I+f6ghrwQGybEltJtahf+hAPTULs6DYZ9EJXXalZKCNLK9say0X/RHraAGop9jTOtbZ7i2HXd4V7dLAsic8DMEqGwyn2Ks2ZMZALXiRDU9OGIJTypUtT9m34AJnjEvgPlcHISjhuduQxXq3kZ1MfXGiy5z0XGkcloXeoFmfNFLfBMuU3p3yBpoqnyD0nNxRbUrVO0XK6nhDcg65EAVV8ujyVd4uhVDlch5QeoD+WbqZz+bJan0irYwPnfV/3kdqbO7rlE/Exz3fIubZZ7zpRp6G8hMa1aSZ2UAQ+W9DingSI0sheVuQdUXqHzlntSYvs3ZlAjVxK6OH/jupBcVQ+Nz3lioZ9eI00LpdMybhnpl41or4PagbeQ9tG/pCagfdJbtBZ78ZrkeqNOwthG4rrLzNXAe/+BPoIVJBmVJeWUHreTDhxa01PuYU8bgzZoxp38t6iQEfoaakcT4pRaR98lUxwWxj0ZgcNPZ8wf4tF/FByjautwdGBv0KwmYnFnvCDz++jQF4MSLv5lQ3e4PUg3N8zz1FKpLbXEM0H1EiWbsvlWN2mtGuybl5IeMH9RWMr/KUFPoDtAXwh3UdP29geFztDuBeTVO1K4M1zZR/50yL9SCYecR6RaglqMtF5BJ1Yrm9rKe8dVTZf3FlFFxnlU28D5r+WMLrFgTSscODc/jNDIbq8teMFxedm8OMDO6gg0oGhxMhWNl6XUP6k2/JsoSV5WqM1DTxVIpaV3eiNKMe5kKlsMQO1eVD/jp5Dxa9UmxM91Q+V3NaOi/fBw2Qq0ISq4GJhhb0vaVduAadWXDG+ZlMGzxWkIV+y4/mZruO5ewPzDc2XzkFzB8B+MPCQvOWFPfuS52jtLz35sLhLJ+tZ64TJl5nGL8lufgJ6hfxK/T1jwqFkhp36W+ZzsMkduVaNXXbC+hp4Un8z2AYW2PLT3NiVuyFKof13U74MYQayoRCY7/2qE+u/5WHXhNQEMQqLxfvQnI92wPJVeC1g1Ko16ThxSh6MJD9GC+GyzncRnLt8EAoCbPVzrbi8ce44AarGxcATwYcvMkMDuHmeKmOHhNFqr6fSOqlrAwgXlQ2x7dpPG2FmiYQw1alu4P3OOhzQpUuJxOSdDvXH4KqsAP/zrgxYVTQ0D1BP4HwD/ntlNycc2YU/dMFJaUhOGUl2gv0CI9lfYs0V93qC5+LrjGAgPvb5cJoH7H1YfAIKvNhcAH7GV03+MO3aehuuo90wTqcEVQy/yc0eIGVfGKCKXG3/NHFkDNlh4xAQpuCUoGBs39uhkY16PzGLgwUk8OmCTj5QLsiTxMdxjt06VVbwpZ3QXD0KWVxkCDu1/oZmZxQ4pQO9+WUBrlm0W1Q83P2EL3ld68XA/q8sLxJUBRjngJ4FDQ6Fdg+9aPrUAhLYfrQL/ZK3OBJlVrg4GL2GN4gVaW/HSz4tT3tHzPC5pVYci7vo52yJSt6/ihyhxwuwKsfP6EGvQC/u09ULdeXBMB/Dd7jAKw40LSMagRK+f3Addf2SMG7G8WoUTU0DHQh+rOzviJcJV/ijVQr1YqVQL1rDUvAtOdYnyBl7oaaWM9Ny74ASqrebEssNc86TjwcHDSWeDYBSlqChkfC2glg0QZr63UGejmhNfjKftLIIuJjw9Q5bHVR2DtBU4qaeG2mgtQvScnbgMVf7i0AbcerV0HlGlNo+L9wHKyHKr8/WwK9xfbaxTYXSoBh2AYN3rHAwyrbqZ86JxUcoK6m1/qP2BazoZIYN6OcUrEQ3XuZPiru4fq7dbfrE3wCsqc6QWG7zwZBHx6yY+GPn63hEraXZlNBgZ+0Sla1G9GfpRcMj/GKSelSvUa4A0NVKUYq+wzos3nHrskxVh6Io2iOZ3ol4DL/mg/OAXkKJtMAnoIctwFdrkrUoIXvJ83ATVy1VxqIFzWy8lQWjp0AIZvSu//Asu3HKclGQwNcIDq4ilC3vLvv+kIWCbYS7spj/9eatCv5X4fxGVDldIUgL5oUTpdGfnaXIJBwTZJGmjFvqYEmONgWAv09dm/Acg7cvIT8EnmcvI6tjDemVzy8BvtTiqzgxTCzl5ZSvC7/+nSCeTdfZfbuNl1FpVSoEUo45f0kk4q/YHaUWpAO9nvLSsEoDqsi6MAfIpLzoWaGLCJuudX8WAtqDEb1SiN9v17swjqWw2VZ0BhV3/KklhLcwr3AoUeDhgK5+XQqgca2lyBuo07lXaRE5aMVz7dXb0lHga1M3FUF4oKBVROd4/+ojHoaj18A+8u4eWrgMvvO4gCNziPU3p2b2ujJdl2nvERwsMf+GPglTDbQYUubcdnD5Wl53IhcPZOIPWzwgtH6qEevqH1HehaH2sBNJSK9QUa/1hzFJgj8fAcMEkuIBqYGLkmDFgYa01pf6X9/C2o9R/dtgEdlM4aADfIPKBEPJMbngx1Ib8teT1v36SuIXzmGRXkeAHj/5JW3n0yjMvEc4xNgVxSOp3An1vtqoCSX6yoVdzjCBqHKvRBm/YAXs48umzQT4S2224fq3/wbh0fUQFyao8lAr1+vFcCxtqVqAJZRXuoG43b3m+HesyEPQooW9ZL1V3CrkqJmPTiNO2bBo1KVvC+1fvUAXx5bp0JMF5iUA2455XDILBGqfAE8Izy0YVA1hfN48DYS8XCwFOPf5YD3UUbLwBT27KfAu2nZLyAaVu9BIHGhZf8gLV2NQXAh83JpEp1O4dDfa2iSRu2i1WZMlRx/kpa3wNC9VT+hpralBo6Zp274HUeqlEAeremUZ4FLmH83vgSgZX+MDxkNqFN4lYE4//RQ3fcCoSBP1PaEpgyI9IPnNJxoIpNiFc9CNVZpHUz8NZNGdoWNcLFKKNuVJ7thMHNV6MRKC9nTLPo3RLfDFVk7Vxv4EPvP9R0d1/uoZH9sfglDoN3LAt1z2TlrdT4X23up9IrU2PdDi+nXhRlVOadgDiokj32VLEXZcakoMZqa1B6LleSPQ6Vly12FhikMVQE7B3fRdH8eY3nNNTzTFMpQHXb1mKgCgvj5S3jmvrU4u/I5FJg2ZOlX8F7mLv/LHB7QXgC0NFxDfXfQ9121KNsRsMtYHB6/B89LdJijizU+sG9+4FBXdkPgB8rn/wCBut1rgamWj6n8v9PtJG68tENQxdhUAq9ygJ8NtZFj7hYr00Gsf1Lt8Lw2+wEreQJV+d3UOc41lM++L25SDHOPfqeHvyqfOo1vI6r1lE/80lVpoKUkwqkVjwn+dsMvNeL6yh3dr1voZ46GPmDCp1jpcYAvCee1JG67b/TMVAH8zsEgVIhVZ7ANb/qCoG3lLUzgHJcQ5TKUk6adN7JFs5hgmF1ZyP1s+fLIhyhdlV0LALmqK6gcnov3qoH9d9EQSzQaHaYbjbOIr4MqoHiEXGgtFk2xa10Zy9V7MnHErow7FTj2ggUzTy7Hji/MMoYePGCYh1QUfcHrVnAAQ8KFnNVNqEFz2XaRdpc+ymj9iVIZOMOd+wc9IEnZnxpOLPrA9dCLUsXpVlItI5HQx2RsDUFJrHbUEd0/6+PIrRurSuhzNucTHgrH7McAB7L6hQBHlrwZAxYGylDTzv2uzMRan8J4wswBod1NkPNmr5Kq35r6fQmqBFeZm5A1x4u6iWLHWooq/eKv6S5mdxlfM9nSqSRKiCzPPcv7vDqUOFlYOWALQ09dvgSNdJVuWVUTpEDJ77COyErdh44vkOSKmDn7Zs1UNfv+UHRdH6pxw/1v8p+I+ChdL4p4LJXtwmNuj+WQvVgOvAIeLiB8SLJOfrG1Pt89NMMYdA3eygHrNrpTRmlkNU/CfXMyG5aKM4xAUqCttXFoTCwPox8DPQv0EkFRh5Ip6Sdz55bDLXt8PIlQK4wDTFgXPfjSGDKXAPKhwXrnGhRn389QUXGLsT4u8bLBdLHcJl18zVboLOEKZ1ef5vcowRPtFdqgaEg3YR61C++dhrOQr+S3zDEJXgqAaMedFMIvwg8b4IaYttCWcL8ekAe6hqXta1An74IOt4GdqhGQOWNeEu5o7o64SFUlTCnFCD3s483gYVbPXuBHw5+oH52R92fOm27cTbNwmUyMQRerRKWBuChoEpKRF2O9cFQ1Q8IU/atujcTALXw3vH7wDtPz1I+FDZPb4Aaa1dJmaor9/QJ1Kp9HTzAZSrf2IBXmzTpOP52ZorSaM6jK5wwiFfe/QPcK85MdfztQBoVuvFXxs8hcXqbURLs8NrNjMvql/BVADWHt9Oa2bFOURL4Ki26BoPMfE9lIPP6K3nASnnhPqCbn7A1cLpLZxw4zn+PJp/GlXAWKiuzsQbQKl5bCsgRo2YDzKkTMgGKp7lQMQj66FyGOsN73RcoNs81HXjh8op64Me8h4rAqwt3PgWWVy/3AjbbLKVHnOqty4IqncBjAaxu6iRv9en//bDZOMs48+hI5S9XNeCB6WEDYF50Oh0tQ2Y2UtJWTjK+8cfBtPDD/3vH5+KaByLbCfPSGL+YFZ3MeD+gT5/2Yni3eqrQirLOclI1vsn6QQN4+98+UrUONCTgsu3sRlQfRWYdPlBjA3Kp7ni/MQ4lL99oUN3VHROg9JfvYLxCfstObRncgemsYxeQJ73VENj09WsPkHnEOxq4NPsUjcxPho+KQiJMnbrzixbh4/AeHxijfe5SlAh5Q7RE+GAYWHluGii5cfMloJAc/wjwV4J+C3DL6Z05wB/lCtTMgqzn90PlVhWjg5xj1iPK7nsCPLSzm+07RA/uKxCmYCVGDb7HHQxiB2kMfT86qcJOsu2ugsFJpHE7ULWcfwK4u2bBIqBs6X46MST8+UzjFbJIpnQSLd+oBW+OAfdu4LUjXvJAF9PnNN7T/ayUJWv9OTphsJKPox0tbPGnvVB5O/xqgSGuG0h1z99IJ6fy7GpHGB6Mfz4JPLLYRQLIzTOHHhFzYdAdKscPJQ/gvY/zqYCif2+ogbponiapy6NE6BHyEtymMCgu9DcCau3ioJPe9z5OisXue4wfhQntlaMl8V0oeRaX7TvxgiKkm8b44cChAMY3KyWD99GDY9v202U/fzrx4A6btz+vBOqORfMCb5o7jQHnbFPfA4z9+lcQePof3zagZF38AHCZGwd1O+ManiGo//vqcTLwhIJ8N7Cy+B6tr+uGlQJQv3XclQRKW+VcBDqvZnyq8Iw5exLUntIjucCaPGku4MJ9ITT0zTkSdF9fXsYHhf+YbaLsk2/u/YvLzqlNUjQdr78NgJqRsvIr8Fl6Ywlwddj6LqDJZIEZ8J0t46sIH4ROP4fKcfA+7X59Cz9/gnrvACetuv0SsRdQxTcJKAADVRooSwYDHWm8A0kqhL4nwhvh/Rmx2h6Y8JfxOZ5pnfHTUJfMOUMBOG4TQ1venPziwzBYdXoVAA3uMX6KcjKC6x7U6MTXGcC/6prCwCPTQXRkK3v8jyJfmn/oPgzFPem+QCONxIVA+yLGxxEcDpdTuHdvrRSFQcD2KAUgLmZlKdSr0yHFQO6bx2lrKk1xoa1j3cDaLzAEb2/xA8bOvtAEPpv0pSIzea9CQ996nI2SQGVsjAI7j+nYLlxm9773NjB7jQp1o4tljL/B7i2fNIGhn3sZFe9LTvYwqAtF1aOBsV/1O4Ac+cMPgN9dGZ9bVjzNqg7VzIGHErzfrZAKfdHecqqLSt75/+BtGmP80ejR4XHKycCE1X9gGJ7gEgfyXp4xBs57fIlaW8vVbZRy0pbfKDU8OcQpuTxzpqnmn7MrU6aaLrhJqcH+4acY7ptc1zgC7PyuTque7dFOHXF22UkHGHwqnmcCA+LKqciGPwZuhRrnPUJ9cmWpA+0iAkXq1I02RXJQ/r7Puu2By+4/sIsH/hL3p9NxdWn8M6iRjyT4gXvsNaj31cbfoUQ0/8E3DYOEkhGt+i/dSRmoB6L/9gHn50zEAbvbFtE+H+24hp6mXHxhCIZCVv6jQLZKl7XAowp9tDtls9slQPVVFpoFJkxzVQB1s7jpEc7z1lNG3c1Jpd7H7BV6B16evc8pCaT2/DgMddsLOT1gs9ceOhWW5QTuhLpWZEQT+DtkLwWg0eTuC6h3/3TTzcyZt1G1WA+oUl9P8YmhU6za7zKa5tzKMSfcQV7wPXkTQ8acoT75/bYB2LhnF/XfNzPttOp5zCeVYFAqYo0CKv+4sAy460PiPGB5A+OHqGNZr9+FeuM/FcqzhV7LCJsPDFEq9xtl0zmqfU01lX+H7H4qHN0tM424WbTbolHg8bNl+UCjLsZbcV0XCQZDPa8efwjoZa2rBcwQ5GIBhj/aKgRsWJJNIxOZcXgKlZlzdx6wtiLzLdA9pYF63yb3NVugyk/f0AZajJa/A+pVLKXS+1a+dS7UgpoUmvzk0h4pqBuVd58B3l3vww2U/7ec1kGu5Betek2gbiUMXoU2hMWeu6qh+otqvgF6v/yuAyya305oZn2PzrTSE4wXUjd6FyyBd7HrJKVnjcg/GsNFz5FCGFQTPEKB+i921wGj/MvKgUp5/6hVJB82onV4Hsz4R+wO4W10pl28T5gmX7vZm+4gOaYji5sJGSSfAAY6HqdGavGsfCVUpqsqrMANl4So/H9cVqdt3Ly+axsMJvqNIkCJtjm0dWz8c52aGNvkNl8YOtfnSAON7BNeAf9dS/MCXtXzoyUx4xCrgVpx0+kHUJv17mNgV/VvKvSPYvc4odZJ9+8GSu6NotwJYovJhbp5c804cKRiAS1JVtybOVBblx+m5Grn9I8hbxPjjSXB3nbUH7ZXsVBtVv5TkYP3euIpSi6fKy50s+Z1a4JgUDb3FgamyQ3fB1Yd0VQEzojOp5U8aLiYmoLK7ZCXMPQOjvEALU6+uQFkeuPrClx3Z7UWcMQ0n8qpIiHGCGryL2k6gUywRihA3fpp/gJCOQFKI24/swiouzwYXwNQSEkegfqriIkfKHFOgheoucKQCqfj2zK6WcrnIsqo3U2fKEsKvwdTpn7d8ngYd5h3otUE+F3jM11221qNMkqmNLcJhj4FxttgVeqYAqGemP3TDbxiLUqRX/7lcxnUtLnmr4Gj88apmW/dv5EKMkmhPAWGshrGxw4Fshi/5dWv9IVKb7p7hSS8dhWLvgHHcx/wAXe91Q0BNi/QXgUUeqVHuR5rKEJPa1exp2g+2vWVstp6fSudH/z3elGePXu7Wh43myPzdBK4Nf37c6AlXxUtatX32zTIoynpnuTdGakHrLz2wR8otMedounK/skC6uaMoifAp3PbqBjM45ZSmS57+GwjDCtM31EFXP513Q0q9zV/moVb1HkmqHPYNWihVi0UoU3iw4lKOkF/Tz9rBa/drM95YO+JucpAn8MfNwBf6S2mXJ999lcF6q6dWxyBeWIHDYEO0wuo983ImwRD5WlJjAOOG0cOAl+VPaWhF39so/5gxnlyOQzLLpyhVOaamaC4DZiF5sPQdeoDNZuwuK903551aeYwBCfU/AKyT/DNAl/UxLYAubtY6MHvqjwJn9Xq0vHr/jb72/DGem2kVlG4ZQVhej8LdfBduZlU3exubQa4LGTPH13gdGcHheXrWUOa/P3ua5QlvJL1DfA2nJxIBv7Sy7cHarMxPQLO2/eb6iLhgLYe1GwnwxJgHmuYMTAm8u91YLlv5y3gK2cxyr7uN0J3oLJ3s9GabZIP/wf1S66RPvB7lNZSYMpqgSlgle4YDcc94vMmqDGdLylhVivL7YJq6ybaBpzc0E9pPxMnR0XGMRBnA8O14uNSQIHeKR/g3Oq31Fb2pJz0hvrtbfMxoGmZVhbwYeJyaq+lRvkUluy7PdRpSx7Ikrphs3spLhOQ0GMHdruf6QBKbN1Kifi6V7QaqqCpPwW21VWjEups22MlYHuhXS3wxT9fytRPZbLUSw4vXEWd1mdoYiG8S8rKK4B5t8q6gQs0v5BqNikqB/WteWAnsDs/jPr69Sxt2hnmPJxxgOFHT+ALoOuxNOoa2oJGIVCZxzdSwqgHTAhAXf/iFI2sLTiKTiCrFSRIdf26WBzeMf/UOmBnxzlKmKJGDWpBZ1s4aNX/ugfpwGu+Y80DoLS90V5gYApbBnA85Y0MeQ2lVgE5LQo2A5VOH/oKlAjmogp4FrefVkfYafgxDHXPGmjX01tzmIpBv+o75frz/To0i6oQxh67115lHe7wdMsWahXr3y+nptCo+EgLhvRXhqbAZ51VE8A23Y39wCMlShSA/70gl5Jro7n7IhhUxa5QjNtTZN2gVrbo04biEW5iCfVn/XpXIKuM9UXg0W82FkBxloky4CkLn/3AF7YtW4Dr259Tcv2NWU4Rsj3wiZqYRyX/ALyBIoG/gLtO5N0HBuxj/Kp1+Nu2E1BL5xyhyP95MUo5uYmt/g8My9X6qPEvMXhLIWwTVvSHIWMF42+kDxWil0B9LuxFmfqoOfIk1HHFIxJAIes5P4Eml7Mod3SdtsdCvTSmLgncIdtD4/1d6KYG9ZniyyRgZPMC2tQ2Ppc6ClXwG+MNCl80Ge+94mnbtAaGa402FJY10najUDP/SJkB62eOUiySWXMPQ30v/YYMZ4uaU6BaCde0AVOiP4sA1y4u6ACyPns2ArRLPE2NdLv0bX6oTNL2Z4H3Dm+lWXgsKnCE6vv6RBWwo1uess/D7BYdk2yZ6sJgUH70fQWwcHdkLlAj6xutuojvFjGoL/musABFTkmeJq+cINWx2BePlVA/Pt5DS52X67sdaha3nBDw9e5CbqB+VH0kcLwtMBxYvi+aB5hxVJUK55qlPEX+dUQkzWJ06Zp/5L2cXQjUsJi3Edh0y5oT+Fbp8zzguPgQ9VQbqaeKZLg1xQtkWlCaClQJ5TcnQ4dEM3D1nlwamTPPAgWoLJFnPgPN7AfzgV9crtA6HBasPQJ1p2S4HzDm59ZPQBnZdb+BLvb+q4H/Kf56DxTgZnwo6PjYCtpC13A3fYehXOsa5aTAFn+acUHOmkwYRq1/JQKL9t6hVsFvIfkC6noD4QXA2zxydObyEDlKm2Vbl80YDEsVxkaB44e4qGUGqt39CFUw40kvcHR/2BegpUXVJeCtM2e4gM2vPnQB1Q03NQLvT+2jyvpk/R+Vk1/QOAUryOjdD3i5cwWpExy8rU7lbzzzlg4Yj1P+UQ1xqlfN4LIL5r65wARxxvfK9G2LKVNHX0tRyhnf8aH7eq0IDcJlq+zMqe9wWGk4Q/3kIqoHNL3+vzc+/f9/0fav+EvdM4yj5RrUXzsHqBM8TlemCNWefdYAg6XTwC3gOeMLNAa+VcbqUGUPPboLbAjfSJH3vhlHh7293xsp++z4Y3fA+98X827gchFmKsi34mW0t/RXhD+CIYpJTwr4aa6VJ7DTf8UI8B1LZTtQsiCMdoZ0N7kQqLWBL6lta4f9zIAq9OoJNbHHnZ40Yx2//moYnBpY1gPTti2gyhJnOXkaqrlf1Q1giw3XIPBqzw8H4IGtjG+FeR8V2wtVdGiYqvukqxEFy7+o6zoMtlW5yUDWCdlVwCePYylu21pDHkId/TtDpSeysGgf1Bfjr/OA/a3a1sBvqfwHgSbsl+WBT0QbnwIXB8oXA/eU9FGJVB9fnQ41jvniJHDjjdjXwJ6jpk1Aq5/6dCaIvMX4CtRnq+FsGFh2zLkCTLRg/NFMMW0JFcPrhIv1MKSJemoBqztmKGF+862jjNIa8qD7Silop8F7u1tSFqh5ifG7ltI3VI5C7Q01omkurvRVhJpZJOQCTFCqpuw7eCFRji67cpGWuneq9jPUq6o6a4GylXF02Nsfvyca6q/1PT7AObOMfxL8XKKvAdXTQ4Bwz64pOpze0Q1UgIEpah4lgWrmDA19cCHj392hT1xfwRv+2+MscAWPN21UYoun2qCWbzNTBS4ZUrcF2hf+obiZlGwOhnrjznZO4NzsIlHgpdX7KFgFAQHfocbeW7EHGHnpZCip9lKUiIJGS75BNfh0WwgosvMPbT6yy8/TLJjyzlC9NVzQ9YK37U7nPGBf3RF7YOfuSDqvh2d3UwAkz07RuU/igfEEvL+idaaB1sWq1BFf8LNSa4tr8tkKg9neBqqLN02MVxCG8hq9hCGYk/Hz9WxmnVS8rxbyPIGhpTJFmzAjZg3wF48FtcERx4sWUF0GpanInJ16m6HaszK+FtKm4qIMdd/FOjbgo0ORjGNd0kYPqBXZUbQt1i5son1TOzmNwq3KNEDl9PT4Czo56jW70+5ktfzqEG5WNxZJITy0coZWXfVMGSVth70lNaYoPZZjuOx2+3dqr36NaySgJqunxgE3ab2mw4hN4HGaW+ZQVhcMxwaeUeQ9lg5Q/krMkaAQslV3k/rMZwEl4rwU5gjcYe+94Szg2XtbqPxz3j+ggvQx2lUGwzvVCkpPU8GyDKjCS65TVqe5/VsNtfhfnx1w2vL9JuDmxiY6Cq/NW0mp3PfBajcMbAs+0/I92ZtgAzVpM+OTJI2XXbdB1XqnagRkZXk4ABx40EoF+Xolx2moazmFngMXV9wpBnr2/uwDMjPpUC9pfSL2BurvdpcmYMiChmXAiCdlrcAX56+3A99uV6QjVUvHLmmodg0sFIuh6bAeqMm105TVCmOskVBt+ecUACc1l1H+Bi7oCoZq9CRlFrgt5GcJ0HdXlAHwlpnfY2CjH78s0HnZAEV+1357OnZUlXz8CEONajIt1AuT7xz/x9N5h2P5vn/cSIOilBaKJEKRPRoSQpKQSkTJLpVNRgqVZERkVaIhRMrIqPSJMiIz2SkjZKuU8vsex+99Pv+9jvfxvq/7vs7rPM/rengG1LyDjPfYOQWeIQO3yMIIGDZJ6lGWPFWZmQ9Vgu8dPbq3LePHkkJYGIkopMX4SW/WE1t+4DJdI45TQKeLD6j3iWyf1iY1JNQd6CWXSfH9rvCOsiT/8gBtt3EPCuioprK+yRuXlXBm0Z51/dU7mkVK3vcYGF4OzAsCijAxflV1JC2fnsGr4T0l19RH/w54jS4m0GUpmasoUP9iGQvrdCWuG14PqdTzwHXRsVHAlAttbMAT/JXFQJOb/XuA9ZdUyOs9bDdJqkU4J5CV5cF/QNmdcmJAf9MaOtmcCpA1gHrGuosSxu1KnjNUPfvzW4BF5zf1AsNFvKnbs/rHU3oW9XlS6fHkM35GpPOSuyou+3egnm5hOcJHq6mt9poecod+AM349+LybFzGbLxfBNhgpEhPdum6bjjU+isWH4H6Lz+dBM6/7X0b+OdOFuE81qN07GC5nm8Og5Gg8Wdgz7s3lA+2zdbUxDyV057DcE9DzAiobSNIazxfZ5EM1H1Haqh4b4l8t4aqvI+9CthTuZSy79tH729QG0Pj6NGFC7eQ1+TZniwYIizLqMNM+JsSWlbL0a5XF+NHZ65ZpxnqO7pPuqQwAu8OwX/A+qRSyp2Ji/rU4mX7+w1hWL5/KQV1Q0kI7cfdXksbYbgyeW8UaOXP+B4Is9PR1FasXxpTFVqtYLzL651alSwuS9JprgReMEzvAj7x/0Q9dSl37zKo3/lLqDH5hv+h+J54X7kSBl+VAjpKVB/ypRLZ17LmOwyBTRueAlMOHKLwtXqOUHKZm32xh+HNsuW0AKu3h1NQn+Y1c8MgNi27F3i4gJUy9UdRMY0wrJdJ4bvg0moK7+BR2QXAjPcCWUA+O8bn/hfyhlD4LhiZ0GUFi39Kwyv5V5Ra8dMjR6lPRvEtjIQh6sdW2g6SDoathtpXbqUJrLqtcAUoP7V7O7DN6cYM8H5HDlXAfM55VNIy+jJU8wvjHMbhNTHcthuYlZNJZwL7telTUHNaZJWBBZ2JR4E7nPKGgamcq8KBXX3iN4EOF8V+Azd01NJJodAlj2bco7XsLgz/BR/ZAAzzqTxLl7kwXtJe1WD8jV+/Sl4ehjNJbygka23WOEENvahKdXx3FTftWdaNwjQLnqPitBa5hhx0Vq5fqK5E40rbrAeulKx+BDx9rYoaiMuoD/Wdh0OjNIJ3qd8meKeWLvsF7Iw00wCKMb2n0lNrPHgO6gvLA7Rue08bUl20SrxigaF1zSl6slv2LRJQhXgY78uU2nOE+u8PgSsUPo/GJXS3//1y5k5c9mvfWCzwlj/jt7njr6TvgBoXHFID7OY4KwV06e+gMvVcwZ8PdcfrIWqO9q2jclDPbMs5AWzjvNUGNH7eR3X8u0RwOdRutyW0hKdZPQWhCu+YRwmT9amd2srczqf1MDxQ7NgKjNL7TjuObR4vxeGFe2sKDJ3Cq/SB61eHHQZG6AbcBo5deU6vUDJGTAKhJjT0U5YkhMVbQGXn3MQMDFr5leJwV7rEBqqQu84dYIyXAB2eVh7n6YT6Ylk6LWGmdF4y1Fnux1SmT2VsOaBum7GgEVIsuujJJpXM7GBQUfClTPW++yQAao9ipAuwcvqrDzDnniMrkGU8WgVo6RxJeFK2KRvqV+GSP8D4+u+UiEd04o5BDYgbonzY+sXDBOr8k2WUqdWWB52hplnwSwKVWGceAJ8e2d8NTF25n+b21mQHJYHcHj5agM5G2zJ4R9/NoZDcbBBwhXog5FEP8PpRPmpMXBOvtKFq2TC+bSzHtofG7Rr5+gqGcyzmeUC+O6a5wH/sN32BATOn7wMn4/JXAKu/MtMBYxGv/E2oySu3knc6KLsVagoL491Y6cO6GVDzv9fSLJTNb26E6lyn1wRcOFYrBOw+yszIVOG9a6C2XN9MCVN+ZpIGW+bwiHrfDjk7itnFfdYLcVm9eytFpzOT8TLq0d9mioPW922l8JoWMT4J4M3xbQCqwDVZQ+DWbJ/jwFsuwQ3A9zMPyHtzk5Ib1MgDLlR6h4cZv7rRKXLbEwa+YyX0kPIWkxTUjPwwUr+Gf6eteb7Y0mhc9tGe8cFq/pQv9OgmXAXUwY0HGX+JPLHnHzWFl1tutGAEE9n9B4Exo6L2QAPjpq/AvWbHKdSfWZTpyVLDe+lusk3ijfA2Su5mBw4EW9ICaNY6UvmH55/mgmHj5ULand5K/xiDOmThlAl0VlChetvl3h8DtWFkczowITGRnuzE6WDKXz2T7DQYHok+/w0cypCiR9dYEKkO1eTrItrGxTIPyUP1umZSDbyUrkklHZMnTL3kUVbtTxgSCz9Qg07I+UBzc7jcRltS5/teWsKbmwsoH5hYzCl8nlYXNmCwnMcjX4DWqiO0hB1sk7Tc5kZylL/fOZNohUQfli3BZUHtCduBSSy1FEmB+CYKyfX88SAYAhtj6XGeJ7yjbfxMyk5q/L7NMnvgnZzrQyVt4C9SAXWm4CJt46oHnzhAna/jGwz0zO1MAKqJK9O6Ha+/RuETuxdIQX16piwEXonoD2eAq/6uovLnbH1PJ7FDLHW/YOhx8KSeevNJznOoB+L1nwBt+DQLgOmme2m/iORMm4Vqm3PPji4r/kodRu15nzfUDil7SmXWk03UYazCH1NOevoyfqnkhezYYlzm/OtZFPDxYZ0+4LUNAbTyZo+5S6AaPFkqDpxWj54CGq5Zxwf8O7bzCHD5hXJOYFREP01o5Og/NqitxWongD/7JinUaWvT46D+EvOhhTWYUqFxhYOjqHjLjdI44O3+s/Mz8E7UIlohvqQm6lyxHvNsYajcvYYHuGzoVyxQLCOJKqBj2lgY6uF/u98BTQcdqdsr7LtBzXzW/j9RGC7YMnZ/t5JhA6grrilR8XYtXPMQqnH0pkrgoQLGi6DD7zadg3p67IUl0K7flLw3ejxzoCZM2K8HbpxgfM/cWPP3Sag9mzooz8azJSiS02tvPobhspF4L1DOJJ6WRUCS8x/U+zHnJoCW669TdPjG3Ki6Iy6yvYZB6JT3R+DgaIcWUE5Bg9qVznLGO2eD33T8B4P7gBQFdcRoM437NWyAVuh5y+MueA+ymdJDLrBJoF4yPX7KGIYlbZxfgKX3OHWBcQmq5cAbV3ddBD4UFowAapWnnQTacjy6BVyw8vcF4Bu5+XS3wBPPabDMJNdVMEiovdkNLDrqQ2eYRau4R6Emyk8NA+Oke/iB+3pck4C/XdZTgjPnu7FCHT7//gBwkEdgL1B97Oo3YGHAzlzgo2keOsXbzux2h+pXx/iLVgSzrCJUw7QbFN/y7oU3oO7fPeMH7NnRQ93TrGc7qXLr552HwebhibXAG65etCybXznMgfpDbKgNeE7hFFXsac9XtA8Fj11Th2Grdj89g+R4IwX1iHAh9R1N0Q6q7ifVnbSExW+YKeq68xjvwVhoymGGcfe8Z/kDvJnCT8UgVHKelrtRfWUHDAVzNGgL1bQ12go1+niPCPBl+kZaIavJe9NQhe/20jSTb5rTllQXlC0Gg+buWYpO8ZU6SuWfg1qrYVh7ajPlw9unjM+ANAY40Tn1Re7fAXhbx/vHgM3+x6nI9Hk/h0B118zlBZ48PkizkJnrQFtob2gLPU6tcwR1+5zl47R9zWjX0xK6trHnYLBcwQvUFAbextFgD8cZx/HoBm9furGWxRBwTzDjl1UcTVx0oI7K/X4DnBQPpw5zqtSBlvvNtFcrDPNcTehuPrl36PR6WL1QFQaHz/U/gFdPrj0GNBZwuwTc9+z+dmDfwKFm4JM3IbFA7yPMSYT57z4BT1S6UoJHhZt5Q/23oJ9OIB3s4ppQZW/p3QXqbJTyArI5rqTUSHsiScWr0aZ1HQbmyiE6Eyz8lUHdKHdXDM3iwvpDGvDu4mh3BJqXXqTwaeSfHYeq96GmDhhy5b4NcGybTDyw5mscJe2Byi4JqIM+jPcYvpszdw3UnfPGPgDHm2/pAlfbbqMjynKnf1TS8Y5BtL/NfuSgNX7yu7Mdl02qn6LkWuYxSt3ToypoPQzP/dqUgIlmmluA+RKmFL75QWfsoK4sZKWc1HcJoNRQ+/K3Cgb3GB8XYI5j7Dvg5q3HZoF/nNdS2mvs/UXZVxd6yAGGrKXZ9sCuW0LGwNLg+UuB9frjlBqlH3uop757bsMDg0127m5g+QbvLGDGJvW5QC8neRr3TphdCtTX5xdeAwYlG3wFLtDfSmnvH/50B9T96zSOA2VjGe/Cl91gIgk11GsXxSEz5tNOqKq/OujGimp7qUyZuw4MwFBqf4wqIPfx5GWo++zTXgO3RN46DPQ8PJ0INDzzlA5w62Yv02ZpZNBjAMMNbTEhIN+yY7Q7Se8opmcwKJiglRcWu3IQ3pmk6QCgyW+FKeA54RZPoMoRH/IGngwRg2q5OJ7q4jGnD6WywFstio6Vf+x8eN9buVFy7dmx8QLULbtrZoD7p9SoeIOyRrWhzpNSoKwe3PO3Eepbq85twOdxjA+GNXcEc0MVaemnbWZ8x3F6hr/TK+VgMLH3Wwf03hJLN9bRFdSCWvm3nQr9v6FwesjvQZFUeiH6O+lVxz6tD3SUcOSQjsQIugaLpoFMkspUhZ9FRLZCtfzTSPk7ZTdEfedpl+UcGO6w2FOu74pOpKCGzjyhfGCNyuaA99iCqljg8d8HKKuF+JSqodoF5zwGqlYwfrf52Trlp1Cr2swoERWYhEyhrhT6TpV1dmz6G1RnVnEqSEfhp4JQFQNuUBpZ1e2lufloXK6F4fcXB4qkrsGUNNQgh+nPwO+Wc2jv3mzIrgf10wMbGtf9zrlcqF6+yleB9bt+KgPjN1ylBjKqPkt5ppt+OAwGmdHUVGDdg3zqnkr3QuShhnguOg40q7Gkkm5IZaX+KxjH+CugQcaPbHh3FTK3AdN/MH6eZFFPO70keMTCeKNpyhO+Fngl/3XSGt++HVoKtUJkPlWLrvGcfqhtnOW2QNMH34aBCUWLaBaxl7sLoa5130M7ZExmznqoGbqMj0HM8Ka+h5r8bN9J4GL1UcoH6xg+fqj+Ck6U69nXTM5CNZLopFBXR4hSOYU+laQyLYnYRkvYH32OBlt+mrHdLjryUAKDefx34i/QR1PyB7DjsRFln/kxNVKbP7Edg2FqcJZWU0N7IgVqbZk2J5DN4OV8oPivCOq/6/L6KNTDH+v1YZAwdIsCVpjMoT3gZNk1qvnbi5eGwLBA/Us10JzX5TTw0EJDGoErIpyq5W2iJ5WT6pTFKLwzPVU0Y9aiwv1Qn11g/JOQffk6yqhv4h7mMCQ2nPUD7v6gaAisrg6jpP2xiPErbtOGE9TB3z3n6YC3x9GBvEJmLK+gWknF+QMjpbN3AQuddz8HFtjyUM07lJrQuE+tWykRHVUNaNyjrlN0amsaPK6NEZb3reICdodO091KX84bg9rYb0xLaG5/mG5x5V7XIxi0DjmpATexrr8JHGYpVgLO6k5WAPcNt54H/up99Jm88brngDKSNdSjmrfxx0C9a1tCFaugFDEH6iX1krvAPWOCoUC1g+bkfXK8lqbZ0p9Dm3CcZbQwec/PLAd2vWGidbu5bzWtZokcOzsZSl9SctkfHqOCLJBNegOD+PBcmrx60Fgg1PeaE4LAqNb3FOptcbOyUEcc99QAS5oyw4B14TY/gSrHHlNjcuCtlIFa2M/4T5Ag31uqwnSPCxEwVBxhfGelfOLgB6jBidefAZelGFC9zb2yMB+qgcqfh8DVBkq0hepukadmLtrL+DaPn5+vJMLb3bChDzjfdc5iYLJMRC4w2POVPfC4/ht6CaNs0hgMtVTqCvXUhI69lCUxVbuyYIhbe+ES8FuLxj3gvlZOmttU1YvbUNc/32UC3HbGXR/484AQMzB87mPKvieRPhehClZvOgFcadtrANwyy0PpaSU1SamhaabBBMPViY2URoknWaygfpSxpRtfkuOgrvHOagPtkNabJ2lczfdNPbisZjg2ncbd4hYAvJjpsQkoPnDOA+jwaRu9VK5gNaUjNp/fDE2+LN6dzlE2isEvcVlu4Nhl4P++CeY08JKeoBnQaN6i38Cfj1LpbtsUhWhb5DAaofAFaDmIwttfK0oJPvVMhcrpmWVCFQyHG5z5yHvak0KtffsL1fGUTMI+GEyYRGjPGt7iGwRV2vMKocpo/DuoGsuKqDG9fylAhS4r+Ziy+vasOyVXmxTj91b2h2rT47RYTlDpafKZxWNc84E/VPM+Q5LqUJ2/HKDoaGyyoVu4ODL+7lmXaJIE76kGWUoN364xCp/f0DZK2km/Tz7wJmSdowkpphjnQS3PZPzugfCTDleoO55xCwMfB3c5Aus1g6n8N2W5fIW6PTqIF/iQvZB2nFMpSUeg6nu7UdPttxLYApXjeccZ4Bah19SunvUuaYc6zb1+A3Dpy9emwP5v3BnA3I8Jj4AhZ7geAs/JiVJGzWffYwu1zO9bKbDqUg2Vv8yx9rNQvVcyvkfVk2NOC9QPWoa0zbSn5q6CuuyqcQ3wzrMyepVko6RAi+W6RM8ShtER1m1ApttWTUCpqhC6bHmhP03ewDpKD4YdSawqwO93zv4BLmBKXwt89KKalmWwx41OpG+WGOyAgVksww7ov5bVDGh234Q6jIiYLQtU6TOckcAXhm3+QAXvQHPgvU+Hw4GuWkw0IVeXNfToQ6br4mAwqHwqBjz9UZ4fOKBTdgt4+7CmO7D0XfR84O49fv+A32OuUY+aXT1NrxnOxzK+ZCXELTsG3sjnJ0WB3+5o0gqJS+hSfEscxxpgWB25iEISar97CVTt2f2UyjzDkYJQDeX1qHitO75Q/qZcVpWEQUWQxwn4fslwCNBuu8hKoEhTQCiwpWYxG5DPylMXKNmZRvXm/XLjL6gy6vc4gUzT2tSVkz6l0ePcbFpEq6k4KUd9/YzsIdoLl8uxtWKE6VItyqj+2cldUHMbJ48DA5qTKoCpe8Qoki2yd42gPhcLpTqeZV5EOw7vg+jvdJli0yJgu9dn6rSFrebOUDenaVBQZY4XdkHlmo08CYzv++wGXKm3jB6ydiaYwrf1sd8QDLMrP10ATvtN0pPF6h+jSHoMtlF13x0soj4ZPOi8HZf9iSl9DWx/P0T5MP005BjU7KNX7gMPMfcbA7U8lo4BlQ3sNIDR7DEfgQt+vqMaErjjtwLqH261O8CSA04lwPM1jD9jeXIoUdTvZByh7unw1fAJvCOWFpR9khsuMEM95RgmARxTXE+Nv0L3xVGo8asK8oDNRdkJwELnbApJs8ZoL1S9SMZ34qs2l1Ac7h56X0mDPTWgFfJb4U7Z99rqtQ0MBtc2HQCutD+3Bni68l8fkGNRigUwZ+/rAqBgbgn1h45Tv6lzuSZxPYahYu72BUCnlLnCQM33bJrAa3Mm3IHzzqXSrhcicIcG04yJp9zR/aVMzab4hH03LnvzPeMWUCCz6QtQRHkPJaKBq+UbqHt2/qVqOVCxfS5UwaNbZoB3nddRev69J0htJe1swEYYzGqjqZ99FpGhDTDga8t+GCq4ei8D16yooBmrbT1EnfaOTeJdGC5OlSUDd//bRZtPfedcbqj3/LaWAgOsfwcCt3X3040FinYXQo327KFQf22uEIL6c85b6iUn3jxaCpXbwjIWuL1gjGLmtIyLEjE+/CrluuDkZSqGsfpXdAoSKLyVghH6p+2/ATlP3KGt4/XyTZSpJ7gsqS4Mv6+lSJ6ex/h2AeM4xq/GOFQIUXWvU6k1xbjysXvpSMWnPkJ9cn/jRBkMakvaLIHXayUuAuvTdlIcboUxfnHImNl4MwyCNV20Qtf3q1K96U0IURKk73pFmcrJlJaMyz5a2Z0Cxu0ukAI+d4n+QoahFMpJh3tzHaHqVbFrAZVbxt8CpafGqoGvChlv0dyi/I8yqr3n1F8Y0m8OjgJrAs9NArV+W08Bb8nt3wss0mXiAkaXMH6x8F4s4zu30oYv0qN/aC+nabpcEaWufHZ3Lm1qeRq/tTGYpHyqK5Bddc194JT4O3pZLSGyhtrV8p+M71CZVB2shTfjwZQysHbmxXHg8biiucBlj0Ooc7nMnKSdLIolihY2drbyB7yfhR5S9umZNBZDtV59Ngu40eeXATCzvoJC0rA0WQPqkJwwHX3uvCyogbq66wRVQMEVAzoTTO7WFYQhoPMX7S2nii5MQPX078sB/vF1oZ3B/oMDjfA9b38TDAd/engBea8vo5gFX1KjU9uK+MeMhf2bR+Pej5pH5VS5mJ2a+UPtMBMMJqu0dhcwqCaAbrzuXT/l2bMYUWptf5s9KWEaL0VQi2fR27EVI7i+zRkH3iqqyQByZfQZAhPXKJLB68bWnXRZxRAnkH/Fst9A0VYbyt/P2wOoLl7fuHIMhpDQkzxAq9cmhDqFQhFQX1/LqwNubdVjBQpUW1FBLr4pSSEJl7eilY/kf0trzLPNjNpgojDjA+u6jjepQR/1H7HCuJ2ZF6gp8J60ooZnfilJHobLR65RPuzgCR6DKu2rTPmrX+tLMVNoXtgFQ7WNHCXtTvY8WoAXirv9YWhdkkZ9PVtq5hVUwRQFivqpzYddoS78ztcOLJ1YEA8UZimnA8aU/UNGXfhvZoNhg7VVI40gp/8M+PfKcwoq7yoxamLvlh/vhiGs1eA8UPm05zbgZpPDn4D2bGG0S5uKPiT16fVVj2DgSChzA0bGfKUGcvcT40y7VfY8rVua+rMSeB02ty4CCuwUSQcWFxSzA1cKLt4MZPp+ZDFQ5XEzFfrU+gbK1CYuJ9rUakTuUplG3bCg44HTumEaYaNsBE1TqbVmGOMKXX2RDbQuZ/YBXr2aTMnV6DHiC1Xi9ypqK2clUs5B9bK9fxPYom46AJQfYr0GrPjNeIt8wwDjw8wSrzbKwMBjuyIV2JsYS4kYonmKnqG8v2AChlSF7RQHdttZauZPdQNYYFBNFagC9tWUnAB+Ln65BNiTdosmPzx9nVbIfPE+JhjaAhQUgHWzTbQW4syzNE2pg/mlMKTv/f0eqLo/Ihho2BBLoc5MYdKDer1B+T/gvafNg8CbXN9fAjWY2BcCtfmr7gJZh9xobo9Nw3WhWiau+gc0tjUm9fJT+zqoDm31TsBDb5RphMMqldSVS6pcpWHoZL1IXpOaNIr6fz1etIVqf2lUgpeHifG1igE31ahErv/dScVwZVH8BXivuqlJAZ9M8P0BhhbpRwNdufKWAYcml9sBdW0bDwBztsZRJIWK5hRCNXg9Qj3q8++SMqjqcR/SgCNsK7OBPFzxFNSoNsaPSz8ybquD4cbwuudA62PN9AyXRIyopL9Wr8uFwfbFgwLg1n9GFNSZy4w/IQVfCg+CQTGUg/asVT5O9lCr3uvxAs3upO8HfvkkRtGxftqmCrV3wzhtHdVHdC2hhnsup2dIPOhvBvXVmXZPYIv1MC2AlBUT9YesQ380Ydg+ddoQWMQ5QK3iamLhXKiDier5wGeeq/mA4Wd1HgD7rJg/AxfIudLe8iPUlGI2X7SP9iGruQaK8PbzMF68rtSsmAP11mUuKobLZ3wDoKYOrFUDNrSrOwOH78TSZUsWdlKLv9u/n7K6e+mq9fDevMRHBWlm4rYFqvPcXA7g2wNT1DIfbdy0A+oF4SGq7ku6q45B3bdwkTrQfl9zBFCzaVYc+Flr/h3guMNyiu+csXdfoc7ctqaz0cj5bGqO9eczVsOwOziHthku0YhKqEwvXtHWkT5sQ5vlF52V0zDcHHwqDByr6QsBJvvrqgC/R2uIAIUtwhuAEuxfKNdfM/G+gXrVJ5bWwkOxVwDqgZd+tDN4P9ClVK7foUxzuxbeRKlsbMr4KZ6SkL+nMULWQcYPTK1YLvUTaqQu4428aazzNkDV4JtL4VtnHXoQaonmL0r7grYiajYVoxXJMFwycKReYn7stBDUb56M972mt0z9hZojqTMBrEuaJw+05VfzA4ZHh1JWB35Q6IS6tW6UamhZ6/wXUP0X2+0ETkd5uwNzuLedBAokbqVZLOoqvQv1+mwbNcdWM9F5UP/diaSHjF8cRm2wuvbJJRgM8qqp75wx/DdKtzC4qgCMG/CivpMXwfjQvKndWjYYmvNCQ4GTkgqUiHPXtzaS4eLMAqDbC0ah/6r0pSQQEvGJhCGwS7QLOH63bgToHhH5G9jd8n0pcOPgZk7gJ8kjK4C58ydtgTzypbQAH33W0hprL7WugiGq7g7tpsyh+95CDUlm/K+59+FZaq932azbYagdXU+lZ/rhLzdUg2+3aNxtjRq0WJuWG0nDkLXwOi33FZN9r6D2KcVYAflttChpV1syfjt6oq9oEgbh9Oe7gL3iKrTyl5/PpcLJ2pMRB0OqEuMDtN9qzGiEDzsZ75qq3lpAnUvieoI5Lqu9d5faVR0H4+tflCPy4mFQ3hk9AGRdX0bN3M30WDjU1/MY7bX2fq0H1Ju9PHSyeV1ZROV0pdwxGgZdwfIZ4O2Zx83A+FMZtMYn+Lip/574NkQLG1j1ZTGN8GwT9b6yOpN0qIsd9GnXC8qQ64M6anyBOuKxmo9040yeV1T+i13bqV3d2uNBz8CVfd8CI9z/a/oQaC7iVQx0SQ+gG586qNQD1eHkv7PAxWFXaIXudbDTLqLunjcLg1v7Yeqpb7XXZUJ9WL1sLfDZwyrGQ977RMWwiC3mPxjWL9pzDthTx7sX+O7DgV7gVBU3xUzvrwB5Z0tT8mAIHrUqAH5ZqxIGlI85RnU8rv12HVS9MwuoYlfzmP+CKubTTcutKqpEvYRVoplC8t88EZoxK+erKVzGF2hIxw4pS8aHnHqWKPnD4DQhshH4VeERbQcrDV9Sw9POlKaDbL+aKpXphvN3W3FZTWU3Je2YPhNFR9vRUBGGjgQbDWBLRipdZtoloAqVTyIoEPjxZSfNTTD3JS/UB602c4Fezy1YyZvJ+KdbF39QLVT320oxQIlzGYVAG9WEXKC8cNIH4De5J+5APUcWSoJ3nQYroLor3lUGat0JvgD8HndsM5DZ9rsSsGPLMqqW7GKWw1DzRxnvMfQOKjCDutPc5h2Q7eSWP0DntHm0AHvCFtGTvUwv3A3D0JE8faB4BOPXNj4Fl6+Cur04mVqmQfWh9VBH/Sto68gc6KES8V1cth0G+X/bngCZjjG+mLwhWYMyNURPhOKwyYN9FN6ELz3UQALla2qgcgxN0PN+ddfMh6oz+dAFaPcrj8I3Ndw1BvWtwo0y4GFmDeowCcMirlBZAsspwUVVVsyHarrtCh2/nlSWBkC1jDK4Bywc6XoLbFr77yhwZcItyknbmyqyUDU1NNmBH98siwK+SVFiApoGlNLLEtG1k+Q1FhCmWYiZPS6FVyPB+yVwbWECFc4Tj2qqt/A/H6gY9hukp8Bb32dP6dmUOUaLdcptrA+G6gthcsCCtsrLwBvLetSAuRLB9AynbXNpN52f43wGhpcK66i9TnUdoG3csFCYOuI1lUlHeJVqOyLoFp8LBIE/s6aoRETO5dJR7XbPpRAYupkyXgP3PzelQEVuVqHcuevqRV2jbbm3Ebxapgp3gXq5TcLAM2+klgBtf9lSnlVLWPRDdfBdQG07JMD8DdR21d7FQEf7m2xA5ldvbYBcrjtoYTdcnqFlOd68rhOGljFGibSKdtHcXlgcvw+D/psVlJ6W1es+Q91htZUC9TIkbBqq8DDjd2+5Bi8/grrzxecm4MuD56haUnX8B6B2Vx2LB56Ys4kWNsujiU5BV995WNAI/DKmwLq8IH3CP99/AiUja88BcztuvgJ+/GcvDrzc6ExR/7hLg44z662u8MLg3nQ9E/gjn7se+KlP9SmQ1/oVTd5GK54qIOpG01YYDouwigIHSs5rA8VDy/yA/JYZ1O0dDzO+1H6pR2AgDHrSIbRuf7f4UviqzqWowzBPbpCyOtXKiPpOtuy9XhhGtk+2ANvFmi8BZ3veXgeWpp2mY4dysCltwg1r7HfBIP9guQlQduR6IlDsvc9XYC//UXoy0yexj6E+WtHKDFwZOEXPoF3HeCPvEdeMNBjK2Bg/Y/W6ZBknVNuKTV+A/wJVKNdbdf9S7ogHSlIdd6p17Yb3o80JOp9drP5EE+rxL8qGIXrOKcpU90g52kVqU0+cgCFCKFgHGGzJeJzqFy8noa7d/IMMkU8bqDaVk+3pyXRjM0rgbc2SonENb9WT4dvFGFos2ZrEUHi/37lOLUj1xCXKSW6L81QifT+W34M3Qqh7M/DDjS203S6ufmAHVf9Pyk5g2+FQ2tT0FgYch5q1l/FlrFY96xqhHt/SbQvkkR4KBh7O2EmpfHV4OXXlfMEaKtOwq2wK8B6qX0SFE7/jLaWyqeGaDBjC/doNgBfdOoeBocHK/MBud3tLYGz18zigKnMw7SKJWv4aUCNyV1LXSHS+RJ1WicNcEgalxxsowf+KhFHv460vp4fUlf/wCV6pqR+aQI0aRRFgryJj3M0/LnVBDVnK+MMd39Lr1HdsPsmvh6EqZbwMOGYxtxboNlJKmdp334RmnGP1kp63YVxbHF73q/4JQI4bOlQXT5JHnKA6DxRT1NmVNlC9OUQn0ggHKo92wOuyLEcMeF64j3Lnd04aD9TysufsQFOdYR9g3k4HHeCc6IW0X3g1MN4lbrTz63kYwht8bgG5gxlf/B50w3EN1AHVZtqo4jnfU67XT+t6weD7NorWOOGEHm2s5nPq6HkfrB0Lg/efyENa7phqLUqCKUErKr2wgfE6unHkY26gwrrDz4A9utJswE81ChbAI8tVlICb21ZfB1bnLKLuqaXeTAZ2jjesMDhtVzwDXPFXn0ov+1I7pZxU25gnDIIyHy8DA0V8rYAbft+jMt36Ys4pqO659i3AawMmtPsv8/OIhfojOvsjeV9FCQNdEytoD4idbneGytJyaTUwSEaFMirQLuw31JKV9ZQ7/33aJghV+KH1TeA5l11ngQLnzYSAzW7tFL7P/3lRrnN9n08LMLZF7Bq84aVhlIg+VurzoI6t5X4PLLy4WRU4dDqjHNg2GLEH6H/BnXqq5IK1NVBZ3QX3AUtMLO4Bj+i0UT9zfjH7H1StWGnaxtuzQqKhft6duRC4vL5SERgs/eENsF7zyzKgZzbvGNClVigHWGX7dgdQ8IUD5cO0AuOntEyZ3JbDEBtlkA2c2tReD/z028kGGJahQiXiKiRDh5w/LR60AJaC3R/gjeFYSYEKLbGh7uk4uLwdhuPzk2WBRbVdicDTaZ+oGwW/3boC6vgIF6VGob0hPeQ6nl7Kne5HobR9TS2RpYWdPD9BUZ/Zcq4Ag/U83J0FFLhY2wD0Cl9MhbNY/QEb1EROxlfH67c9toJawG1wAHgseHIUuFRedRg4sI67Eaixe64K8MCC5kxg1epli4E28l7UVpYfePQQ6mmuohbgqdUaxUA7BwEq9PHSKQOo8v8qzIGHP7hRgnP7naCMyq1Oo0jWi2+jGX8rqaSe+ibkzjKMcIx3MS3hc549clDbhjJdgYYejbRYTTXc1EDk9ppSRyzomhKAt36e2xKgdd3PDKBT3B1KmPtWTN+gvrr9l7Y6CZlYf6gWmprUSzxdlWny08qMf56nrayj1mYTY9uDy9J7janL+Uisp67sKPOZ5tbxNIYF3jf+JbQsnfL2V6Ea3jG5CNz6OO8gMG7JM+pcFTNuJ6G2TZ6gyZ9wSqHoHNR+NwLDv+z33sAjHvGVwHgPWTPg8StxFMli68WBUOWeMlOCy3o6L4J6YkkzB3B75pojwGzp83To/SFWlQt1YkntX2AFrx6dmOYJlNApc+9cB2kYYit9ioEKvqW7gIrcktpATt5GeoaC0sVPSBWVosXKUYrihZqQziic93beKVBXSQepA+VXOlH3LPmYVAp1fdmXZ8CxlA1UAX5PFtFqTn3tp/DN3h6g1Fgl7ENdY0xFhwcjpAW+o5STbMqlLb/gzzXqnuWfO+n86+P1hFbze7hXKkZYmejkADzDO0BJG3K92xhquVFHCPDy4/Is4L74r++B+t9/0h6QxWNSC9Wt7nMJsPTLJXmgi/ZNWnk/gRxfqMEX/Rjhk19JUVfY9MgPhpOaudRL6qc4z0H94PyG8qFurU4RVFv3aErlPZ1GlH3PdSMo1LmfjlDjT67aswSXdT/80Q/MXuNLs9i7q+g21Pt5uySAzK+kFIC316rT5NOuHB6Can12E/WHn3HbZ6F+ZmJ7C3wsvZ5a5i0Zw+VQX5/jXgtsrggWAc4rZnwYXz25gS7b8vhZEgzy4QMawO52nxXA9S9k7wD1Jp1WATcKODMBv138/gK47TdbEDBzkofSSK7EmRHfJNF3MESPMt5lkBrvygXVw7KYvJtNR6jv3Fiu8huGlYfP08l8YdIte6gs5mtfEs4RoglJvC+mJBBrUjoNw2djxt+Y1v9McoO6aXs2DbbPe9AG6po+Fpr8kc1stlB/tmlfA2rLSM0BpvTWPAIee/+Wto6C4x7dUN9oWhCyzkTsh5rHk34XuOPuMUq56xvZDkF1qPSQB36eeOgIFBVnpvz14GX/Sepl53TgrDDfQmDoYq4EYF6mKx0tfWLTKqB6XFmZB5TsmUOz4HG1prVY5FomBENCCCd1goUH3Wg1p2bNqBMM/75xFd4VO6MpCf6Vd5hDrX9rRtNUi9lKUd940p7a1cxqa1V4YxQT2YBvBjNoLcpHHZdDfeDJPA0Mcf1GrXiphfIeqNfN1x4Bttp+oYIssximQFWwj9FyC3SWj8NbLLrpMFDZo4vKX6Ijhhbg3P3wAzBcvrd7EKj9qj4X+I315StgkaDkEmB+LBt1mJUbJWjcRUV2FIcMlhUr4e0c7qHmOL53/BhUMbGdZ4DPXxjQ3U4asChATejsHgM6i32YD9Rdlq0IjMieFQamnf5LRVa0cJMDVHmxRBph11nlBVCPeZvHAUOuc9LmflGAnaZ50vrbdhi8Tr1KA3pctTIGHk98RcckmWWRG6AeufeMcud24AZ6HEEmP6ohpsb0vfDy+FRR4/+5t4oWK/2mizgMTffXFQKFP0ZGALdb89C6WW/jrIV6RXhOKXC4LoHmpmd+SBtqnuGoPLD/HJMmMFL0AT3ZsvmsNM0rzds+wqBr0BQNjE9aS6EuKzl6C2rUw99GwAtfFdiBR0UYP0gjkJMbC7VjipduoVCqdQVqVZiNNXCNTQolwV7ueJpb2HAV9eqvrGtE4d0eIDIXmPrzcBPwUKgvnX/LFv7hhtqtcIXwv1/qj6HuF6n7DBTSnKJnGG9lcoEqfs2tHehvl0I75MCmzbSENurn78OweY4MqdfE1UKhXgvqTgTmZ97IAR7l7aE9q+7bYlmo4wWi1EvsOYdpNRv1PlJJ85rZ/gfvtstanMCSQIFs4JfPjFcog4JTN6C+YmuxBFqWsu4HWlQohwBL3n+g6GRp6NPu9PHCSScYFhtNdACrP1bSshjNtRuDOlV8kw4jRhUFFJJvD2+OwJAYr0nHr3v302kWGf53XGE4O8IbCZT+xkJ4rpiVtg65//bRGpsu0aOV35L4llbTvKKHdgbmSMb7afdcuUNLKGoQ95rutsfKD6gjwNhxBMb/XIS6MUFvAHhp/zhl3+J8VX6osbFFNO7n+ebyUHP42T2AvkadtIRudUwFUN0nyjqBgntFaBPmP3WZ5pawepTKSfwe4xNTHK/UaW7rv3lZYIQv7El02TfXM9Rs5JJZJWDokByJAK6c+EmFc+nMM9rJ5u/LoWd4ldRnBq/xCOMLrsO676+H+vNcsx5wkbJkC1BeskwNKDXn9A6gpKrdKLAkPX4T8MnsBBOwnIdDDOhoFzgIvPryLBk+sX0ah2p6KlUH2Gj5WhfYrM34/9vDllxqmd4s5zVh2KEbQ8fFuW/db0JVan/TA6zc7bwB+HPV4WvAvIesjsB1ukrFQCO+kn7gGd1vVAHvXkZfgHpUWus2UDGd6wDQQuybNXDmQQMVw4yWCfUdhdwCSo16g2uU1fydt7NwGUejciDwh+JRf2DxwngazNDnAe0417WVumDoCNpP3icdjZehtqv40ePsLmWMG13lQ7eI0xnig1dfkfEWi5293bSwW7LqKRF/vbCdB++9b7pUOCcdh6ugruIf+AlMXt9PWfLl+Su6TMboPO3+X+4MLYI3VfQeDfaTY4biUKIoQ2vcvKmNSu/B3pPquGxnk/Up4G2vVbTGH1w1w2lcfn/ah640pUtBHfnrwQFs2MzYFkXa9VuhPmJLMwYeq5aZAQ4nhb4EFm43DgOqRjJ+Q2bX7mx6yFP5GQIw5L/1p1Q+HyF7FGrXpfzDwA/ei44BX7TUTwIvWz8oB94d/UiNaWtOSQnUEONfQsDgkBMUh315+bQAq3Yl0MLaMe2bgHdmrM8AeEyDl04KfxQ3uUFlrdMi1UXO7gfUVNXbJkD3I4wTk0FBpxLU3IbyaGCcDy91jRDF/31M8v9/B2+eewstwOKHcZR9QXHiZ2DYzc9MjSksbelDqFqq0WnAn3cZf/gYC95PrWKlWQjdTdj0MRVv7bZAOjaPr3u9FyPo3xzIBrIayUUBYz8/oMX6EjGwHOqHPGnaLAdrufKgBtdkWQEDRea8Bj5NnxUGjmcc2wnk42O8cfN/395LKdcyy0kjqJb+pgZiuuEYTbP1bM0LjMB8K5NK5FP+j/lQBTf4JQEjf5VR4w/mfk27v94xQ3MYgheLUz74/vhdBlUv6C+tpo8j459Ycec4+2DovpZFm5p5PMtGqA7FZVuBfvOvLwZee65L6zYrW0v54MTSGg9D+C3OUGCmZ/ZjYMPt0/1APqliqiwteyXafB7axS6AQViQsaE82Nf9DmoiJ7cDUCW75ArwZ/9JOj+sdnhLzzvf1oZmnN6Y1g1vYZB7HHBKd+gS8KU543fBR0oKeKHekZWk0hP8YFUH1Xr6uAbwycjAdWDViilaoXf8IrQsAcOnzsFwpaOVGpNcyY57UAcNfrkDV3HMo/4QZLmOUrn/Pw6qlp9fWeh05TF3NwVqScXoe4zQKhhAfcf2HuO0HRbIvhKGoegaqpYvcbdp+0oTEvCGYf6ckb/A+gGPLUA/KZ5mYK1cHJ0RQ9nOsUON97WQBl5xf0ANpCk1lrzJVp6iMPh29NFq+rWpUOllaz88D0NuVLIi0DSl9y7wlbfhIHBmngm1wee11j5Qd04dJm+8jJMd1IO7ZikJeO3OJ0JdbrqCDP9t5qOHrJkV8IMh8l0MFbqaxkIK9R/LWjKki/j+gXcolfEfaLfqLRRfkYIl32AoCpToBcomX6UZOznvewY1R2UNTb7+1Jx8qK/ZO+nGeWeHKL5/ss5yw7CL+Ssll2LMQCpUr0CH+0ALJ0HaDswGLlBqiJxj7Ogxbq5D8A7t3yIP5N1dsgSosEaOms0F5VUtUPN0vJ8CrQJ/fgRuWrFqHXBcjOkmMKxTfgroHrLuLdAjzWUZ0FfSuxW4YybsO7BkiNHPNuQLbITqL36ZB+h6ypCS4BnrZl+o6Z3JjcAXyUfpeXVkXlDKsTKl1cMwaSKVAWyoVKDFerGU7wtUm8Z8XaBVw1pVYJWzGq3mS7clIVDXD+mMAgN/jDUBTfPGjwOFvbjpkP7wNhs1/qPmMS9gYJY2pYWV4q0uh9pb84wKMuKj6nyoBzfNp/B5XmB8WFHykdoYDNpfa7yAaxLj5YCS7d8oCRb6RFETOyIoTf3XruOOGryq+xk/tr6f1+4z1N3uxtSNnDYoOUPdqilBhlEWI2ptxnucJ2HwDXhAkbQ0TLKCanTPhxO4q+sYeU2vPbOBmhm3zRD4MjydNqrj7Mk0za2DZftgSGHf9Rv4SnAxZV/gWPUrqPYmF1KA7yd+XwXO3mijceu3S9NOJivrQlvo3Lpz1B+4Nd5w4TLn8RoPYOYNzxngnbuLG4DL+9dRodua/KG1WBsW4ATD7/NPTgMtWjcJA7lzzh0A2n7bRtE5mW8xDrVw8PF14HMtKWvg1nn6lHLMhw7TLi26tJ22r0cr68Th9RKJpRkfS39KXWN6rFsZhtoHp9cA30y00fNOlUjYQl3rtSkGuIf5gzYw6o+gHlDSo2gFUHPzmSrgaukPtCwZLcsplfNPBl2CoWbswwDQrbKSEtzKPn8T1Dl21QVAFs93HMBreT/ygC76vRPAZ+OMr+LpH/Q2hipyaDgb6LAx4QLwfrgPK9AmYCOVtMWKjCCo/OX+TECrmhPNQNs0i6/ANcEX44A1/7LOArVPv64AVlhWcQMHy0Rp5YtWna+G+qHpC/Xqnar7tpPKtZo6wbqTXnuh9mQEEI62b3wLlX94dAT4M56fntf+/VdawsXdjC/te8qypQvezffmrwIyySfTyrP6C9LkY1XO58CwoO3UQuDvu0FHgckLGe8L+u+PN63xPqZo2iwXMcV3wqu67QmdbB4vPF0EVaLp+3cg64XfdEyarb2nQiqTnDww69mvP8CmR00ZQPFURbqb2pxnNLc53+9FwcBSaLATeE1iWAJYL3lQAHg09T2tG+8nvTtQvX7u2wJs1O2jPOO4yngdu23PXkojnQEualfr43V4cZk2hxZtPg3+P0qhrlKtKgP+YC3XBSqwCFLND7U8prudaU/wh0HlKOMbh1o0ZLZCzQk60gL05R2jueXE+FNQkz+WUsIMGJt8gvdi18ZkoKX4PArqlvF66g+i/PoXYciKKaZ6u3Rh5yaocfe8g4EJsZ/o0RdOGvFDbflv2gVYdHr0EDDDe+Ig8FysEi33VHWpEdQvat/ppLvRruYpVLGfS0SB2TbTIcBrSyz2Aevuu24Arjq4rgZ4bv/1BcCwzh3jwKOnO6ne9ENDd0B1vW16Bfj5HjPFIV48jbLPqOg45eSfhOe0AGEJe57gss29p9qAPgnMlARrHWteQn3UUE8r/yRRnWacEldE+6ZZj5UpvE/HNl8HTtzQUQSqmu1aDvSeJ3UZ+CvGcy7wwsFcim/Cv8N2UA+sSaa20qu3hBre6ePSdDxQiWWjfhYQqkvFsMCgngzm+V60UT3uVKcm9snXl6YZfpR1CndLfasVANxgbHwNmKy3idSqPYx3Ho5e5qVpRj12oDSy42XTxmUKve8SgKYuzymS+6TTaJoP2Q55wyBeu7cIWHxkxTAwOq+YDE/Yr1FBHtCyptZ25WqzKbzGD/kpUzXPyHyDmvt5PxVvk9Zz6jDdmSKCMHjI8NEsqg8E0Swm98dQeiq7CFNdMLtvc8Rlf3uWUJnyFbH9hnrgQBKdxM6+HLOEamM8MQN87p5Ok1fyLh2EesjVn6Z50DE5HOrQljeTwCYL+UBgTkifL3Ce90ENYGJvnjTQOTfVADjyWXoc2P+niLqRssiLcqgn5zF+ZFFtkUw21E7tICre5eGNdHKMuzCrBEPC9ZZnQAW9fRQoVabb/VDlc6RpS5qaV06Pri12bRcMBzZ0UEHyNJ2KhrpWS5/udpGjjJLgc7cT9UmdZycj4G1z2bweaCtiZwv8tMWqEnh2EeNHcdrEflDfcTObVoZhg+WsCLBhG+tS4BGdj7XAdK23vUDuqClKmK+H7FdB1T+/fwWwesf5jUDN8BVSQAUjXqruvT4LyMvZ0ECbj9Huzdvg9ROtcgbKNdVdB4pPpBUDlfdevwVcJLOVsmRsMydl1Jf+wXnkLZemDrNQVYmK911IJRMMj5UXRgH/cHRSOX37NXcJVP4dd+lxTrJtS4WaLVrsCoxmekDdaHFBRRPUEzvXpADXdL7aSXh/8x6gx64JmtAph3h2qEbLkqnZXOZSIQx5MERZ4uQ6fyu8YXdknIDpywubgXVqfaNApghTSWD2By0aTGNSxgtq77dTNDdl0/OUUWdbeykkr5l2U0j28q6lWyg+dkujcX3PUOmpD9lRfF1CJtthyJF/R/1hxfsH+VDFRDNpubXf3STve0mmPzAYr9axohHGj1HusDat1ofad3Wc7qaVHfka6iFrxvsJuK6aGEJNVvVSBArx/RQD8rz+9xmYtCY2DOhhV0Ipt4arMBEq29G6N8AlvhXU5a5GKdMswhQEx2BIW3RuHJglMawHHEw7aQw8IWb2BFiydBVtPs1mv5dBDXXm2ws8ZMv4O4F9FDfNWHh1BfXUW58DqQplViVTAymzT6WDIdtp/jIM9tPElLYOv1AfGmxEWY/OME/0hOvhvZzucQ8oIlrGBgzkCqKH1O7rvAtVq20LRdJwzaNXULf3D7AAFSst7IBZUntpo1LZW06rueqz2XMY2iJ5ad3SeF7SZTo1Wt0wKFiM0WW+hgLUufoS2q/AsMtiaSnw0C6NVuDuTXLzgRUs1aJATqPEPKDLvgQ6g6+w1vSAyv/mKJ1Ir04enYKaPmf9e+CC12rUSAsPb3oEdTGPThBQ00JOBuj3sYMyKv7SUVqWFUd6KWZz15rQuJwu7HNwWX6gYAwwWeoqpRzrjzdSUC2Nl9LGqnnSaT9U/jRvWm5mNg1qmYNPP5yDodRoshoosFrxJ3DYZDU9wwXvccpUHZXd12B4y/SUBlN/4PQJ6qW0A4HA0Hxn6hr3U7bRM9i1eRTD8DuaiTZALmb3w1A1/zKyetamhHZTSe2HNjAkLlxjATwqXULnqA96nNZQA4NyaQkXLtc5AlWILYG2UHn7Haeh/qhbsRfYY99O/ezmPbs4qFpDvT+AX+qnG4Gby+s1gXlZ3VnAgfIqf+Di88M7gJYsHcnATI2tdAuD6ESK5D4nA2pMocNaB+DN+tFFKy8yaka9JCq2hvJsZ9PPEngVTb9Q75vXcokOT17Z4xTf4g+6u+FdUWdwG9gTnpkBzFA+8x44VPhfElDdy1UOaOOylnbTUfYfc6Fq75C1AvK/+iQOTLzNT8/QL/GRsjrR6vIkDG66yxWAj7wtqoCjpicofC4PbFdB5dMxjgUaue2lx9k9NrIFqp3stk7g0io7eaBgZhflmfwY4zciPFv8NsKgcrmUHvJJbhsl7VTDGQMY3NLfzQLVBDkXApMUW/iAr75//wOs6stqBm5396eXk7c/M746KIjtmhkMQsmMP8u7tpZTPxteOqkDw/2ifd+BOv+9oH6mpBl+FepE8ooWYEfHf/HA6BtSb4D+nhq8wNPmFkeBt5fIfAQOvpxD6gozbzoNujbJ34SB5/0XE+Cizyeo2egoOlETS5Q22wqD57vicqAwVw4T0CXflNQP3w8RGjZJCMAwZOFBdRG38fUJqDWPPlIn4N7kQEto+9GMqrB26bgXvJ7jNhQH1UoNqqGEvg/06OwZbDfg7dssRl3uzFt72tzDtpVTkeUGc9EC6AonrcNlcyb2cQPNpi7/AuqktVIiCtrnU2qEPVl3BoZdj9b5AYVMlA4CX+cw3nG3RWw17W9ZS4rXwMAulkUTOsTn4Qj1sl2oBrDv1VxqIEpMklR6m3d3GcPAZbKEA/hMeTGV9Nu5j7Wg/rydTG3QIrX7K9QQ1SWFwCdu9SuBsTm6PsALggqHgPc+KC8GntyRsgHYevYAC9Dr4ksaoeq9XTRUqXARqvktRf/2Qr36vYuqUOrrtBDU0wmMN1u5KiqvhjrhxaoPNBm8OgrMjNl6CrhZdVETUH+LmzzwS2MjrUU7z+YuqNYD5VJA/4GHFLNQj/kUneTAMHsYHm/cdhfYbcVD65Zm/V841BvdVkFAuTtMFcAF0m8p+/5NlU9APbSrmza15p9Z/VAT5p6g2iyqm+qDuiSFOR3o/Vu4DPjP0v4l8PFygRzg11fsvcA9gWIfgHfOLqJNYmKqeTPUXwpfKY02JmRZQrWaf5F6yYq/xWJQo+yiKKh89xpToJr/uLIe2Cz4xQu4/L+e88Bk79uvgIuOf3oKTE1peg0Un/pC+eA1oklNIetjJkVdsVf9ObxcE6KfgOdcp6nvrNJjfGfc4syYGRjEIkVVgRVMJySAdQGG9cBHnSYUh7GxMYoZC4s3zYI1hJVCvSWI8afKv2dPjGCEhxUK2kC1IscGoKOsF/XU2QIempvAbgt63sJ962hjFQrWp/PZ8i82GzDCpUdXXIASOrbHgadDPlEVlnwojYS61Y7xnobX+89QdWuVD1rD0LYukgnIW6riC5RtnboKjPE7Qbd4oOZDvWT127ZOGB6tukZL6OLxLBPq42vHRYAP1nFRqC3Z/lAjbXBmfDFCXcwDqqyMY9JkeKK1gfa3IolBam2bpuSZMa63kMYzoK9QCxW64KU5tlCPJ+0bAMrlVa0D7vxaT3XhIKxFI3QFt9JyR5qNBsGrmCHTC3RJGqT9LbTpK6XngvyIVhimbaongZYHLuqSer4oFDiPr/cCsOTWybdApWxxU2CKcx5FMqzLfClU9XU8NCHf3akqUJ8lKlAbHJkw54NaMClFBtWL65Sg6nxc4wHMP1RHnVYou/4O1M1O66j8dX8Y0qHXdOPIYhiiY+NCgMlJc24B8z4wfqA+ojHCDOp+YyNq2+xlnOpQyzn9qOHlaf73Hmrv7H7qchMy025QSw8UKwM3mczcB97f+uUEUPIu473N3xT5E6CGO18/BiwWYnwn6h6Pdn6oP35eEQTyzH1I3b7To+ggVPVt+nSqMOVKoq685WwH5fpmky46Ty6u1BXHZfbF8wyBUeGuFJ1DK5ukoNanJNEC+OtJ044jadhsAUOQLAslgaJND63QdP+GYhiU2m7SgdP8N+Pbe+vWHqfUcOwTuQnvlq/7e4DGnaep0P2XDVA+7CzxaYchUmJpMNDB+DR1rm3m21ih2n1rpEPZIoP+nVB9gseigCbLZtSAqY1TjUCRN/q8QJVDU1RvOh6SsVCNvjG+Xn1JSj5tX/lGbythSMo7Qo8uv3AXXXZZcBk92S2Xs/3w+mgmtwDFO/qLgBJBlrnAY5OHpoDms4xvEy2oHk+Dyj+oQbdo4rhOpacW2ERRZz20kF7YDK0o/ITLnMtSqdDPqfXSy99j4p06MJzxd3IFxq3YYAJ8Wbd9AdBgtPsbsFya8Qkko8j5VHpuvVqaMDQE8jwAsrc4UN9ZWmRJafT8uF8tDKnSGjHAlSHPaTuYFKulnrpK03YFDCd0+Sh/VRM62aCWSb4JAv7mKaJGeuxeeRLUw2vnlwEzPFKtgNxumpSIr/1e08rP7B37CEPE2+/+wPhb++YDj1+uornZdfZRnukWvqAisw1nvGEx1quelmXJh/iHGMF8+upFoNvsglSgw9c5m4AfbwxQJNkfOn6FOv5alZ7sT8qGH1BZrwUtAXIcd5wGXlsiGgeMfuRLI0S3LZiFukiodCOwh2WCiqxQfPgR1HPxUeR15n7HSYPNqFQBpfJZacYDmYU0zUSeFbSwEcuHAuCd4T1M9fbi2QTl5MKmZ1th6DoeRiW9YFVUBFSVQwlU8+ajT2nl2/X+0QYY8G6pNbzWI71iwMlitT7goME3BWB9TAqVv6je2XyoL3Zz+AHnLGq5B5T9zh8I9NVVpUJ3u32S4sAdr0DNnGuvJ0Vyv14OnZiy5Yyojq8b/MrBYIqvWajF1zMpkyGwg+8dDGKOjG+ivV7VRo8+1v6gHgZRfr+7QPWTXFToh5xMKQmMvjLT5u639BLVZtLHcgoUBzfjy49vJooHYbBLd9/ToztGvaKcbO1d8hOGdrbD+sCXxqO062mxx9EsOBT1n8CwobSSIpn/OJNCfW7jXDIULnxLlTVoakW7yA5jc1WMsEI4qxbYb5jLAzQbE6LNPZ97hCb04P4cTxgGLzexA02FvnoDf+1s8gGy7eTiAgo/dxEARpmp2wNZvpygavmoLEH5O97nUg6DVqQVdXDTJ7V1UMufWlA+KGgmp0DlbTlOMz7rkXocqhtbKSVieEQ+Nf5+oTpqCm+FGR+/yokweovLXjTqHQYaf5ukupCRzHoE9YjoN6rY9xJbaLF4bj67D4MJW1cs8ALb3efAMw4zNAuf+WbUf/8cZ/yfN5lJg54hnstaBJedDzBUAvZX8lFP1fVTpJg17Fenbn/CPz4LXo6FrppAPce7S4EHLxwZA3Jbc1CC64tlUGNa455aBoP6Ac9h4PmcTCrTrw3mtMceYYuhBYizYqW2PRW4sxqXtT/No5X3y36cDNVy8i4lTLlEtw1U9+Sf1GwUz/GLQVWIvFABvPgogCbfc/RdENQbTRslgELrHvwBisQrmwH1/6ygvnPf6uJqqP5qIdeAees9ZYFTutE3gDpmF2m5X67+Q5fV2iSJwvA2PYAmvyptAw0maNlOaf90W7QivDLc8+mIMj8ykFrFGbbPDTAYsXjtARb4LqAKUPb61As1NlyGUiO/dm4T1OfXUg8CD739mQ78p+dF0SmNtkuE6hDP+IbmleypdLf9GiO6MLjxub4Gxq6p5yD1zGXqBHkhBZTr6tPVNTB07TulB0x+sqQHqMxvRSVisantKtSRbV8+APnfWPgCBS+EXAJm7ymgGddnL6AEjwi+TtWyaJEjhbrqUsVpXOato0+79K7KWMoHtoshzDDs47qxHvjh0nx69Jz51pQwk1tz2GEwblClUOukiI5AvTQ6Tv1Xd0OTM9Tl2dO0JRnJ9VRBtTX/2AVc4JxeD5zqY3wBvsS9djmoLtIhSwibj58FPi3ZRb36l3hCGFQ1ofINwNz9jP91qGy/Qa8vvIu1t8Bw5e9Tagrmu+Mpq1d52JXBUGbJmgEMO8j4+tm0m8GVUF9MVFJ0OIrZaHda5XtgBwwLLNyppHd2XkiH+om1my6Ltb1LjdQt7t0QDMczBWjd+P+10n4829lRBEPJBSWKgzrzOQrUfXZB6lHsh9fSvsm94cg2XHbozeBtYMumI5Qlneu2/iU1LFca+Cw29BlwSdMGiu/SlIpfUMsTebqBSTmhL4DbW4QdgXfS2SknE02nY6DmPzthCryY6ULLUqvJRTuZcZA4zVjlVVobvD1T/nTjqgPSFMlu3k5qjp91/6Nu9Jm5vx+XnY/+REFtUrtPE9pd/ZdS2XD+EzIIxH6kCsi9P+8mRsg+nU49NVdybwU9up4UF1Bwb4AIUNghnuLwe264LtSKejFKDd/wpOtQhZ6J0j7kXN9Dd3t05PwJGDRFT9PcHPzqt0PVzw4RA05U+VFrmzF6ogj1m1OwBpD5y+/LwP+ElVcAeVUvUieoOy+RA9VJV5CmqXovhZZ7iZtyAQxqdYpmwMZlY7Saz34FWEO9N+8M7d1GvwLoVLHrbxdF59Q8VZr8K1WLj7jsgUkZ7S0RV77yQ+WWSJwAWniq0cJGyunshxrFFUVF9kz3Ka1m2e1iIxhCL/8kVaKBaSnUZE6RfKC9AePH2f4NKtOjn/qk5wXD8Im6rUDRLcoLgFv11GgWw08Zr8ZvXK+kfsaec0cS3qOVpueBeY1f6bxTWFFJu0iDpvRcGP5E7D0D/D+izjsey/d94yFbZSSVIiNESmWVFMqokKwoRbJK2Ykyk1VmIpIGaaeSlJGIJGTTB1GJjJSQVeT3++M4n+9/79fxOq77vq/zOs/zuh6e4S5QTHsLd0uXBVRFyVzKalFtYVrN/67eprvNDZ1Pw5rfP6FUDvlaHYArHN/o5QHML9vfBLynnrsTGH9mFyUM8z0zZ6hr8vicgI/srHyAkTo/aMN+/0CIrhBTLUDl1KI1ch3ehfLFtLB/Tx2kjsjB0k/94fRFFV547wz+pGeYs2CC1nhDpP0mGHyKBUiN0088CrVll6wocG1e9BRwU7wsNfNgmZwKqH4+l2lLylun1gh19HZYKTAx8Xg1kFVxGRkWsWlQ+HqSs97CsPiXyldgQoLhLeDn7xuosoTGGn5B1ZS88ADo2flnCOhYGVwJTLmWuAtoaX5FDchVyfhzKf+exN9Ql88rfgOUycyjZ9D8NbobanPvqCBwNstgJVDJvWQJcHW0NHWCX/ZylNVdTF4XYVj4qZhafEhuHx9UD/Z/MkDB3E2UXI/2LKErsEnuqYWhfu6nhcDzPKnewHd8wxPABQ8UqSDfPAuiZqP5JYhCXeRnS2u8ddD3MIZ1yC8PAcaZshUDp3Irqd5ckiao5oXXRN+HwWblzVJgsALbCeADpaW0CR/x/Xwa6nRjUSDQWnBmPnBAbz09w+Cpl1TSmcNh9JDehcea4U3zEKYWvz1o7nOoLhsLtgMDNpyltSgt3FAHVfccB10sR3cu1bFN1jVKmFaTGtqwt276cBbDRPfE/QdsDCqjA+f8zMnbUGde2FF8VR7v/Aq1y0GdsmSn0maqlptqf2gXEbCIpmkmnq8ZxbDmuEJqIAkFPcZQ+UsUqLLOyHpSUG/3tLXBkPXc0wDIUr2lDPjtyMcW4GZma6ruA2Zyk1CHvCz5gTrz1lLLdF40thPquZDqT8Ct/UkUs4OfjWahzuH90QE8cGbheaCoRdAP4O45llR6/A06FAemmA6Kr0onlx+8q89mUI8azjmmC/XL3aMZwFVuNXeAuaOP6cn0W79egnpYj5VOCssb1Xig/v7iRM3m8vIiqs2yhgWPYJD34PkD3GOZsgK474UbDTstd/E4VGk1f6q3KrltjlDTpNT0gFLL19AK6emN0XnyUncOBWoJq6I4vOvfLhYBbjqr/xS46yT3DuC9fU+ZgU3cI2uBbMUKtFiKHP10MDw1sJg2ifYNAQnwltYaU6g/6Sg9g1q1o49K5GLbKlosoRwlGta0S2EbvO3NPjTjvlmBLKgrbt99B6w7fc4UWGuWT/VmyWQQDXWPvidt+bcLmTKh+qQtWgO0uGqpAwwaF6JIvnQy94XasyeZWmb/Msb/uzlaKl7B8GtpwxzgeOLUdmDreT8qnL7P79ZD9Svc5Qq8169XBVxgaEzD2NNcRqAKCH+8AFRQSKKeymHjSoW+m0mRmoJxnedWeBuvbPIEqpd8omb+58QS2t8kYj3p78rSTt/pcb4pzM3FsPV71q0Dxv86ngg0XitC63ZphdpuqDElmvR6s/BzvzzUZgXdUGDYbiZa42rxKcoHq7StX2DYt3YLVcCfWTteqEoaf/KAY6Iqj4DlWh308sEtLiUN6hP+GkoY4a3ttMc2JZQ8gWHb3gQq6Wy91Z+hij3OXArkOjlOx4N3vB4aUH+d2U/dvr4ivwKqeOQmWWBLsZMw0LB+dRLwy8E71BSSfxykQI3++WhCV1A4SK2YqXaG1uIIf5QkDIGH+P8BxRoEaEJ8mhOU4I/kvtrDICk5IwOM5HaxAZ6qYvTUkF+jHlB17B7JAT+e3kfLslD5BkXdfd6NvzCwjvZQPxNsl6JHD5EZOA0D182B38B1x7jXAgOzrqYCOYadadczvHiCHerEckGq2IgiNepRzT8HqBWbPFJSh/dHEzMl+CbWrnyo+ac/jAK9nh8oAKb+fRoIfK/SSYaXTE43oe5XfEqpvOvwpSNQedk9hoFn12WUAIPuG+8H5shG/wWG1aVqAfeJedOG0r1xiLBZ+ivVW0jsOqoA+8pDERg2ma/FCrTvHKaoL3l48hzU3UZ6lIguz658h7pwPHof8Lb7MK384tKdVJDWEffuwhAZt5lappnoTYrksqlZOxgsUvypAsIvMb6ybJ7bqUV0BX8vF2C71EF6Mq8fVyh8aq2Xc2B49jqP8leKJ4+656tIxt9IOZ6r/oLXv6GCltt2gMkSqjfPSYoOe/ET6rRzpIbopHDp/gZ+eE01ksnr6buA8jdAjfE/YXYhxp+FZg7coB3S943URlwh6wTjxWuB9s4ZqOVb7tGNy6d/a0NtHjhJ+/zcMv+dUPXvBrcCF8dPkFrNFioDtS5NJgj4Xe1VIVAtsKseuCtlogEYL/KX0jPykOM8qMWfqxuBw0NRdLcFk22voVZf+SkBFDRm/FcjjT2T+kNOvtZZGE5ti38IdDGf8gfu/nyTA5i2fa4P8F2tWBnwsKLpfGC8UjDtLesv57hBtf+zjdFW2I9GQq1eNf8VMOpc6HLgZbPP9Lx5fSmeUHVbYtuAnW2FCkAd7h5aY+GgdQ5QS+Wa6RkMjRc9gcpx9GUw8HX75B1g+o5H1MF36thQ1JfkM3HDYNmqxAys5n5C9XaGKZOK93BJ3DgMXPEWj4GsidOUUTpXi49BlXnAKwQsTLtEGeW28lgK1JzeP2+BqQeTbwH1C95SW9FR2b0Xapi1zhngYNqH7UC5+/m5QJfz1juA/oGMt4EtcuOkpmCqqBUFQ0dczDJg14aTIkCtNc8oJMvetlyEujivllLjrYziYaiF8b7UglI8EqahXhrNoe551feCK9SNfwofAOWcBkuB1eeaKMHz366iJLg/40rJpc7yhOKgkjwshWEjrSb0vD5PA1dCTVMX6QWmG9jcAHLas1O1BGzxJy9X1EVrGEb/nVMBSqqdpHOUauZwINS52ppFwKqIMsqoayM1VG9+/soGMIiEqFJ1G3ewUZGdl7+nCMP5VxfmAm3YbjgD1zy6ZglkTj5EQZWr1lCDyisTJga0VIw6D9w3m0S97/qURxUZtgnQQz63yqaa91U56AtD1r6aeKCVz/v7QPnrFbSbRrv9pg6+wfYs7d3lLYepII0XfO3AsE8PrWg3LRT2eQ5VR/wkGWrzXejJmDZGL4Xh0mT5KuCRkw+pDRpWWfVAXSNzh+qYf+oYzcJ4UWgGDEbzZTcCJ9nas4EdEoxvzl2i95oyNf3kJ3MY/lvxQhTIvyuCLrbMOu8b1CVqr6hEkmbsb0MNud86DDT90lAKzFJuVgImfc+mCTnx3KeLuYXIU+FYOzVEwsvi9nkB8O94Pd1t7ZVb7VANOxkf2DkhHDgBlXNpNfW+qycKaeX/7a+lrI5+e7MT3o49iUKEfKZUkGEfcz9BrXDZcA345du3N0B5vlfNQEm9e7R9JbCZzIHKGqzKBqybKjkI3NetTy2zVPeQLVQVS3eq457z0rQfC1l9oIY3siOI6k3oLuM7rCbKfGpxhQz5Uip044q1VAFPEz2o6QbYFTyCd/5PN8q+s5mSe6CeezO0HmgyyHhjll3OMgGo8Qs4ngIlXGaoRG6u+K4CtUzNVA4YG8r49hyzhdVUIi/XOebDEBnG+OENx20zblA918hQE9NiPjYDVXtG3AXI+mnmJTBtseQhIFvae2orG54X0dw+m+yko8/iY7kH4N12eH8/8F1OPGXUMeFOP6j8GXKcwI21b8uBqR+1lgMT5h/8Cpx5rsAEfDcbRuvGvJvxq3spcVUdMMS/T6HcKeKbpHUTGLjZDcONZmsyMC+0J/XoydXqMJzyXkWRfHbo2Weogcs9C4Abj7tT+A44Mu2H+lJbSA1YtGcdqUbnvmpC3ezbzApMSBejHTLtitUfqM36+rRf9P66tgRqKhPj8yJfNm+jxvRwqRO1oGrBzaQa7joWimG7+zgp11lPnqUTU+WL6KMw+D6PzwLOphyktGdmCj8ONavRmbpRpl80rfHqZ/fPwbDCnvEDh/VvdCWgWgf+R0vYsa+FFtbe4kMXDKpvuxyAUxuEaZpidlnRUF+ss6sHOh9VTwaeLf9CxyT/Fam/oG41dLgFZOVkfP1sm+7MB6hvHB2oOVq33rgJ9ZT3NAXq445j3FB5HGyoAu58m6RcTw8IL4Ph55eZw8CyQ8e0gTW/xVmA+lfZeIBKw07UES/LPvkC9VLPlwDg0OY3VJCpV2eWQVXhlfcAdiQxnwVOqc6jkjZd3CIGdeOD9xSd/os/abk5a91MYTDnOE97loXL6XtQud99p6686PsyPqgpH2Ypo+q3vv8J1eLId1r5IPZaPahnfJqEgHkSxymjivQayWBkWEPTfPyugk4gu/N3v8AwVbYFaUChBSlUF1rNLdQqwsyf07J85IldCK+1tz1tVKL2n+WhnvS8TTf+sVngPF13+S5hYMjfBZeBGzcztQMPZbXQSSFIQHI71JJHVx4CF615XAFc/5/IBHA0TSUB2FIUSBd7s8TDE2p1IuPXINzPclOvHugxp6xO2cx4H/SqgavSGCahH0WTN9capqZwVfQGPZmomP4ZeOMGU+gZfgcYZkNNT5ucoYuNNFO9GRZpfIS6fj4LLzB30J0WtuftxR1Q58SeHABytr+gNBJYaElrsUz2xGMYTpQGbgFahWs2ArXsP5J379xrJVC/98t0A6PHh+lxNDMGdkNlDXZkAr7fXJgCdFBwpYuZD3W0QdWaH0k7+gxrgzjULKVN1UDWM4xPe6ScuEmb+5ETWR0wfPEepb7+zf7KVaj2AQrDwM+vb1C1XK4/dwpq4p8ndIUo/4SlUJNX5PoBX+SGxgD3xK+h3BFby/jqq2e/ThnDIGV5JhVoIM5CFzPjj6Gg/rbuo1znT/hHneD7H9HFGLY9ej8lzEsFxq9BdBsqU9oLfDlE2wzTqleEDk1RVJC5BYxPvXiwelzAdXs8B+ghhdIPUpaoOm2lZWntYWmBN/3dj53A2m1FscACy1uUqZZ6YypQo5Z9ojz77epBM56u0aQ821i7ilLjp68bldNotwPFQda5lfaLKPt153Fdz/HCZcDFQprUwddbTP+D2j8zQdhiN7sG6tcd88OAY3aFNGzyX5siVMH0CxTJoQKe/VA1fHip9PTOTcdBfffd0xvIN+JmAeQurJUCGr/momO+jvNSmoVZ72w6DIlPfzwApgqczwSWJrfTAflyMWcA1NEvheuBQW9fWgHfGIZkAJN8H1LU6/S20x6QOvyN+uT4zO5OeMOuTVIxtDGXFEI9tlJXFRj35MY64DwNxnndUffHVqiT39L8gZfdLF8D58fMp6AKvg5Rgyp2qoIWNj3j4VdSt8RSdD7/0KGaf3l0uRsMFtl1lH0bksw+QK0OSX0EfLIimfC6ZPJdqLf8HecAJQUMKas/jXm9grqZnfFfz/idU0JQ016O1AC9a/bTan4Y/E65fiwxWQGGvDNvqO/YqvTeJnXaLxDo9ZL7MvDOt3N/gBFa5+l5uyMy7KBeO907CLzqso2mWcrmRYVzPFB9EQyzVU5UhY+E2gSg+qkf3Qv0UWd8xLnxZxnlr9KfS8kwBNv+lgXeUflNmXpkSw9tt9mfTtGEvAZvUBUyFbVaYti+6yJUhXV7z3BBnTS8dwNYE7+sHOhk7fYC6NFrXQY0vbyT5ubz6t5yqPGONYT3NvNTSGwDy2ktdDpv1cI7vlf2NDDrmtgh4GDWeDFww57GTUChKL9vwAcpvZQEs715NOMbfDXUBl9tPVEE77eT6jLA8J/XaZqPPA82Qm1sHM8Crrt3uA74y7VBHXiZbQndWPED461HYpslqmAoZmOj8tfLP0wr5CfC+COUkA/jDwmtRtuEMYx9fZAKUJifsXebKAjwQP20syIJyC+9ltqVw33GT6DVer+kXJe0XBsGb+h2I12gkRLjZz7eHmhpg1ocmUKrmaF+kRarmPcCGV5p90bAO3CsnbYDFyvbAqinOp+dAG44YUsrtDKI8TVOYdKP6Yh9V1P5Irx6GsaOwMz8Fb7AZt1/1BE7Vu2ipI3/uJ4W4IzWPOqeq+Yo5WLYk+dpVENtZmU0oaNzLKjFd51jpsJ56e2xG8OWc6lJA/n6N80HHmIVeQaMuvQkHuhnkkqZ2h9gSI1UOci3H4bhSlFKmL1+FXegRps0UEm/WhJ1EGpcgyI1aPNNajSL9ybHl8KwyiO6ARh15ji9hFG9k6MJ1TtnHqWypQDjl4aK9gZTEmyZdPOC13D6Lt3YwekuJ9SLB9ZFAl9oM3p1LcfbSqhWH5QpqPO8TIKh7qs1OQn8On3TD9ib9YEXGMsuXg9cJnT4OdAneuUQqfNGtwI5u64LAq8Xdt4FftkmRgsg2/Z2GKo+ZwStBXNN82WoYhUbqGs4XlbRg6rtL1cNPNH0l6b5PMNqJ9TjDsV9wIWDTrJAh5sZPcD7YkG0d985u+4p1CC5Rjpz8aatPgU1M5jTFDgnq3gx0LzXl9Y4b8npGKjv+VRpYU02nRmFytV+n1Zer6wgB6rFveIS4F/lNn1gebG/G3DqgBC1tnSbJheo4Zay/wGNh/6zB2oGW68EcoudvgVccaWJFqutkpv22Kq3/Rth0Jfg1gKWM0lSt5/8JSQCdXWmSAdwTclUOTDjmiozUJ/fTQhoK3VmFXBeXtw0UOS+pjGw7d6laKDRBbm/QHb1EE8g2wcBiuTamQ+2UKsTjKjp8icc3ARV31iJ2tXo1E96XuWCmj8w2OZbUlPYfnfHFFSRuUM0zDo1m5al65vEDAzlYpo/gM4HRCWBn1zsaRYp1ta0HUy2uNLzBsR198M79sGKUjn32vG9UO9t0BcGLldw6wKeSkq0AurofnAGmm/MpDPikVBzWvneIaX5MBRJfKPH+VqoFw7Vvd/oMpBzZiAR6KMa6AO0jW6izpVdIbIA6lBc73FgQ1CsA1DmIeOdGWZ23dugauVOcQDPnPEfB0osv0al52/12R+qivZ6c6CG+++fQJuIY0ZAQR5B6jATtie/Q11TJUq50zhr9BCqTGohDasoYKY13v+MhWZxd0rkN11X0Wk70GSkl5Krd7cObbcT7DqdMPT3vKPDCN+A8j6oTWf2UvH2dG9fDfXblTdHgKZfcx8BX3eqUosP0zehs/IZUfejMET4fd8C7BmtGQOaqc8sB+5vDV8EvNTSegXY+bhuCXBoUvwTUGna/R3QXeB5FlBBV4oy1evIG0qNFykepTAkiD2hXs2mfkICqmZXFztwhYH9E2D0jl93gTGx2r+AcxZ/XAUUy3NUAvb25dCjxx64nQ518YM714Dyy1MrgaGfBCnX9+evugHVs9OfQv28fYk6VGcj0VBg3XALrXGu8CZxqImcgReAwbUlpHaNi9MtUvxVUmD4/t95yurMhfsMobI9m0N98nx5GFXswPJ1HjBYWA7Rypd32eRD/f0g0x3I+3qWovNk7yDlb+6OR6owqBpvPgwUlrV5AdzB8/wjMMFw3QRwItyAZnGysNIRqkv2dS0g1+WVFsBHLbrUS67lZflBreRmfFv2y7FiKv/W6T7Kh1I+KWt4o18wXjVLpDb3Qs2dFV4LvBdqPQ6cMFpBzbHhRMEzqLL6Y03APbftqYZq7Ly4oB6cnx8GrD36Og+4e3qtF9BdzaABuLXzPNXml6VbKKujL2vS/ubze2obvA8e+FB6Tr3toT3LeDPjg4IxLz/QhDJ01/Vj2InfLXuAYZuNDwLjz8ScBe7ev48b+PdaHOVvxMbqCqiHBmsigN3bO7OB/Rc2BgPXlHerAVcINYUAX97qpTRKT9JphBp9PIrCV3UzqBDqY6YcQWDQPHdqmRoG/DT5uP+sPGEwqL5Ie4sIz1A1XXfZZgNgvNV9VqA4hy8ZchxDRKH+yNOklFudnRwIteha4VXggR2D1ILs/83mQD2kN3SMvGGNVMcJb1Sonx0Z+jsfhvCjm74Az1/Wo9UclR2gljkrxnjj0Khn6n14vTwnbIFr6ltod/rdlkZzU2Fz5YfhHp/QZ2DUYs9YYLrplh4gr+tnMWD71/YLQK6ROA1gZFw3dYLS2d6tUFt0XSi+tdJJbVDLllyTBvJ8fXUZmOA8dxdQ7uWdDKB7SzJl33BCrwrUN9dfUFC/+5RGQx3tc6CoJzlvoej4bEr2h8Ft6VwRoD2/dgeQY3YBxWxmretNqLmu7CzkXS1CaXRtfr4i1F8HuqhPyhWl/4DaZfZTAXjo485m4KiSegmwWf0R1ZDwYjfqMAszqlfAkKDQowSMqM6qB5rHnlgH3KDQSQlTnh5NGdUfwHiNvlq3kTZW97RxCipXXhg9g+x1xrdNzN3ZSscZM62V7bjF1eXNlH2PO72o3o4rLqcWpLH2FqVRbYMzH4ZVDymnATMlGO9mse4wp+Q6XvDOEobED8KLgXNVOquAdWsqPwBZ+xk/wDeeH0gx+71bOxiGCzGME96PkCKqQm/Oq/IwFNbfeAiUfaLwB/jInHEiVeMfSYAaItt6D2jZduMpMK21i1ZomJfx7tItZgepsn6+HP8PXnuF1E5gwr/HlIjlxiupYjnM4sJhaFvpbAP08nu2Efhsaf8rYLTA8BBwZcK8dOC3hhlD4GTM1WFg7lmWJ0DZ2FLa1J6s5aFT5j0BrW4YNuabUSRv3xGkHd2kIrwehn91obTHtln4pECVufh4AKgwfInqwin0PGWqi9zMNxh6dx3ZASyaMn0GLDmtth94NHnLbaDs/Y9JwIR0berg3U4PqQoVPYxpmtzv6zfDu8fLRgbYUz1Ap4pKt9ppqMEZi+cAvd7rHwSWCQw8B/7t7qKNdcEnXUpwD90b82DQ4fpCdXzau5JCssDp1FsYUvj2mQHlZLYzAdPjUyqAx8qqvIGZSSqUBCPZjPe63+dsp1Q2C5mzHd5Eh+gTwHPTjP8wtb4MpWOSynbZRTAMfM71AGrodV4HPtFJpWJIUd5IM25aPNcEhn275GgWkouqKUsq8hhfzKhov7cA3pMrNWiXtgk9SE9249FpUxjkPIXcgXeXclH44hfkUXIp7zlJy6LAvvcivNGqjfSQ867p+UCdyOmkSH6dFB2E+qJzghqTy9355HW0VX8Dg/uXdbJAH+5V8cCQLfNagUmTL+qALvWeD4DWC0PooHW3ehNFskd+2A0GjtbztNXVP9mnD7XB9RDlQ0lWBaWyvcEBQRjSj5oYAFPu7qTCueKh9wmqzvgADzDTcOte4C++IWqDe5byU0HuOhFCV8iv/kehlt8dX4Rh3ray1Kurtk1S52Kpb/KEweaX01eg5vD8KOCeLK4yYIFY2ntg5Ab9f8B0dkcq6QjW5gmop+Xm0TSN6vveQZ29px0J5Ex0ooT5fnzjOag6pQup8W8OHZWEqnLnQhBwVyrLODApZLEzsN4qpQnYW3tcExgwc51S2d2tzgxqZK0irabkEbbfUNW6/9HevbtvLsWh6X9/Ftr7b+wLvKXbZXWAJ70DqoFRS/vvAZuvHIwBqtltpOTyvHAxD+oOO17KnStqodZQHwS3fQf6iFtQ+Fwto7uhXjnBTnXhk97uBLXeeBPdmEuI8Zltkx/RCjCU2k/mAgf6j68ERuvcobWQrT1H+3FrZDld7M/s/gx4b5t20d4iL9BMW5I6myZ1rvYPccfhnbkznQNkdgp+AOQyKtoFTBWNHwP65YYMA136r5cD1+xwp+jU7iihFmQ7dY8qQFfcIxzeeo0CbWDtdBEbsCdEgpq513I1WmOdccYnZPbP07aDd9PcjYuBQldybwDVvi+n7UtU9jndOFWpQw8Gow59FSBfzFwqkcUsHymS6nM4qTk6+urQLN7+MKbJ39vHSY1paKeiOS6mqJU2BfwQq0QvEZ2t1lBGKal30gLkhyy1pcf5qbUJGHeF8cnze/MLaZppUbnLYZCXGPgPaLDluyNQUXdEFHhRzTAJeK5Ppg74JSuU2krOqqXk9bRIpJ3B/T//EHgfljheAn4+wktd2c9jaj1U3zU6C4BzhJdRfJe+F/CHutuA8fHBo9cd4qCKbWKdJEPPUcoSKT/GV4jWKd+kR984z5ICdTE5iJKrqUGAHmdpbd8WXKwuXo86+I1qLheoTJXB14AC2hmUqbdX5T6HWsVSrAAUKTYwBUafFLgOvO7D+OKfzLGTI1CLRutagHG7PFKBWUrTS4A7zg1Qbcbv0lGEyrmC8dGyPOtDF6EqCgY8Bq7gMaeHnEiTk4KacK1uK/D9Ll5v4L79aVeAbB5GQkCN3p9Hge7DC6gb7fdeKgI114CdGtPUYVVlqOJHk6uADWsZH2G0s+ujXN931F4GhkylA7RCt54z3vslLdi3AQbBq1y0+bjEZFHMOtYzykk7OW4C3ss3wihhHlkUGEF1qopbBIxYn1MEDP3cR4HqX884R5XOKaMZNwd3FcPbqBBA/ey+qaEzVFFRlj3AB58cTwBL+r76AgWzeY2BVWcWUTHoLuIIgspvqkdbvt/KgF9Ql009p+hExq3PhJq6vNUMeDfPwgkocH7zRmC/C7cFkMmXiUp6X2VEA1SDDcdfAzlNCyqBi1sPMpbw6lsq3qrYPbSEQVmraC+84v9UDsOyQx7dBPZfNuIC1vxbSe3VlLmTnnevXMsaGPbInYgD6j/g1QX2Jhd/Ayqv5fkLdGa7eAq4ZeAorfyH2xHkTfZU+wRD+/AVP+DDwinyxob550E9nLTFHHiqivE/iVceQdR3nnA81YDBR7yU2mtr/+sUqBb3A6hth6pHt0Dt0XSiu/GLMn7Yr9nsXj0MzlJ51B+2jFbS3AbuF12FIcZ4LV2s4Y07M9Sbl7UoPUM2DKpC/Wmcdgx4aPNbQ+Dxj+z2wKM23qeBgQG3yDs/yoRCHfmf/xgMc/XjDgAHpHwWA0sPitQAOU2XZAHTt0VQZc0ZKwiGGnTQth3YVOG6Bpiv0kZH94xVMxSdwq4KVhjMWV6IAw/7zacK2PN7VwPUEU4ZMSCn9yvyDrFY02I1HLX5CEOuTBGt0NBs7DaoK7Zm0jRXpd8gwxcmLionwd/GA/De+OH5ARh0jPFVtSf/TMtCDfELohm7J3qyQzX46ncXODS2RgWYJGdG6dnqZnoZqnP5GcqHIJMsKpxntZx02r7ht/8JvCnt/1E+yPvrlUPd++qyLbCm1+82UPXxGlr59AMn6LRi7cDaCMPcqjWk5k5z8kJlX7J5LnC8aIo2td9RcWFQN+1wpk5gI3CA6rg4MpxSju1Qeiy8ut8LjwCdjfq/AveYDlJzlNgsTL1PxCiE+g5fZygVZOyRln8YJrcodi9w/zODCWDrJrd7QL4ncy2B7f6G1KPsfdbRCpmEjNKNZ1wukxqzMsgdw5KMWE4AtzWu6QVy5d5cCqw/f7AEKHwolMpJMfZpHVR1vU5awoN3zajT6n1nfLeFeNgrWtjHOTNaGBb+goUFuDHz4GZgfGBUOvCZj/x+4FXhNzrA6zF5dLeaFzwUhw49dU4YPgq6U6CihiLoeDDfM5h26Tv+2srwsllo0sLqnmoug1p9qmQ70KTu7UEge6MA9WrnaqtDUA/+baKj5Vz5YTGoYbcYSeslw6MONcNk2wCwnJvxTX2fi/dRfzjZ1OUNw2zDYsLipc1pUI/wtt0BCob+kga+uawhAbQS30OJOHH41k6o6XfP/AIGbXPOBnK6W30BKl76S7OQe5X/AWrYOpPPwLnpMaZANqNZusLzvSrPoGaa180BupRGFQDvim7RBT6KMKQkEDL6Skt4m/UOrcXGfMY3Rb3qv5CLYU1n5zEDP0xeodzpPHm1Gqpf9JNXQOOr3T7An5fkqHtKK3efgir4sGEQaJQTTv23plZ5HlQJjar7QHa/neeAnC/mXQJ+uKO3CPhcbXcokCOYRR9osHB5LdA3VPoG8OJfeSZg/dgPX+Br/cYIoF/eI8p1ec0fC6G+d/KmFrQlbTOhQ81kMwxGp2s8gE0fXwsAt77aTseOOEfJSah5R22XA5P1AinqDalVVIWRZrwOMNiV7aAWlLjqaAnUxW/Co4H+KY/zge9/3h4FyhhE0lnO8/y6A1CjinnGgCu1Y6iGRPd9o8lPn2GdC4N4HONHyeoyUm9Bld5lbESGhwEqwDMbRKm1dUkNP4K6dCmHCTDw0wPaFi/9yqCSrhlQGodhanKwDHhMhZlaRaowy0qoSlNqNOxzZY0fVJNfjI/2KkU+JPVC+h7aWBOklV/Du0uvlYJq6znxAqpLlSVlakJGojfU+E6tQODvwdUVQIGO9vPAWxp1xkBeEfkAoKFbN51swpQF/kB9unBBOfDqqUPFwMIVHD+AR7/XzAJDj9vTnnW+fK8G1OTBFWT4/eAxXXfpwC16SG9Xxu9h25Rb08onzzAP4QoTfaUUndFQxts8/kXsn4ah42XeS2DuzzXUH7RiVlH2PbjfRV3uVJYLBeq/W9/YMWyxpMxG4JlLV6lXWzKJ014oWlZBe9bwUW4beOWTHssBo4duU13sHA5uhMqnv4+Cen2DNOWZ9x4JSq6bBav74G2te1wHzNzhZQ20ec/4661TdkA91HqeC9Q1LFpEe6Celv5KbTv8Ck8q1NiDeykR++aFUFPYNH6jG4Ym1QZKZfdcA5ox/1u5mzAUyzzhB24UmqAbJ4loUE99z5VzFYaYWGkpoMa/Aerr+s7DpVAjN9ygJHAySb4OVfrvzWpgTZLFX+AWW5ccYHTFH26gi0HibiBLrwNt2KyDhtSuzNeyR8KwY3YjbZbbT6tRSHwc/6MsmT0gS73EXEzmGoY9TKsfBr5+V9UP3C7uSgWp8TxwGdTf0rr0vA3ZejRMbEcaBWoqj42q5fpL9iYM0z0QRrnjM+hISfBpyO4hDKG2jN93arfaMkV34+AxAD6e+U6vDhRe3AyHOr0scwmwV3KrNrCgbcgfmNN1MgZo/9crCrjI9mkrsEtIj8J3pOE9te3/Op0FYDhWOt0J/LcynRr0c50ztFGZv/6oBsMBXjfKs6TE45ehvnMuOQx0P8JpDjxq/mw/0OGvyDzg6/3hm4AFPy4KA3VWiQYDL/V1nAfWqHK3AK2ndfKB43xblIEKLUHUESvG7pL6UsOD0qizJ1ce3hdnb1HSBjPpUhw6RBWXwnBu7ux6INshdSr0n3LqvFBnDCMoksI7hb5DDRzupwkFqA9SloRZ+dItzHJXJMO7ccwxA2ivdZ/KSd6rnNCrdt1bGMw2XusFalcrUyrPiT8kBtWj4N8MsKTA7DNQXWJ/OrBVJKYYKKXO0g4siqynetOq8qmCWt0V/wWYlrdXBqhZyXhD6NbrJ+i8I3Sum/asdb9X2cI7+OHuU6DTti2U1eMdbrRhd3bfp+I1Ggpqo1vws1D3XPVQ2BSqus1tSvC0n2rUzB1CuOnF1bO+rDfw2iyIcALqyyzgANauVdADRkUOngCqOvQRpubyUrV0uoz0wPAx+0AasLDDZxIYYsP4Gt6otvoIqFJpToPA47dEKDo6cgupDc5VraFOWx471Qjv/kllqpaEGUua26RkFO3+PPWMDy69CDkkiGGrs/Xo0Q+wbqWKvR6cRSFJvyYuDu/eNe2LgYHLdugAHxXdTQbOsH58ADwWzETPe1yo2gaq4w9LCaDym3fUU0MXPp8LNfXaDyqRG7KMv2Iz+/o5wxC09MAL4Fr3M4nAMDs+itmb5RwUao1LO+nGcVxtK+D9OpwsA1xfZEqt2MU3kSrgF3PERxh2WzP+TVNwoDIK6rpZxz/A0zd3MwG7ZCZOAhfI3qP0jM39/AzqvuRSupvs8d/voXp/kusAsu39RGtxVjieKrZi9Dyp3Q+N5sOba64TDVyStJCq5f6i5UJQuRZOUOEI3lmdC3Wbl4AmUKH7Im3CuhbKbFDnOeQWAwM8Gf+lvaOwdBSq1beyCWCRBnsm8HzAlXdA9hcLaY+Vq+GnA1y/n8ZqGD7u/lsCTLWLVAf+DhVaCBS/m3YGeJBlilJuaVYG1ebHyaQjMOx5n8cNVD7Z7gssbtSkPUC6ppgqi/X+sdcwnP8UyAO0vmdcDTzZvYai8yB9pz/UsRhtOeDzQDcj4GnlQHrNe0G98SfUw3vkqIY26+VTlgSzafLBwPwnVhB4iiWCCsfaPD0EqgQ748X2AbOepVDVuKyfAHsaYpKA1SwzHEAli520BxhPHtgO1emXDRkUVi1fADUrpZTO9pkZjXRs5leJV4DBX62a4rDi7eI7UN3kX1Cn/bvtkitUiYk51AlYmcLoyR78dSVVQMyCjjP69lvFMMx7sdZf4DEmD0VgwbEICjUb89Q9qFGz2x2AO+vD6BCpym06D6q5+kVKWoO7N2KhyvJ+o8pSTAilFdpi+nIEhpXMYrLAZOteSto9cfM2Q60rPHYZeO2bIBVkUVhqF9SHn9y/AvW7Eyk1wqeXL4H6Q+fWQ6C00dPzpA43hQEF08W0gFd5Yql4FW+lUQuSV0miSJoIzaVy+q/HdhrDOqr5KahWuUcOQOUadd0F3DrHtwK4kj/1MbDp7upEYNniMkoCt9Mx1DUc5eJp5d/wilTC+1A/yQIY4NZBqmCHyQ+oNlMt4sBnVvJpwEt6ctSuPrHa0Mr/rvoTD8N00WYPYFB9JB1RKgLPE26PyKc19lK9kQdvq4n6fqCGQJAzsOb0RmoVEZLvacaJH05QSS8pDaW6uD0jswfDdDh5c4Clcf8oDlZ/5t6H+tow8hdwlXJiG7CsLyoCGLjbcwdwm1cyC7BAe5gZWOeRSYvldOJWKtQnXR1UkLk7TeyhNr/yPgp8l/iUjmpsvxhfKCSz4gl1jWNHn+yDV4HddS3wassfmoX05V3lUJfbPaBd5MQ3Q2orR/jfecJwZeQiBSpwHiftm2YBEvRkOTtUQ+GtKGuiGZ8skKXUEFnkdxoGz2yhfuDTvd/4gA6fvjYCC9sSvYB9Xtm0FvXzVlMv8Ws1D4BBWvFGMHBRlWc2cIbD3wT4pTtfE2j1kfEPGfaVeY+gRjw4fAlot2BBDfDyg0VUTj0nf22DqqDJOA3K3aildXNo4GaUk/Zret6avJF/GKbu+vU6cM72Hd+AUp81qVVIF7DlQ83gVLoItBnILQLGH9coBTr/dKsnb/6KlcB/mVzUzz7HtzZB5eV3pTg4b7SnvXBeXRFVgGPxAzt4o3JVKKhpUUGHocb3pdNJLGJqeR/U13MHM4H1sQeoCjkPPWuBGtTFSe1qzq4WukL5bj0WGH7WFC8FVkw1U9v2/+JEy+LjZaALA+cU40+KobWenFBrY16dAn7cpV0A/PU+LgZYEbuKVkisNo9S+XK9H9WmraIKnaOcXf2o3lYfrLuLK+wSeuMNDJTbTdExbOz5DPXUv6QSoHXTWgqqcaodTajSWp3iMNi20B1erp6MBuAr0Y36QHHOelrY2l9Z1Pj3vzW5CcOwjeAXoKrfbdpQLib6roMaf3S+HHDh0PQo8Gt+8zag1LgZXbfQVp8S5urib59gSHh40xLYqG8wB7hc2p4ORPtYR9Sg5r4+twKo6NVHMy64t5+6fUfsblsYhvtkqSkYX2H8LeiwxGlaIfYHVYvgvWJnOQaMVjJvBp4df9kOLNQ6Pwk81v+TvIsdqygRa/NdKRHrG8RoD7hziMsGwzqiMjcDP4ctpCJbuSJkE1TF3hQK1IdVh0yh2lfWjgOfzjJeTl5zeukI1U75VSTQ6Mcz2qikLae5oS58dlwUOL1lEy33ZYXYbqjbfAUoU4+Fu9LBRbmwiNqrhyLLBniP/bm6GthtyvjFmjnuksNQyzO6qfSWFF+mlBv0nBmEYeyGAC2W3e45dAKRTH9AkXz2cmw9vK5PQ74DWbQaU4FDU8PUVsI5H/6BOil5PQ6YFSx6A9hWf4DS0zvcm5bQocCOJjTJIU6P/nOQlQ4uEXqn/HCFO9d/UHRu8LvNh3rRTZ7iq3SOZxpqhkliGXDbhq3UrqoS9lIa1XCfp3W7oFuUCO9smrghsC2siwnYrHGIAtW0TpI2td+6wi4wWA3pHAfecRp7Bfz5eqcr8GzUKR7gdnf3DGBCNmPDbux6fBrq07ZLI8DvUmtFgJpM43Tjx6/n7YS6oPwa4d7E+3TjPT80A2EY3c34BN2i9fYSUIU2rt4IDHvK+E2Lere/JlDHvE4nAVnybp4Bcr/yoEePet+0D+pwLAd1oyT1a9ReG4QrOWBIinxyD3jK/Cg10iUTG9ZAFV/EVQccPHyJVB1hUQ+oczJuUuHsO5FKdZH9Yq06DI2btGk1A6WrDKAaawenA1erF3QBV+XdpZL29OPXgJqvwGULnDVcfQT4KNF6Cpj6g0sZaHvk/98GPs4yzjz86+nLCCpeHjNP6jDKq5SpNq9JHaFZjFxhov7w+zHjveNJ6muicTEjq2wuYP6ANEVd6cWWf1BLbH2Mgb0CgSPAdMsqPmDLobFFwMEtE7+BqxX2qACl9q6gs5xMbRTVpmM4LxXZ73Wd1KsteccpaaefLaX0XH336ydcrMKXewLI8cOcuudWk+N6UOf4vqU0Ep5i/NNik2SXIAzMixooZtsKWZmh8t9Kfwl0/DtFV0g6F0hppPg69j/yXmBqAb69IXARKHhwDRWvlvuAE9QLk4e9gPrxh88Caw5XUlbbRpkYQfWolKOSDph2pKyWd+nsh+HNdATd+N86UXeoqx1EUoBcfxukgSvrHjcAX76ZpXbV1c/4x9QzL3cqve1pjH8SXupcOYBhNw1vUyKevzJxHqqNMM8doFhC2l7gXvkDi4Bp639Ryh1+yEPdiH+4lULCI7uWHtKcL5b2i+zLWrQtrjc9l4OLmaTzDgHfOboRXu78LwSqVHbNEaCnkekssLDvAoXaLjqBEtyRk7FL+wcxPrkwf5ZROK+Zq9lxhYJYNsrUdbLlUlCHlE7QNMPM3j2AaiAx/BzopjqXNpQPfmzCUDNHhqiGVOcE06ltJrMiAQZWUTVn4JJsqRLgQVEfSq6+jnzqym+WxyjDcMmmfiHQu7GZVshB4C6FRLH5dT0M/mUBtFh6CrtPQn3L58QG9FReR+E7avGKTisVcj/SYbhaGk5BFVoi/Arqeq+WIGBb/A56yKU2xjVQIxcl0GKNMU3RhnLz1GbqfUcczlCCn7tVaYlhF1VtPwLZmNd7ANuZ2R4CbyksNwW23LpBa3yrmvFDC8pLhJNgeP1LOBCo9J/UbaDMfy0qQA/BDOoEn3uvZEG1eCNeDOT2OEjtSpmzqADqCrOhQaAqUzd1xOuG01ehLp0+QkU2nvCAEtxqg9MMDHd2jFGhV0odlYeaFr54HbD5fho/MFFx5zSQP0DiPlCF69wO4K+2l9QypcVO0kFWJt6HE4bIVrU9wJfXu6nZmM9qU/geP7tYBUOloTG14paJUIqkp65qGwxybAdJlb6mSyUtF/JJEgaNOzVrgTvqXlDTvXRYfDfUVwXLNYArp/fMA46dyaZXrIN+QVQtt61W/4ZhQvb3auDNfBmavEtwPiX4XIMRio7Xyy2U4OFLGF+94mrcQLdgznpBy1Kqe/orrpuoFfwcmNR8jLYv733sHVBde+dKACM1LGKBQrp8lAQnLA6dgPqfkKsQ8KH+PB/g0mjGx/EC3trTHvDc5S+tvIPBj2h4zXtcafLlw9cuQQ0XNfMGZo8wftPN172QIjn81VOdrvBySJG8/6zygHvWMX4Crfb5NorZ89uJ72BYty42Degb/LMX6ORg4ABszhCiQtdIi34KVfjxbtqSxP+V0yH9dvahShg6SqUagdpH2ynlpnXqlkE9+H4xreZg15EfUM/lt9GxmWO52TmoL6u+UW3eO2rwBurZ8fc5wDHvgjLgYH3vYeCCjHwqXt+ubbS5P9MpC4BhSLLMHBgevXMEOM77dCuQw6mG7rZx2IMe58TurQ0w+PDfagGu1vajCb3lvnccqu+Gd+3AhGsLJ4DftNaxAMeWffQCvgj20wPWzxZRntkmaFNTOMv9gSq2vsXmO7zzDCxfAj+yP6It9LV2P6lPq/dTw5srM0jxPfJZmy5m87WfG1dYc1r0IFD5/NQYUHHgMJ0UcnO4VkIN8+mgykrVPE/1Fl60ii628zTXXXhNu3c8BP7LHKOTwpf/fshBZW35QFcYFxCegbpBbIQWwFPIYQnUFH9jajYekrO0CX++nlkPQ8QrDRmgy8eGIKBtgw7duF11gDaJ+wYvOmF42OpQDozOPhUJbG0+9wzo6lhAdSFQ6FMLtVJMphQo9cVhPvDuXsabzgKZEygJmAokKXw2Wotd4V0TVUw1H9XPzA51X9uTfmCbfEAFcAP7ER0gly0HpT3zbNE9qCPGsdeB3j6D1Ll89HO+QK1usloF1J5xiwHqD3z7APzAa0MNxDA1ThXqteyqcGC5iJwLsHg2TwjYWrJZGfjX/7Q+0Gx+A62m7MDqYKjbD1ffAc6X8qd60xrlmoSabqpPfVLx4w56Xfg4tmU/DGedD9M5ysWJgw4uZh/rqJec5mDJhZf1kuh7YOedNmrQbyaTtkMtZd5fBZzk5aLVjIx4Qwl+L3yAupxe3tMaeFX/afUAjVsP0wHjsC0bZXX2kh+hMGgGuA0D/6TrRQA1bKdoWKGWZB3UKyYalMqP3A6LQ12Y5msNjFc8SNn3+o8zBfXkmVgpGPTeveMAhvdN0DSbt42thsqd51IM5JG/bQbUMHSmwwjfiB6tcVx36nMY0o4VUTeyrq76C5Wlho2OXxtFuB9AFdV/4AY8lFlI2HdGnW7Rr1P9GYbrCy8MAZ8KZ9EttvmMeEKdHtdIAm7+M7UQGPw4yR9YOrtoM/CDQAQ97+S3EApqZ0KzJAxZXjfoGSwuqdN+Udxd3QqDuMexCaBBJ4sVMKCZ8cG7r/LO3VC/7i+jVPYvUZ5Dw5gvXAS+Tm7fCHQVb+QD8nd4lAHrXvo9Al5Lzhkn77vzVHrG8s10t9nrX1pgeJisnADc9MVUHdgl3G0M1PRi/N1ev4zfCerZoJfvgBVn7ZYD2V8mZgGl/lthD/QOdS0ANv1crQycZlJ7AZQz3CwI7F0UT33nZjQLLctNBRcqvdqFTJzwFjVuEwW+lM6muUmVfKa+4/noDe1DzPX2avDOOXGAqqVG7NsKqL4C2rRuc1Y7Mlberv4qDNHR7SFALudnskCZp6lahHJ+s8AlP11oP75WLEp1kcdTfgEG4UW7qIMbHZ23BerFa/YjwMXhZbnk5Yz4BMyzWEi1eUPzFe0iFqIti2FYVqj+AbhN0estUMTwVS+Q+e7HN8BeI79J4JpAxsdMpFUfUtIu2rmPol655vFReAtjD/4HTHvwkDLVK7puF1TXEnsTYG52eg+Q85teCjD8hT4Naxj4kwn1YZ0apfKPtR9phczabKjZ2Es73oc3+8sSakz1uZxiUE+6SZwFivL5UyeQkuRVhPoqqoCyOizQaBSq5Jueu8DGdS60xp1RYRlQS7ZGLQV+H/9OC6sqbM0C1e7zOXPg+LZpe+Ch37o0Ib3TNZT2/7zuWsAg0SnWBbRcVUjLwjU37ADUTaFDVJBROcoaUP3rf1FQ1/B5UP7+WavkDMOBPQF0hZKrjG+Udnt9OhqG5i3+34FpEn6JwDs6nbQHZKvvpUe/a7WfMqrh6Ok0ePlW6/oC/f+kXwdWK4VIA4vs7VWAnLd5XwEzJL7KAYfq72sCT4bKfwEeaLtCy/Kq7So1m0fdJcth2BCfSuU/UP1pG1Q5l+YlQAHXbjrDMM0qvYbqV7DsCVBk83ZaTQdHNVWoVaaMTzbNjw0RhpqX3ErxPfxd2xKq7WCbPHChkqgEcIuBP0WSuZzxpSXNz9oNYVidadQB/CDZRoHq2dpaAjVq1JcqVsFoQwRUw7rfL4DiviX/gH6rXC4B14vacQEd3Rlf7t/7bEE71Mij36kF7XU/kAd1waRhG/Ce5ltvYPDRvznAvYnyVJsvZnPoybzTJCkf3PfKHYbX8dFBCjX/iMMgVPa2E57AQC8fWtglIjN09EmuZ/oIw+vkZeeAXn/PXgGyPoyqAnL/rV0MdBPzCwPe3NM8F/hYUoJKpEm5kBb2fUYGLUuOD2s3vJpRRpSIt9j5KJU12OVpNdf+sH4M7x5D/j1AyXeMl1z564rppPCvVr8fBoE8HjtgXUy1IzArZ40FsCWcl+72Pk+Lpqmay6YLQ0qXyF7gpSUHaUd33G7ODVWkx1UAOKkbqQUcZnF7CMy4d2ceMI2L8bU9z5YdpPytk11Px9CHXUMUkpZDZ6oxLKb1DD06x78mGvbvfBGt28hkMZ1ABCq3/Idhfv359sDW9CrKqC12O6yhXimvNAKe+eymBEz7vScIeNgglxVYaf+U0MTZjVDP9yw1c+Ph97TGQ007qVXcU6yjh5xpNaEnO65SYoXrKqX+oxn78OZT+O7wLH0OQ8v+QUpaf0tL2nzmKPwshiHslBh1GJYFy6ivD71aSjcuYTb1g1c4lXkhsNwp4hkwmGUfPa9l6Sw/1IHaLsr1XZvdKblSimWo5j+s1+2F990ZHkngwr7go8Adx3bRjCv7qsug2sc6UP66b3xsB9Xp66cjQK8hAzobCYYcp5CsNIo9D4Pt+S10ROGp23sW6tWY04bAKDOPE8DnP1fTIWc+Uzyl8tpzZT4wWFn6Udt2mNam65ZMcejAkDsxlQBcIJKWDBRhSc0Chpv+pZI+WtNJsxgs4rgKQ/yL+EZgadqZrcCXxjNMwOae0R3ATEeTlcAFf9J5gfZX5lMcuv8mUhL8lbppD8ORH38+A2NTyrKBTbl7J4EiYx50i1a3x8xQ/3Y/fQO8YHLEH2ia9r9verjdTEeUN5t5aBZzxzdSu2Lq13+AYUPMp6hHSXJLBUDVP8744ZgrLAnHoSYp8W4CWjIxxQNjP1rT0VJ2KvM11IVeJhTqLK3n3VCNNP1UgaJrPs8A16i53gE2L+fqAdYckZkGhv9mfLdFW0ENLYBfj3Y0DF/3XXEHSoQmRQE1Bd/nA+/JXKBA8YfV0jPoun2jU0X8rtVj8BqmsvUD366aGQcKn7ocCjzkGHEA2Om+PhfYHHpkGFjusYQm9CN0exJUPZ6d1IonNK3pIY98sKNnyC1evADezOi/VJC71++jKhxuOZAOwyenFLrFtif1tAmXDz6jBXCtNKFNOJXtdgSGdR06ReeSSN+VtVCNzlXSxUoG4pdBbbLRoBoq+sz4iEc4X996GMIFNrMDQ2L+ozrmelXpDZUtQngfUOhSAd04VDrVCmqtzH0qhp+Kd2ugqpzjo67xKDz+DFQ7U9djwAhDfm0gm+QyVqDp8+6NQJmSMRFg1VTOE/IeXNsBNJu7ThSo+vTvKLDmo/gNoBvPNWZgxFTYBPDDOw1q2z9FTs6Fene/BeW6+k0+Os68mJb0gKFsbR/Vcb0GSyTU5E1G6sCuh/liwMIgTS/goYBNRcCCWkl9YA/rWqqL4/rz6MZMy7t2wqC39iml0ejE9v+gTrZYvgGqJ+rTLSIXiNKWv4aX8cMFByQqdsPbKH3NloapPL8L3C506wUwa+iiHlA75jJVFue/gbVQ5x5quA5cqcb47RQh6U9roN6cOU8vSK1evxmBqiR9gEJSq3qGEsbnFpcTDLtiysggFeZN5XSsKZAS5mx1F81CrGqOIYaZvGf8UsuiH9M/oS4olqeaj5IwPg1VPGiWFuu9+2V6Brdkxk+VFVT/o55arfPIBMMenTenKxxhX80B9erPd65A/z//RQD5y4/T5t7Xv4R6KvfKAOpnclphX+Dd2iLDBTR2Z3yueb+ISDBU75zGU8CMXaXU+I9UbGOCKlbBXAnsfl9JjWlOHC8ZKld/oe0gM+ggZZRgQZw0hm3gXn0HuPX1PHHg+tCddCL9lrm8C2pq60faGfjKPenGJ35nUcpJxJ7WgJdndMF7oM95U0qNBKFJCskjwyo6r6fPWUoFqZkWYI1hW+xcqVpmchnfr1yS3MgPQ0TYOeoEp/SeWEBdujJpGfDB/J8+wPdqj6j3Va5JogUYcLEfhkFkcpJCIuF/hOr4r3ovRd1/VdFrePkDRk2Bh742bwY+jdqbA1zKraQE5OzloybmzXTvG9QHAf9RGml9WUpJuyjpEK38ZJgcxSFs5MIzDHszwvj23jLHmTSo8X/3TAKVFNLagRlWjC+Nuv5mSwtUIY2ZdOA6r/eUD4dkOeZBzTkuuQV47mjBX6C13RDhhAEvpbJaHuPPLFb8S6mcri7Z8wrDRkWa6Mn4A5mpawyqVcjDcPzP26NAqYndqkDHLA6qt5WLlCWh6juubwXy+c4UAKcWXh0CNl08YgG04615BBRLEN8DlHJwoeXWf7j4ItSt5d603c7avJOB6pj9hKb57v5cc6hPBBMokkuXZVPCPEi8SYXz7jLjMzafApdoYtin+w2FwNEP66mGTkQtolv81omiWZRoc9FeGOjzjrpn4dk/FNQcqe836CF/PaaMauk9wQSVdbkjF9BSloNSOfW/F1VQTw+eoJzcFcdEiej/gvH/41dpmmrwNmapCAML/3VRdBrEHO2g8iSIUMuciNI9CXU9WzQdm5Ns31KhDyhW0jMUHFEMgFdBXD0Z6P9QkJaFvTT5L9Tac1orgWzze+YAuwLyKDqHDceogfytMBSCwUaoyAy4SDaE+pnGtdx8qLFmlU3AlQIfqN5cOHuNof6yPsEJnFne7Afc8uLSLqDrxu0DhLvW5QHHMweeAheuL/MCvjrryQd8eCy5BshqFKEArB7XpRvHhB22hRokMbUOuKWO8UVbvobnOqAu9OisBuocH6RZ3A8vpIPLq5uSDTBYxL6nCdVmbTgClVnkYixwZMlie+Dhd/spU/N5k2jlP4SIKsLwtDGKliVc6k0u1KESYfJaZ3xZDPXa6ci3wDyHeEpwj7+OWlBTTAXHgafT7+8AxjUEzAA7twRQoBKGDn+HGhM7QIYG+5wrUM3VDtM+ZPFvcS3UW9v3fQH+KrOZBTLnO9PudFhqwgCq7l3FaKDSEnEVoOsZXmrFx0canaE+KoinXdrJSoW222beBJpQm+AstQq/YHd2DJu+oxUMXM1qSk33k9UMM1S993zUbD42M75c71N4ez8MjfWposAvEVp/gK+HGT9sctXuCg/UMaHrVG8WwhOUO+wOrtRLglKuZcF76UsrZZ/3t9VuUEXHvOcD5cyFKdQxyS8noU5WFvQBHXj+pQHbvEU1gZEcmW+Ar+PupgAfvcz+AJx63kf70OMjnx9AbbL6RusmLXhTDOontgO0dfiFFtPzPqpp4oXBUGc/bRJr2pWpIDNf89FfGvzDL5fDe+GsFnVE7dIn76DOb5pDXVk2cpw2CVF9xmcJApcomcKbIVtLqTyxdesJqC+n944BJyo3UNfgGbOix7FPG6NAWa62pHrT6flMBRlVEbwHVxBzzqOKHbnPNw316Cl3qu4UFU5arEMKlTS3r5ztdIYZnlv7C8M2jqyhFhT7dv5uqGGbGW88HllaSoa4eGlWGL52qh4Hei/jPQ0MeObzEzhY7U8Nz/JwOO1DFx+L3YZB3mAHG/DIryEK1GoZxtdRSE0y3jAz6vKTquVb/kLq6xX9Xam4wnXlaprbqj8/qHA0AjZQi4/xlaEzgczyhUkYdoxLOAj4yyxuJ9BCqOEusK/jnRGQzaacYhap0fYQ6ldLOWptZ8KZnaDmtghtAkpKSdISsp5+uR3q/gPvFgEHF7UGA/t4LusDe/ePuAB/9egJAE/v+hYP9HLkpJrnEOUzgFonxPhxwRXVUSZQI7MLKoAj927XAfOntGnPUr2wrApq34Qo1ea1iHe0oZyNkaWVv1AnXwhvqWrse7rYp9VZQJuASAqfRN58qth7Go/VYTBrXpIIVOSRjgNmL5bKBR77adgPfHpsqSfQ6flmiq/dATt5qEUWF+kh6+7sNoO6tsKZUkNlRK8XqpZvcSbwz4c3r4Ddyo5U0l3h/Quh5h0IuwkMFC/QBXLmxr4Dqit20N5y6k6ODNTrgQXiwH72igjg7MAlWqHLaueKoJYWePIA43scngFb5zH+07aXYx+tW0RDLUVS40wH1Ztbx2IypNtsoBt/OSbShYv1KxZGA9uj+6hXvyuxHYG6XraNnuHbHBk3qKyOG2mxWvqkKJU73RRpxtLtBqfg/dn5+AdQ46ovGS6YnuKE2mGv3gNMv6dMKefoPCwN9XE4axRQ5opBOpAn1PY30Ik1hRvo80diP9BLLqIE6G7K+MRJYOj3JqhhYX6ywISV3SeB1ltCnwKH662o9PItXM5CHWO7QI3UXYfVGKpWJeMfJ7uWWZmS2s0SCnzAfskaWHGOm4aJxJgug+qg6Z4D3Jrt6AAUbj41H/j52El74Aoz5kvA12oLqPf5p5uVQv17SqIe+HRTMXWCZ8fV86FGSQlThzkS9/oj1AzBlVrARY07PgP7qvKo8T8YYnz55vzEDhUYrgns6wM+eb6DlnvLuRQqkfBPhpTgMYbDhEVRN2hus68EWXAF0QvPw4E2zIy3P90pDBiFmmVQLQjs6At9ADz17SZ1Ll++Q9NQ+c/xUM1bfDl4Fer6yoRsoJ/P1zGgxnpfBaB5Xx69DrgScpwL6o/4jTShFdYxW6Hqd+RRL9l8PpASppnXhU4Kkqb69GRTzBwLMUy+YRtdbNzn3j+o9yy+GQGF/ZWojnV83Geh/pyUpA7DM7qQjlTtou16MEQrMf7BsXaTni3U/fMnC4FnbojQug2fyyuD2u4dQJGUlbtCCdMm9oBWU/g0Rwy8C+K1JIGXNvQWA2MMaxOBiXs0e4G/HVMoJ/tXXqVZ3H1r2QjDWT9xd2Aqa+4t4AX+bfzAgynytHXcif5FFVtR+JYK521kDk2Ib+WxaAzTZWomg/N+pwKoV7kz/wCNnVPHga53Vn8E7hxWo71lXp2AJdSPXYwf/Jna+sQFap3hdSr0SKsJEajrtwlaAwP0zOjJwk4aWkENmnlLQT0qXrUSKvN8Acrq8k8r6BYSXizJMMyZ7dEGGih2vQYWcSR+Au4Sz6dmw+54nCLJ7/p4BIabl3IpEROy3amRtgufeAlDB9u4GNAzUYUiKT+l6QGVh4+JDmV1i6UcoRryvqDl7jdxp1mUZLfSFdz3VqfAu8t8EaX9RdUyOnOpJtqVwzDFva8W2Dn3ZARwNuiTN9BY8BGFL/rkhTioz7/tpnZ11VzWB+p1ldHlQK/c+brA1HjTBuDhMMabaHl3B9B1VzT8OgHDxremlATGgiYZULnntswBvv/IaINzN8tSGsWZ56+HQX7FOZomV7i31/+VdiZQNbdt22+eaBKaNRoypTRIqJSoCCkz0UATkqIoooEMUWlEUagQ0aw0IXOKokJJkzTXbpcyfOU+zv14vud9vvWu9bHWvn/34biu/zWc53n99263N9T4xvYu4GK2Yz1Adn6VecBGm05R4DVtDbpHLJ+wKxLq+UNzCNdwPc2BqnvS+ScwPOE6F9B2iwRFqs+0GAuonin9N4B5z/1pW4o5Z9NSD7Ym0X1fxhU+OhbZJtt5o1nOl0ApoLeeLIW9MduwL9SHiewUk3ZmyjSyTtf77DDM95lO/eZOk82EKmh/TQ84ySJPHniv7gEtX8ThvRpQI+MNaR0O+/lQ4pxgf0T3Ualu7Qx4PwhtcQGqejfSojrxcktDTfbX+Q5MDFGmKncnuUYLqvRZvUfAq4VbqUC3BYynAL8pl1MAQ0eswimg6BW7aqBiqrASsNh7pxnwa8JHA2BudFs/8ON0ORrZ0X3z6WiWDPKnaW5fe1sQ3mwN1hdZ3L2xlGrqQ65UKpml6vl0N1ilvoT2WGcMZxN62HyDOQjU2hx2B1h9f8FK4Mp3mc+BwRpa84EVE6rEgbUyn6jSXhSyp0rAnNq5Aga5pauygfXDxTeBm/sfzgCGzp39GFhcc5jS6cHhHCp40fbDlJs5TT6UWcaTVegArPXeRp0pX8qaiM6yLj5/DUyYLDoeWG7yjU5erzKpuVDz2VfRyNxNk6lqREm4jYVhlzU3L3DFrDoKrs11LjRNt4lis2Go1Xl6D/j7Zk4RULLf9TDwR0HmQaCJ43x9YJn2b3NgbqMr9Wv4pO841F1uorSS7cN1wtTDNdYP+3t1FCiHcnpdKKrNnJOpxLfW36P41T9zIwU9RL4dpONAL6Kdqn0dw64RBuMHHrTHDux+ZlC1RGd0A1Mn1+gCE4JPZQE3x5hYAb+98KLd/Dy4oxbqo/VmAsAp43ocgOO+sX6ZwyHCfi3UZFklWrN6R5UuqMIC1Z3AW7LL1wB7M44mAnXNWJ9T9uiZlitU6TZNSumTivVHofIMhMQBbWXVyoAzDUspYHaJbKboq01ifVf9hMAkE3gN37rSjCdbqdHOb2hnVcSvxazfMisMOr0IzS7esv0CLJuZuw1ooKZgDFQsOks7tG7i3F6og7bbBoHy30W5gTln8zmAt9oq5gH9nzjnAIumLvcBLhAOpT2+w3evHKp4jDrlfEaRI13iCuM+xU7u5LAt8D6NfECpN1kphWLyZAU3pXT0uXBKvQed+w6gGeNtLF3t8nh/qlyN14SpVncu8XOCV89Idwzw/ORxVM9ic1gvwOs/2kAR9eunqii82S2fNwIljVnf+hT2qcQG6taG8KvAnanjKBCL+xtoZOukCii41nCLUnjG1cxj1Z3oThq6rAu/DjrbN1V6EvD8Kt0nQJFN3anAcmHWnYL7Zy/a42eJujEwhJi+pKFvlngeD7XdZ+0p4Oy01aak6hU1AIPmsD5MQu5XNI3MOdxxDgxPkma8AXb98JkKfLx8GvWwmd+EljpIuY+Ko+181WR4d371pFj3N69UhRpVL30aWHdiJ2VACxdjCKpWpLoQcILQPLpaRKLoeajf9s56ATyx88Aw8KNamDpwRdwDGnrclr19UB2+9BYC1+asoPC8lZu2B+qsBwt+A+/tyaDCZPRoYBNUk2dXaWOvtP2mzVLfyHrDTJ3al2Z4q/iCsoEffL5QQrYKTaUZ2152nQLD1DnydkC+M3GBwL5V9TOBd5X6tYH7BPaUAncZ3JwNFFXImgAMfMVPtcS3e6wE1HRulTqgYOM0cWBaj7sGcO2QIZW2NPVwei4SM6ksAoYLlx/IASsHfc8CQ/n5qcLsiNegJRl7/jTtplhq4zR4TwV8ozHocHRTTF56f/EHDCnZ3ymidKIen4F6k+OuHlAvmvXqzMrAXgqNxD7Wc5xbQdepTo6Ra65As7MtQ1zApviPRkDbQ24GwLm1N+hZnbz7JSmooQFiVJhmKL++CHXyxIFc4EfRvVTwrjqo1EBdpFt4HGi8aQ/FQ+TXvTScsDWng2Bwj69ZD9zvYkFhf+KIwj2ocsYX0oCcCdIzgCWqJSHAQ9GLtgLD6pZcAY55b0I1at061q/jiUr39MAQ125NgXhp8dSnUNnnxlkD+VZGrAPmi0ykCi4W+JyKbqqCM+3m9HKeBfDujdpLZ8vc75UboA6uDUwE8sqdLgaaCMTtAnJzzqHVWbG5i+49xc/60pLIvu+jZDBSdKIlmTWuqB49KKWcotX53RdDJWgpbzPFr9bBObRDJWvP3kezFfafaM26rp2OhJoXZFwFtNEdw+pBw4GGfnVzKa16S+HuAXjf7fhNYcTU2LEYqnuAvSDQTe0xBW2HixTVEhuFMVSYqndpKcG72j5tKlAuy+oUsEUz/SbQKaqCCqn88UAaTlK10zEYpibJxgJvvrsdB/z6jrEP+O5IVjRwXc8iOWDo2OtiwCtHHfiB57aL7wDqyvBoAb0NNnQCX7otDgbmCXZShZGeOkyDnKLDehYqcqVQE96xTnuLgJd0ZfWAza/SPwCnFHfT6qSZ5dyCuiPm1Dlga+nm5UB9HltKvZyCGRRRZRk5J2BISpxMq8OQCqDzYuGMGRRRApUbKLPmdS5ZiWZrPWoPA8ceiKLhXH1XvxbqhP1B24D7FycmAZu5dqwA2uboUEwqp36nzAr/qpgBw0PFd9TsXfrvC1BvKeXT8tkkbJkHVcYqmRJnyn29IajP9klTVGtqDzOgsoew3t93wYH1htDzTbEUXJHpIuS1Kf4SRRfm+RgD1OhjfRtaxhxZWp09y1hv6HA/EUrpX/uFdxGaXUtgvVik+kGCgmv+DNNrMCyaMqAG/Oa+7Tqwfeo3upnmNwihFEk7XGMPg/sWlxqgRXdfOjCs2SAM+FD3oi6wm1k5G2gkxvqQFZvQUEqGE++YFFG/Nh6g6PMyfcxEs9X67RQlOZo3qVb/yOR8CUPo3Rqq1cqRH+Whnq8aUAFef2NC0/zsOp1qCW/xLApPo11Gh+CtzC14ArSvzHkPbG3MeAHM3qLTAZTase4yMLxEllD353e6lbDQPuQFwwPdqXR8XS15RpfIX8BLte/EONb3hYZJ2WqgWZlJiDtwn5+LJNB895lG4AVDE8qAcBlzGagftidSEWM7UEfH7ZeJ+nkwtE8+Snkx6dtlX6hRvB403og+Dbqwo5bkZBhk2oLoOKj5IkZj2PJ1Ju3QF65f+vDe2JvVApy55yMVJpfgzu9Qnz59+AWYsjDTGMjvKEWF/1UelzRUX58PBcA6v6NU13UOOTlB5XAPlQUemL6Osvvxs9RiqO+Wsl4eK/GKprKyo/gtLwxbtRXpxnun/BoqbSWFWyjOIhfufgOv1uodykCJZSI0Y+XU+Zl0tdtedLh3qy5ZBnXeTLZo4MPqe5ToZhUnE6E+KbOk1Ou+kWgG9Xj6RNr5c4LbxkHlX3mW+s0f2jMD6iO7aXRe7LOdT7EufnyXNgwG7OLDwOtZnmOB5x/uPAmc0lhCG3tLyovGG2r9YBU1s3iaAJSboSUOXFdp9hC4POc2JYPMjoWdUKVPOc0HfnIKEgXqVeynUrFrx4bdUKsiNXmA/k5HaLvjf/J9hBovwfq2OWNRa4qSx1dbVWFQXxpPFebYsCvVatVbByjfPH9eTIFX+dPhXuA75zVtwNJT+RQlHIdYr/H7hDhRUWA/9cAL3nn20+hoTmhknIEa/nkmnbHhotWeUCu7JzoDV/w0/wy0vmIzG/ii4ixVOQ5X7uVQBZ2tqDhuURI6AVXCW4aiZMm3x7RZn+qEafLaIQGC8E70cyB177OWs1BjxVMoTV+9ipkEVfjOErpaj/qAHVSvXReNgEp1GyqBg+WsG7hllT5LoEZsv0073/GNQRs7eKeQHQaxpmEt4KnMTDpQ5vcep+j7wGR958L6R5Pp9J98ZdxCNDMz1ibsD3xAk+ewvkud+RTs/QpvMOddGvquBd4043FaZyhgUsQuucG7bWgCB3ArY9oA0NCEne4fAorcyPBpSwptYc2EJ1QfCpLOCKNZuCpfObB2uK0aqJDQNxW477OhMrBcsK8dKPXhWhdw0+MNp4CHDO/TLGR3CtMlvgQxrsJwWpVVip+rPqYtjHGaNheGjIF5XMAOzuR+YEJaXQfwLOftTcAVihZUzywULI9CzUuf4Ai8vqqPbhrGJ/FSHou8EqZk6KrRDYaXt6aVVn1olvUFqB7BDkXAktSnP4Afuvmpyhlr3MyH2q2RSzcYw/xK1Ey534+u1nf0PNUdgdwAyrfnadwUfWpT5R3QWcJtEz6g9nw/CeBRL4lYoNn5XxOA7GLeTODmuGkUv77VWaSaGflRyDkfjKX6cEhp9RCaRcVPpedvyRmiNDfGZT+KnTlPQ/bAa8iXPhHYFxNHBfqI6EY6yWb+tNOHIXOTFfUgv+wzL9Q971ypMC16dJuq0U9eHisYAm/dsgaO2TpwBZiaVWAMbOSVOg20lfZwBX7fNIn2eHeFG21WtLZAHQyS0+op33YFV4pATb3vQyXo5G3Wz7vt8pJoZJZnCofh7TnJpGqvo8T6sejDHUdoZJHTplNCnvgeThnwuVWc8qJ17UM6W0p2ulNK992Ju49LJKUInAWGyk3SBO7LagoHGo/t2A6UUemtBR5ebXcQuPwD/3zg47qLdKvG7ypEPVx1XkCR+suWnybvYqCjgGZVv+6+BU5ZLKUKPJnORQerrI/TPKh6jYe+ARs9XtMN3KmvpVRA2iVYP0bIYEZnw7v+RbE3sEZxvxbwYATrm+bZD92lHepwZv1OkKPKd1qdcH01CsSn0/b5oIfaoTJLYJzvTYpq4W3LpaCec1LwA24I22kLVH4TQHtxSSzpBNTvOl5rgTxvumg4xiFP6BTh0Gqk4FpdU/Ua3ga1Mip4GzlZXxAXFcV6d/Rv08hJ8IrLTKXh9DI0U6AWKGvT6eQRcF8Rqk9qKD3HubRkmRzUuU4xq4F3tdvigZLZrXT4LL+ZeB7q1GVcNAvxHq4KqPaTpGkLHS3766GOfEohhXJFcx3dfqlcubIVhvIZpQ+Bt2+zPiUkYFlTM1SHg0YTgO9ftS4FKpyaSlko5a9PR8emJ6xfH/Q4HnEI3qhQ+UDgV4lOCsSwdZ+6oV7TeOcAnGFqR8+oGus4qKZGzRf+CUN13OQ3wKZdvbSoxq2aRVB717hRuTqxzJV2PtOa9ZMr6zemTvDaPBhLl7h/jY2W76aaVgMM8Vdzk4BmkfGE9uwXW6G2XNWgiphXoEnDeS2YR3lsytFFUfK0UZQTzTqcLk0Bety0kgRmZR/dDJRd+3smUDftFE1e2uHdDagTIoceAZ/FtVBRMLuXQLGzalYn5bG2YBEt9TiLu+PRzFaCbRpwpvnQO+CMsuu0F2/CvjKgXk6aQnuc5cCrDvWl2zE+4FKdOVRp2zXUKbjueAVRYTor5UrRtz7v3EY0OyUjSZPn/749AapLkfdlYNXRJTLAjD2yYsC3N4I0gVt7G7KAntnvIoDj/e1MgI+e7NkDHNrOlQy8bXHiC/DjBq7nwKXN7pSQqhZd16FmrZD/ChTpOh4HDJmZ9AvIzrlKCcis6fQHflgzlgKRabqRliRu1zJakt55p+jkTZdSox36oDE+Ej38klcntU55nR3UG8lBFARiS1evgeq+v/048EXs9x3AK2r3eoFSBseWAVUuRjcCXRxZb5qUPhROQ/e+EHoRhlnhK+4Do67969PIb7OtgFqj7kShIZxsSmFf3P12Dgxsyun3gN/qF9IYuFqy6JZVIuSANQzB52fRFh4wUqCU/hzWTVW5tCaWMra0WWwdmhkZZQsAxa/uJsPy5lm0xzw9t8xgqMyrLwQqxiR/AJ6LcqayUtj+kGKHn99GGoao62ldwNgK1ocl9T3vodwMvOtGXvOvp6lkioZnBtAlzFhfQP3LeZMa1KRd0x8D18iyUWc7jPkpqld1DtMgJwz3n4WX2+IL5dBik5ZzUHkfhVJn6omVbVDnROpaAj+VvKDNUh8QpkXVa1QbgGHm3PfFwFa2JnomIWhUFAq14uvZYeD6eadNgTJ9vlFABcMrFJ7KB83pHJrFeZu2ZY7Kuv3w9vs4JwL1VSIXA6PEVOiYOaVcQ5WAOcPJG4Z3RZnqwHWBfBRyjsJFmVCt2kr9gIu2N3wEXmbo2AA9VU1vA+/vvuELTG1nvSkquumUOdRBTSlaScUDvzqg+giobgGK15rQyIQvpLZDVdtVPBWYcqKDinlggg4NJ2RuWgkM0sm+e4FJSjfuAL2yvjsBl3Stp7344cxL3k8DIb0wTNJWPg8MP5ynBbwa50s777jXnEqm00ofSmkxNtbH3UWfPFyGZj7LwlSBYdM2cQB7Q9Nph/gPClB2l+xNGgfDWPsVFNU69kN9UFUSM0uB50r9hIGLV38bA6y/nvAUeH5hNOXQotbLm6Hyn30WDXxs5KIILOa0oXXQEWd9hvb1xm2k2m3drAevUf9bF2DkGFFj4Am/7a+A+ZlzZIEccheoPpxvSa+DaiDv9Q1Ydn85Hbfqa/tpswqapjjCMJioRntx51gYFXOXDFE3GN6UNewEViueVwBK3nHWBbaNP5oGNLeUoWxp9OGjpXb8YMqA4USItRGQq4/PASh2fQvlkMehq91Qc/Qj5gOtXsWfBvpJb6QJeYpzUmdP52+ifasam0sbcFihSQDNejZYuwM3cu+n863/zAVas/qdZ3/D4CI9nR8YV/SMttv9QqE81OsVO8mwSlenEurHOClKnPoXWc5QcwU0m4FDLXJkaNCJovNCxPtxOwze2hYpwBUM8bXAu246k4H7B5ZbAXXOPXoG5Eny6AfKef/sAvr+rNMGWoyfKQh8H6FFh7DPvBZKaYX+YJr8j3E6G+GNCpCllwE0Lkdeh2rfnrYPKL7I/y7w2m1OGpnuGV8PqMv61FcBAxnK9sAO+TjqrLnkiz7UYzPNKU1XKG9jh9opz6cHLK3aQEWsL2TaEageMi10CRUhf3GooYoPKUXihQRroN69xPphSH9SNhPqYEPydGCiwBkLYE9jJdXU1nvSFGcGBtfKYNgxnCAJfGd6gY6O1Ftz6cyK6DCj2HnR/NgOXvWC+aFAP/GPtcAQpzUNwCW1luHArxrMCqB5CesTC1drmlHVePPk+CQY7Iy3/QA2GDT4A7e0i2kC2w9MoTWbJtVG07Sy3dMKg+rtk7uAbkaHcoCPk5IpEM0Xz1WB6udiTt6I3h6qD2/Vw3bDoLVkXzzwV22hFnDSZff7wINcRa+Bi/PbHwHbJBIygfLPq+lW4lSJJIUyt9sF2ixHLq8r8F56LHQQaDXR5C3QL3+9K3CaFTetetoPYUqR7ysP0Hizfy6fD29ulZ0xcLvH1gKga8dE8rqVxBlA5Zv7jMJzTeh0Q6inPWOOAq9dWk9HUtaZWNZmMQ7QgbLWNb0c3i7nHirFy8OaKJ2augvphY/hJwox8GY9CaB+T90oN4WqKj6HDvc7IV+pXJmLPTwLQ5XEcirxE4MLPaEOXLhDiT59Zvw9qGMe2/QDF55RpuXTO7Kd1ldz3GqqBJaJv2/BO/XqAN3O+FS9KoZ60kpuIfADj6gHMKi6eSPwiAwjCRh8TKQG2LtxKmUA24IhSr3d0oKUkKIrWrKo2Xg22u5dsmGroHrk25gBOf17LwJ/zdWmE8flvRypv79p0CwOGLauhDesjpOSwb2J9ebnq5tYn55jfvQlxUO50O7FaCZYcJcK3tMkp89QG/xZ75lOOi1CBSTk4uZgGPZ3WdJdsXLHe+phSzLrZdiNxSKn4bVYXRgGfLMj1BeYZWhSDZwySZxOvdSCpeOgpv8YQ7hG+dgcqIvV4gOBqfVcbMCiQWNaB++7tyjnt3EHk/pwVuUheJs0M+m43bRmfAvU8QuGE4GmOz2pQD/7fbUE6hcFq+/Ayn033IC1C3Koeh725qLiWPJpqxcMR5uHKBmmvNtDO7/4/o4mGHJ1x1F4jjcQoUrrW876HORPt5aYw7tFydQWyP1EoxJ4rlEzG/g5xHgrsIKjfjzwOpsKVc+PZm9WQN1XcCUNqDL4ktYsoMvMAar3HCU6N01sVGZCneHitQQ4PcSnHZhT4zMRKH9DjxdYs2bJHmAIw4HCyMzZhka2TkmYOnusyp8O75OE8RnAhmoDKqQPdj8/C1X/fXIbUFqRNc0yhgYFjNR0PTqEzWtjqQTFte07Q81erOUHSi15S8Vx7NJP96Ba3sqIA6p0S9UDfRhj9wPFP4RSdltl/xKEuu4+6+mD5+4SKiDMzhqqnm71olSrHQY3UQFZH+EqjB5Wp5VSRGWXOS6HGt3iScfMwcapuVDbvzdQ/N45xp8C9ddq1pMVLovn0lAzZlfmAF2FU+lqSzc/+gR1seDbN8Dfd8+pAW37FRKA6x+NPwfUuRFFayYkmMSA+q15eDNwbW42LUn+2fRLUAMsaqqB9amfaG5DFzdRBnxviFGC4cg6kwGgWIY7xRm3cx2tjhPno0EYNGU0KAN0h2MpEMWD2CiP3+59T9tdaTlcimYSDeI9wIIz8bOBFWU9lKb5Ypz9UOfm5toAqwT7bwNfz594AcicrrwJuGvREO2FRcBhQ6g9hvWPgQdVqn4Bf+xc5wn8cOgEra9rx7YzUKv6UmgLx/FMp1WXbh23AYahrwl8wAcNByYApxcZUNjHKm7WhXpcvv0EebsOCQH3cMyjGwGzDTKXoS6re1gGNFbhFQFe3y04DThc18IE+gq1dwD3HtxPeXxQm6sI6vTIWiqZfBkDFlAFN/o8AHo+vE932y+/Cb2F+j1KkGr19gtjnkP1zhyggOHM13kC1XyFpjbw8rQpC4GtdlzrgM1Cj14Dr78Noqrs8N6VjkVj3zt0LJ6bsSkT3jiFtHnA9lKdOUDZSqWrwEev8ygIuPtYb8fIUunvhMFO4BcVPJXYrNVQGVJ8NOMn3lW9UJtmeHcD13e60uFjZ5BwD+rOyasoL/T9d66F6jLoQmfhufB17FDZlfZEACWPhR8Ddmiz3m9Ua2FFY5hize0Kw/vzrHcx+zur0/oWhaynsyVIs2g3vDt7U4eAB5bkhAHdRaypgjPMREKgPktfT7MQ6HBfBfVdy8qbQOvOpZRDZ19++gJV4d5SyoC2RrEjUL98yfgB3GAbRiGnfYCTguDjzXzKlt4HsVQnk/MnRKLZKYlTVKMy1AfCoR6awUklSM+/ZynUUA3WV1bkPNzjB7Wnuegz8If9RXtgm1UtTSjn+jRLqNWDynuAorYay4CR0nrJwAeWl2joOXl+3qRycewAGvxcGw+U7z9wHvhqb2EuUPVX8V1g/72C9cBC7wO0Q1sKQiqhFtesNQVelGROAd6xTaeQSzviNh8qU0MkDthUHOwE3BVxnXDarbGpULs+c38DRlRqOwLL7hdqAONHvhEPaPn03B2g82zWazaFxTU0sh5JLqpG91RCOeCN0WKcBP50W2wHZGhp0sYuuCxL1dNpxwMqusei7lFEmQ4vN0ezVSuSU4ArGn04gW1Ft6gz/45uir4VczdSPBSMz/oNr9Pd7LHA1Ho5isn6RaWzoS4KsqAs5PpmPReqw8fwYKDEVS/q9+Pu1RVQmboHEoEMmRwqQVJldTShaM6LN2DI3O1B6xu3m/UhmQ5mYykQ+1/d8IB3+4IjXMCS7T5NQI/Nmyn6XCpMnkGdpxqbAOzhfr0OqLeH9UstQgv0xUiVYt2M3LA9SPdn79tM3GGQd946FWgmLWMCXLamkipBvNQcK6hcBps6gTvzsnSBdYnjqoBvHM70AU9u1vEk707/UmD371g6kq68GKTC/ynlfhAM4uZHrYFWKurpwIqLcrQBgteWa0LtmOFHEVX8zPsY1G/1yReBr/NqZwBnRBdTEKQJa4pDzbzkcQCYJyFABURskYUL1BaGvxNwU6Y7JY7Phjom1Obycjq7H00/Tv2OOzItDQaNzCFnoL1zgQ9wPeczS2BHx9c5wK6j32hCFrF2t6HeFfVpBBYuyPQFTjyfTktdl9RMQftj2IDqzvm3y1Th/d1dTRfOUa9XhLr6GTvVnZR7ZmFQ94YkMICzLmcEAk2rd9M9we8PrA+P7bZsod08Ea2SCe/DWmeam1H96blQDwX7E26JzDwMNf+Z9xigTXxlC7C+8wxtdwjbpAKo8VG5K4AepRWUbxIfh82grprCtgn4JenDI+CEGWYUMIuCN8+Gek8pcTvwsoMhndLGuYK8UJslA2nVz+0PpjtdIb4GOi88x7dTBkjar3JFs1MfhPSAMu4c5UDDgOWCQAPLjrdA2zWulHp3uy6EQl11uvEIMDUnnzb27bogD6gzhVgfOJax1Z026+H8yWtgOHZnER2APDaqE6CePb08DTiW100EyNlocR64IPXlbuB4tfuUOG45e75Blb1XEwbU2XbMHbjP3Zduk7SbzCjnD995xA0DT5V8GZD7bFcr8HNWQyHwzmJWBujMXUgX3ixQQ6deZoNND7x9tZfooDIQ+9gM1UJ531rgc30fGeCZeU5UVgzWrqB4aHW4S093cg+XGsLbsezqcuC8edVUCfZ0ZStAnWg9YQuwpCgjEpg0ZStd+Oa6l3Si79+3kQLcid2cQqMoczetQ7jqvPvoYWezNQ1neryWNtQFYwssgPY6MrSbguLJlN0xdxZKUw+etz8Be1ueUrm6OZxPy2cZamoAQ8XwBtqsz5c+D0Dd5GKkBnS2nUbN5oVp7Yc6V9VxH7BzwGwpMDlmBx2Awq98haGu+rE6ETjWXZb22OnVGOrBxlp1Igxs7YJUQOLFLs+FymS+4QSuf19Et7fegwV9UMO5Ng0D5YJDNYBNFzMWAPN3s9Eg7/Ic3wj1VcGFc0DlRF/a7ulxDQegauk9bwFeNBnYCaz/ObgIaM/FS9V+4aetNlCdx86iVQ9YXKsOtfJGcymQ4/RJKmJ2bzfRIDOEWS8Q1xxvvQ1vdccO2lj1MTpPoXJqfBcAph5efwn4YsEaUSDvQlcaeu111ytQbbRu0uqwZ7G8h+QfFMEQlPaDYudpbtYkqJmmwlRshj1fvYXqLLmdVv3dbJEXUG2DF9KBosU+fiZUj+e914HrFXXpSfGl2Dpa1IJutlUwaNc/uQzsC0nTAS5MyS8Gxpw7S6u+qCyE9m3C4683YbAqEqQZV0R8o1PatL2A6sMR+0OUTvVX9CzR7O0YxWig65IEWslnJqZWUF/9dqZKYH1lMuVmhK1iKAxeWbMoUqNfHp4FtbAtYwew8oTGSuClPOlAoP+vtw5Az88bzwMHheppzUSjD76Dqh+d9ga45L46xa/7+vDZUB8Pc6cCDffb5QGdYxZQwTvLwWML1dFboBv4ZOg2HVS1ge5PoNo17aLtPmUnRNG32yx2HAxsF360A5/mzaaz0DZwoQrU0og82s1Vc5ftg6r7XCgZaH20kzLAT26zKtR2Y3ZaatXFn2KhGtv7/wA6xDbR0Kc8laPjoPzgJWsYDu61ugucEjtMl7CrNYmC2iuuQwG+Pal1E9SBCtaXwxe95DSHyhnglg28UvydMstLYwrtZrFruQgMEi3lOUAV35l0fM2y6NoL9cRzZxo6hw/rZ/lCRcWZMGy0aaJQ9mdyL4F63T3EEHhm4eODwLR+gYtAsfk/JgOFJJ/RHsu6VS2FKnfNhwksGx9DVW6rMeu7J9bJvm+AgV3XkrLFcko4D9RV8+QGgceU2aiHzEmfGVCDlZTygZKll+WAnTfF6GRQjOej4phsNZ6G87vGiMLItHgMrY5k3SlC+ZBjvOhsY4ZKPXB9sDo/cKHkmjwgf4T7BeCNIF8TYKl+GCWkT5wvRVSb5eA5GLwcC42BEs35FBrXXw0lQr18fpcMMCqN4xiQ83MK7VDzg8UUJS5xwpups/DOa8BVqwx+A/uX3qdbwI5nU65CvZAy+zRw4pEPVKOWHemKh1onnjoT+DKS9SqV7BxZilS2BbaaMPzan083e0lj2R5DnWMiQ8Xx+YIOGiQbex8Nx+fYBjpxPsb2UvrbpWZ6owdbNbmjwA1v4xOAntEmNsD3L1xoOGdqttHJ4Jx9i4ZeKDa+Gt46L0NxYFrTOkqR1ncGFL8nDbbR1ZIM7APgPTwusAy4UsoxC2jbH0Q1KtxqYA3UtRrrtgMNEjuVgOPO7+YCBvMtpx1y+NVMS1054UQBDH1fS9iBB29ZywKzCxIVgKfbk5uAgStkRIHJ1k4vgYcVn1HYC3bMroI68V7KFaBBRugZ4J3ij/bAI+aqekDzCnV/YP3u3HCg6XfWr9XaBd+jSP04d601DI7zWJ/xwbNBkWbx/ffXqTBM+nVpAOiZsmEnkH+DE91gMKJOi0GN9K9tARavCX0PjFFwoy1kfvlB6Z8vuFoLhjBeRhtwgUH/fuBVb9mtwOIDSzKB8nKsXyuIXaGhC9WrY3ok8GlbKu3Q77iXFATGGpZ0YcadRtqWgk0LaW6v9gVIoYdsryjaLFmHCVSgebV3041AwbgTJ+FNXfOkExi66PEToNHBozR5Q1/WrxWsrJSrgUFtwIayUKS6ejlUL7X4scBI1YW0JJL7x5RArbA0pTNLkvMilTb3hpOBMKyRTqOUzu3ivwG199DbRuDPhXvVgCudBOjm6biaCO2m66dARRj27ZtMXj/uzPlQZdRYtXpSUth2qNzPbX8AQ4eubQQ+9R1uBgYUvvQCbs05RtWTd3IUhfLRLGG6tczLnpkHL+fWwG3AWRtXUpyp23n2Qq1eVkFH0skUrliobRdlqbNDy+dTXS99fUUfBp/h8A6gMeMNDfJcezel08O1bJ4wnLMODiEs8aeg9XcOoBsXU8E4ipLYD6x3wyoFOlMleB7BK4MeLhdzrQZa1X6gdMowNjoNtUB640LgIsdpS4Cu7bzXgByKrE++Kz/mRdM8p1tGISek0kxnVtU4jktoduOr+h3gJ8UcygDHL1W7od43KafYmZe9UhyqnTPrdzUEDVdTuTJ61rUDhjFDEylg0q+5PIOaG+REAd6bp0VZGJ8bJAeD1sf3NLLm2UZ0tbwFD+lkeOIwh4LW+dj2ZDR7cU37CPAJO48bUJ7t6gCQaaZwCxgf9PMY8MHrilBgqX3AQ2D1AYtuYBBHlytwQ2RJAHBucDepXwIthaF6fpHOBU5Rn3sIaDv2GO2F+l31JKjXxUppUbcGStJ49zzSp5GpTvWwg3fv1xpf4Btr15nAmEvqVPsGfp6XheqWrkGpJ6PLbgM1XPMkTej3bFnKrJVfOz/DYHzObSJw2psUSrIlB7I/QE0IXNAKfNrouw/osN+MdkhkexsVXYUhJbonWOp6lZKB56gjzfiycC+FnMF6YboFbJ0RSWGfLvW6BJd4+PJ1GbCycvs4oMLYXFqoBYsYZ6E2/lAqBkatcNkLrDqQsAV44b4WqebSCrQOtoHThWAY2sr6ckEO4VpKf63tpR4wRLeHnQMaWYpR9Ll7N2pTD2mXpIEeZ5PobJk+1oeWOrnqy1YYThaF0X0fm3ipGtRfewsoUscaTaAsHDNr/lEY7pazPluoUIj1vb9Tf04ahGGD/kAMMCJiPyVk9O0NjlA1XLsPA4vSQycBk5U8qQSFPrhMsb6C4xsFV6jdenZ4PbSOPgAqbplOG5Dv0rALaoLMBTrURHIcCWPVlMJgONK+lEbmt2g/3R6UfuHfBsPKcWspwFVt8iqgDodJGQHndzlSdvstiaLQcKyIKIRhutl12gCJTzE0hsNvd3yBIUbHl8JzqdbVcKgrCsyo2nu9sKU85jSupXOzdFIW7duaIFl9NBMzbPADHhm3TgPY7ZjSBfworEuz2NBwxAzqN6E394DzeGIfA6ccjaFZ+PP8nAs1qUuKVj0v84UFVIWjIguBOX2qBsArazfQ3E5puWtCFTwu4gxUCX9BRcHQ/MIWqI6TWyl+t4lIHIT6+YDhNmBwRHwoMCTdZxGpRXm0F8r9qq+g6srseAPMLA7oAUqbqVEo6/qXSkD9ZrXzKnCp7ILtwEKhzcLASZKiFJ6b+d3proLDQ/4MDLLWrC+G4NAccwVq/aOwR8AyhxnHgW6JllQcTX34aMaX+lrmwbCrlPWqmlfbadqWIvlfdG9U9jHJEt4XC1kf5XdEPS8OKtdMRVFgSglbGrCAmb0eeM23gzq7uWT8HKhzklRPAzlMfp8Hnnv3m/ZCe+NFOgN8RS0SYMiViS4HPl/mMxkYfjOegtZuCmNi9352NrZrTH4mX/cnYTa27ngeNjYmNzuTm8nV0//Pfxie0wQYQfZuI1E9qjKeDw5IRjoc12fMyAhSend4ngHj5dUr1dOKHhr0MLL1j4UmbVU2YCxqj3uvtSPVoOf74FBPz/f+/h4mB5PjzzV6/rNhBZPv+2DPyBgiR0bz3x/OjPxr+Ugvo4P8H65FvTDTmbHMMuZjZgwzjHmhnP4M4k8/a0L/gj1L583ytHLXZxhbG8Tc9Tigz7imtnFp5XXPvyDESDWhqsNLn3FkeL6ruc4hfUbDtQuP5Ku8/4KL8Uo5PySO6DNYMLbJKPfkwTB9Bgv21usvezc7Tp/5bXTduf9ad85/X3e2P38ksO5vGH/+99kj/T/g+61Wv+cfySb1H4lN+4l+z+D/sN7/0bCCyT263tzdKaPrvY975GHiyJp2W3CM7L4Va4X/tPu7d2rHrO6+OGLt3jjqz2VKjO7tP3//rHHPyCaN/OUc+cs18pebycNk/q/mykYx9ufKbNMx1ezyf0B+4gDNuf0B/m2o4b/P2ffvhjT2bubonDtHh3+Ec+Rh/ugcHvz7nP/undoxO7olR1uajT6wjzwwt9KkmRz/TPuvOfOMzJmPOYFZOjpvzv+6x5Ri/8xXBvv4gTY0MZ/maxeNf7uR+N/ny/Z3wwom5+gec3ZbcY0M2HZkqsz3/z7Lv/tkudVGF2Z0okzLf6Y3MrWeP8k7spsCzIr/93z+CUi2/2sf2TD2bS8An1ppXlMz/5H0t1b8P+b1d0PWSKtGR/psdKT7/n1ef/fJctuPGo8yp/9rUiPE/Sc2+Zi/RmfF8193CbPi+/foNMTIj7/7B9bLco5UwD87GfzwH+nzpp7/Piv9vxtWMHlGd4unu2N0VptGH26MPgyODLv77OjY2/59kn9fgtV4yqixgTnM7GCWM73+mSprwqMbycpIbibvyF++kb8CzDn/m0PAIaTDW09z9C1Wfw6B4Mjd4/wKa/QY2gLvE1zbTuszuP3UFFf/2j2ysQvqVp6JlB8pnT0ZOyO40jbq/4+HwH80pPL9Z7rd50cnfnr0IXz04c//Xhml4JGHfx0C/3Et6oX5mpnGzGP6Mk8wA5mv6Awo/5OoIw/9DJoQ45RLy3ByT7EewynPPUyCq+QviF+S2fez4qkeQ43vlsxGuxd6jOxJAW2rs0v/gstSqp+Uecr1GCwYdUwKeKvHGF2ahQLv9RjLtYMMtjV9/QtGXotsKlPs0xs9edPLu0WmsrF9ZwqABr+PnIUs9f+DBgdH+hfofjtysvf88+dPjI+E2ft/pD//O/ov/xv4V7P/A37l+wHqXQYA</sci:propval>
					<sci:propval name="DuplicationEstimate" dblVal="1"/>
					<sci:propval name="GoodDuplicationEstimate" dblVal="1"/>
					<sci:propval name="Model Type">Bayesian/SciTegic</sci:propval>
					<sci:propval name="vcEquation_Vars_Broad Chagas T Cruzi dose response and cytotox" base64="UI1">pvYC8PoBAACo0fYJ9iqp9gL69gVBTG9nUPr2GlNjaVRlZ2ljLnZhbHVlLkRvdWJsZVZhbHVl0fj2N6n2Avr2BkZDRlBfNvr2JlNjaVRlZ2ljLnZhbHVlLkludGVnZXJGaW5nZXJwcmludFZhbHVl0fj2Nan2Avr2EE1vbGVjdWxhcl9XZWlnaHT69hpTY2lUZWdpYy52YWx1ZS5Eb3VibGVWYWx1ZdH49jep9gL69hFOdW1fQXJvbWF0aWNSaW5nc/r2G1NjaVRlZ2ljLnZhbHVlLkludGVnZXJWYWx1ZdH49jWp9gL69g9OdW1fSF9BY2NlcHRvcnP69htTY2lUZWdpYy52YWx1ZS5JbnRlZ2VyVmFsdWXR+PYyqfYC+vYMTnVtX0hfRG9ub3Jz+vYbU2NpVGVnaWMudmFsdWUuSW50ZWdlclZhbHVl0fj2L6n2Avr2CU51bV9SaW5nc/r2G1NjaVRlZ2ljLnZhbHVlLkludGVnZXJWYWx1ZdH49jip9gL69hJOdW1fUm90YXRhYmxlQm9uZHP69htTY2lUZWdpYy52YWx1ZS5JbnRlZ2VyVmFsdWXR+PZJqfYC+vYkTW9sZWN1bGFyX0ZyYWN0aW9uYWxQb2xhclN1cmZhY2VBcmVh+vYaU2NpVGVnaWMudmFsdWUuRG91YmxlVmFsdWXR+PYJ9i2q9gX69gVBTG9nUPr2GlNjaVRlZ2ljLnZhbHVlLkRvdWJsZVZhbHVl0/HT8fn2Oqr2Bfr2BkZDRlBfNvr2JlNjaVRlZ2ljLnZhbHVlLkludGVnZXJGaW5nZXJwcmludFZhbHVl09HT8fn2Oar2Bfr2EE1vbGVjdWxhcl9XZWlnaHT69hpTY2lUZWdpYy52YWx1ZS5Eb3VibGVWYWx1ZdP2AtPx+fY7qvYF+vYRTnVtX0Fyb21hdGljUmluZ3P69htTY2lUZWdpYy52YWx1ZS5JbnRlZ2VyVmFsdWXT9gPT8fn2Oar2Bfr2D051bV9IX0FjY2VwdG9yc/r2G1NjaVRlZ2ljLnZhbHVlLkludGVnZXJWYWx1ZdP2BNPx+fY2qvYF+vYMTnVtX0hfRG9ub3Jz+vYbU2NpVGVnaWMudmFsdWUuSW50ZWdlclZhbHVl0/YF0/H59jOq9gX69glOdW1fUmluZ3P69htTY2lUZWdpYy52YWx1ZS5JbnRlZ2VyVmFsdWXT9gbT8fn2PKr2Bfr2Ek51bV9Sb3RhdGFibGVCb25kc/r2G1NjaVRlZ2ljLnZhbHVlLkludGVnZXJWYWx1ZdP2B9Px+fZNqvYF+vYkTW9sZWN1bGFyX0ZyYWN0aW9uYWxQb2xhclN1cmZhY2VBcmVh+vYaU2NpVGVnaWMudmFsdWUuRG91YmxlVmFsdWXT9gjT8fnx</sci:propval>
					<sci:propval name="vcEquation_Vars__Props_Broad Chagas T Cruzi dose response and cytotox_EQN_NONCATN" lVal="2363"/>
					<sci:propval name="vcEquation_Vars__Props_Broad Chagas T Cruzi dose response and cytotox_EQN_CATN" lVal="1698"/>
					<sci:propval name="vcEquation_Vars__Props_Broad Chagas T Cruzi dose response and cytotox_EQN_NONCATMEAN" dblVal="-6.69718932315553"/>
					<sci:propval name="vcEquation_Vars__Props_Broad Chagas T Cruzi dose response and cytotox_EQN_NONCATSTDDEV" dblVal="8.44373758134108"/>
					<sci:propval name="vcEquation_Vars__Props_Broad Chagas T Cruzi dose response and cytotox_EQN_CATMEAN" dblVal="3.95247048923338"/>
					<sci:propval name="vcEquation_Vars__Props_Broad Chagas T Cruzi dose response and cytotox_EQN_CATSTDDEV" dblVal="8.8615655798271"/>
					<sci:propval name="vcEquation_Vars__Props_Broad Chagas T Cruzi dose response and cytotox_EQN_AUC" dblVal="0.815969049744615"/>
					<sci:propval name="vcEquation_Vars__Props_Broad Chagas T Cruzi dose response and cytotox_EQN_CUTOFF" dblVal="-0.33749905986987"/>
					<sci:propval name="vcEquation_Vars__Props_Broad Chagas T Cruzi dose response and cytotox_EQN_TP" lVal="1194"/>
					<sci:propval name="vcEquation_Vars__Props_Broad Chagas T Cruzi dose response and cytotox_EQN_FN" lVal="504"/>
					<sci:propval name="vcEquation_Vars__Props_Broad Chagas T Cruzi dose response and cytotox_EQN_FP" lVal="478"/>
					<sci:propval name="vcEquation_Vars__Props_Broad Chagas T Cruzi dose response and cytotox_EQN_TN" lVal="1885"/>
					<sci:mpropval name="vcEquation_Vars__Props_Broad Chagas T Cruzi dose response and cytotox_EQN_ENRICHPROPORTION" type="DoubleType">
						<sci:value dblVal="1.e-002"/>
						<sci:value dblVal="5.e-002"/>
						<sci:value dblVal="0.1"/>
						<sci:value dblVal="0.25"/>
						<sci:value dblVal="0.5"/>
						<sci:value dblVal="0.75"/>
						<sci:value dblVal="0.9"/>
						<sci:value dblVal="0.95"/>
						<sci:value dblVal="0.99"/>
					</sci:mpropval>
					<sci:mpropval name="vcEquation_Vars__Props_Broad Chagas T Cruzi dose response and cytotox_EQN_ENRICHCAPTURE" type="DoubleType">
						<sci:value dblVal="2.41460541813899e-002"/>
						<sci:value dblVal="0.115429917550059"/>
						<sci:value dblVal="0.221436984687868"/>
						<sci:value dblVal="0.495288574793875"/>
						<sci:value dblVal="0.774440518256773"/>
						<sci:value dblVal="0.919905771495877"/>
						<sci:value dblVal="0.974087161366313"/>
						<sci:value dblVal="0.99057714958775"/>
						<sci:value dblVal="0.997055359246172"/>
					</sci:mpropval>
					<sci:mpropval name="vcEquation_Vars__Props_Broad Chagas T Cruzi dose response and cytotox" type="StringType">
						<sci:value>EQN_NONCATN</sci:value>
						<sci:value>EQN_CATN</sci:value>
						<sci:value>EQN_NONCATMEAN</sci:value>
						<sci:value>EQN_NONCATSTDDEV</sci:value>
						<sci:value>EQN_CATMEAN</sci:value>
						<sci:value>EQN_CATSTDDEV</sci:value>
						<sci:value>EQN_AUC</sci:value>
						<sci:value>EQN_CUTOFF</sci:value>
						<sci:value>EQN_TP</sci:value>
						<sci:value>EQN_FN</sci:value>
						<sci:value>EQN_FP</sci:value>
						<sci:value>EQN_TN</sci:value>
						<sci:value>EQN_ENRICHPROPORTION</sci:value>
						<sci:value>EQN_ENRICHCAPTURE</sci:value>
					</sci:mpropval>
					<sci:mpropval name="vcEquation_Broad Chagas T Cruzi dose response and cytotox" type="AnyType">
						<sci:value lVal="3412"/>
						<sci:value lVal="10"/>
						<sci:value/>
						<sci:value lVal="0"/>
						<sci:value lVal="1"/>
						<sci:value lVal="0"/>
						<sci:value>Broad Chagas T Cruzi dose response and cytotox</sci:value>
						<sci:value>Good</sci:value>
						<sci:value/>
						<sci:value/>
						<sci:value>Thu Jan 23 14:01:15 2014</sci:value>
						<sci:value>SciTegic.value.DoubleValue</sci:value>
						<sci:value dblVal="-1"/>
						<sci:value dblVal="-1"/>
						<sci:value lVal="-1"/>
						<sci:value lVal="-1"/>
						<sci:value/>
						<sci:value/>
						<sci:value lVal="6667"/>
						<sci:value lVal="4"/>
						<sci:value>DistributionBF</sci:value>
						<sci:value lVal="9"/>
						<sci:value lVal="0"/>
						<sci:value>NormalizedEstimate</sci:value>
						<sci:value lVal="0"/>
						<sci:value lVal="1"/>
						<sci:value lVal="0"/>
						<sci:value lVal="1"/>
						<sci:value lVal="2"/>
						<sci:value lVal="3"/>
						<sci:value lVal="4"/>
						<sci:value lVal="5"/>
						<sci:value lVal="6"/>
						<sci:value lVal="7"/>
						<sci:value lVal="8"/>
						<sci:value lVal="0"/>
						<sci:value lVal="-1"/>
					</sci:mpropval>
					<sci:propval name="vcSimpleEquationNames">Broad Chagas T Cruzi dose response and cytotox</sci:propval>
					<sci:propval name="vcSimpleEquationTypes">vcSimpleLinearEquation</sci:propval>
					<sci:mpropval name="vcLinearEquation_Broad Chagas T Cruzi dose response and cytotox_ErrorStats" type="AnyType">
						<sci:value dblVal="0"/>
						<sci:value lVal="0"/>
						<sci:value lVal="0"/>
					</sci:mpropval>
					<sci:propval name="vcLinearEquation_Broad Chagas T Cruzi dose response and cytotox_ErrorStats_XtXinv" base64="UI1"/>
[truncated: 3,989,442 more chars]
