# Supplementary material for: Machine Learning Models and Pathway Genome Data Base for Trypanosoma cruzi Drug Discovery
Source: PLoS Negl Trop Dis. 2015 Jun 26;9(6):e0003878. doi: 10.1371/journal.pntd.0003878 (PMC4482694; doi:10.1371/journal.pntd.0003878)
Supplement: S2 Dataset — (ZIP) [file pntd.0003878.s012.zip › Dose response and cytotox/Broad_dose_resp_and_cytox.sd]

56322290
  DSViewer          3D                             0

 31 33  0  0  0  0  0  0  0  0999 V2000
   -2.5407    1.6775   -0.1937 Br  0  0  0  0  0  0  0  0  0  1
    9.2163   -8.1190   -0.0697 S   0  0  0  0  0  0  0  0  0  2
   10.0057   -7.6007   -1.2560 O   0  0  0  0  0  0  0  0  0  3
    9.9638   -7.7120    1.1863 O   0  0  0  0  0  0  0  0  0  4
    2.5482   -1.7582    0.2243 O   0  0  0  0  0  0  0  0  0  5
    4.8077   -3.0254   -0.3849 O   0  0  0  0  0  0  0  0  0  6
    9.0903   -9.8784   -0.1947 N   0  0  3  0  0  0  0  0  0  7
    3.9885   -5.1052   -0.0376 N   0  0  0  0  0  0  0  0  0  8
   12.6431  -12.2853    0.2560 N   0  0  0  0  0  0  0  0  0  9
    7.6473   -7.2599   -0.0605 C   0  0  0  0  0  0  0  0  0 10
   10.4429  -10.4818   -0.4225 C   0  0  0  0  0  0  0  0  0 11
    6.4805   -7.9048   -0.0534 C   0  0  0  0  0  0  0  0  0 12
    7.6608   -5.7973   -0.0733 C   0  0  0  0  0  0  0  0  0 13
    5.2321   -5.8087   -0.0600 C   0  0  0  0  0  0  0  0  0 14
    5.2187   -7.1439   -0.0453 C   0  0  0  0  0  0  0  0  0 15
    6.5219   -5.1099   -0.0760 C   0  0  0  0  0  0  0  0  0 16
   10.3345  -12.0056   -0.6216 C   0  0  0  0  0  0  0  0  0 17
   11.3924  -10.2145    0.7619 C   0  0  0  0  0  0  0  0  0 18
    8.4722  -10.4554    1.0203 C   0  0  0  0  0  0  0  0  0 19
    3.8451   -3.7738   -0.1864 C   0  0  0  0  0  0  0  0  0 20
   11.7476  -12.5778   -0.8877 C   0  0  0  0  0  0  0  0  0 21
   12.7719  -10.8273    0.4559 C   0  0  0  0  0  0  0  0  0 22
    2.4642   -3.1818   -0.1031 C   0  0  3  0  0  0  0  0  0 23
    1.3391   -0.9906    0.1032 C   0  0  0  0  0  0  0  0  0 24
    1.3754    0.2999    0.4378 C   0  0  0  0  0  0  0  0  0 25
    0.0640   -1.5627   -0.3900 C   0  0  0  0  0  0  0  0  0 26
   -0.9755    0.6024   -0.0872 C   0  0  0  0  0  0  0  0  0 27
    0.1690    1.1307    0.3416 C   0  0  0  0  0  0  0  0  0 28
   -1.0288   -0.8059   -0.4741 C   0  0  0  0  0  0  0  0  0 29
    1.6398   -4.0417    0.9011 C   0  0  0  0  0  0  0  0  0 30
   13.9736  -12.8522   -0.0103 C   0  0  0  0  0  0  0  0  0 31
  1 27  1  0  0  0
  2  3  2  0  0  0
  2  4  2  0  0  0
  2  7  1  0  0  0
  2 10  1  0  0  0
  5 23  1  0  0  0
  5 24  1  0  0  0
  6 20  2  0  0  0
  7 11  1  0  0  0
  7 19  1  0  0  0
  8 14  1  0  0  0
  8 20  1  0  0  0
  9 21  1  0  0  0
  9 22  1  0  0  0
  9 31  1  0  0  0
 10 12  2  0  0  0
 10 13  1  0  0  0
 11 17  1  0  0  0
 11 18  1  0  0  0
 12 15  1  0  0  0
 13 16  2  0  0  0
 14 15  2  0  0  0
 14 16  1  0  0  0
 17 21  1  0  0  0
 18 22  1  0  0  0
 20 23  1  0  0  0
 23 30  1  0  0  0
 24 25  2  0  0  0
 24 26  1  0  0  0
 25 28  1  0  0  0
 26 29  2  0  0  0
 27 28  2  0  0  0
 27 29  1  0  0  0
M  END
> <Molecule Name>
56322290

> <CDD Number>
CDD-1507310

> <AID 2010: Luminescence Cell-Based Dose Response HTS Screen to Identify Cytotoxic Compounds of NIH3T3 cells: PubChem Activity Outcome>
Active

> <AID 2010: Luminescence Cell-Based Dose Response HTS Screen to Identify Cytotoxic Compounds of NIH3T3 cells: EC50 (uM)>
8.644

> <AID 2044: Luminescence Cell-Based/Microorganism Dose Confirmation HTS to Identify Inhibitors of T.Cruzi Replication: PubChem Activity Outcome>
Active

> <AID 2044: Luminescence Cell-Based/Microorganism Dose Confirmation HTS to Identify Inhibitors of T.Cruzi Replication: EC50 (uM)>
< 0.1

> <Activity>
1

$$$$
56320370
  SciTegic01231414002D

 34 37  0  0  0  0            999 V2000
    7.1043    1.7450    0.0000 Cl  0  0
   -2.0045    1.2999    0.0000 S   0  0
    3.3044    1.5915    0.0000 O   0  0
    3.3044   -1.4214    0.0000 O   0  0
   -9.6250    1.9303    0.0000 O   0  0
   -5.5799    4.2909    0.0000 O   0  0
   -4.5243    2.4272    0.0000 O   0  0
   -7.3755    2.6929    0.0000 N   0  0
   -4.3776    0.0882    0.0000 N   0  0
   -2.0045   -1.1298    0.0000 N   0  0
   -7.3891   -2.5008    0.0000 N   0  0
   -0.5831    0.8382    0.0000 C   0  0
   -0.5831   -0.6682    0.0000 C   0  0
   -2.8792    0.0850    0.0000 C   0  0
   -9.1568    4.2878    0.0000 C   0  0
   -7.8667    5.0434    0.0000 C   0  0
   -8.8314    2.8304    0.0000 C   0  0
   -6.7547    4.0466    0.0000 C   0  0
   -5.1261    1.3890    0.0000 C   0  0
    1.9924    0.8382    0.0000 C   0  0
    1.9924   -0.6682    0.0000 C   0  0
   -6.6269    1.3921    0.0000 C   0  0
    0.7168    1.5915    0.0000 C   0  0
    0.7168   -1.4214    0.0000 C   0  0
  -10.4717    5.0179    0.0000 C   0  0
   -7.8601    6.5473    0.0000 C   0  0
   -5.1330   -1.2087    0.0000 C   0  0
  -10.4744    6.5376    0.0000 C   0  0
   -9.1843    7.2931    0.0000 C   0  0
    4.6043    0.8382    0.0000 C   0  0
    4.6043   -0.6682    0.0000 C   0  0
   -6.6338   -1.2040    0.0000 C   0  0
   -8.5891   -2.4970    0.0000 C   0  0
   -6.7928   -3.5422    0.0000 C   0  0
  2 12  1  0
  2 14  1  0
  3 20  1  0
  3 30  1  0
  4 21  1  0
  4 31  1  0
  5 17  2  0
  6 18  2  0
  7 19  2  0
  8 17  1  0
  8 18  1  0
  8 22  1  0
  9 14  1  0
  9 19  1  0
  9 27  1  0
 10 13  1  0
 10 14  2  0
 11 32  1  0
 11 33  1  0
 11 34  1  0
 12 13  1  0
 12 23  2  0
 13 24  2  0
 15 16  1  0
 15 17  1  0
 15 25  2  0
 16 18  1  0
 16 26  2  0
 19 22  1  0
 20 21  2  0
 20 23  1  0
 21 24  1  0
 25 28  1  0
 26 29  1  0
 27 32  1  0
 28 29  2  0
 30 31  1  0
M  END
> <Name>
56320370

> <Molecule Name>
56320370

> <CDD Number>
CDD-1507328

> <AID 2010: Luminescence Cell-Based Dose Response HTS Screen to Identify Cytotoxic Compounds of NIH3T3 cells: PubChem Activity Outcome>
Inactive

> <AID 2010: Luminescence Cell-Based Dose Response HTS Screen to Identify Cytotoxic Compounds of NIH3T3 cells: EC50 (uM)>
> 60.0

> <AID 2044: Luminescence Cell-Based/Microorganism Dose Confirmation HTS to Identify Inhibitors of T.Cruzi Replication: PubChem Activity Outcome>
Active

> <AID 2044: Luminescence Cell-Based/Microorganism Dose Confirmation HTS to Identify Inhibitors of T.Cruzi Replication: EC50 (uM)>
< 0.1

> <Activity>
1

$$$$
56318036
  SciTegic01231414002D

 34 37  0  0  0  0            999 V2000
   -6.5002    3.7446    0.0000 S   0  0
    1.3406    5.3928    0.0000 S   0  0
   -6.5018    4.9446    0.0000 O   0  0
   -5.4619    4.3461    0.0000 O   0  0
   -2.3501    5.8529    0.0000 O   0  0
    4.5379    7.3226    0.0000 O   0  5
    4.3207    5.2558    0.0000 O   0  0
   -7.7993    2.9930    0.0000 N   0  0
   -1.2990    0.7500    0.0000 N   0  0
   -1.3042    3.7556    0.0000 N   0  0
    1.2990   -0.7500    0.0000 N   0  0
    3.8324    6.3519    0.0000 N   0  3
   -5.1993    2.9963    0.0000 C   0  0
   -2.6012    3.0004    0.0000 C   0  0
   -2.5987    1.5004    0.0000 C   0  0
   -3.9014    3.7484    0.0000 C   0  0
   -5.1969    1.4963    0.0000 C   0  0
   -3.8967    0.7484    0.0000 C   0  0
   -1.3088    5.2564    0.0000 C   0  0
   -0.0118    6.0116    0.0000 C   0  0
   -7.7978    1.4930    0.0000 C   0  0
   -9.0990    3.7418    0.0000 C   0  0
    0.0000    1.5000    0.0000 C   0  0
   -1.2990   -0.7500    0.0000 C   0  0
    2.3424    6.5092    0.0000 C   0  0
    0.1236    7.4927    0.0000 C   0  0
    1.5903    7.8070    0.0000 C   0  0
    1.2990    0.7500    0.0000 C   0  0
    0.0000   -1.5000    0.0000 C   0  0
   -9.0962    0.7418    0.0000 C   0  0
  -10.3973    2.9905    0.0000 C   0  0
  -10.3959    1.4905    0.0000 C   0  0
    2.5973   -1.5031    0.0000 C   0  0
    2.5956   -2.7031    0.0000 C   0  0
  1  3  2  0
  1  4  2  0
  1  8  1  0
  1 13  1  0
  2 20  1  0
  2 25  1  0
  5 19  2  0
  6 12  1  0
  7 12  2  0
  8 21  1  0
  8 22  1  0
  9 15  1  0
  9 23  1  0
  9 24  1  0
 10 14  1  0
 10 19  1  0
 11 28  1  0
 11 29  1  0
 11 33  1  0
 12 25  1  0
 13 16  1  0
 13 17  2  0
 14 15  1  0
 14 16  2  0
 15 18  2  0
 17 18  1  0
 19 20  1  0
 20 26  2  0
 21 30  1  0
 22 31  1  0
 23 28  1  0
 24 29  1  0
 25 27  2  0
 26 27  1  0
 30 32  1  0
 31 32  1  0
 33 34  1  0
M  CHG  2   6  -1  12   1
M  END
> <Name>
56318036

> <Molecule Name>
56318036

> <CDD Number>
CDD-1507298

> <AID 2010: Luminescence Cell-Based Dose Response HTS Screen to Identify Cytotoxic Compounds of NIH3T3 cells: PubChem Activity Outcome>
Active

> <AID 2010: Luminescence Cell-Based Dose Response HTS Screen to Identify Cytotoxic Compounds of NIH3T3 cells: EC50 (uM)>
6.559

> <AID 2044: Luminescence Cell-Based/Microorganism Dose Confirmation HTS to Identify Inhibitors of T.Cruzi Replication: PubChem Activity Outcome>
Active

> <AID 2044: Luminescence Cell-Based/Microorganism Dose Confirmation HTS to Identify Inhibitors of T.Cruzi Replication: EC50 (uM)>
< 0.1

> <Activity>
1

$$$$
56316888
  SciTegic01231414002D

 28 30  0  0  0  0            999 V2000
   -2.5988   -1.5004    0.0000 S   0  0
    5.2447   -3.1359    0.0000 S   0  0
   -2.5984   -2.7004    0.0000 O   0  0
   -1.5595   -2.1003    0.0000 O   0  0
    3.6375   -0.9049    0.0000 O   0  0
   -3.8990   -0.7508    0.0000 N   0  0
    2.5951   -3.0039    0.0000 N   0  0
   -6.4980    0.7475    0.0000 N   0  0
    4.0312   -5.2378    0.0000 N   0  0
    5.4984   -5.5497    0.0000 N   0  0
   -1.2990   -0.7500    0.0000 C   0  0
    1.2990   -0.7500    0.0000 C   0  0
    0.0000   -1.5000    0.0000 C   0  0
   -1.2990    0.7500    0.0000 C   0  0
    2.5973   -1.5031    0.0000 C   0  0
   -5.1976   -1.5017    0.0000 C   0  0
   -3.9000    0.7492    0.0000 C   0  0
    1.2990    0.7500    0.0000 C   0  0
    3.8933   -3.7570    0.0000 C   0  0
    0.0000    1.5000    0.0000 C   0  0
   -6.4971   -0.7525    0.0000 C   0  0
   -5.1995    1.4983    0.0000 C   0  0
    6.2484   -4.2507    0.0000 C   0  0
    7.7381   -4.0910    0.0000 C   0  0
   -7.5377    1.3468    0.0000 C   0  0
    8.3466   -2.7190    0.0000 C   0  0
    9.5398   -2.5911    0.0000 C   0  0
    7.6396   -1.7494    0.0000 C   0  0
  1  3  2  0
  1  4  2  0
  1  6  1  0
  1 11  1  0
  2 19  1  0
  2 23  1  0
  5 15  2  0
  6 16  1  0
  6 17  1  0
  7 15  1  0
  7 19  1  0
  8 21  1  0
  8 22  1  0
  8 25  1  0
  9 10  1  0
  9 19  2  0
 10 23  2  0
 11 13  2  0
 11 14  1  0
 12 13  1  0
 12 15  1  0
 12 18  2  0
 14 20  2  0
 16 21  1  0
 17 22  1  0
 18 20  1  0
 23 24  1  0
 24 26  1  0
 26 27  1  0
 26 28  1  0
M  END
> <Name>
56316888

> <Molecule Name>
56316888

> <CDD Number>
CDD-1507600

> <AID 2010: Luminescence Cell-Based Dose Response HTS Screen to Identify Cytotoxic Compounds of NIH3T3 cells: PubChem Activity Outcome>
Inactive

> <AID 2010: Luminescence Cell-Based Dose Response HTS Screen to Identify Cytotoxic Compounds of NIH3T3 cells: EC50 (uM)>
> 60.0

> <AID 2044: Luminescence Cell-Based/Microorganism Dose Confirmation HTS to Identify Inhibitors of T.Cruzi Replication: PubChem Activity Outcome>
Active

> <AID 2044: Luminescence Cell-Based/Microorganism Dose Confirmation HTS to Identify Inhibitors of T.Cruzi Replication: EC50 (uM)>
0.1

> <Activity>
1

$$$$
56315590
  SciTegic01231414002D

 23 24  0  0  0  0            999 V2000
   -0.7500   -1.0323    0.0000 S   0  0
    1.9534  -11.4137    0.0000 O   0  0
    0.3565   -8.9122    0.0000 O   0  0
    2.1318  -14.3955    0.0000 O   0  5
    4.2101  -14.3922    0.0000 O   0  0
    3.0890   -4.7091    0.0000 O   0  0
    2.1626   -7.4186    0.0000 N   0  0
    3.1700  -13.7937    0.0000 N   0  3
    1.0157   -3.6164    0.0000 N   0  0
    2.4298  -10.0049    0.0000 C   0  0
    1.5502   -8.7888    0.0000 C   0  0
    3.1669  -12.2954    0.0000 C   0  0
    3.9170   -9.9872    0.0000 C   0  0
    4.3805  -11.4138    0.0000 C   0  0
    1.2830   -6.2026    0.0000 C   0  0
    1.8954   -4.8324    0.0000 C   0  0
    3.6552   -7.2613    0.0000 C   0  0
    0.7500   -1.0323    0.0000 C   0  0
    1.6281   -2.2462    0.0000 C   0  0
    1.2135    0.3943    0.0000 C   0  0
   -1.2135    0.3943    0.0000 C   0  0
    0.0000    1.2760    0.0000 C   0  0
    4.1436   -6.1652    0.0000 C   0  0
  1 18  1  0
  1 21  1  0
  2 10  1  0
  2 12  1  0
  3 11  2  0
  4  8  1  0
  5  8  2  0
  6 16  2  0
  7 11  1  0
  7 15  1  0
  7 17  1  0
  8 12  1  0
  9 16  1  0
  9 19  1  0
 10 11  1  0
 10 13  2  0
 12 14  2  0
 13 14  1  0
 15 16  1  0
 17 23  1  0
 18 19  1  0
 18 20  2  0
 20 22  1  0
 21 22  2  0
M  CHG  2   4  -1   8   1
M  END
> <Name>
56315590

> <Molecule Name>
56315590

> <CDD Number>
CDD-1168642

> <AID 2010: Luminescence Cell-Based Dose Response HTS Screen to Identify Cytotoxic Compounds of NIH3T3 cells: PubChem Activity Outcome>
Inactive

> <AID 2010: Luminescence Cell-Based Dose Response HTS Screen to Identify Cytotoxic Compounds of NIH3T3 cells: EC50 (uM)>
> 30.0

> <AID 2044: Luminescence Cell-Based/Microorganism Dose Confirmation HTS to Identify Inhibitors of T.Cruzi Replication: PubChem Activity Outcome>
Active

> <AID 2044: Luminescence Cell-Based/Microorganism Dose Confirmation HTS to Identify Inhibitors of T.Cruzi Replication: EC50 (uM)>
< 0.1

> <Activity>
1

$$$$
51090790
  SciTegic01231414002D

 41 43  0  0  0  0            999 V2000
   17.7974    3.3362    0.0000 Cl  0  0
   10.8290    1.3783    0.0000 S   0  0
    1.7138   -1.2033    0.0000 S   0  0
   11.4354    0.3428    0.0000 O   0  0
   12.0290    1.3855    0.0000 O   0  0
    4.2189    2.3707    0.0000 O   0  0
   -3.6217    1.4865    0.0000 O   0  0
   13.0369    7.8891    0.0000 O   0  0
   14.9967    6.6040    0.0000 O   0  0
    4.0873    0.0307    0.0000 N   0  0
   11.5718    2.6824    0.0000 N   0  0
    1.7138    1.2033    0.0000 N   0  0
   13.0566    5.2892    0.0000 N   0  0
    8.6161   -2.5246    0.0000 N   0  0
    2.5889    0.0182    0.0000 C   0  0
    9.3282    1.3686    0.0000 C   0  0
    0.2917    0.7475    0.0000 C   0  0
    0.2917   -0.7475    0.0000 C   0  0
    4.8274    1.3364    0.0000 C   0  0
    6.3282    1.3491    0.0000 C   0  0
    8.5698    2.6627    0.0000 C   0  0
    8.5867    0.0647    0.0000 C   0  0
    7.0699    2.6530    0.0000 C   0  0
    7.0867    0.0550    0.0000 C   0  0
   -1.0028    1.5132    0.0000 C   0  0
   -1.0028   -1.5132    0.0000 C   0  0
   13.0718    2.6912    0.0000 C   0  0
   10.8142    3.9770    0.0000 C   0  0
   -2.3155    0.7475    0.0000 C   0  0
    4.8509   -1.2613    0.0000 C   0  0
   -2.3155   -0.7475    0.0000 C   0  0
   13.8142    3.9946    0.0000 C   0  0
   11.5566    5.2804    0.0000 C   0  0
   13.7967    6.5949    0.0000 C   0  0
    6.3517   -1.2470    0.0000 C   0  0
    7.1153   -2.5390    0.0000 C   0  0
   -4.6560    0.8780    0.0000 C   0  0
   13.7770    9.1948    0.0000 C   0  0
    9.2266   -3.5577    0.0000 C   0  0
    9.2058   -1.4795    0.0000 C   0  0
   13.1694   10.2296    0.0000 C   0  0
  2  4  2  0
  2  5  2  0
  2 11  1  0
  2 16  1  0
  3 15  1  0
  3 18  1  0
  6 19  2  0
  7 29  1  0
  7 37  1  0
  8 34  1  0
  8 38  1  0
  9 34  2  0
 10 15  1  0
 10 19  1  0
 10 30  1  0
 11 27  1  0
 11 28  1  0
 12 15  2  0
 12 17  1  0
 13 32  1  0
 13 33  1  0
 13 34  1  0
 14 36  1  0
 14 39  1  0
 14 40  1  0
 16 21  2  0
 16 22  1  0
 17 18  1  0
 17 25  2  0
 18 26  2  0
 19 20  1  0
 20 23  2  0
 20 24  1  0
 21 23  1  0
 22 24  2  0
 25 29  1  0
 26 31  1  0
 27 32  1  0
 28 33  1  0
 29 31  2  0
 30 35  1  0
 35 36  1  0
 38 41  1  0
M  END
> <Name>
51090790

> <Molecule Name>
51090790

> <CDD Number>
CDD-1507289

> <AID 2010: Luminescence Cell-Based Dose Response HTS Screen to Identify Cytotoxic Compounds of NIH3T3 cells: PubChem Activity Outcome>
Inactive

> <AID 2010: Luminescence Cell-Based Dose Response HTS Screen to Identify Cytotoxic Compounds of NIH3T3 cells: EC50 (uM)>
> 30.0

> <AID 2044: Luminescence Cell-Based/Microorganism Dose Confirmation HTS to Identify Inhibitors of T.Cruzi Replication: PubChem Activity Outcome>
Active

> <AID 2044: Luminescence Cell-Based/Microorganism Dose Confirmation HTS to Identify Inhibitors of T.Cruzi Replication: EC50 (uM)>
< 0.1

> <Activity>
1

$$$$
51090468
  SciTegic01231414002D

 29 31  0  0  0  0            999 V2000
   13.4491    0.7040    0.0000 Cl  0  0
    1.7138    1.2033    0.0000 S   0  0
    9.5923    1.2163    0.0000 S   0  0
    4.2721   -2.2968    0.0000 O   0  0
    4.0872    0.0396    0.0000 N   0  0
    1.7138   -1.2033    0.0000 N   0  0
   10.8185   -0.8545    0.0000 N   0  0
    7.0559    2.6776    0.0000 N   0  0
    2.5889    0.0182    0.0000 C   0  0
    0.2917    0.7475    0.0000 C   0  0
    0.2917   -0.7475    0.0000 C   0  0
    4.8569   -1.2489    0.0000 C   0  0
    6.3575   -1.2275    0.0000 C   0  0
    8.6009    0.0995    0.0000 C   0  0
    9.3626   -1.1869    0.0000 C   0  0
    7.0969    0.0989    0.0000 C   0  0
   -1.0028    1.5132    0.0000 C   0  0
   -1.0028   -1.5132    0.0000 C   0  0
    7.1193   -2.5153    0.0000 C   0  0
    4.8212    1.3487    0.0000 C   0  0
   -2.3155    0.7475    0.0000 C   0  0
    8.6390   -2.5053    0.0000 C   0  0
   -2.3155   -0.7475    0.0000 C   0  0
   10.9491    0.6425    0.0000 C   0  0
    6.3219    1.3685    0.0000 C   0  0
   -3.6187    1.4919    0.0000 C   0  0
   -3.6251    2.6919    0.0000 C   0  0
    8.2558    2.6934    0.0000 C   0  0
    6.4426    3.7090    0.0000 C   0  0
  2  9  1  0
  2 10  1  0
  3 14  1  0
  3 24  1  0
  4 12  2  0
  5  9  1  0
  5 12  1  0
  5 20  1  0
  6  9  2  0
  6 11  1  0
  7 15  1  0
  7 24  2  0
  8 25  1  0
  8 28  1  0
  8 29  1  0
 10 11  1  0
 10 17  2  0
 11 18  2  0
 12 13  1  0
 13 16  1  0
 13 19  2  0
 14 15  1  0
 14 16  2  0
 15 22  2  0
 17 21  1  0
 18 23  1  0
 19 22  1  0
 20 25  1  0
 21 23  2  0
 21 26  1  0
 26 27  1  0
M  END
> <Name>
51090468

> <Molecule Name>
51090468

> <CDD Number>
CDD-1507317

> <AID 2010: Luminescence Cell-Based Dose Response HTS Screen to Identify Cytotoxic Compounds of NIH3T3 cells: PubChem Activity Outcome>
Inactive

> <AID 2010: Luminescence Cell-Based Dose Response HTS Screen to Identify Cytotoxic Compounds of NIH3T3 cells: EC50 (uM)>
> 60.0

> <AID 2044: Luminescence Cell-Based/Microorganism Dose Confirmation HTS to Identify Inhibitors of T.Cruzi Replication: PubChem Activity Outcome>
Active

> <AID 2044: Luminescence Cell-Based/Microorganism Dose Confirmation HTS to Identify Inhibitors of T.Cruzi Replication: EC50 (uM)>
< 0.1

> <Activity>
1

$$$$
51090440
  SciTegic01231414002D

 30 32  0  0  0  0            999 V2000
    5.0929    3.9950    0.0000 Cl  0  0
   -5.3300    5.2130    0.0000 S   0  0
   -4.9494    0.9038    0.0000 O   0  0
    1.2964    1.4973    0.0000 O   0  0
    1.2964   -1.4973    0.0000 O   0  0
   -9.7604    8.1945    0.0000 O   0  0
   -3.9068    3.0028    0.0000 N   0  0
   -6.5637    3.1467    0.0000 N   0  0
   -0.0041    3.7389    0.0000 N   0  0
   -5.2050    3.7559    0.0000 C   0  0
   -6.7846    5.5507    0.0000 C   0  0
   -7.5511    4.2671    0.0000 C   0  0
   -3.9091    1.5019    0.0000 C   0  0
   -2.6111    0.7486    0.0000 C   0  0
    0.0000    0.7486    0.0000 C   0  0
   -7.5035    6.8718    0.0000 C   0  0
   -1.2964    1.4973    0.0000 C   0  0
   -9.0550    4.2733    0.0000 C   0  0
    0.0000   -0.7486    0.0000 C   0  0
   -9.0231    6.8873    0.0000 C   0  0
   -2.6041    3.7481    0.0000 C   0  0
   -2.6111   -0.7486    0.0000 C   0  0
   -9.7895    5.6037    0.0000 C   0  0
   -1.2964   -1.4973    0.0000 C   0  0
   -1.3068    2.9935    0.0000 C   0  0
    2.5929    0.7486    0.0000 C   0  0
    2.5929   -0.7486    0.0000 C   0  0
   -9.1508    9.2281    0.0000 C   0  0
    1.0331    3.1355    0.0000 C   0  0
    0.0001    4.9389    0.0000 C   0  0
  2 10  1  0
  2 11  1  0
  3 13  2  0
  4 15  1  0
  4 26  1  0
  5 19  1  0
  5 27  1  0
  6 20  1  0
  6 28  1  0
  7 10  1  0
  7 13  1  0
  7 21  1  0
  8 10  2  0
  8 12  1  0
  9 25  1  0
  9 29  1  0
  9 30  1  0
 11 12  1  0
 11 16  2  0
 12 18  2  0
 13 14  1  0
 14 17  1  0
 14 22  2  0
 15 17  2  0
 15 19  1  0
 16 20  1  0
 18 23  1  0
 19 24  2  0
 20 23  2  0
 21 25  1  0
 22 24  1  0
 26 27  1  0
M  END
> <Name>
51090440

> <Molecule Name>
51090440

> <CDD Number>
CDD-1507320

> <AID 2010: Luminescence Cell-Based Dose Response HTS Screen to Identify Cytotoxic Compounds of NIH3T3 cells: PubChem Activity Outcome>
Inactive

> <AID 2010: Luminescence Cell-Based Dose Response HTS Screen to Identify Cytotoxic Compounds of NIH3T3 cells: EC50 (uM)>
> 60.0

> <AID 2044: Luminescence Cell-Based/Microorganism Dose Confirmation HTS to Identify Inhibitors of T.Cruzi Replication: PubChem Activity Outcome>
Active

> <AID 2044: Luminescence Cell-Based/Microorganism Dose Confirmation HTS to Identify Inhibitors of T.Cruzi Replication: EC50 (uM)>
< 0.1

> <Activity>
1

$$$$
51090025
  SciTegic01231414002D

 39 42  0  0  0  0            999 V2000
    7.1043   -0.8547    0.0000 Cl  0  0
   -2.0045    1.2999    0.0000 S   0  0
  -11.1343   -1.1813    0.0000 S   0  0
    3.3044    1.5915    0.0000 O   0  0
    3.3044   -1.4214    0.0000 O   0  0
   -4.5359   -2.2489    0.0000 O   0  0
  -11.7288   -0.1389    0.0000 O   0  0
  -10.5290   -0.1451    0.0000 O   0  0
   -4.3776    0.0895    0.0000 N   0  0
   -2.0045   -1.1298    0.0000 N   0  0
  -11.8919   -2.4769    0.0000 N   0  0
   -8.8770    2.6962    0.0000 N   0  0
   -0.5831    0.8382    0.0000 C   0  0
   -0.5831   -0.6682    0.0000 C   0  0
   -2.8792    0.0850    0.0000 C   0  0
    1.9924    0.8382    0.0000 C   0  0
    1.9924   -0.6682    0.0000 C   0  0
   -5.1326   -1.2077    0.0000 C   0  0
    0.7168    1.5915    0.0000 C   0  0
    0.7168   -1.4214    0.0000 C   0  0
   -6.6334   -1.2034    0.0000 C   0  0
   -9.6335   -1.1886    0.0000 C   0  0
   -5.1265    1.3901    0.0000 C   0  0
   -7.3898   -2.4987    0.0000 C   0  0
   -7.3771    0.0994    0.0000 C   0  0
   -8.8898   -2.4913    0.0000 C   0  0
   -8.8771    0.1067    0.0000 C   0  0
    4.6043    0.8382    0.0000 C   0  0
    4.6043   -0.6682    0.0000 C   0  0
  -11.0621   -3.7352    0.0000 C   0  0
  -13.3954   -2.3708    0.0000 C   0  0
   -6.6273    1.3928    0.0000 C   0  0
  -11.5122   -5.1660    0.0000 C   0  0
  -14.4217   -3.4647    0.0000 C   0  0
   -7.3762    2.6935    0.0000 C   0  0
  -12.9115   -5.7063    0.0000 C   0  0
  -14.2063   -4.9491    0.0000 C   0  0
   -9.4758    3.7361    0.0000 C   0  0
   -9.4786    1.6579    0.0000 C   0  0
  2 13  1  0
  2 15  1  0
  3  7  2  0
  3  8  2  0
  3 11  1  0
  3 22  1  0
  4 16  1  0
  4 28  1  0
  5 17  1  0
  5 29  1  0
  6 18  2  0
  9 15  1  0
  9 18  1  0
  9 23  1  0
 10 14  1  0
 10 15  2  0
 11 30  1  0
 11 31  1  0
 12 35  1  0
 12 38  1  0
 12 39  1  0
 13 14  1  0
 13 19  2  0
 14 20  2  0
 16 17  2  0
 16 19  1  0
 17 20  1  0
 18 21  1  0
 21 24  2  0
 21 25  1  0
 22 26  2  0
 22 27  1  0
 23 32  1  0
 24 26  1  0
 25 27  2  0
 28 29  1  0
 30 33  1  0
 31 34  1  0
 32 35  1  0
 33 36  1  0
 34 37  1  0
 36 37  1  0
M  END
> <Name>
51090025

> <Molecule Name>
51090025

> <CDD Number>
CDD-1507331

> <AID 2010: Luminescence Cell-Based Dose Response HTS Screen to Identify Cytotoxic Compounds of NIH3T3 cells: PubChem Activity Outcome>
Inactive

> <AID 2010: Luminescence Cell-Based Dose Response HTS Screen to Identify Cytotoxic Compounds of NIH3T3 cells: EC50 (uM)>
> 60.0

> <AID 2044: Luminescence Cell-Based/Microorganism Dose Confirmation HTS to Identify Inhibitors of T.Cruzi Replication: PubChem Activity Outcome>
Active

> <AID 2044: Luminescence Cell-Based/Microorganism Dose Confirmation HTS to Identify Inhibitors of T.Cruzi Replication: EC50 (uM)>
< 0.1

> <Activity>
1

$$$$
51089762
  SciTegic01231414002D

 40 43  0  0  0  0            999 V2000
    7.6982    0.3746    0.0000 Cl  0  0
    2.5951   -3.0039    0.0000 O   0  0
    3.6375   -0.9049    0.0000 O   0  0
    7.6982    1.5746    0.0000 O   0  5
    6.6588   -0.2250    0.0000 O   0  0
    8.7377   -0.2250    0.0000 O   0  0
    7.6982   -0.8254    0.0000 O   0  0
   -2.5987    1.5004    0.0000 N   0  3
   -2.6012    3.0004    0.0000 C   0  0
   -3.8967    0.7484    0.0000 C   0  0
   -1.2990    0.7500    0.0000 C   0  0
   -5.1993    2.9963    0.0000 C   0  0
   -3.9015    3.7484    0.0000 C   0  0
   -5.1969    1.4963    0.0000 C   0  0
   -1.3028    3.7529    0.0000 C   0  0
   -3.8943   -0.7524    0.0000 C   0  0
   -6.5002    3.7446    0.0000 C   0  0
    0.0000    1.5000    0.0000 C   0  0
   -1.2990   -0.7500    0.0000 C   0  0
   -0.0012    3.0071    0.0000 C   0  0
   -1.3074    5.2530    0.0000 C   0  0
   -2.5953   -1.5025    0.0000 C   0  0
   -5.1934   -1.5025    0.0000 C   0  0
    1.2990   -0.7500    0.0000 C   0  0
    1.2990    0.7500    0.0000 C   0  0
    0.0000   -1.5000    0.0000 C   0  0
   -6.5050    5.2446    0.0000 C   0  0
   -7.7969    2.9905    0.0000 C   0  0
    2.5973   -1.5031    0.0000 C   0  0
    1.2954    3.7613    0.0000 C   0  0
   -0.0108    6.0071    0.0000 C   0  0
   -2.5953   -3.0025    0.0000 C   0  0
   -5.1934   -3.0025    0.0000 C   0  0
    1.2906    5.2612    0.0000 C   0  0
   -3.8944   -3.7525    0.0000 C   0  0
   -7.8065    5.9905    0.0000 C   0  0
   -9.0983    3.7364    0.0000 C   0  0
   -9.1031    5.2364    0.0000 C   0  0
    3.8933   -3.7570    0.0000 C   0  0
    3.8916   -4.9570    0.0000 C   0  0
  1  4  1  0
  1  5  2  0
  1  6  2  0
  1  7  2  0
  2 29  1  0
  2 39  1  0
  3 29  2  0
  8  9  2  0
  8 10  1  0
  8 11  1  0
  9 13  1  0
  9 15  1  0
 10 14  2  0
 10 16  1  0
 11 18  2  0
 11 19  1  0
 12 13  2  0
 12 14  1  0
 12 17  1  0
 15 20  2  0
 15 21  1  0
 16 22  2  0
 16 23  1  0
 17 27  2  0
 17 28  1  0
 18 25  1  0
 19 26  2  0
 20 30  1  0
 21 31  2  0
 22 32  1  0
 23 33  2  0
 24 25  2  0
 24 26  1  0
 24 29  1  0
 27 36  1  0
 28 37  2  0
 30 34  2  0
 31 34  1  0
 32 35  2  0
 33 35  1  0
 36 38  2  0
 37 38  1  0
 39 40  1  0
M  CHG  2   4  -1   8   1
M  END
> <Name>
51089762

> <Molecule Name>
51089762

> <CDD Number>
CDD-1507296

> <AID 2010: Luminescence Cell-Based Dose Response HTS Screen to Identify Cytotoxic Compounds of NIH3T3 cells: PubChem Activity Outcome>
Inactive

> <AID 2010: Luminescence Cell-Based Dose Response HTS Screen to Identify Cytotoxic Compounds of NIH3T3 cells: EC50 (uM)>
> 60.0

> <AID 2044: Luminescence Cell-Based/Microorganism Dose Confirmation HTS to Identify Inhibitors of T.Cruzi Replication: PubChem Activity Outcome>
Active

> <AID 2044: Luminescence Cell-Based/Microorganism Dose Confirmation HTS to Identify Inhibitors of T.Cruzi Replication: EC50 (uM)>
< 0.1

> <Activity>
1

$$$$
51089732
  SciTegic01231414002D

 37 40  0  0  0  0            999 V2000
    6.3987    1.1083    0.0000 Cl  0  0
    2.9924    0.9102    0.0000 F   0  0
    6.3987    2.3083    0.0000 O   0  5
    5.3593    0.5087    0.0000 O   0  0
    7.4381    0.5087    0.0000 O   0  0
    6.3987   -0.0917    0.0000 O   0  0
   -3.7438    1.6350    0.0000 N   0  3
   -4.7120    2.7807    0.0000 C   0  0
   -4.2520    0.2236    0.0000 C   0  0
   -6.6965    1.1038    0.0000 C   0  0
   -6.1883    2.5151    0.0000 C   0  0
   -5.7283   -0.0419    0.0000 C   0  0
   -4.2037    4.1927    0.0000 C   0  0
   -3.2834   -0.9227    0.0000 C   0  0
   -2.4451    2.3873    0.0000 C   0  0
   -8.1735    0.8381    0.0000 C   0  0
   -1.1438    1.6395    0.0000 C   0  0
   -2.7277    4.4608    0.0000 C   0  0
   -5.1736    5.3370    0.0000 C   0  0
   -1.8066   -0.6595    0.0000 C   0  0
   -3.7937   -2.3333    0.0000 C   0  0
   -9.1436    1.9822    0.0000 C   0  0
   -8.6795   -0.5741    0.0000 C   0  0
   -0.1796    2.7886    0.0000 C   0  0
   -0.6308    0.2300    0.0000 C   0  0
   -2.2219    5.8729    0.0000 C   0  0
   -4.6677    6.7491    0.0000 C   0  0
   -0.8403   -1.8068    0.0000 C   0  0
   -2.8274   -3.4805    0.0000 C   0  0
  -10.6195    1.7143    0.0000 C   0  0
  -10.1554   -0.8420    0.0000 C   0  0
   -3.1918    7.0170    0.0000 C   0  0
   -1.3507   -3.2173    0.0000 C   0  0
    1.2976    2.5281    0.0000 C   0  0
    0.8465   -0.0305    0.0000 C   0  0
    1.8106    1.1186    0.0000 C   0  0
  -11.1254    0.3022    0.0000 C   0  0
  1  3  1  0
  1  4  2  0
  1  5  2  0
  1  6  2  0
  2 36  1  0
  7  8  2  0
  7  9  1  0
  7 15  1  0
  8 11  1  0
  8 13  1  0
  9 12  2  0
  9 14  1  0
 10 11  2  0
 10 12  1  0
 10 16  1  0
 13 18  2  0
 13 19  1  0
 14 20  2  0
 14 21  1  0
 15 17  1  0
 16 22  2  0
 16 23  1  0
 17 24  2  0
 17 25  1  0
 18 26  1  0
 19 27  2  0
 20 28  1  0
 21 29  2  0
 22 30  1  0
 23 31  2  0
 24 34  1  0
 25 35  2  0
 26 32  2  0
 27 32  1  0
 28 33  2  0
 29 33  1  0
 30 37  2  0
 31 37  1  0
 34 36  2  0
 35 36  1  0
M  CHG  2   3  -1   7   1
M  END
> <Name>
51089732

> <Molecule Name>
51089732

> <CDD Number>
CDD-1507299

> <AID 2010: Luminescence Cell-Based Dose Response HTS Screen to Identify Cytotoxic Compounds of NIH3T3 cells: PubChem Activity Outcome>
Inactive

> <AID 2010: Luminescence Cell-Based Dose Response HTS Screen to Identify Cytotoxic Compounds of NIH3T3 cells: EC50 (uM)>
> 60.0

> <AID 2044: Luminescence Cell-Based/Microorganism Dose Confirmation HTS to Identify Inhibitors of T.Cruzi Replication: PubChem Activity Outcome>
Active

> <AID 2044: Luminescence Cell-Based/Microorganism Dose Confirmation HTS to Identify Inhibitors of T.Cruzi Replication: EC50 (uM)>
< 0.1

> <Activity>
1

$$$$
51087881
  SciTegic01231414002D

 41 44  0  0  0  0            999 V2000
    8.9894   -0.0019    0.0000 Cl  0  0
    2.5951   -3.0039    0.0000 O   0  0
    3.6375   -0.9049    0.0000 O   0  0
    8.9894    1.1981    0.0000 O   0  5
    7.9500   -0.6016    0.0000 O   0  0
   10.0288   -0.6016    0.0000 O   0  0
    8.9894   -1.2019    0.0000 O   0  0
   -2.5987    1.5004    0.0000 N   0  3
   -2.6012    3.0004    0.0000 C   0  0
   -3.8967    0.7484    0.0000 C   0  0
   -1.2990    0.7500    0.0000 C   0  0
   -5.1993    2.9963    0.0000 C   0  0
   -3.9015    3.7484    0.0000 C   0  0
   -5.1969    1.4963    0.0000 C   0  0
   -1.3028    3.7529    0.0000 C   0  0
   -3.8943   -0.7524    0.0000 C   0  0
   -6.5002    3.7446    0.0000 C   0  0
    0.0000    1.5000    0.0000 C   0  0
   -1.2990   -0.7500    0.0000 C   0  0
   -0.0012    3.0071    0.0000 C   0  0
   -1.3074    5.2530    0.0000 C   0  0
   -2.5953   -1.5025    0.0000 C   0  0
   -5.1934   -1.5025    0.0000 C   0  0
    1.2990   -0.7500    0.0000 C   0  0
    1.2990    0.7500    0.0000 C   0  0
    0.0000   -1.5000    0.0000 C   0  0
   -6.5050    5.2446    0.0000 C   0  0
   -7.7969    2.9905    0.0000 C   0  0
    2.5973   -1.5031    0.0000 C   0  0
    1.2954    3.7613    0.0000 C   0  0
   -0.0108    6.0071    0.0000 C   0  0
   -2.5953   -3.0025    0.0000 C   0  0
   -5.1934   -3.0025    0.0000 C   0  0
    1.2906    5.2612    0.0000 C   0  0
   -3.8944   -3.7525    0.0000 C   0  0
   -7.8065    5.9905    0.0000 C   0  0
   -9.0983    3.7364    0.0000 C   0  0
   -9.1031    5.2364    0.0000 C   0  0
    3.8933   -3.7570    0.0000 C   0  0
    3.8912   -5.2578    0.0000 C   0  0
    4.9292   -5.8600    0.0000 C   0  0
  1  4  1  0
  1  5  2  0
  1  6  2  0
  1  7  2  0
  2 29  1  0
  2 39  1  0
  3 29  2  0
  8  9  2  0
  8 10  1  0
  8 11  1  0
  9 13  1  0
  9 15  1  0
 10 14  2  0
 10 16  1  0
 11 18  2  0
 11 19  1  0
 12 13  2  0
 12 14  1  0
 12 17  1  0
 15 20  2  0
 15 21  1  0
 16 22  2  0
 16 23  1  0
 17 27  2  0
 17 28  1  0
 18 25  1  0
 19 26  2  0
 20 30  1  0
 21 31  2  0
 22 32  1  0
 23 33  2  0
 24 25  2  0
 24 26  1  0
 24 29  1  0
 27 36  1  0
 28 37  2  0
 30 34  2  0
 31 34  1  0
 32 35  2  0
 33 35  1  0
 36 38  2  0
 37 38  1  0
 39 40  1  0
 40 41  1  0
M  CHG  2   4  -1   8   1
M  END
> <Name>
51087881

> <Molecule Name>
51087881

> <CDD Number>
CDD-1507321

> <AID 2010: Luminescence Cell-Based Dose Response HTS Screen to Identify Cytotoxic Compounds of NIH3T3 cells: PubChem Activity Outcome>
Inactive

> <AID 2010: Luminescence Cell-Based Dose Response HTS Screen to Identify Cytotoxic Compounds of NIH3T3 cells: EC50 (uM)>
> 60.0

> <AID 2044: Luminescence Cell-Based/Microorganism Dose Confirmation HTS to Identify Inhibitors of T.Cruzi Replication: PubChem Activity Outcome>
Active

> <AID 2044: Luminescence Cell-Based/Microorganism Dose Confirmation HTS to Identify Inhibitors of T.Cruzi Replication: EC50 (uM)>
< 0.1

> <Activity>
1

$$$$
51087863
  SciTegic01231414002D

 40 43  0  0  0  0            999 V2000
   -4.7824   -4.5560    0.0000 Cl  0  0
    9.0017   -3.3777    0.0000 Cl  0  0
    2.6024   -2.6977    0.0000 O   0  5
    3.6387   -0.8963    0.0000 O   0  0
    9.0017   -2.1777    0.0000 O   0  5
    7.9622   -3.9774    0.0000 O   0  0
   10.0411   -3.9774    0.0000 O   0  0
    9.0017   -4.5777    0.0000 O   0  0
   -0.4490   -4.0609    0.0000 N   0  3
    2.6003   -1.4977    0.0000 N   0  3
    0.5133   -2.9102    0.0000 C   0  0
    0.0662   -5.4697    0.0000 C   0  0
    0.0000   -1.5000    0.0000 C   0  0
    2.5062   -4.5772    0.0000 C   0  0
    1.9910   -3.1685    0.0000 C   0  0
    1.5439   -5.7278    0.0000 C   0  0
   -0.8966   -6.6208    0.0000 C   0  0
    1.2990   -0.7500    0.0000 C   0  0
   -1.9272   -4.3209    0.0000 C   0  0
    3.9846   -4.8355    0.0000 C   0  0
   -2.8921   -3.1714    0.0000 C   0  0
   -1.2990   -0.7500    0.0000 C   0  0
    1.2990    0.7500    0.0000 C   0  0
   -0.3836   -8.0305    0.0000 C   0  0
   -2.3739   -6.3605    0.0000 C   0  0
   -4.3698   -3.4291    0.0000 C   0  0
   -1.2990    0.7500    0.0000 C   0  0
    4.9489   -3.6864    0.0000 C   0  0
    4.4977   -6.2450    0.0000 C   0  0
    0.0000    1.5000    0.0000 C   0  0
   -2.3766   -1.7627    0.0000 C   0  0
   -1.3478   -9.1795    0.0000 C   0  0
   -3.3381   -7.5095    0.0000 C   0  0
   -5.3319   -2.2783    0.0000 C   0  0
    6.4261   -3.9469    0.0000 C   0  0
    5.9749   -6.5055    0.0000 C   0  0
   -2.8250   -8.9191    0.0000 C   0  0
   -3.3386   -0.6119    0.0000 C   0  0
    6.9391   -5.3564    0.0000 C   0  0
   -4.8163   -0.8697    0.0000 C   0  0
  1 26  1  0
  2  5  1  0
  2  6  2  0
  2  7  2  0
  2  8  2  0
  3 10  1  0
  4 10  2  0
  9 11  1  0
  9 12  2  0
  9 19  1  0
 10 18  1  0
 11 13  1  0
 11 15  2  0
 12 16  1  0
 12 17  1  0
 13 18  1  0
 13 22  2  0
 14 15  1  0
 14 16  2  0
 14 20  1  0
 17 24  2  0
 17 25  1  0
 18 23  2  0
 19 21  1  0
 20 28  2  0
 20 29  1  0
 21 26  1  0
 21 31  2  0
 22 27  1  0
 23 30  1  0
 24 32  1  0
 25 33  2  0
 26 34  2  0
 27 30  2  0
 28 35  1  0
 29 36  2  0
 31 38  1  0
 32 37  2  0
 33 37  1  0
 34 40  1  0
 35 39  2  0
 36 39  1  0
 38 40  2  0
M  CHG  4   3  -1   5  -1   9   1  10   1
M  END
> <Name>
51087863

> <Molecule Name>
51087863

> <CDD Number>
CDD-1507311

> <AID 2010: Luminescence Cell-Based Dose Response HTS Screen to Identify Cytotoxic Compounds of NIH3T3 cells: PubChem Activity Outcome>
Inactive

> <AID 2010: Luminescence Cell-Based Dose Response HTS Screen to Identify Cytotoxic Compounds of NIH3T3 cells: EC50 (uM)>
> 60.0

> <AID 2044: Luminescence Cell-Based/Microorganism Dose Confirmation HTS to Identify Inhibitors of T.Cruzi Replication: PubChem Activity Outcome>
Active

> <AID 2044: Luminescence Cell-Based/Microorganism Dose Confirmation HTS to Identify Inhibitors of T.Cruzi Replication: EC50 (uM)>
< 0.1

> <Activity>
1

$$$$
51087851
  SciTegic01231414002D

 37 40  0  0  0  0            999 V2000
    2.9924    0.9102    0.0000 Cl  0  0
    6.3987    1.1083    0.0000 Cl  0  0
    6.3987    2.3083    0.0000 O   0  5
    5.3593    0.5087    0.0000 O   0  0
    7.4381    0.5087    0.0000 O   0  0
    6.3987   -0.0917    0.0000 O   0  0
   -3.7438    1.6350    0.0000 N   0  3
   -4.7120    2.7807    0.0000 C   0  0
   -4.2520    0.2236    0.0000 C   0  0
   -6.6965    1.1038    0.0000 C   0  0
   -6.1883    2.5151    0.0000 C   0  0
   -5.7283   -0.0419    0.0000 C   0  0
   -4.2037    4.1927    0.0000 C   0  0
   -3.2834   -0.9227    0.0000 C   0  0
   -2.4451    2.3873    0.0000 C   0  0
   -8.1735    0.8381    0.0000 C   0  0
   -1.1438    1.6395    0.0000 C   0  0
   -2.7277    4.4608    0.0000 C   0  0
   -5.1736    5.3370    0.0000 C   0  0
   -1.8066   -0.6595    0.0000 C   0  0
   -3.7937   -2.3333    0.0000 C   0  0
   -9.1436    1.9822    0.0000 C   0  0
   -8.6795   -0.5741    0.0000 C   0  0
   -0.1796    2.7886    0.0000 C   0  0
   -0.6308    0.2300    0.0000 C   0  0
   -2.2219    5.8729    0.0000 C   0  0
   -4.6677    6.7491    0.0000 C   0  0
   -0.8403   -1.8068    0.0000 C   0  0
   -2.8274   -3.4805    0.0000 C   0  0
  -10.6195    1.7143    0.0000 C   0  0
  -10.1554   -0.8420    0.0000 C   0  0
   -3.1918    7.0170    0.0000 C   0  0
   -1.3507   -3.2173    0.0000 C   0  0
    1.2976    2.5281    0.0000 C   0  0
    0.8465   -0.0305    0.0000 C   0  0
    1.8106    1.1186    0.0000 C   0  0
  -11.1254    0.3022    0.0000 C   0  0
  1 36  1  0
  2  3  1  0
  2  4  2  0
  2  5  2  0
  2  6  2  0
  7  8  2  0
  7  9  1  0
  7 15  1  0
  8 11  1  0
  8 13  1  0
  9 12  2  0
  9 14  1  0
 10 11  2  0
 10 12  1  0
 10 16  1  0
 13 18  2  0
 13 19  1  0
 14 20  2  0
 14 21  1  0
 15 17  1  0
 16 22  2  0
 16 23  1  0
 17 24  2  0
 17 25  1  0
 18 26  1  0
 19 27  2  0
 20 28  1  0
 21 29  2  0
 22 30  1  0
 23 31  2  0
 24 34  1  0
 25 35  2  0
 26 32  2  0
 27 32  1  0
 28 33  2  0
 29 33  1  0
 30 37  2  0
 31 37  1  0
 34 36  2  0
 35 36  1  0
M  CHG  2   3  -1   7   1
M  END
> <Name>
51087851

> <Molecule Name>
51087851

> <CDD Number>
CDD-1507329

> <AID 2010: Luminescence Cell-Based Dose Response HTS Screen to Identify Cytotoxic Compounds of NIH3T3 cells: PubChem Activity Outcome>
Inactive

> <AID 2010: Luminescence Cell-Based Dose Response HTS Screen to Identify Cytotoxic Compounds of NIH3T3 cells: EC50 (uM)>
> 60.0

> <AID 2044: Luminescence Cell-Based/Microorganism Dose Confirmation HTS to Identify Inhibitors of T.Cruzi Replication: PubChem Activity Outcome>
Active

> <AID 2044: Luminescence Cell-Based/Microorganism Dose Confirmation HTS to Identify Inhibitors of T.Cruzi Replication: EC50 (uM)>
< 0.1

> <Activity>
1

$$$$
51087848
  SciTegic01231414002D

 32 34  0  0  0  0            999 V2000
    6.4061   -1.1247    0.0000 Cl  0  0
    6.4061    0.0753    0.0000 O   0  5
    5.3667   -1.7244    0.0000 O   0  0
    7.4455   -1.7244    0.0000 O   0  0
    6.4061   -2.3247    0.0000 O   0  0
    0.0000   -1.5000    0.0000 N   0  3
   -1.2990   -0.7500    0.0000 C   0  0
    0.0000    1.5000    0.0000 C   0  0
    1.2990   -0.7500    0.0000 C   0  0
   -1.2990    0.7500    0.0000 C   0  0
   -2.5987   -1.5004    0.0000 C   0  0
    1.2990    0.7500    0.0000 C   0  0
    0.0000    3.0008    0.0000 C   0  0
    0.0031   -3.0008    0.0000 C   0  0
   -3.8991   -0.7525    0.0000 C   0  0
   -2.5964   -3.0004    0.0000 C   0  0
    1.2978    3.7529    0.0000 C   0  0
   -1.3002    3.7488    0.0000 C   0  0
    2.3383   -1.3500    0.0000 C   0  0
    1.3039   -3.7494    0.0000 C   0  0
   -5.1969   -1.5046    0.0000 C   0  0
   -3.8943   -3.7525    0.0000 C   0  0
    1.3070   -5.2502    0.0000 C   0  0
    1.2954    5.2529    0.0000 C   0  0
   -1.3026    5.2488    0.0000 C   0  0
   -5.1945   -3.0046    0.0000 C   0  0
   -0.0048    6.0009    0.0000 C   0  0
    2.6060   -6.0003    0.0000 C   0  0
    0.0080   -6.0003    0.0000 C   0  0
    2.6061   -7.5003    0.0000 C   0  0
    0.0080   -7.5003    0.0000 C   0  0
    1.3071   -8.2503    0.0000 C   0  0
  1  2  1  0
  1  3  2  0
  1  4  2  0
  1  5  2  0
  6  7  2  0
  6  9  1  0
  6 14  1  0
  7 10  1  0
  7 11  1  0
  8 10  2  0
  8 12  1  0
  8 13  1  0
  9 12  2  0
  9 19  1  0
 11 15  2  0
 11 16  1  0
 13 17  2  0
 13 18  1  0
 14 20  1  0
 15 21  1  0
 16 22  2  0
 17 24  1  0
 18 25  2  0
 20 23  1  0
 21 26  2  0
 22 26  1  0
 23 28  2  0
 23 29  1  0
 24 27  2  0
 25 27  1  0
 28 30  1  0
 29 31  2  0
 30 32  2  0
 31 32  1  0
M  CHG  2   2  -1   6   1
M  END
> <Name>
51087848

> <Molecule Name>
51087848

> <CDD Number>
CDD-1507307

> <AID 2010: Luminescence Cell-Based Dose Response HTS Screen to Identify Cytotoxic Compounds of NIH3T3 cells: PubChem Activity Outcome>
Inactive

> <AID 2010: Luminescence Cell-Based Dose Response HTS Screen to Identify Cytotoxic Compounds of NIH3T3 cells: EC50 (uM)>
> 60.0

> <AID 2044: Luminescence Cell-Based/Microorganism Dose Confirmation HTS to Identify Inhibitors of T.Cruzi Replication: PubChem Activity Outcome>
Active

> <AID 2044: Luminescence Cell-Based/Microorganism Dose Confirmation HTS to Identify Inhibitors of T.Cruzi Replication: EC50 (uM)>
< 0.1

> <Activity>
1

$$$$
51087773
  SciTegic01231414002D

 37 40  0  0  1  0            999 V2000
   19.3908   -1.8673    0.0000 Cl  0  0
    2.1825   -2.6263    0.0000 S   0  0
   11.6172   -2.0214    0.0000 S   0  0
   16.6044   -2.9440    0.0000 F   0  0
    1.3829   -3.5211    0.0000 O   0  0
    2.5574   -3.7663    0.0000 O   0  0
    8.4345   -4.9907    0.0000 O   0  0
    1.7138   -1.2033    0.0000 N   0  0
    9.0568   -2.7311    0.0000 N   0  0
   11.1134   -4.3747    0.0000 N   0  0
    6.6389    0.4195    0.0000 N   0  0
    0.2917   -0.7475    0.0000 C   0  0
    3.6516   -2.9334    0.0000 C   0  0
    0.2917    0.7475    0.0000 C   0  0
   10.5265   -3.0353    0.0000 C   0  0
    2.5889    0.0182    0.0000 C   0  0
    6.5882   -3.5472    0.0000 C   0  0
    8.0579   -3.8513    0.0000 C   0  0
   12.9124   -2.7648    0.0000 C   0  0
   12.5994   -4.2267    0.0000 C   0  0
    1.7138    1.2033    0.0000 C   0  0
    4.1200   -4.3584    0.0000 C   0  0
    4.6515   -1.8153    0.0000 C   0  0
   -1.0028   -1.5132    0.0000 C   0  0
    5.5882   -4.6653    0.0000 C   0  0
    6.1198   -2.1222    0.0000 C   0  0
   -1.0028    1.5132    0.0000 C   0  0
   14.3385   -2.2870    0.0000 C   0  0
   13.7049   -5.2464    0.0000 C   0  0
    8.5828   -1.3071    0.0000 C   0  0
   -2.3155   -0.7475    0.0000 C   0  0
   15.4618   -3.3106    0.0000 C   0  0
   -2.3155    0.7475    0.0000 C   0  0
   15.1488   -4.7725    0.0000 C   0  0
    7.1128   -1.0046    0.0000 C   0  0
    5.4635    0.6613    0.0000 C   0  0
    7.4357    1.3167    0.0000 C   0  0
  2  5  2  0
  2  6  2  0
  2  8  1  0
  2 13  1  0
  3 15  1  0
  3 19  1  0
  4 32  1  0
  7 18  2  0
  8 12  1  0
  8 16  1  0
  9 15  1  0
  9 18  1  0
  9 30  1  0
 10 15  2  0
 10 20  1  0
 11 35  1  0
 11 36  1  0
 11 37  1  0
 12 14  1  0
 12 24  2  0
 13 22  2  0
 13 23  1  0
 14 21  1  0
 14 27  2  0
 16 21  1  0
 17 18  1  0
 17 25  2  0
 17 26  1  0
 19 20  1  0
 19 28  2  0
 20 29  2  0
 22 25  1  0
 23 26  2  0
 24 31  1  0
 27 33  1  0
 28 32  1  0
 29 34  1  0
 30 35  1  0
 31 33  2  0
 32 34  2  0
M  END
> <Name>
51087773

> <Molecule Name>
51087773

> <CDD Number>
CDD-1507330

> <AID 2010: Luminescence Cell-Based Dose Response HTS Screen to Identify Cytotoxic Compounds of NIH3T3 cells: PubChem Activity Outcome>
Inactive

> <AID 2010: Luminescence Cell-Based Dose Response HTS Screen to Identify Cytotoxic Compounds of NIH3T3 cells: EC50 (uM)>
> 60.0

> <AID 2044: Luminescence Cell-Based/Microorganism Dose Confirmation HTS to Identify Inhibitors of T.Cruzi Replication: PubChem Activity Outcome>
Active

> <AID 2044: Luminescence Cell-Based/Microorganism Dose Confirmation HTS to Identify Inhibitors of T.Cruzi Replication: EC50 (uM)>
< 0.1

> <Activity>
1

$$$$
51086836
  SciTegic01231414002D

 39 41  0  0  0  0            999 V2000
   -3.3560   -1.3452    0.0000 Cl  0  0
   17.7974    3.3215    0.0000 Cl  0  0
   10.8290    1.3783    0.0000 S   0  0
    1.7138   -1.2033    0.0000 S   0  0
   11.4354    0.3428    0.0000 O   0  0
   12.0290    1.3855    0.0000 O   0  0
    4.2189    2.3707    0.0000 O   0  0
   13.0369    7.8891    0.0000 O   0  0
   14.9967    6.6040    0.0000 O   0  0
    4.0873    0.0307    0.0000 N   0  0
   11.5718    2.6824    0.0000 N   0  0
    1.7138    1.2033    0.0000 N   0  0
   13.0566    5.2892    0.0000 N   0  0
    7.1153   -2.5390    0.0000 N   0  0
    2.5889    0.0182    0.0000 C   0  0
    9.3282    1.3686    0.0000 C   0  0
    0.2917   -0.7475    0.0000 C   0  0
    0.2917    0.7475    0.0000 C   0  0
    4.8274    1.3364    0.0000 C   0  0
    6.3282    1.3491    0.0000 C   0  0
    8.5698    2.6627    0.0000 C   0  0
    8.5867    0.0647    0.0000 C   0  0
    7.0699    2.6530    0.0000 C   0  0
    7.0867    0.0550    0.0000 C   0  0
   -1.0028   -1.5132    0.0000 C   0  0
   13.0718    2.6912    0.0000 C   0  0
   10.8142    3.9770    0.0000 C   0  0
   -1.0028    1.5132    0.0000 C   0  0
    4.8509   -1.2613    0.0000 C   0  0
   -2.3155   -0.7475    0.0000 C   0  0
   13.8142    3.9946    0.0000 C   0  0
   11.5566    5.2804    0.0000 C   0  0
   -2.3155    0.7475    0.0000 C   0  0
   13.7967    6.5949    0.0000 C   0  0
    6.3517   -1.2470    0.0000 C   0  0
   13.7770    9.1948    0.0000 C   0  0
    8.3153   -2.5275    0.0000 C   0  0
    6.5256   -3.5841    0.0000 C   0  0
   13.1694   10.2296    0.0000 C   0  0
  1 30  1  0
  3  5  2  0
  3  6  2  0
  3 11  1  0
  3 16  1  0
  4 15  1  0
  4 17  1  0
  7 19  2  0
  8 34  1  0
  8 36  1  0
  9 34  2  0
 10 15  1  0
 10 19  1  0
 10 29  1  0
 11 26  1  0
 11 27  1  0
 12 15  2  0
 12 18  1  0
 13 31  1  0
 13 32  1  0
 13 34  1  0
 14 35  1  0
 14 37  1  0
 14 38  1  0
 16 21  2  0
 16 22  1  0
 17 18  1  0
 17 25  2  0
 18 28  2  0
 19 20  1  0
 20 23  2  0
 20 24  1  0
 21 23  1  0
 22 24  2  0
 25 30  1  0
 26 31  1  0
 27 32  1  0
 28 33  1  0
 29 35  1  0
 30 33  2  0
 36 39  1  0
M  END
> <Name>
51086836

> <Molecule Name>
51086836

> <CDD Number>
CDD-1507308

> <AID 2010: Luminescence Cell-Based Dose Response HTS Screen to Identify Cytotoxic Compounds of NIH3T3 cells: PubChem Activity Outcome>
Inactive

> <AID 2010: Luminescence Cell-Based Dose Response HTS Screen to Identify Cytotoxic Compounds of NIH3T3 cells: EC50 (uM)>
> 60.0

> <AID 2044: Luminescence Cell-Based/Microorganism Dose Confirmation HTS to Identify Inhibitors of T.Cruzi Replication: PubChem Activity Outcome>
Active

> <AID 2044: Luminescence Cell-Based/Microorganism Dose Confirmation HTS to Identify Inhibitors of T.Cruzi Replication: EC50 (uM)>
< 0.1

> <Activity>
1

$$$$
51086667
  SciTegic01231414002D

 35 38  0  0  0  0            999 V2000
    6.0967    1.5997    0.0000 Cl  0  0
   -2.7404   -1.1989    0.0000 S   0  0
    2.7715   -1.2301    0.0000 O   0  0
    2.7715    1.2145    0.0000 O   0  0
  -10.3305    1.7779    0.0000 O   0  0
   -6.3090    4.1787    0.0000 O   0  0
   -5.2349    2.3256    0.0000 O   0  0
   -8.0886    2.5630    0.0000 N   0  0
   -5.0649   -0.0119    0.0000 N   0  0
   -2.7404    1.2145    0.0000 N   0  0
   -8.0504   -2.6308    0.0000 N   0  0
   -1.2923   -0.7474    0.0000 C   0  0
   -1.2923    0.7474    0.0000 C   0  0
   -3.5656    0.0000    0.0000 C   0  0
   -9.8858    4.1400    0.0000 C   0  0
   -8.6033    4.9084    0.0000 C   0  0
   -9.5459    2.6859    0.0000 C   0  0
   -7.4814    3.9227    0.0000 C   0  0
    1.3235   -0.7629    0.0000 C   0  0
    1.3235    0.7785    0.0000 C   0  0
   -5.8264    1.2815    0.0000 C   0  0
    0.0000   -1.5103    0.0000 C   0  0
    0.0000    1.4947    0.0000 C   0  0
   -7.3272    1.2697    0.0000 C   0  0
  -11.2079    4.8569    0.0000 C   0  0
   -8.6117    6.4124    0.0000 C   0  0
   -5.8073   -1.3162    0.0000 C   0  0
    3.5967    0.0000    0.0000 C   0  0
  -11.2257    6.3765    0.0000 C   0  0
   -9.9432    7.1449    0.0000 C   0  0
   -7.3081   -1.3265    0.0000 C   0  0
   -9.5512   -2.6411    0.0000 C   0  0
   -7.2889   -3.9241    0.0000 C   0  0
  -10.1448   -3.6840    0.0000 C   0  0
   -6.0890   -3.9146    0.0000 C   0  0
  2 12  1  0
  2 14  1  0
  3 19  1  0
  3 28  1  0
  4 20  1  0
  4 28  1  0
  5 17  2  0
  6 18  2  0
  7 21  2  0
  8 17  1  0
  8 18  1  0
  8 24  1  0
  9 14  1  0
  9 21  1  0
  9 27  1  0
 10 13  1  0
 10 14  2  0
 11 31  1  0
 11 32  1  0
 11 33  1  0
 12 13  1  0
 12 22  2  0
 13 23  2  0
 15 16  1  0
 15 17  1  0
 15 25  2  0
 16 18  1  0
 16 26  2  0
 19 20  2  0
 19 22  1  0
 20 23  1  0
 21 24  1  0
 25 29  1  0
 26 30  1  0
 27 31  1  0
 29 30  2  0
 32 34  1  0
 33 35  1  0
M  END
> <Name>
51086667

> <Molecule Name>
51086667

> <CDD Number>
CDD-1507337

> <AID 2010: Luminescence Cell-Based Dose Response HTS Screen to Identify Cytotoxic Compounds of NIH3T3 cells: PubChem Activity Outcome>
Inactive

> <AID 2010: Luminescence Cell-Based Dose Response HTS Screen to Identify Cytotoxic Compounds of NIH3T3 cells: EC50 (uM)>
> 60.0

> <AID 2044: Luminescence Cell-Based/Microorganism Dose Confirmation HTS to Identify Inhibitors of T.Cruzi Replication: PubChem Activity Outcome>
Active

> <AID 2044: Luminescence Cell-Based/Microorganism Dose Confirmation HTS to Identify Inhibitors of T.Cruzi Replication: EC50 (uM)>
< 0.1

> <Activity>
1

$$$$
51086664
  SciTegic01231414002D

 35 37  0  0  0  0            999 V2000
   16.3142    0.7363    0.0000 Cl  0  0
   10.8290    1.3783    0.0000 S   0  0
    1.7138   -1.2033    0.0000 S   0  0
   11.4354    0.3428    0.0000 O   0  0
   10.2356    0.3353    0.0000 O   0  0
    4.2189    2.3707    0.0000 O   0  0
   13.0566    5.2892    0.0000 O   0  0
    4.0873    0.0307    0.0000 N   0  0
    1.7138    1.2033    0.0000 N   0  0
   11.5718    2.6824    0.0000 N   0  0
    8.6161   -2.5246    0.0000 N   0  0
    2.5889    0.0182    0.0000 C   0  0
    9.3282    1.3686    0.0000 C   0  0
    0.2917   -0.7475    0.0000 C   0  0
    0.2917    0.7475    0.0000 C   0  0
    4.8274    1.3364    0.0000 C   0  0
    6.3282    1.3491    0.0000 C   0  0
    8.5698    2.6627    0.0000 C   0  0
    8.5867    0.0647    0.0000 C   0  0
    7.0699    2.6530    0.0000 C   0  0
    7.0867    0.0550    0.0000 C   0  0
   -1.0028   -1.5132    0.0000 C   0  0
   -1.0028    1.5132    0.0000 C   0  0
    4.8509   -1.2613    0.0000 C   0  0
   -2.3155   -0.7475    0.0000 C   0  0
   13.0718    2.6912    0.0000 C   0  0
   10.8142    3.9770    0.0000 C   0  0
   -2.3155    0.7475    0.0000 C   0  0
   13.8142    3.9946    0.0000 C   0  0
   11.5566    5.2804    0.0000 C   0  0
    6.3517   -1.2470    0.0000 C   0  0
   -3.3560   -1.3452    0.0000 C   0  0
    7.1153   -2.5390    0.0000 C   0  0
    9.2266   -3.5577    0.0000 C   0  0
    9.2058   -1.4795    0.0000 C   0  0
  2  4  2  0
  2  5  2  0
  2 10  1  0
  2 13  1  0
  3 12  1  0
  3 14  1  0
  6 16  2  0
  7 29  1  0
  7 30  1  0
  8 12  1  0
  8 16  1  0
  8 24  1  0
  9 12  2  0
  9 15  1  0
 10 26  1  0
 10 27  1  0
 11 33  1  0
 11 34  1  0
 11 35  1  0
 13 18  2  0
 13 19  1  0
 14 15  1  0
 14 22  2  0
 15 23  2  0
 16 17  1  0
 17 20  2  0
 17 21  1  0
 18 20  1  0
 19 21  2  0
 22 25  1  0
 23 28  1  0
 24 31  1  0
 25 28  2  0
 25 32  1  0
 26 29  1  0
 27 30  1  0
 31 33  1  0
M  END
> <Name>
51086664

> <Molecule Name>
51086664

> <CDD Number>
CDD-1507261

> <AID 2010: Luminescence Cell-Based Dose Response HTS Screen to Identify Cytotoxic Compounds of NIH3T3 cells: PubChem Activity Outcome>
Active

> <AID 2010: Luminescence Cell-Based Dose Response HTS Screen to Identify Cytotoxic Compounds of NIH3T3 cells: EC50 (uM)>
10.828

> <AID 2044: Luminescence Cell-Based/Microorganism Dose Confirmation HTS to Identify Inhibitors of T.Cruzi Replication: PubChem Activity Outcome>
Active

> <AID 2044: Luminescence Cell-Based/Microorganism Dose Confirmation HTS to Identify Inhibitors of T.Cruzi Replication: EC50 (uM)>
< 0.1

> <Activity>
1

$$$$
51086663
  SciTegic01231414002D

 29 31  0  0  0  0            999 V2000
    6.0967   -0.6791    0.0000 Cl  0  0
   -2.7404   -1.1989    0.0000 S   0  0
    2.7715   -1.2301    0.0000 O   0  0
    2.7715    1.2145    0.0000 O   0  0
   -5.2349    2.3256    0.0000 O   0  0
   -2.7404    1.2145    0.0000 N   0  0
   -5.0649   -0.0119    0.0000 N   0  0
   -8.0504   -2.6308    0.0000 N   0  0
   -1.2923   -0.7474    0.0000 C   0  0
   -1.2923    0.7474    0.0000 C   0  0
   -3.5656    0.0000    0.0000 C   0  0
    1.3235   -0.7629    0.0000 C   0  0
    1.3235    0.7785    0.0000 C   0  0
    0.0000   -1.5103    0.0000 C   0  0
    0.0000    1.4947    0.0000 C   0  0
   -5.8264    1.2815    0.0000 C   0  0
   -7.3272    1.2697    0.0000 C   0  0
   -5.8073   -1.3162    0.0000 C   0  0
    3.5967    0.0000    0.0000 C   0  0
   -7.3081   -1.3265    0.0000 C   0  0
   -8.0901    2.5612    0.0000 C   0  0
   -8.0644   -0.0367    0.0000 C   0  0
   -9.5900    2.5464    0.0000 C   0  0
   -9.5643   -0.0516    0.0000 C   0  0
  -10.3271    1.2399    0.0000 C   0  0
   -9.5512   -2.6411    0.0000 C   0  0
   -7.2889   -3.9241    0.0000 C   0  0
  -10.1448   -3.6840    0.0000 C   0  0
   -6.0890   -3.9146    0.0000 C   0  0
  2  9  1  0
  2 11  1  0
  3 12  1  0
  3 19  1  0
  4 13  1  0
  4 19  1  0
  5 16  2  0
  6 10  1  0
  6 11  2  0
  7 11  1  0
  7 16  1  0
  7 18  1  0
  8 20  1  0
  8 26  1  0
  8 27  1  0
  9 10  1  0
  9 14  2  0
 10 15  2  0
 12 13  2  0
 12 14  1  0
 13 15  1  0
 16 17  1  0
 17 21  1  0
 17 22  1  0
 18 20  1  0
 21 23  1  0
 22 24  1  0
 23 25  1  0
 24 25  1  0
 26 28  1  0
 27 29  1  0
M  END
> <Name>
51086663

> <Molecule Name>
51086663

> <CDD Number>
CDD-1507341

> <AID 2010: Luminescence Cell-Based Dose Response HTS Screen to Identify Cytotoxic Compounds of NIH3T3 cells: PubChem Activity Outcome>
Inactive

> <AID 2010: Luminescence Cell-Based Dose Response HTS Screen to Identify Cytotoxic Compounds of NIH3T3 cells: EC50 (uM)>
> 60.0

> <AID 2044: Luminescence Cell-Based/Microorganism Dose Confirmation HTS to Identify Inhibitors of T.Cruzi Replication: PubChem Activity Outcome>
Active

> <AID 2044: Luminescence Cell-Based/Microorganism Dose Confirmation HTS to Identify Inhibitors of T.Cruzi Replication: EC50 (uM)>
< 0.1

> <Activity>
1

$$$$
51086586
  SciTegic01231414002D

 27 29  0  0  0  0            999 V2000
    6.0967   -0.6791    0.0000 Cl  0  0
   -2.7404   -1.1989    0.0000 S   0  0
    2.7715   -1.2301    0.0000 O   0  0
    2.7715    1.2145    0.0000 O   0  0
   -8.1990    2.4746    0.0000 O   0  0
   -5.2349    2.3256    0.0000 O   0  0
   -5.0649   -0.0119    0.0000 N   0  0
   -2.7404    1.2145    0.0000 N   0  0
   -9.5512   -2.6411    0.0000 N   0  0
   -1.2923   -0.7474    0.0000 C   0  0
   -1.2923    0.7474    0.0000 C   0  0
   -3.5656    0.0000    0.0000 C   0  0
    1.3235   -0.7629    0.0000 C   0  0
    1.3235    0.7785    0.0000 C   0  0
    0.0000   -1.5103    0.0000 C   0  0
    0.0000    1.4947    0.0000 C   0  0
   -5.8264    1.2815    0.0000 C   0  0
   -7.3272    1.2697    0.0000 C   0  0
   -5.8073   -1.3162    0.0000 C   0  0
    3.5967    0.0000    0.0000 C   0  0
   -8.1749    0.0477    0.0000 C   0  0
   -7.3081   -1.3265    0.0000 C   0  0
   -9.6209    1.9969    0.0000 C   0  0
   -9.6060    0.4970    0.0000 C   0  0
   -8.0504   -2.6308    0.0000 C   0  0
  -10.1448   -3.6840    0.0000 C   0  0
  -10.1580   -1.6058    0.0000 C   0  0
  2 10  1  0
  2 12  1  0
  3 13  1  0
  3 20  1  0
  4 14  1  0
  4 20  1  0
  5 18  1  0
  5 23  1  0
  6 17  2  0
  7 12  1  0
  7 17  1  0
  7 19  1  0
  8 11  1  0
  8 12  2  0
  9 25  1  0
  9 26  1  0
  9 27  1  0
 10 11  1  0
 10 15  2  0
 11 16  2  0
 13 14  2  0
 13 15  1  0
 14 16  1  0
 17 18  1  0
 18 21  2  0
 19 22  1  0
 21 24  1  0
 22 25  1  0
 23 24  2  0
M  END
> <Name>
51086586

> <Molecule Name>
51086586

> <CDD Number>
CDD-1507333

> <AID 2010: Luminescence Cell-Based Dose Response HTS Screen to Identify Cytotoxic Compounds of NIH3T3 cells: PubChem Activity Outcome>
Inactive

> <AID 2010: Luminescence Cell-Based Dose Response HTS Screen to Identify Cytotoxic Compounds of NIH3T3 cells: EC50 (uM)>
> 60.0

> <AID 2044: Luminescence Cell-Based/Microorganism Dose Confirmation HTS to Identify Inhibitors of T.Cruzi Replication: PubChem Activity Outcome>
Active

> <AID 2044: Luminescence Cell-Based/Microorganism Dose Confirmation HTS to Identify Inhibitors of T.Cruzi Replication: EC50 (uM)>
< 0.1

> <Activity>
1

$$$$
51086414
  SciTegic01231414002D

 35 38  0  0  0  0            999 V2000
    7.1043   -0.1035    0.0000 Cl  0  0
   -2.0045    1.2999    0.0000 S   0  0
   -7.4936    0.0123    0.0000 S   0  0
    3.3044    1.5915    0.0000 O   0  0
    3.3044   -1.4214    0.0000 O   0  0
   -4.5359   -2.2489    0.0000 O   0  0
  -12.8207   -3.9030    0.0000 O   0  5
  -13.8533   -2.0995    0.0000 O   0  0
   -4.3776    0.0895    0.0000 N   0  0
   -2.0045   -1.1298    0.0000 N   0  0
  -12.8162   -2.7031    0.0000 N   0  3
   -8.8770    2.6962    0.0000 N   0  0
   -2.8792    0.0850    0.0000 C   0  0
   -0.5831    0.8382    0.0000 C   0  0
   -0.5831   -0.6682    0.0000 C   0  0
   -5.1326   -1.2077    0.0000 C   0  0
   -6.6334   -1.2034    0.0000 C   0  0
    1.9924    0.8382    0.0000 C   0  0
    1.9924   -0.6682    0.0000 C   0  0
   -8.9063   -1.9453    0.0000 C   0  0
   -8.9135   -0.4503    0.0000 C   0  0
    0.7168    1.5915    0.0000 C   0  0
    0.7168   -1.4214    0.0000 C   0  0
   -7.4821   -2.3943    0.0000 C   0  0
   -5.1265    1.3901    0.0000 C   0  0
  -10.1971   -2.7173    0.0000 C   0  0
  -11.5135   -1.9578    0.0000 C   0  0
  -10.2116    0.3092    0.0000 C   0  0
  -11.5206   -0.4628    0.0000 C   0  0
    4.6043    0.8382    0.0000 C   0  0
    4.6043   -0.6682    0.0000 C   0  0
   -6.6273    1.3928    0.0000 C   0  0
   -7.3762    2.6935    0.0000 C   0  0
   -9.4758    3.7361    0.0000 C   0  0
   -9.4786    1.6579    0.0000 C   0  0
  2 13  1  0
  2 14  1  0
  3 17  1  0
  3 21  1  0
  4 18  1  0
  4 30  1  0
  5 19  1  0
  5 31  1  0
  6 16  2  0
  7 11  1  0
  8 11  2  0
  9 13  1  0
  9 16  1  0
  9 25  1  0
 10 13  2  0
 10 15  1  0
 11 27  1  0
 12 33  1  0
 12 34  1  0
 12 35  1  0
 14 15  1  0
 14 22  2  0
 15 23  2  0
 16 17  1  0
 17 24  2  0
 18 19  2  0
 18 22  1  0
 19 23  1  0
 20 21  1  0
 20 24  1  0
 20 26  2  0
 21 28  2  0
 25 32  1  0
 26 27  1  0
 27 29  2  0
 28 29  1  0
 30 31  1  0
 32 33  1  0
M  CHG  2   7  -1  11   1
M  END
> <Name>
51086414

> <Molecule Name>
51086414

> <CDD Number>
CDD-1507327

> <AID 2010: Luminescence Cell-Based Dose Response HTS Screen to Identify Cytotoxic Compounds of NIH3T3 cells: PubChem Activity Outcome>
Active

> <AID 2010: Luminescence Cell-Based Dose Response HTS Screen to Identify Cytotoxic Compounds of NIH3T3 cells: EC50 (uM)>
6.94

> <AID 2044: Luminescence Cell-Based/Microorganism Dose Confirmation HTS to Identify Inhibitors of T.Cruzi Replication: PubChem Activity Outcome>
Active

> <AID 2044: Luminescence Cell-Based/Microorganism Dose Confirmation HTS to Identify Inhibitors of T.Cruzi Replication: EC50 (uM)>
< 0.1

> <Activity>
1

$$$$
51086405
  SciTegic01231414002D

 32 34  0  0  0  0            999 V2000
  -13.0764    2.6962    0.0000 Cl  0  0
    7.1043    0.1011    0.0000 Cl  0  0
   -2.0045    1.2999    0.0000 S   0  0
    3.3044    1.5915    0.0000 O   0  0
    3.3044   -1.4214    0.0000 O   0  0
   -4.5243    2.4272    0.0000 O   0  0
   -7.3755    2.6929    0.0000 O   0  0
   -2.0045   -1.1298    0.0000 N   0  0
   -4.3776    0.0882    0.0000 N   0  0
   -8.8900   -2.4961    0.0000 N   0  0
   -0.5831    0.8382    0.0000 C   0  0
   -0.5831   -0.6682    0.0000 C   0  0
   -2.8792    0.0850    0.0000 C   0  0
    1.9924    0.8382    0.0000 C   0  0
    1.9924   -0.6682    0.0000 C   0  0
    0.7168    1.5915    0.0000 C   0  0
    0.7168   -1.4214    0.0000 C   0  0
   -5.1261    1.3890    0.0000 C   0  0
   -5.1330   -1.2087    0.0000 C   0  0
    4.6043    0.8382    0.0000 C   0  0
    4.6043   -0.6682    0.0000 C   0  0
   -6.6269    1.3921    0.0000 C   0  0
   -6.6338   -1.2040    0.0000 C   0  0
   -8.8763    2.6960    0.0000 C   0  0
   -7.3891   -2.5008    0.0000 C   0  0
   -9.6263    3.9951    0.0000 C   0  0
   -9.6265    1.3970    0.0000 C   0  0
  -11.8764    2.6961    0.0000 C   0  0
  -11.1263    3.9952    0.0000 C   0  0
  -11.1265    1.3971    0.0000 C   0  0
   -9.4939   -3.5330    0.0000 C   0  0
   -9.4863   -1.4547    0.0000 C   0  0
  1 28  1  0
  3 11  1  0
  3 13  1  0
  4 14  1  0
  4 20  1  0
  5 15  1  0
  5 21  1  0
  6 18  2  0
  7 22  1  0
  7 24  1  0
  8 12  1  0
  8 13  2  0
  9 13  1  0
  9 18  1  0
  9 19  1  0
 10 25  1  0
 10 31  1  0
 10 32  1  0
 11 12  1  0
 11 16  2  0
 12 17  2  0
 14 15  2  0
 14 16  1  0
 15 17  1  0
 18 22  1  0
 19 23  1  0
 20 21  1  0
 23 25  1  0
 24 26  2  0
 24 27  1  0
 26 29  1  0
 27 30  2  0
 28 29  2  0
 28 30  1  0
M  END
> <Name>
51086405

> <Molecule Name>
51086405

> <CDD Number>
CDD-1507306

> <AID 2010: Luminescence Cell-Based Dose Response HTS Screen to Identify Cytotoxic Compounds of NIH3T3 cells: PubChem Activity Outcome>
Inactive

> <AID 2010: Luminescence Cell-Based Dose Response HTS Screen to Identify Cytotoxic Compounds of NIH3T3 cells: EC50 (uM)>
> 60.0

> <AID 2044: Luminescence Cell-Based/Microorganism Dose Confirmation HTS to Identify Inhibitors of T.Cruzi Replication: PubChem Activity Outcome>
Active

> <AID 2044: Luminescence Cell-Based/Microorganism Dose Confirmation HTS to Identify Inhibitors of T.Cruzi Replication: EC50 (uM)>
< 0.1

> <Activity>
1

$$$$
51086260
  SciTegic01231414002D

 35 37  0  0  0  0            999 V2000
   16.3142    0.7363    0.0000 Cl  0  0
   10.8290    1.3783    0.0000 S   0  0
    1.7138   -1.2033    0.0000 S   0  0
   -3.3560   -1.3452    0.0000 F   0  0
   11.4354    0.3428    0.0000 O   0  0
   10.2356    0.3353    0.0000 O   0  0
    4.2189    2.3707    0.0000 O   0  0
   13.0566    5.2892    0.0000 O   0  0
    4.0873    0.0307    0.0000 N   0  0
    1.7138    1.2033    0.0000 N   0  0
   11.5718    2.6824    0.0000 N   0  0
    8.6161   -2.5246    0.0000 N   0  0
    2.5889    0.0182    0.0000 C   0  0
    9.3282    1.3686    0.0000 C   0  0
    0.2917   -0.7475    0.0000 C   0  0
    0.2917    0.7475    0.0000 C   0  0
    4.8274    1.3364    0.0000 C   0  0
    6.3282    1.3491    0.0000 C   0  0
    8.5698    2.6627    0.0000 C   0  0
    8.5867    0.0647    0.0000 C   0  0
    7.0699    2.6530    0.0000 C   0  0
    7.0867    0.0550    0.0000 C   0  0
   -1.0028   -1.5132    0.0000 C   0  0
   -1.0028    1.5132    0.0000 C   0  0
    4.8509   -1.2613    0.0000 C   0  0
   -2.3155   -0.7475    0.0000 C   0  0
   13.0718    2.6912    0.0000 C   0  0
   10.8142    3.9770    0.0000 C   0  0
   -2.3155    0.7475    0.0000 C   0  0
    6.3517   -1.2470    0.0000 C   0  0
   13.8142    3.9946    0.0000 C   0  0
   11.5566    5.2804    0.0000 C   0  0
    7.1153   -2.5390    0.0000 C   0  0
    9.2266   -3.5577    0.0000 C   0  0
    9.2058   -1.4795    0.0000 C   0  0
  2  5  2  0
  2  6  2  0
  2 11  1  0
  2 14  1  0
  3 13  1  0
  3 15  1  0
  4 26  1  0
  7 17  2  0
  8 31  1  0
  8 32  1  0
  9 13  1  0
  9 17  1  0
  9 25  1  0
 10 13  2  0
 10 16  1  0
 11 27  1  0
 11 28  1  0
 12 33  1  0
 12 34  1  0
 12 35  1  0
 14 19  2  0
 14 20  1  0
 15 16  1  0
 15 23  2  0
 16 24  2  0
 17 18  1  0
 18 21  2  0
 18 22  1  0
 19 21  1  0
 20 22  2  0
 23 26  1  0
 24 29  1  0
 25 30  1  0
 26 29  2  0
 27 31  1  0
 28 32  1  0
 30 33  1  0
M  END
> <Name>
51086260

> <Molecule Name>
51086260

> <CDD Number>
CDD-1507276

> <AID 2010: Luminescence Cell-Based Dose Response HTS Screen to Identify Cytotoxic Compounds of NIH3T3 cells: PubChem Activity Outcome>
Inactive

> <AID 2010: Luminescence Cell-Based Dose Response HTS Screen to Identify Cytotoxic Compounds of NIH3T3 cells: EC50 (uM)>
> 30.0

> <AID 2044: Luminescence Cell-Based/Microorganism Dose Confirmation HTS to Identify Inhibitors of T.Cruzi Replication: PubChem Activity Outcome>
Active

> <AID 2044: Luminescence Cell-Based/Microorganism Dose Confirmation HTS to Identify Inhibitors of T.Cruzi Replication: EC50 (uM)>
< 0.1

> <Activity>
1

$$$$
51086258
  SciTegic01231414002D

 41 44  0  0  1  0            999 V2000
   15.8468    1.5725    0.0000 Cl  0  0
   10.8290    1.3783    0.0000 S   0  0
    1.7138   -1.2033    0.0000 S   0  0
   11.4354    0.3428    0.0000 O   0  0
   10.2356    0.3353    0.0000 O   0  0
    4.2189    2.3707    0.0000 O   0  0
   -3.6187   -1.4919    0.0000 O   0  0
   -3.6187    1.4919    0.0000 O   0  0
   11.5718    2.6824    0.0000 N   0  0
    4.0873    0.0307    0.0000 N   0  0
    1.7138    1.2033    0.0000 N   0  0
    8.6161   -2.5246    0.0000 N   0  0
   10.9459    4.0245    0.0000 C   0  0
    9.3282    1.3686    0.0000 C   0  0
    2.5889    0.0182    0.0000 C   0  0
    0.2917   -0.7475    0.0000 C   0  0
    0.2917    0.7475    0.0000 C   0  0
   12.0556    5.0263    0.0000 C   0  0
   13.0536    2.8325    0.0000 C   0  0
    4.8274    1.3364    0.0000 C   0  0
    6.3282    1.3491    0.0000 C   0  0
   13.3468    4.2762    0.0000 C   0  0
    8.5698    2.6627    0.0000 C   0  0
    8.5867    0.0647    0.0000 C   0  0
   -1.0028   -1.5132    0.0000 C   0  0
   -1.0028    1.5132    0.0000 C   0  0
   -2.3155   -0.7475    0.0000 C   0  0
   -2.3155    0.7475    0.0000 C   0  0
    9.5101    4.4723    0.0000 C   0  0
    7.0699    2.6530    0.0000 C   0  0
    7.0867    0.0550    0.0000 C   0  0
   11.7565    6.5003    0.0000 C   0  0
    4.8509   -1.2613    0.0000 C   0  0
    9.1988    5.9598    0.0000 C   0  0
   10.3085    6.9616    0.0000 C   0  0
    6.3517   -1.2470    0.0000 C   0  0
   -3.6251   -2.6919    0.0000 C   0  0
   -3.6251    2.6919    0.0000 C   0  0
    7.1153   -2.5390    0.0000 C   0  0
    9.2266   -3.5577    0.0000 C   0  0
    9.2058   -1.4795    0.0000 C   0  0
  2  4  2  0
  2  5  2  0
  2  9  1  0
  2 14  1  0
  3 15  1  0
  3 16  1  0
  6 20  2  0
  7 27  1  0
  7 37  1  0
  8 28  1  0
  8 38  1  0
  9 13  1  0
  9 19  1  0
 10 15  1  0
 10 20  1  0
 10 33  1  0
 11 15  2  0
 11 17  1  0
 12 39  1  0
 12 40  1  0
 12 41  1  0
 13 18  1  0
 13 29  2  0
 14 23  2  0
 14 24  1  0
 16 17  2  0
 16 25  1  0
 17 26  1  0
 18 22  1  0
 18 32  2  0
 19 22  1  0
 20 21  1  0
 21 30  2  0
 21 31  1  0
 23 30  1  0
 24 31  2  0
 25 27  2  0
 26 28  2  0
 27 28  1  0
 29 34  1  0
 32 35  1  0
 33 36  1  0
 34 35  2  0
 36 39  1  0
M  END
> <Name>
51086258

> <Molecule Name>
51086258

> <CDD Number>
CDD-1507324

> <AID 2010: Luminescence Cell-Based Dose Response HTS Screen to Identify Cytotoxic Compounds of NIH3T3 cells: PubChem Activity Outcome>
Active

> <AID 2010: Luminescence Cell-Based Dose Response HTS Screen to Identify Cytotoxic Compounds of NIH3T3 cells: EC50 (uM)>
16.359

> <AID 2044: Luminescence Cell-Based/Microorganism Dose Confirmation HTS to Identify Inhibitors of T.Cruzi Replication: PubChem Activity Outcome>
Active

> <AID 2044: Luminescence Cell-Based/Microorganism Dose Confirmation HTS to Identify Inhibitors of T.Cruzi Replication: EC50 (uM)>
< 0.1

> <Activity>
1

$$$$
51086254
  SciTegic01231414002D

 36 38  0  0  0  0            999 V2000
   16.3142    0.7363    0.0000 Cl  0  0
   10.8290    1.3783    0.0000 S   0  0
    1.7138   -1.2033    0.0000 S   0  0
   11.4354    0.3428    0.0000 O   0  0
   10.2356    0.3353    0.0000 O   0  0
    4.2189    2.3707    0.0000 O   0  0
   13.0566    5.2892    0.0000 O   0  0
    4.0873    0.0307    0.0000 N   0  0
    1.7138    1.2033    0.0000 N   0  0
   11.5718    2.6824    0.0000 N   0  0
    8.6161   -2.5246    0.0000 N   0  0
    0.2917    0.7475    0.0000 C   0  0
    2.5889    0.0182    0.0000 C   0  0
    0.2917   -0.7475    0.0000 C   0  0
    4.8274    1.3364    0.0000 C   0  0
   -1.0028    1.5132    0.0000 C   0  0
    9.3282    1.3686    0.0000 C   0  0
    6.3282    1.3491    0.0000 C   0  0
   -2.3155    0.7475    0.0000 C   0  0
   -1.0028   -1.5132    0.0000 C   0  0
    8.5698    2.6627    0.0000 C   0  0
    8.5867    0.0647    0.0000 C   0  0
    7.0699    2.6530    0.0000 C   0  0
    7.0867    0.0550    0.0000 C   0  0
   -2.3155   -0.7475    0.0000 C   0  0
    4.8509   -1.2613    0.0000 C   0  0
   13.0718    2.6912    0.0000 C   0  0
   10.8142    3.9770    0.0000 C   0  0
   -0.9991    2.7132    0.0000 C   0  0
   -3.3560    1.3452    0.0000 C   0  0
    6.3517   -1.2470    0.0000 C   0  0
   13.8142    3.9946    0.0000 C   0  0
   11.5566    5.2804    0.0000 C   0  0
    7.1153   -2.5390    0.0000 C   0  0
    9.2266   -3.5577    0.0000 C   0  0
    9.2058   -1.4795    0.0000 C   0  0
  2  4  2  0
  2  5  2  0
  2 10  1  0
  2 17  1  0
  3 13  1  0
  3 14  1  0
  6 15  2  0
  7 32  1  0
  7 33  1  0
  8 13  1  0
  8 15  1  0
  8 26  1  0
  9 12  1  0
  9 13  2  0
 10 27  1  0
 10 28  1  0
 11 34  1  0
 11 35  1  0
 11 36  1  0
 12 14  1  0
 12 16  2  0
 14 20  2  0
 15 18  1  0
 16 19  1  0
 16 29  1  0
 17 21  2  0
 17 22  1  0
 18 23  2  0
 18 24  1  0
 19 25  2  0
 19 30  1  0
 20 25  1  0
 21 23  1  0
 22 24  2  0
 26 31  1  0
 27 32  1  0
 28 33  1  0
 31 34  1  0
M  END
> <Name>
51086254

> <Molecule Name>
51086254

> <CDD Number>
CDD-1507339

> <AID 2010: Luminescence Cell-Based Dose Response HTS Screen to Identify Cytotoxic Compounds of NIH3T3 cells: PubChem Activity Outcome>
Inactive

> <AID 2010: Luminescence Cell-Based Dose Response HTS Screen to Identify Cytotoxic Compounds of NIH3T3 cells: EC50 (uM)>
> 60.0

> <AID 2044: Luminescence Cell-Based/Microorganism Dose Confirmation HTS to Identify Inhibitors of T.Cruzi Replication: PubChem Activity Outcome>
Active

> <AID 2044: Luminescence Cell-Based/Microorganism Dose Confirmation HTS to Identify Inhibitors of T.Cruzi Replication: EC50 (uM)>
< 0.1

> <Activity>
1

$$$$
51086245
  SciTegic01231414002D

 42 45  0  0  1  0            999 V2000
    5.0929   -0.9638    0.0000 Cl  0  0
   -3.9106    1.4992    0.0000 S   0  0
  -13.0643   -0.8648    0.0000 S   0  0
   -3.9101    2.6992    0.0000 O   0  0
   -4.9495    2.0999    0.0000 O   0  0
   -9.1150   -2.6950    0.0000 O   0  0
  -17.8167   -3.3006    0.0000 O   0  0
  -16.3143   -5.8785    0.0000 O   0  0
  -10.4102   -0.7417    0.0000 N   0  0
   -2.6111    0.7486    0.0000 N   0  0
  -11.8525   -2.9441    0.0000 N   0  0
   -7.7913    3.7507    0.0000 N   0  0
  -11.7120   -1.4885    0.0000 C   0  0
  -14.0634   -1.9747    0.0000 C   0  0
  -13.3107   -3.2664    0.0000 C   0  0
   -5.2109    0.7498    0.0000 C   0  0
   -9.1120   -1.4950    0.0000 C   0  0
   -7.8102   -0.7482    0.0000 C   0  0
  -15.5674   -1.9649    0.0000 C   0  0
  -14.0435   -4.5798    0.0000 C   0  0
  -16.3160   -3.2875    0.0000 C   0  0
  -15.5632   -4.5791    0.0000 C   0  0
   -1.2964    1.4973    0.0000 C   0  0
   -5.2121   -0.7502    0.0000 C   0  0
   -6.5094    1.5008    0.0000 C   0  0
    0.0000    0.7486    0.0000 C   0  0
   -6.5117   -1.4992    0.0000 C   0  0
   -7.8090    0.7518    0.0000 C   0  0
   -2.6111   -0.7486    0.0000 C   0  0
    0.0000   -0.7486    0.0000 C   0  0
  -10.4034    0.7591    0.0000 C   0  0
   -1.2964   -1.4973    0.0000 C   0  0
    1.2964    1.4973    0.0000 C   0  0
    1.2964   -1.4973    0.0000 C   0  0
   -9.1008    1.5045    0.0000 C   0  0
    2.5929    0.7486    0.0000 C   0  0
    2.5929   -0.7486    0.0000 C   0  0
  -18.4265   -2.2670    0.0000 C   0  0
  -15.7157   -6.9185    0.0000 C   0  0
   -9.0940    3.0053    0.0000 C   0  0
   -7.7859    4.9507    0.0000 C   0  0
   -6.7546    3.1463    0.0000 C   0  0
  2  4  2  0
  2  5  2  0
  2 10  1  0
  2 16  1  0
  3 13  1  0
  3 14  1  0
  6 17  2  0
  7 21  1  0
  7 38  1  0
  8 22  1  0
  8 39  1  0
  9 13  1  0
  9 17  1  0
  9 31  1  0
 10 23  1  0
 10 29  1  0
 11 13  2  0
 11 15  1  0
 12 40  1  0
 12 41  1  0
 12 42  1  0
 14 15  2  0
 14 19  1  0
 15 20  1  0
 16 24  2  0
 16 25  1  0
 17 18  1  0
 18 27  2  0
 18 28  1  0
 19 21  2  0
 20 22  2  0
 21 22  1  0
 23 26  1  0
 24 27  1  0
 25 28  2  0
 26 30  1  0
 26 33  2  0
 29 32  1  0
 30 32  1  0
 30 34  2  0
 31 35  1  0
 33 36  1  0
 34 37  1  0
 35 40  1  0
 36 37  2  0
M  END
> <Name>
51086245

> <Molecule Name>
51086245

> <CDD Number>
CDD-1507342

> <AID 2010: Luminescence Cell-Based Dose Response HTS Screen to Identify Cytotoxic Compounds of NIH3T3 cells: PubChem Activity Outcome>
Inactive

> <AID 2010: Luminescence Cell-Based Dose Response HTS Screen to Identify Cytotoxic Compounds of NIH3T3 cells: EC50 (uM)>
> 60.0

> <AID 2044: Luminescence Cell-Based/Microorganism Dose Confirmation HTS to Identify Inhibitors of T.Cruzi Replication: PubChem Activity Outcome>
Active

> <AID 2044: Luminescence Cell-Based/Microorganism Dose Confirmation HTS to Identify Inhibitors of T.Cruzi Replication: EC50 (uM)>
< 0.1

> <Activity>
1

$$$$
51086063
  SciTegic01231414002D

 38 40  0  0  1  0            999 V2000
   18.6304    0.1267    0.0000 Cl  0  0
   10.8579   -1.1541    0.0000 S   0  0
    1.7138   -1.2033    0.0000 S   0  0
   11.4405   -0.1051    0.0000 O   0  0
   12.0577   -1.1340    0.0000 O   0  0
    4.2721   -2.2968    0.0000 O   0  0
   -3.6187    1.4919    0.0000 O   0  0
    4.0872    0.0396    0.0000 N   0  0
    1.7138    1.2033    0.0000 N   0  0
   11.6302   -2.4410    0.0000 N   0  0
    8.5566    2.6974    0.0000 N   0  0
    2.5889    0.0182    0.0000 C   0  0
    0.2917    0.7475    0.0000 C   0  0
    0.2917   -0.7475    0.0000 C   0  0
    9.3572   -1.1786    0.0000 C   0  0
    4.8569   -1.2489    0.0000 C   0  0
    6.3575   -1.2275    0.0000 C   0  0
    8.6285   -2.4897    0.0000 C   0  0
    8.5862    0.1081    0.0000 C   0  0
   -1.0028    1.5132    0.0000 C   0  0
    7.1287   -2.5141    0.0000 C   0  0
    7.0864    0.0836    0.0000 C   0  0
   -1.0028   -1.5132    0.0000 C   0  0
   13.1308   -2.4166    0.0000 C   0  0
   -2.3155    0.7475    0.0000 C   0  0
    4.8212    1.3487    0.0000 C   0  0
   -2.3155   -0.7475    0.0000 C   0  0
   11.0475   -3.4901    0.0000 C   0  0
   13.9046   -3.7016    0.0000 C   0  0
   13.8570   -1.1040    0.0000 C   0  0
    6.3219    1.3685    0.0000 C   0  0
   15.4043   -3.6741    0.0000 C   0  0
   15.3567   -1.0765    0.0000 C   0  0
   16.1304   -2.3616    0.0000 C   0  0
    7.0559    2.6776    0.0000 C   0  0
   -3.6251    2.6919    0.0000 C   0  0
    9.1435    3.7441    0.0000 C   0  0
    9.1699    1.6660    0.0000 C   0  0
  2  4  2  0
  2  5  2  0
  2 10  1  0
  2 15  1  0
  3 12  1  0
  3 14  1  0
  6 16  2  0
  7 25  1  0
  7 36  1  0
  8 12  1  0
  8 16  1  0
  8 26  1  0
  9 12  2  0
  9 13  1  0
 10 24  1  0
 10 28  1  0
 11 35  1  0
 11 37  1  0
 11 38  1  0
 13 14  1  0
 13 20  2  0
 14 23  2  0
 15 18  2  0
 15 19  1  0
 16 17  1  0
 17 21  2  0
 17 22  1  0
 18 21  1  0
 19 22  2  0
 20 25  1  0
 23 27  1  0
 24 29  1  0
 24 30  1  0
 25 27  2  0
 26 31  1  0
 29 32  1  0
 30 33  1  0
 31 35  1  0
 32 34  1  0
 33 34  1  0
M  END
> <Name>
51086063

> <Molecule Name>
51086063

> <CDD Number>
CDD-1507338

> <AID 2010: Luminescence Cell-Based Dose Response HTS Screen to Identify Cytotoxic Compounds of NIH3T3 cells: PubChem Activity Outcome>
Inactive

> <AID 2010: Luminescence Cell-Based Dose Response HTS Screen to Identify Cytotoxic Compounds of NIH3T3 cells: EC50 (uM)>
> 60.0

> <AID 2044: Luminescence Cell-Based/Microorganism Dose Confirmation HTS to Identify Inhibitors of T.Cruzi Replication: PubChem Activity Outcome>
Active

> <AID 2044: Luminescence Cell-Based/Microorganism Dose Confirmation HTS to Identify Inhibitors of T.Cruzi Replication: EC50 (uM)>
< 0.1

> <Activity>
1

$$$$
51085536
  SciTegic01231414002D

 31 32  0  0  0  0            999 V2000
   15.6159    0.0638    0.0000 Cl  0  0
    7.1146   -2.5384    0.0000 S   0  0
    1.7138   -1.2033    0.0000 S   0  0
    5.9147   -2.5502    0.0000 O   0  0
    6.5247   -3.5834    0.0000 O   0  0
    4.2606   -2.3052    0.0000 O   0  0
    4.0872    0.0320    0.0000 N   0  0
    1.7138    1.2033    0.0000 N   0  0
    8.5699    2.6675    0.0000 N   0  0
    2.5889    0.0182    0.0000 C   0  0
    0.2917   -0.7475    0.0000 C   0  0
    0.2917    0.7475    0.0000 C   0  0
    4.8506   -1.2602    0.0000 C   0  0
    6.3513   -1.2462    0.0000 C   0  0
    8.6154   -2.5245    0.0000 C   0  0
   -1.0028   -1.5132    0.0000 C   0  0
   -1.0028    1.5132    0.0000 C   0  0
    4.8278    1.3374    0.0000 C   0  0
   -2.3155   -0.7475    0.0000 C   0  0
   -2.3155    0.7475    0.0000 C   0  0
    9.3774   -3.8165    0.0000 C   0  0
    9.3532   -1.2185    0.0000 C   0  0
   10.8774   -3.8025    0.0000 C   0  0
   10.8532   -1.2045    0.0000 C   0  0
   11.6152   -2.4965    0.0000 C   0  0
    6.3286    1.3497    0.0000 C   0  0
   -3.3560   -1.3452    0.0000 C   0  0
    7.0691    2.6551    0.0000 C   0  0
   12.8152   -2.4854    0.0000 C   0  0
    9.1620    3.7112    0.0000 C   0  0
    9.1781    1.6330    0.0000 C   0  0
  2  4  2  0
  2  5  2  0
  2 14  1  0
  2 15  1  0
  3 10  1  0
  3 11  1  0
  6 13  2  0
  7 10  1  0
  7 13  1  0
  7 18  1  0
  8 10  2  0
  8 12  1  0
  9 28  1  0
  9 30  1  0
  9 31  1  0
 11 12  1  0
 11 16  2  0
 12 17  2  0
 13 14  1  0
 15 21  2  0
 15 22  1  0
 16 19  1  0
 17 20  1  0
 18 26  1  0
 19 20  2  0
 19 27  1  0
 21 23  1  0
 22 24  2  0
 23 25  2  0
 24 25  1  0
 25 29  1  0
 26 28  1  0
M  END
> <Name>
51085536

> <Molecule Name>
51085536

> <CDD Number>
CDD-1507304

> <AID 2010: Luminescence Cell-Based Dose Response HTS Screen to Identify Cytotoxic Compounds of NIH3T3 cells: PubChem Activity Outcome>
Inactive

> <AID 2010: Luminescence Cell-Based Dose Response HTS Screen to Identify Cytotoxic Compounds of NIH3T3 cells: EC50 (uM)>
> 30.0

> <AID 2044: Luminescence Cell-Based/Microorganism Dose Confirmation HTS to Identify Inhibitors of T.Cruzi Replication: PubChem Activity Outcome>
Active

> <AID 2044: Luminescence Cell-Based/Microorganism Dose Confirmation HTS to Identify Inhibitors of T.Cruzi Replication: EC50 (uM)>
< 0.1

> <Activity>
1

$$$$
49827379
  SciTegic01231414002D

 17 18  0  0  0  0            999 V2000
   -1.2135    0.3943    0.0000 S   0  0
   -5.4974   -3.2782    0.0000 O   0  0
   -3.6117   -0.9864    0.0000 O   0  0
   -8.2780   -4.3693    0.0000 O   0  5
   -7.6327   -6.3448    0.0000 O   0  0
   -1.6332   -2.2426    0.0000 N   0  0
    0.7500   -1.0323    0.0000 N   0  0
   -7.3849   -5.1707    0.0000 N   0  3
   -4.0102   -3.2959    0.0000 C   0  0
   -3.1255   -2.0835    0.0000 C   0  0
   -5.9609   -4.7048    0.0000 C   0  0
   -0.7500   -1.0323    0.0000 C   0  0
   -3.5339   -4.7048    0.0000 C   0  0
   -4.7474   -5.5865    0.0000 C   0  0
    1.2135    0.3943    0.0000 C   0  0
    0.0000    1.2760    0.0000 C   0  0
    1.4553   -2.0031    0.0000 C   0  0
  1 12  1  0
  1 16  1  0
  2  9  1  0
  2 11  1  0
  3 10  2  0
  4  8  1  0
  5  8  2  0
  6 10  1  0
  6 12  2  0
  7 12  1  0
  7 15  1  0
  7 17  1  0
  8 11  1  0
  9 10  1  0
  9 13  2  0
 11 14  2  0
 13 14  1  0
 15 16  2  0
M  CHG  2   4  -1   8   1
M  END
> <Name>
49827379

> <Molecule Name>
49827379

> <CDD Number>
CDD-1507676

> <AID 2010: Luminescence Cell-Based Dose Response HTS Screen to Identify Cytotoxic Compounds of NIH3T3 cells: PubChem Activity Outcome>
Active

> <AID 2010: Luminescence Cell-Based Dose Response HTS Screen to Identify Cytotoxic Compounds of NIH3T3 cells: EC50 (uM)>
24.027

> <AID 2044: Luminescence Cell-Based/Microorganism Dose Confirmation HTS to Identify Inhibitors of T.Cruzi Replication: PubChem Activity Outcome>
Active

> <AID 2044: Luminescence Cell-Based/Microorganism Dose Confirmation HTS to Identify Inhibitors of T.Cruzi Replication: EC50 (uM)>
< 0.1

> <Activity>
1

$$$$
49827328
  SciTegic01231414002D

 18 19  0  0  0  0            999 V2000
    0.0000   -2.7000    0.0000 Cl  0  0
    2.3383   -1.3500    0.0000 Cl  0  0
   -3.8969    0.4545    0.0000 O   0  0
   -2.6003   -1.4978    0.0000 N   0  0
   -5.2003   -1.4932    0.0000 N   0  0
   -9.0919    0.7681    0.0000 N   0  0
   -1.2990   -0.7500    0.0000 C   0  0
    0.0000   -1.5000    0.0000 C   0  0
    1.2990   -0.7500    0.0000 C   0  0
   -3.8990   -0.7455    0.0000 C   0  0
   -1.2990    0.7500    0.0000 C   0  0
   -6.4990   -0.7410    0.0000 C   0  0
    1.2990    0.7500    0.0000 C   0  0
    0.0000    1.5000    0.0000 C   0  0
   -7.8007   -1.4864    0.0000 C   0  0
   -6.4939    0.7591    0.0000 C   0  0
   -9.0971   -0.7319    0.0000 C   0  0
   -7.7903    1.5136    0.0000 C   0  0
  1  8  1  0
  2  9  1  0
  3 10  2  0
  4  7  1  0
  4 10  1  0
  5 10  1  0
  5 12  1  0
  6 17  2  0
  6 18  1  0
  7  8  2  0
  7 11  1  0
  8  9  1  0
  9 13  2  0
 11 14  2  0
 12 15  2  0
 12 16  1  0
 13 14  1  0
 15 17  1  0
 16 18  2  0
M  END
> <Name>
49827328

> <Molecule Name>
49827328

> <CDD Number>
CDD-1483676

> <AID 2010: Luminescence Cell-Based Dose Response HTS Screen to Identify Cytotoxic Compounds of NIH3T3 cells: PubChem Activity Outcome>
Inactive

> <AID 2010: Luminescence Cell-Based Dose Response HTS Screen to Identify Cytotoxic Compounds of NIH3T3 cells: EC50 (uM)>
> 60.0

> <AID 2044: Luminescence Cell-Based/Microorganism Dose Confirmation HTS to Identify Inhibitors of T.Cruzi Replication: PubChem Activity Outcome>
Active

> <AID 2044: Luminescence Cell-Based/Microorganism Dose Confirmation HTS to Identify Inhibitors of T.Cruzi Replication: EC50 (uM)>
< 0.1

> <Activity>
1

$$$$
49826920
  SciTegic01231414002D

 32 35  0  0  1  0            999 V2000
    1.7138    1.2033    0.0000 O   0  0
    1.7138   -1.2033    0.0000 O   0  0
   -4.6549    0.8867    0.0000 O   0  0
   -5.0779    5.2168    0.0000 N   0  0
   -3.6267    2.9927    0.0000 N   0  0
   -6.5472    5.5187    0.0000 N   0  0
   -1.9076    8.4021    0.0000 N   0  0
   -4.9300    3.7369    0.0000 C   0  0
   -2.3155    0.7475    0.0000 C   0  0
    0.2917    0.7475    0.0000 C   0  0
   -3.9635    6.2220    0.0000 C   0  0
    0.2917   -0.7475    0.0000 C   0  0
   -3.6187    1.4919    0.0000 C   0  0
   -1.0028    1.5132    0.0000 C   0  0
   -6.2772    3.1067    0.0000 C   0  0
   -2.3155   -0.7475    0.0000 C   0  0
   -1.0028   -1.5132    0.0000 C   0  0
   -7.2884    4.2146    0.0000 C   0  0
   -2.5096    5.8747    0.0000 C   0  0
   -4.3974    7.6597    0.0000 C   0  0
    2.5889    0.0182    0.0000 C   0  0
   -1.4790    6.9646    0.0000 C   0  0
   -3.3668    8.7496    0.0000 C   0  0
   -0.8787    9.4947    0.0000 C   0  0
   -1.3096   10.9324    0.0000 C   0  0
   -0.2807   12.0250    0.0000 C   0  0
   -2.4774   11.2084    0.0000 C   0  0
   -0.7116   13.4626    0.0000 C   0  0
    0.3173   14.5553    0.0000 C   0  0
   -0.1136   15.9929    0.0000 C   0  0
    0.7091   16.8665    0.0000 C   0  0
   -1.2814   16.2689    0.0000 C   0  0
  1 10  1  0
  1 21  1  0
  2 12  1  0
  2 21  1  0
  3 13  2  0
  4  6  1  0
  4  8  1  0
  4 11  1  0
  5  8  1  0
  5 13  1  0
  6 18  2  0
  7 22  1  0
  7 23  1  0
  7 24  1  0
  8 15  2  0
  9 13  1  0
  9 14  1  0
  9 16  2  0
 10 12  1  0
 10 14  2  0
 11 19  1  0
 11 20  1  0
 12 17  2  0
 15 18  1  0
 16 17  1  0
 19 22  1  0
 20 23  1  0
 24 25  1  0
 25 26  1  0
 25 27  1  0
 26 28  1  0
 28 29  1  0
 29 30  2  0
 30 31  1  0
 30 32  1  0
M  END
> <Name>
49826920

> <Molecule Name>
49826920

> <CDD Number>
CDD-492819

> <AID 2010: Luminescence Cell-Based Dose Response HTS Screen to Identify Cytotoxic Compounds of NIH3T3 cells: PubChem Activity Outcome>
Active

> <AID 2010: Luminescence Cell-Based Dose Response HTS Screen to Identify Cytotoxic Compounds of NIH3T3 cells: EC50 (uM)>
9.109

> <AID 2044: Luminescence Cell-Based/Microorganism Dose Confirmation HTS to Identify Inhibitors of T.Cruzi Replication: PubChem Activity Outcome>
Active

> <AID 2044: Luminescence Cell-Based/Microorganism Dose Confirmation HTS to Identify Inhibitors of T.Cruzi Replication: EC50 (uM)>
< 0.1

> <Activity>
1

$$$$
49826155
  SciTegic01231414002D

 27 29  0  0  1  0            999 V2000
   -2.8426   -3.1486    0.0000 O   0  0
   -3.8990    0.7455    0.0000 N   0  0
   -5.1821   -3.0099    0.0000 N   0  0
   -2.5587   -7.4996    0.0000 N   0  0
   -3.7692   -8.3636    0.0000 N   0  0
   -3.3008   -9.7886    0.0000 N   0  0
   -1.8008   -9.7834    0.0000 N   0  0
   -5.1903   -1.5091    0.0000 C   0  0
   -1.2990    0.7500    0.0000 C   0  0
   -3.8939   -0.7546    0.0000 C   0  0
   -2.6003    1.4977    0.0000 C   0  0
   -5.2007    1.4909    0.0000 C   0  0
   -6.4920   -0.7636    0.0000 C   0  0
   -3.8787   -3.7540    0.0000 C   0  0
    1.2990   -0.7500    0.0000 C   0  0
    0.0000    1.5000    0.0000 C   0  0
   -1.2990   -0.7500    0.0000 C   0  0
   -6.4972    0.7364    0.0000 C   0  0
    1.2990    0.7500    0.0000 C   0  0
    0.0000   -1.5000    0.0000 C   0  0
   -3.8704   -5.2548    0.0000 C   0  0
   -2.5670   -5.9988    0.0000 C   0  0
   -1.3422   -8.3552    0.0000 C   0  0
    2.5973   -1.5031    0.0000 C   0  0
    2.5951   -3.0039    0.0000 C   0  0
    3.6331   -3.6060    0.0000 C   0  0
    1.5548   -3.6021    0.0000 C   0  0
  1 14  2  0
  2 10  1  0
  2 11  1  0
  2 12  1  0
  3  8  1  0
  3 14  1  0
  4  5  1  0
  4 22  1  0
  4 23  1  0
  5  6  2  0
  6  7  1  0
  7 23  2  0
  8 10  1  0
  8 13  1  0
  9 11  1  0
  9 16  2  0
  9 17  1  0
 12 18  1  0
 13 18  1  0
 14 21  1  0
 15 19  2  0
 15 20  1  0
 15 24  1  0
 16 19  1  0
 17 20  2  0
 21 22  1  0
 24 25  1  0
 25 26  1  0
 25 27  1  0
M  END
> <Name>
49826155

> <Molecule Name>
49826155

> <CDD Number>
CDD-557523

> <AID 2010: Luminescence Cell-Based Dose Response HTS Screen to Identify Cytotoxic Compounds of NIH3T3 cells: PubChem Activity Outcome>
Inactive

> <AID 2010: Luminescence Cell-Based Dose Response HTS Screen to Identify Cytotoxic Compounds of NIH3T3 cells: EC50 (uM)>
> 30.0

> <AID 2044: Luminescence Cell-Based/Microorganism Dose Confirmation HTS to Identify Inhibitors of T.Cruzi Replication: PubChem Activity Outcome>
Active

> <AID 2044: Luminescence Cell-Based/Microorganism Dose Confirmation HTS to Identify Inhibitors of T.Cruzi Replication: EC50 (uM)>
< 0.1

> <Activity>
1

$$$$
49825986
  SciTegic01231414002D

 18 19  0  0  0  0            999 V2000
    0.0000    2.7000    0.0000 Br  0  0
    2.3383   -1.3500    0.0000 Cl  0  0
   -2.3421   -3.1476    0.0000 O   0  0
   -0.0031   -3.0008    0.0000 N   0  0
   -1.3070   -5.2502    0.0000 N   0  0
   -5.2111   -7.4898    0.0000 N   0  0
    0.0000   -1.5000    0.0000 C   0  0
    1.2990   -0.7500    0.0000 C   0  0
   -1.3039   -3.7494    0.0000 C   0  0
   -1.2990   -0.7500    0.0000 C   0  0
    1.2990    0.7500    0.0000 C   0  0
    0.0000    1.5000    0.0000 C   0  0
   -2.6078   -5.9988    0.0000 C   0  0
   -1.2990    0.7500    0.0000 C   0  0
   -2.6131   -7.4988    0.0000 C   0  0
   -3.9043   -5.2443    0.0000 C   0  0
   -3.9147   -8.2443    0.0000 C   0  0
   -5.2060   -5.9898    0.0000 C   0  0
  1 12  1  0
  2  8  1  0
  3  9  2  0
  4  7  1  0
  4  9  1  0
  5  9  1  0
  5 13  1  0
  6 17  2  0
  6 18  1  0
  7  8  1  0
  7 10  2  0
  8 11  2  0
 10 14  1  0
 11 12  1  0
 12 14  2  0
 13 15  2  0
 13 16  1  0
 15 17  1  0
 16 18  2  0
M  END
> <Name>
49825986

> <Molecule Name>
49825986

> <CDD Number>
CDD-1483435

> <AID 2010: Luminescence Cell-Based Dose Response HTS Screen to Identify Cytotoxic Compounds of NIH3T3 cells: PubChem Activity Outcome>
Inactive

> <AID 2010: Luminescence Cell-Based Dose Response HTS Screen to Identify Cytotoxic Compounds of NIH3T3 cells: EC50 (uM)>
> 60.0

> <AID 2044: Luminescence Cell-Based/Microorganism Dose Confirmation HTS to Identify Inhibitors of T.Cruzi Replication: PubChem Activity Outcome>
Active

> <AID 2044: Luminescence Cell-Based/Microorganism Dose Confirmation HTS to Identify Inhibitors of T.Cruzi Replication: EC50 (uM)>
< 0.1

> <Activity>
1

$$$$
49823564
  SciTegic01231414002D

 18 19  0  0  0  0            999 V2000
   -2.3383   -1.3500    0.0000 Cl  0  0
    2.3383   -1.3500    0.0000 Cl  0  0
   -1.5549    3.6021    0.0000 O   0  0
   -2.5973    1.5031    0.0000 N   0  0
   -3.8933    3.7570    0.0000 N   0  0
   -3.8808    8.2579    0.0000 N   0  0
   -1.2990    0.7500    0.0000 C   0  0
   -1.2990   -0.7500    0.0000 C   0  0
   -2.5951    3.0039    0.0000 C   0  0
    0.0000    1.5000    0.0000 C   0  0
    0.0000   -1.5000    0.0000 C   0  0
    1.2990   -0.7500    0.0000 C   0  0
    1.2990    0.7500    0.0000 C   0  0
   -3.8912    5.2578    0.0000 C   0  0
   -5.1876    6.0124    0.0000 C   0  0
   -2.5896    6.0034    0.0000 C   0  0
   -5.1824    7.5124    0.0000 C   0  0
   -2.5844    7.5034    0.0000 C   0  0
  1  8  1  0
  2 12  1  0
  3  9  2  0
  4  7  1  0
  4  9  1  0
  5  9  1  0
  5 14  1  0
  6 17  2  0
  6 18  1  0
  7  8  1  0
  7 10  2  0
  8 11  2  0
 10 13  1  0
 11 12  1  0
 12 13  2  0
 14 15  2  0
 14 16  1  0
 15 17  1  0
 16 18  2  0
M  END
> <Name>
49823564

> <Molecule Name>
49823564

> <CDD Number>
CDD-1488382

> <AID 2010: Luminescence Cell-Based Dose Response HTS Screen to Identify Cytotoxic Compounds of NIH3T3 cells: PubChem Activity Outcome>
Inactive

> <AID 2010: Luminescence Cell-Based Dose Response HTS Screen to Identify Cytotoxic Compounds of NIH3T3 cells: EC50 (uM)>
> 60.0

> <AID 2044: Luminescence Cell-Based/Microorganism Dose Confirmation HTS to Identify Inhibitors of T.Cruzi Replication: PubChem Activity Outcome>
Active

> <AID 2044: Luminescence Cell-Based/Microorganism Dose Confirmation HTS to Identify Inhibitors of T.Cruzi Replication: EC50 (uM)>
< 0.1

> <Activity>
1

$$$$
49820676
  SciTegic01231414002D

 35 38  0  0  0  0            999 V2000
   -2.3555    7.6507    0.0000 Cl  0  0
    2.3210    7.6745    0.0000 Cl  0  0
   -6.5002    3.7446    0.0000 S   0  0
   -6.5018    4.9446    0.0000 O   0  0
   -5.4619    4.3461    0.0000 O   0  0
   -2.3501    5.8529    0.0000 O   0  0
   -7.7993    2.9930    0.0000 N   0  0
   -1.2990    0.7500    0.0000 N   0  0
   -1.3042    3.7556    0.0000 N   0  0
    1.2990   -0.7500    0.0000 N   0  0
   -5.1993    2.9963    0.0000 C   0  0
   -2.6012    3.0004    0.0000 C   0  0
   -2.5987    1.5004    0.0000 C   0  0
   -3.9014    3.7484    0.0000 C   0  0
   -5.1969    1.4963    0.0000 C   0  0
   -3.8967    0.7484    0.0000 C   0  0
   -7.7978    1.4930    0.0000 C   0  0
   -9.0990    3.7418    0.0000 C   0  0
   -1.3088    5.2564    0.0000 C   0  0
    0.0000    1.5000    0.0000 C   0  0
   -1.2990   -0.7500    0.0000 C   0  0
   -0.0164    7.5125    0.0000 C   0  0
   -0.0118    6.0116    0.0000 C   0  0
    1.2990    0.7500    0.0000 C   0  0
    0.0000   -1.5000    0.0000 C   0  0
   -1.3193    8.2559    0.0000 C   0  0
    1.2787    8.2692    0.0000 C   0  0
   -9.0962    0.7418    0.0000 C   0  0
  -10.3973    2.9905    0.0000 C   0  0
  -10.3959    1.4905    0.0000 C   0  0
   -1.3269    9.7559    0.0000 C   0  0
    1.2711    9.7691    0.0000 C   0  0
   -0.0317   10.5125    0.0000 C   0  0
    2.5973   -1.5031    0.0000 C   0  0
    2.5956   -2.7031    0.0000 C   0  0
  1 26  1  0
  2 27  1  0
  3  4  2  0
  3  5  2  0
  3  7  1  0
  3 11  1  0
  6 19  2  0
  7 17  1  0
  7 18  1  0
  8 13  1  0
  8 20  1  0
  8 21  1  0
  9 12  1  0
  9 19  1  0
 10 24  1  0
 10 25  1  0
 10 34  1  0
 11 14  1  0
 11 15  2  0
 12 13  1  0
 12 14  2  0
 13 16  2  0
 15 16  1  0
 17 28  1  0
 18 29  1  0
 19 23  1  0
 20 24  1  0
 21 25  1  0
 22 23  1  0
 22 26  1  0
 22 27  2  0
 26 31  2  0
 27 32  1  0
 28 30  1  0
 29 30  1  0
 31 33  1  0
 32 33  2  0
 34 35  1  0
M  END
> <Name>
49820676

> <Molecule Name>
49820676

> <CDD Number>
CDD-1492102

> <AID 2010: Luminescence Cell-Based Dose Response HTS Screen to Identify Cytotoxic Compounds of NIH3T3 cells: PubChem Activity Outcome>
Active

> <AID 2010: Luminescence Cell-Based Dose Response HTS Screen to Identify Cytotoxic Compounds of NIH3T3 cells: EC50 (uM)>
49.247

> <AID 2044: Luminescence Cell-Based/Microorganism Dose Confirmation HTS to Identify Inhibitors of T.Cruzi Replication: PubChem Activity Outcome>
Active

> <AID 2044: Luminescence Cell-Based/Microorganism Dose Confirmation HTS to Identify Inhibitors of T.Cruzi Replication: EC50 (uM)>
< 0.1

> <Activity>
1

$$$$
49818683
  SciTegic01231414002D

 26 28  0  0  1  0            999 V2000
   -3.1125   -7.5385    0.0000 O   0  0
   -2.8426   -3.1486    0.0000 O   0  0
   -5.1821   -3.0099    0.0000 N   0  0
   -3.8990    0.7455    0.0000 N   0  0
   -3.8704   -5.2548    0.0000 C   0  0
   -3.8787   -3.7540    0.0000 C   0  0
   -2.6539   -6.1104    0.0000 C   0  0
   -5.1903   -1.5091    0.0000 C   0  0
   -3.8939   -0.7546    0.0000 C   0  0
   -5.0809   -6.1188    0.0000 C   0  0
   -1.2990    0.7500    0.0000 C   0  0
   -2.6003    1.4977    0.0000 C   0  0
   -6.4920   -0.7636    0.0000 C   0  0
   -4.6125   -7.5438    0.0000 C   0  0
   -5.2007    1.4909    0.0000 C   0  0
   -6.4972    0.7364    0.0000 C   0  0
    1.2990   -0.7500    0.0000 C   0  0
    0.0000    1.5000    0.0000 C   0  0
   -1.2990   -0.7500    0.0000 C   0  0
   -1.5162   -5.7288    0.0000 C   0  0
    1.2990    0.7500    0.0000 C   0  0
    0.0000   -1.5000    0.0000 C   0  0
    2.5973   -1.5031    0.0000 C   0  0
    2.5951   -3.0039    0.0000 C   0  0
    3.6331   -3.6060    0.0000 C   0  0
    1.5548   -3.6021    0.0000 C   0  0
  1  7  1  0
  1 14  1  0
  2  6  2  0
  3  6  1  0
  3  8  1  0
  4  9  1  0
  4 12  1  0
  4 15  1  0
  5  6  1  0
  5  7  2  0
  5 10  1  0
  7 20  1  0
  8  9  1  0
  8 13  1  0
 10 14  2  0
 11 12  1  0
 11 18  2  0
 11 19  1  0
 13 16  1  0
 15 16  1  0
 17 21  2  0
 17 22  1  0
 17 23  1  0
 18 21  1  0
 19 22  2  0
 23 24  1  0
 24 25  1  0
 24 26  1  0
M  END
> <Name>
49818683

> <Molecule Name>
49818683

> <CDD Number>
CDD-516297

> <AID 2010: Luminescence Cell-Based Dose Response HTS Screen to Identify Cytotoxic Compounds of NIH3T3 cells: PubChem Activity Outcome>
Inactive

> <AID 2010: Luminescence Cell-Based Dose Response HTS Screen to Identify Cytotoxic Compounds of NIH3T3 cells: EC50 (uM)>
> 60.0

> <AID 2044: Luminescence Cell-Based/Microorganism Dose Confirmation HTS to Identify Inhibitors of T.Cruzi Replication: PubChem Activity Outcome>
Active

> <AID 2044: Luminescence Cell-Based/Microorganism Dose Confirmation HTS to Identify Inhibitors of T.Cruzi Replication: EC50 (uM)>
< 0.1

> <Activity>
1

$$$$
49818065
  SciTegic01231414002D

 28 30  0  0  1  0            999 V2000
   -8.8308   -3.6061    0.0000 F   0  0
   -7.7909   -1.8067    0.0000 F   0  0
   -8.8302   -2.4063    0.0000 F   0  0
    5.1017   -6.1219    0.0000 O   0  0
    4.9336   -3.1588    0.0000 O   0  0
    2.5951   -3.0039    0.0000 N   0  0
   -1.2990   -0.7500    0.0000 N   0  0
   -6.4915   -3.7571    0.0000 C   0  0
   -7.7912   -3.0067    0.0000 C   0  0
    3.8933   -3.7570    0.0000 C   0  0
   -3.8933   -3.7570    0.0000 C   0  0
   -5.1925   -3.0071    0.0000 C   0  0
    3.8912   -5.2578    0.0000 C   0  0
    1.2990   -0.7500    0.0000 C   0  0
   -6.4914   -5.2571    0.0000 C   0  0
    2.5973   -1.5031    0.0000 C   0  0
    0.0000   -1.5000    0.0000 C   0  0
   -2.5951   -3.0039    0.0000 C   0  0
   -3.8934   -5.2570    0.0000 C   0  0
   -2.5972   -1.5031    0.0000 C   0  0
   -5.1924   -6.0071    0.0000 C   0  0
    2.6747   -6.1134    0.0000 C   0  0
    1.2990    0.7500    0.0000 C   0  0
   -1.2990    0.7500    0.0000 C   0  0
    0.0000    1.5000    0.0000 C   0  0
    4.6332   -7.5468    0.0000 C   0  0
    3.1332   -7.5416    0.0000 C   0  0
    1.5548   -3.6021    0.0000 C   0  0
  1  9  1  0
  2  9  1  0
  3  9  1  0
  4 13  1  0
  4 26  1  0
  5 10  2  0
  6 10  1  0
  6 16  1  0
  6 28  1  0
  7 17  1  0
  7 20  1  0
  7 24  1  0
  8  9  1  0
  8 12  2  0
  8 15  1  0
 10 13  1  0
 11 12  1  0
 11 18  1  0
 11 19  2  0
 13 22  2  0
 14 16  1  0
 14 17  1  0
 14 23  1  0
 15 21  2  0
 18 20  1  0
 19 21  1  0
 22 27  1  0
 23 25  1  0
 24 25  1  0
 26 27  2  0
M  END
> <Name>
49818065

> <Molecule Name>
49818065

> <CDD Number>
CDD-532333

> <AID 2010: Luminescence Cell-Based Dose Response HTS Screen to Identify Cytotoxic Compounds of NIH3T3 cells: PubChem Activity Outcome>
Inactive

> <AID 2010: Luminescence Cell-Based Dose Response HTS Screen to Identify Cytotoxic Compounds of NIH3T3 cells: EC50 (uM)>
> 60.0

> <AID 2044: Luminescence Cell-Based/Microorganism Dose Confirmation HTS to Identify Inhibitors of T.Cruzi Replication: PubChem Activity Outcome>
Active

> <AID 2044: Luminescence Cell-Based/Microorganism Dose Confirmation HTS to Identify Inhibitors of T.Cruzi Replication: EC50 (uM)>
< 0.1

> <Activity>
1

$$$$
49817711
  SciTegic01231414002D

 31 33  0  0  1  0            999 V2000
   -0.2720   -5.8530    0.0000 O   0  0
    2.6003   -1.4977    0.0000 O   0  0
   -5.1987   -1.7882    0.0000 O   0  0
   -1.3039   -3.7494    0.0000 N   0  0
   -6.5020   -3.7360    0.0000 N   0  0
  -10.4007   -2.9793    0.0000 N   0  0
   -3.9021   -3.7405    0.0000 C   0  0
   -1.3092   -5.2494    0.0000 C   0  0
    0.0000   -1.5000    0.0000 C   0  0
   -2.6004   -2.9949    0.0000 C   0  0
   -0.0031   -3.0008    0.0000 C   0  0
    1.2990   -0.7500    0.0000 C   0  0
   -5.2008   -2.9882    0.0000 C   0  0
   -3.9072   -5.2404    0.0000 C   0  0
   -2.6108   -5.9949    0.0000 C   0  0
   -1.2990   -0.7500    0.0000 C   0  0
    1.2990    0.7500    0.0000 C   0  0
   -1.2990    0.7500    0.0000 C   0  0
    0.0000    1.5000    0.0000 C   0  0
   -7.8007   -2.9838    0.0000 C   0  0
   -9.1020   -3.7316    0.0000 C   0  0
    3.6387   -0.8963    0.0000 C   0  0
  -14.3020   -3.7227    0.0000 C   0  0
  -11.7020   -3.7271    0.0000 C   0  0
  -13.0007   -2.9749    0.0000 C   0  0
  -15.6011   -2.9727    0.0000 C   0  0
  -14.3020   -5.2227    0.0000 C   0  0
  -16.9001   -3.7228    0.0000 C   0  0
  -15.6011   -5.9727    0.0000 C   0  0
  -10.3987   -1.7793    0.0000 C   0  0
  -16.9001   -5.2228    0.0000 C   0  0
  1  8  2  0
  2 12  1  0
  2 22  1  0
  3 13  2  0
  4  8  1  0
  4 10  1  0
  4 11  1  0
  5 13  1  0
  5 20  1  0
  6 21  1  0
  6 24  1  0
  6 30  1  0
  7 10  1  0
  7 13  1  0
  7 14  1  0
  8 15  1  0
  9 11  1  0
  9 12  1  0
  9 16  2  0
 12 17  2  0
 14 15  1  0
 16 18  1  0
 17 19  1  0
 18 19  2  0
 20 21  1  0
 23 25  1  0
 23 26  2  0
 23 27  1  0
 24 25  1  0
 26 28  1  0
 27 29  2  0
 28 31  2  0
 29 31  1  0
M  END
> <Name>
49817711

> <Molecule Name>
49817711

> <CDD Number>
CDD-536456

> <AID 2010: Luminescence Cell-Based Dose Response HTS Screen to Identify Cytotoxic Compounds of NIH3T3 cells: PubChem Activity Outcome>
Inactive

> <AID 2010: Luminescence Cell-Based Dose Response HTS Screen to Identify Cytotoxic Compounds of NIH3T3 cells: EC50 (uM)>
> 60.0

> <AID 2044: Luminescence Cell-Based/Microorganism Dose Confirmation HTS to Identify Inhibitors of T.Cruzi Replication: PubChem Activity Outcome>
Active

> <AID 2044: Luminescence Cell-Based/Microorganism Dose Confirmation HTS to Identify Inhibitors of T.Cruzi Replication: EC50 (uM)>
< 0.1

> <Activity>
1

$$$$
49735861
  SciTegic01231414002D

 26 28  0  0  0  0            999 V2000
    6.3952   -3.7615    0.0000 O   0  0
   10.2772   -7.2286    0.0000 O   0  5
    3.3674   -9.5048    0.0000 O   0  5
    9.8501   -9.2625    0.0000 O   0  0
    4.9197  -10.8867    0.0000 O   0  0
    9.4763   -8.1222    0.0000 N   0  3
    4.5426   -9.7475    0.0000 N   0  3
    1.7138    1.2033    0.0000 N   0  0
    4.1277   -4.3539    0.0000 N   0  0
    6.0699   -6.0824    0.0000 C   0  0
    8.0077   -7.8131    0.0000 C   0  0
    5.5400   -8.6260    0.0000 C   0  0
    0.2917   -0.7475    0.0000 C   0  0
    1.7138   -1.2033    0.0000 C   0  0
    5.0707   -7.2013    0.0000 C   0  0
    7.5383   -6.3884    0.0000 C   0  0
    0.2917    0.7475    0.0000 C   0  0
    7.0085   -8.9319    0.0000 C   0  0
    5.5974   -4.6579    0.0000 C   0  0
    2.5889    0.0182    0.0000 C   0  0
    2.1855   -2.6254    0.0000 C   0  0
   -1.0028   -1.5132    0.0000 C   0  0
   -1.0028    1.5132    0.0000 C   0  0
    3.6552   -2.9294    0.0000 C   0  0
   -2.3155   -0.7475    0.0000 C   0  0
   -2.3155    0.7475    0.0000 C   0  0
  1 19  2  0
  2  6  1  0
  3  7  1  0
  4  6  2  0
  5  7  2  0
  6 11  1  0
  7 12  1  0
  8 17  1  0
  8 20  1  0
  9 19  1  0
  9 24  1  0
 10 15  2  0
 10 16  1  0
 10 19  1  0
 11 16  2  0
 11 18  1  0
 12 15  1  0
 12 18  2  0
 13 14  1  0
 13 17  1  0
 13 22  2  0
 14 20  2  0
 14 21  1  0
 17 23  2  0
 21 24  1  0
 22 25  1  0
 23 26  1  0
 25 26  2  0
M  CHG  4   2  -1   3  -1   6   1   7   1
M  END
> <Name>
49735861

> <Molecule Name>
49735861

> <CDD Number>
CDD-1495955

> <AID 2010: Luminescence Cell-Based Dose Response HTS Screen to Identify Cytotoxic Compounds of NIH3T3 cells: PubChem Activity Outcome>
Inactive

> <AID 2010: Luminescence Cell-Based Dose Response HTS Screen to Identify Cytotoxic Compounds of NIH3T3 cells: EC50 (uM)>
> 60.0

> <AID 2044: Luminescence Cell-Based/Microorganism Dose Confirmation HTS to Identify Inhibitors of T.Cruzi Replication: PubChem Activity Outcome>
Active

> <AID 2044: Luminescence Cell-Based/Microorganism Dose Confirmation HTS to Identify Inhibitors of T.Cruzi Replication: EC50 (uM)>
< 0.1

> <Activity>
1

$$$$
49734243
  SciTegic01231414002D

 27 27  0  0  1  0            999 V2000
   -2.3383    1.3500    0.0000 Br  0  0
    2.5973   -1.5031    0.0000 O   0  0
    4.1470   -8.1099    0.0000 O   0  0
   11.8442   -4.7319    0.0000 O   0  0
   15.2230   -4.2826    0.0000 O   0  0
   12.8836   -2.9322    0.0000 O   0  0
   14.1836   -6.0822    0.0000 O   0  0
    3.8912   -5.2578    0.0000 N   0  0
    6.4855   -8.2648    0.0000 C   0  0
    5.1873   -7.5117    0.0000 C   0  0
    1.2990   -0.7500    0.0000 C   0  0
    5.1894   -6.0109    0.0000 C   0  0
   -1.2990    0.7500    0.0000 C   0  0
    1.2990    0.7500    0.0000 C   0  0
    0.0000   -1.5000    0.0000 C   0  0
    6.4855   -9.7648    0.0000 C   0  0
    7.7846   -7.5149    0.0000 C   0  0
    0.0000    1.5000    0.0000 C   0  0
   -1.2990   -0.7500    0.0000 C   0  0
    3.8933   -3.7570    0.0000 C   0  0
    2.5951   -3.0039    0.0000 C   0  0
    7.7846  -10.5149    0.0000 C   0  0
    9.0836   -8.2649    0.0000 C   0  0
    9.0836   -9.7649    0.0000 C   0  0
    2.8509   -5.8560    0.0000 C   0  0
   12.8836   -4.1322    0.0000 C   0  0
   14.1836   -4.8822    0.0000 C   0  0
  1 13  1  0
  2 11  1  0
  2 21  1  0
  3 10  1  0
  4 26  2  0
  5 27  2  0
  6 26  1  0
  7 27  1  0
  8 12  1  0
  8 20  1  0
  8 25  1  0
  9 10  1  0
  9 16  2  0
  9 17  1  0
 10 12  1  0
 11 14  2  0
 11 15  1  0
 13 18  2  0
 13 19  1  0
 14 18  1  0
 15 19  2  0
 16 22  1  0
 17 23  2  0
 20 21  1  0
 22 24  2  0
 23 24  1  0
 26 27  1  0
M  END
> <Name>
49734243

> <Molecule Name>
49734243

> <CDD Number>
CDD-1507336

> <AID 2010: Luminescence Cell-Based Dose Response HTS Screen to Identify Cytotoxic Compounds of NIH3T3 cells: PubChem Activity Outcome>
Inactive

> <AID 2010: Luminescence Cell-Based Dose Response HTS Screen to Identify Cytotoxic Compounds of NIH3T3 cells: EC50 (uM)>
> 60.0

> <AID 2044: Luminescence Cell-Based/Microorganism Dose Confirmation HTS to Identify Inhibitors of T.Cruzi Replication: PubChem Activity Outcome>
Active

> <AID 2044: Luminescence Cell-Based/Microorganism Dose Confirmation HTS to Identify Inhibitors of T.Cruzi Replication: EC50 (uM)>
< 0.1

> <Activity>
1

$$$$
49731057
  SciTegic01231414002D

 24 27  0  0  0  0            999 V2000
   -6.5472    5.5187    0.0000 O   0  0
    1.7138    1.2033    0.0000 O   0  0
    1.7138   -1.2033    0.0000 O   0  0
   -2.5905    3.5979    0.0000 O   0  0
  -12.9028    3.2644    0.0000 O   0  0
   -3.6187    1.4919    0.0000 N   0  0
   -5.0779    5.2168    0.0000 N   0  0
    0.2917    0.7475    0.0000 C   0  0
   -4.9300    3.7369    0.0000 C   0  0
    0.2917   -0.7475    0.0000 C   0  0
   -7.2884    4.2146    0.0000 C   0  0
   -2.3155    0.7475    0.0000 C   0  0
   -3.6267    2.9927    0.0000 C   0  0
   -6.2772    3.1067    0.0000 C   0  0
   -1.0028    1.5132    0.0000 C   0  0
   -8.7798    4.0476    0.0000 C   0  0
   -1.0028   -1.5132    0.0000 C   0  0
   -2.3155   -0.7475    0.0000 C   0  0
    2.5889    0.0182    0.0000 C   0  0
   -9.7541    5.1816    0.0000 C   0  0
   -9.2716    2.6287    0.0000 C   0  0
  -11.7237    3.4873    0.0000 C   0  0
  -11.2280    4.9030    0.0000 C   0  0
  -10.7455    2.3501    0.0000 C   0  0
  1  7  1  0
  1 11  1  0
  2  8  1  0
  2 19  1  0
  3 10  1  0
  3 19  1  0
  4 13  2  0
  5 22  1  0
  6 12  1  0
  6 13  1  0
  7  9  2  0
  8 10  1  0
  8 15  2  0
  9 13  1  0
  9 14  1  0
 10 17  2  0
 11 14  2  0
 11 16  1  0
 12 15  1  0
 12 18  2  0
 16 20  2  0
 16 21  1  0
 17 18  1  0
 20 23  1  0
 21 24  2  0
 22 23  2  0
 22 24  1  0
M  END
> <Name>
49731057

> <Molecule Name>
49731057

> <CDD Number>
CDD-1435857

> <AID 2010: Luminescence Cell-Based Dose Response HTS Screen to Identify Cytotoxic Compounds of NIH3T3 cells: PubChem Activity Outcome>
Active

> <AID 2010: Luminescence Cell-Based Dose Response HTS Screen to Identify Cytotoxic Compounds of NIH3T3 cells: EC50 (uM)>
6.74

> <AID 2044: Luminescence Cell-Based/Microorganism Dose Confirmation HTS to Identify Inhibitors of T.Cruzi Replication: PubChem Activity Outcome>
Active

> <AID 2044: Luminescence Cell-Based/Microorganism Dose Confirmation HTS to Identify Inhibitors of T.Cruzi Replication: EC50 (uM)>
< 0.1

> <Activity>
1

$$$$
49720537
  SciTegic01231414002D

 28 30  0  0  1  0            999 V2000
   -2.5670   -5.9988    0.0000 S   0  0
   -2.8426   -3.1486    0.0000 O   0  0
   -3.8990    0.7455    0.0000 N   0  0
   -1.3422   -8.3552    0.0000 N   0  0
   -5.1821   -3.0099    0.0000 N   0  0
   -3.7692   -8.3636    0.0000 N   0  0
   -3.3008   -9.7886    0.0000 N   0  0
   -2.5587   -7.4996    0.0000 C   0  0
   -5.1903   -1.5091    0.0000 C   0  0
   -3.8939   -0.7546    0.0000 C   0  0
   -1.2990    0.7500    0.0000 C   0  0
   -2.6003    1.4977    0.0000 C   0  0
   -3.8787   -3.7540    0.0000 C   0  0
   -5.2007    1.4909    0.0000 C   0  0
   -1.8008   -9.7834    0.0000 C   0  0
   -6.4920   -0.7636    0.0000 C   0  0
   -3.8704   -5.2548    0.0000 C   0  0
    1.2990   -0.7500    0.0000 C   0  0
   -6.4972    0.7364    0.0000 C   0  0
    0.0000    1.5000    0.0000 C   0  0
   -1.2990   -0.7500    0.0000 C   0  0
    1.2990    0.7500    0.0000 C   0  0
    0.0000   -1.5000    0.0000 C   0  0
   -0.2045   -7.9737    0.0000 C   0  0
    2.5973   -1.5031    0.0000 C   0  0
    2.5951   -3.0039    0.0000 C   0  0
    3.6331   -3.6060    0.0000 C   0  0
    1.5548   -3.6021    0.0000 C   0  0
  1  8  1  0
  1 17  1  0
  2 13  2  0
  3 10  1  0
  3 12  1  0
  3 14  1  0
  4  8  1  0
  4 15  1  0
  4 24  1  0
  5  9  1  0
  5 13  1  0
  6  7  1  0
  6  8  2  0
  7 15  2  0
  9 10  1  0
  9 16  1  0
 11 12  1  0
 11 20  2  0
 11 21  1  0
 13 17  1  0
 14 19  1  0
 16 19  1  0
 18 22  2  0
 18 23  1  0
 18 25  1  0
 20 22  1  0
 21 23  2  0
 25 26  1  0
 26 27  1  0
 26 28  1  0
M  END
> <Name>
49720537

> <Molecule Name>
49720537

> <CDD Number>
CDD-566341

> <AID 2010: Luminescence Cell-Based Dose Response HTS Screen to Identify Cytotoxic Compounds of NIH3T3 cells: PubChem Activity Outcome>
Inactive

> <AID 2010: Luminescence Cell-Based Dose Response HTS Screen to Identify Cytotoxic Compounds of NIH3T3 cells: EC50 (uM)>
> 60.0

> <AID 2044: Luminescence Cell-Based/Microorganism Dose Confirmation HTS to Identify Inhibitors of T.Cruzi Replication: PubChem Activity Outcome>
Active

> <AID 2044: Luminescence Cell-Based/Microorganism Dose Confirmation HTS to Identify Inhibitors of T.Cruzi Replication: EC50 (uM)>
< 0.1

> <Activity>
1

$$$$
49720308
  SciTegic01231414002D

 60 65  0  0  1  0            999 V2000
    4.7600    0.2300    0.0000 O   0  0
    2.1611    1.0579    0.0000 O   0  0
    0.2106    1.1840    0.0000 O   0  0
   -1.0600    0.1600    0.0000 O   0  0
   -1.0602   -4.0127    0.0000 O   0  0
    0.2100   -4.4200    0.0000 O   0  0
    2.7600   -4.4200    0.0000 O   0  0
   -4.9083   -0.2930    0.0000 O   0  0
    2.5739    3.3655    0.0000 O   0  0
   -2.1281    1.3363    0.0000 O   0  0
   -2.3597   -5.9638    0.0000 O   0  0
   -6.2061   -2.2445    0.0000 O   0  0
   -7.5097    0.9040    0.0000 O   0  0
   -6.4635   -2.6924    0.0000 O   0  0
   -8.8026   -2.5483    0.0000 N   0  0
    1.4900   -1.0400    0.0000 C   0  0
    2.7600   -0.3100    0.0000 C   0  0  2  0  0  0
    1.4900   -2.4900    0.0000 C   0  0  2  0  0  0
   -1.0600   -1.0400    0.0000 C   0  0  2  0  0  0
    0.2100   -0.3100    0.0000 C   0  0  1  0  0  0
   -2.0200    0.2800    0.0000 C   0  0
    4.0400   -1.0400    0.0000 C   0  0  1  0  0  0
   -2.3300   -3.2200    0.0000 C   0  0
    0.2100   -3.2200    0.0000 C   0  0
    2.7600   -3.2200    0.0000 C   0  0  1  0  0  0
   -1.0600   -2.4900    0.0000 C   0  0  2  0  0  0
    3.4900    0.9500    0.0000 C   0  0
    4.0400   -2.4900    0.0000 C   0  0
   -2.3300   -0.3100    0.0000 C   0  0
   -3.6100   -2.4900    0.0000 C   0  0
   -3.6100   -1.0400    0.0000 C   0  0  1  0  0  0
    1.4900   -3.6900    0.0000 C   0  0
   -3.1211    0.7571    0.0000 C   0  0
   -1.0670    1.0092    0.0000 C   0  0
    3.0527    2.2652    0.0000 C   0  0
   -1.0884    1.9356    0.0000 C   0  0
   -4.6504   -3.0880    0.0000 C   0  0
   -2.3595   -4.7638    0.0000 C   0  0
   -1.0879    3.4365    0.0000 C   0  0
   -6.2075   -1.0445    0.0000 C   0  0
    4.2451    2.1301    0.0000 C   0  0
   -7.5083   -0.2960    0.0000 C   0  0  1  0  0  0
   -2.3852    4.1896    0.0000 C   0  0
    0.2129    4.1835    0.0000 C   0  0
   -3.3989   -4.1640    0.0000 C   0  0
   -8.8074   -1.0475    0.0000 C   0  0  2  0  0  0
   -2.3816    5.6896    0.0000 C   0  0
    0.2164    5.6835    0.0000 C   0  0
  -10.1083   -0.2990    0.0000 C   0  0
   -1.0808    6.4366    0.0000 C   0  0
   -7.5010   -3.2954    0.0000 C   0  0
  -11.4078   -1.0482    0.0000 C   0  0
  -10.1075    1.2011    0.0000 C   0  0
   -7.4961   -4.7962    0.0000 C   0  0
  -12.7064   -0.2974    0.0000 C   0  0
  -11.4061    1.9518    0.0000 C   0  0
  -12.7056    1.2026    0.0000 C   0  0
   -6.1945   -5.5433    0.0000 C   0  0
   -8.5336   -5.3992    0.0000 C   0  0
   -6.1906   -6.7432    0.0000 C   0  0
 22  1  1  6
  1 27  1  0
 17  2  1  1
  2 35  1  0
 20  3  1  1
  3 36  1  0
 19  4  1  1
 26  5  1  1
  5 38  1  0
  6 24  2  0
 25  7  1  1
 31  8  1  1
  8 40  1  0
  9 35  2  0
 10 36  2  0
 11 38  2  0
 12 40  2  0
 42 13  1  1
 14 51  2  0
 46 15  1  1
 15 51  1  0
 16 17  1  0
 16 18  1  0
 16 20  1  0
 17 22  1  0
 17 27  1  0
 18 24  1  0
 18 25  1  0
 18 32  1  6
 19 20  1  0
 19 21  1  0
 19 29  1  0
 21 23  1  0
 21 33  1  0
 21 34  1  0
 22 28  1  0
 23 26  1  0
 23 30  2  0
 24 26  1  0
 25 28  1  0
 29 31  1  0
 30 31  1  0
 30 37  1  0
 35 41  1  0
 36 39  1  0
 38 45  1  0
 39 43  2  0
 39 44  1  0
 40 42  1  0
 42 46  1  0
 43 47  1  0
 44 48  2  0
 46 49  1  0
 47 50  2  0
 48 50  1  0
 49 52  2  0
 49 53  1  0
 51 54  1  0
 52 55  1  0
 53 56  2  0
 54 58  2  0
 54 59  1  0
 55 57  2  0
 56 57  1  0
 58 60  1  0
M  END
> <Name>
49720308

> <Molecule Name>
49720308

> <CDD Number>
CDD-1477108

> <AID 2010: Luminescence Cell-Based Dose Response HTS Screen to Identify Cytotoxic Compounds of NIH3T3 cells: PubChem Activity Outcome>
Active

> <AID 2010: Luminescence Cell-Based Dose Response HTS Screen to Identify Cytotoxic Compounds of NIH3T3 cells: EC50 (uM)>
0.171

> <AID 2044: Luminescence Cell-Based/Microorganism Dose Confirmation HTS to Identify Inhibitors of T.Cruzi Replication: PubChem Activity Outcome>
Active

> <AID 2044: Luminescence Cell-Based/Microorganism Dose Confirmation HTS to Identify Inhibitors of T.Cruzi Replication: EC50 (uM)>
< 0.1

> <Activity>
0

$$$$
49720307
  SciTegic01231414002D

 60 65  0  0  1  0            999 V2000
    4.7600    0.2300    0.0000 O   0  0
    2.1611    1.0579    0.0000 O   0  0
    0.2106    1.1840    0.0000 O   0  0
   -1.0600    0.1600    0.0000 O   0  0
   -1.0602   -4.0127    0.0000 O   0  0
    0.2100   -4.4200    0.0000 O   0  0
    2.7600   -4.4200    0.0000 O   0  0
   -4.9083   -0.2930    0.0000 O   0  0
    2.5739    3.3655    0.0000 O   0  0
   -2.1281    1.3363    0.0000 O   0  0
   -2.3597   -5.9638    0.0000 O   0  0
   -6.2061   -2.2445    0.0000 O   0  0
   -7.5097    0.9040    0.0000 O   0  0
   -6.4635   -2.6924    0.0000 O   0  0
   -8.8026   -2.5483    0.0000 N   0  0
    1.4900   -1.0400    0.0000 C   0  0
    2.7600   -0.3100    0.0000 C   0  0  2  0  0  0
    1.4900   -2.4900    0.0000 C   0  0  2  0  0  0
   -1.0600   -1.0400    0.0000 C   0  0  2  0  0  0
    0.2100   -0.3100    0.0000 C   0  0  1  0  0  0
   -2.0200    0.2800    0.0000 C   0  0
    4.0400   -1.0400    0.0000 C   0  0  1  0  0  0
   -2.3300   -3.2200    0.0000 C   0  0
    0.2100   -3.2200    0.0000 C   0  0
    2.7600   -3.2200    0.0000 C   0  0  2  0  0  0
   -1.0600   -2.4900    0.0000 C   0  0  2  0  0  0
    3.4900    0.9500    0.0000 C   0  0
    4.0400   -2.4900    0.0000 C   0  0
   -2.3300   -0.3100    0.0000 C   0  0
   -3.6100   -2.4900    0.0000 C   0  0
   -3.6100   -1.0400    0.0000 C   0  0  1  0  0  0
    1.4900   -3.6900    0.0000 C   0  0
   -3.1211    0.7571    0.0000 C   0  0
   -1.0670    1.0092    0.0000 C   0  0
    3.0527    2.2652    0.0000 C   0  0
   -1.0884    1.9356    0.0000 C   0  0
   -4.6504   -3.0880    0.0000 C   0  0
   -2.3595   -4.7638    0.0000 C   0  0
   -1.0879    3.4365    0.0000 C   0  0
   -6.2075   -1.0445    0.0000 C   0  0
    4.2451    2.1301    0.0000 C   0  0
   -7.5083   -0.2960    0.0000 C   0  0  1  0  0  0
   -2.3852    4.1896    0.0000 C   0  0
    0.2129    4.1835    0.0000 C   0  0
   -3.3989   -4.1640    0.0000 C   0  0
   -8.8074   -1.0475    0.0000 C   0  0  2  0  0  0
   -2.3816    5.6896    0.0000 C   0  0
    0.2164    5.6835    0.0000 C   0  0
  -10.1083   -0.2990    0.0000 C   0  0
   -1.0808    6.4366    0.0000 C   0  0
   -7.5010   -3.2954    0.0000 C   0  0
  -11.4078   -1.0482    0.0000 C   0  0
  -10.1075    1.2011    0.0000 C   0  0
   -7.4961   -4.7962    0.0000 C   0  0
  -12.7064   -0.2974    0.0000 C   0  0
  -11.4061    1.9518    0.0000 C   0  0
  -12.7056    1.2026    0.0000 C   0  0
   -6.1945   -5.5433    0.0000 C   0  0
   -8.5336   -5.3992    0.0000 C   0  0
   -6.1906   -6.7432    0.0000 C   0  0
 22  1  1  6
  1 27  1  0
 17  2  1  1
  2 35  1  0
 20  3  1  1
  3 36  1  0
 19  4  1  1
 26  5  1  1
  5 38  1  0
  6 24  2  0
 25  7  1  6
 31  8  1  1
  8 40  1  0
  9 35  2  0
 10 36  2  0
 11 38  2  0
 12 40  2  0
 42 13  1  1
 14 51  2  0
 46 15  1  1
 15 51  1  0
 16 17  1  0
 16 18  1  0
 16 20  1  0
 17 22  1  0
 17 27  1  0
 18 24  1  0
 18 25  1  0
 18 32  1  6
 19 20  1  0
 19 21  1  0
 19 29  1  0
 21 23  1  0
 21 33  1  0
 21 34  1  0
 22 28  1  0
 23 26  1  0
 23 30  2  0
 24 26  1  0
 25 28  1  0
 29 31  1  0
 30 31  1  0
 30 37  1  0
 35 41  1  0
 36 39  1  0
 38 45  1  0
 39 43  2  0
 39 44  1  0
 40 42  1  0
 42 46  1  0
 43 47  1  0
 44 48  2  0
 46 49  1  0
 47 50  2  0
 48 50  1  0
 49 52  2  0
 49 53  1  0
 51 54  1  0
 52 55  1  0
 53 56  2  0
 54 58  1  0
 54 59  1  0
 55 57  2  0
 56 57  1  0
 58 60  1  0
M  END
> <Name>
49720307

> <Molecule Name>
49720307

> <CDD Number>
CDD-1507284

> <AID 2010: Luminescence Cell-Based Dose Response HTS Screen to Identify Cytotoxic Compounds of NIH3T3 cells: PubChem Activity Outcome>
Active

> <AID 2010: Luminescence Cell-Based Dose Response HTS Screen to Identify Cytotoxic Compounds of NIH3T3 cells: EC50 (uM)>
6.264

> <AID 2044: Luminescence Cell-Based/Microorganism Dose Confirmation HTS to Identify Inhibitors of T.Cruzi Replication: PubChem Activity Outcome>
Active

> <AID 2044: Luminescence Cell-Based/Microorganism Dose Confirmation HTS to Identify Inhibitors of T.Cruzi Replication: EC50 (uM)>
< 0.1

> <Activity>
1

$$$$
49720291
  SciTegic01231414002D

 59 65  0  0  1  0            999 V2000
    4.7600    0.2300    0.0000 O   0  0
    2.1680    1.0609    0.0000 O   0  0
    0.2103    1.1840    0.0000 O   0  0
   -1.0600    0.1600    0.0000 O   0  0
    0.2100   -4.4200    0.0000 O   0  0
    2.7600   -4.4200    0.0000 O   0  0
   -1.0600   -3.6900    0.0000 O   0  0
   -4.9083   -0.2930    0.0000 O   0  0
    2.5912    3.3666    0.0000 O   0  0
   -2.1283    1.3361    0.0000 O   0  0
   -6.2061   -2.2445    0.0000 O   0  0
   -7.5097    0.9040    0.0000 O   0  0
  -11.4060   -2.2505    0.0000 O   0  0
  -10.1083   -0.2990    0.0000 N   0  0
    1.4900   -1.0400    0.0000 C   0  0
    2.7600   -0.3100    0.0000 C   0  0  2  0  0  0
    1.4900   -2.4900    0.0000 C   0  0  2  0  0  0
   -1.0600   -1.0400    0.0000 C   0  0  2  0  0  0
    0.2100   -0.3100    0.0000 C   0  0  1  0  0  0
   -2.0200    0.2800    0.0000 C   0  0
    4.0400   -1.0400    0.0000 C   0  0  1  0  0  0
   -2.3300   -3.2200    0.0000 C   0  0
    0.2100   -3.2200    0.0000 C   0  0
    2.7600   -3.2200    0.0000 C   0  0  1  0  0  0
   -1.0600   -2.4900    0.0000 C   0  0  2  0  0  0
    3.4900    0.9500    0.0000 C   0  0
    4.0400   -2.4900    0.0000 C   0  0
   -2.3300   -0.3100    0.0000 C   0  0
   -3.6100   -2.4900    0.0000 C   0  0
   -3.6100   -1.0400    0.0000 C   0  0  1  0  0  0
    1.4900   -3.6900    0.0000 C   0  0
   -3.1211    0.7571    0.0000 C   0  0
   -1.0670    1.0092    0.0000 C   0  0
    3.0651    2.2641    0.0000 C   0  0
   -1.0887    1.9355    0.0000 C   0  0
   -4.6504   -3.0880    0.0000 C   0  0
   -1.0884    3.4364    0.0000 C   0  0
   -6.2075   -1.0445    0.0000 C   0  0
    4.2568    2.1235    0.0000 C   0  0
   -7.5083   -0.2960    0.0000 C   0  0  1  0  0  0
   -2.3857    4.1894    0.0000 C   0  0
    0.2124    4.1835    0.0000 C   0  0
   -8.8074   -1.0475    0.0000 C   0  0  2  0  0  0
   -2.3822    5.6894    0.0000 C   0  0
    0.2158    5.6835    0.0000 C   0  0
   -8.8057   -2.5482    0.0000 C   0  0
   -1.0815    6.4365    0.0000 C   0  0
  -11.4074   -1.0505    0.0000 C   0  0
  -10.1029   -3.3016    0.0000 C   0  0
   -7.5048   -3.2951    0.0000 C   0  0
  -12.7083   -0.3020    0.0000 C   0  0
  -10.0991   -4.8016    0.0000 C   0  0
   -7.5010   -4.7951    0.0000 C   0  0
   -8.7982   -5.5483    0.0000 C   0  0
  -14.0078   -1.0512    0.0000 C   0  0
  -12.7075    1.1981    0.0000 C   0  0
  -15.3064   -0.3004    0.0000 C   0  0
  -14.0061    1.9488    0.0000 C   0  0
  -15.3056    1.1996    0.0000 C   0  0
 21  1  1  6
  1 26  1  0
 16  2  1  1
  2 34  1  0
 19  3  1  1
  3 35  1  0
 18  4  1  1
  5 23  2  0
 24  6  1  1
 25  7  1  1
 30  8  1  1
  8 38  1  0
  9 34  2  0
 10 35  2  0
 11 38  2  0
 40 12  1  1
 13 48  2  0
 43 14  1  6
 14 48  1  0
 15 16  1  0
 15 17  1  0
 15 19  1  0
 16 21  1  0
 16 26  1  0
 17 23  1  0
 17 24  1  0
 17 31  1  6
 18 19  1  0
 18 20  1  0
 18 28  1  0
 20 22  1  0
 20 32  1  0
 20 33  1  0
 21 27  1  0
 22 25  1  0
 22 29  2  0
 23 25  1  0
 24 27  1  0
 28 30  1  0
 29 30  1  0
 29 36  1  0
 34 39  1  0
 35 37  1  0
 37 41  2  0
 37 42  1  0
 38 40  1  0
 40 43  1  0
 41 44  1  0
 42 45  2  0
 43 46  1  0
 44 47  2  0
 45 47  1  0
 46 49  2  0
 46 50  1  0
 48 51  1  0
 49 52  1  0
 50 53  2  0
 51 55  2  0
 51 56  1  0
 52 54  2  0
 53 54  1  0
 55 57  1  0
 56 58  2  0
 57 59  2  0
 58 59  1  0
M  END
> <Name>
49720291

> <Molecule Name>
49720291

> <CDD Number>
CDD-1496609

> <AID 2010: Luminescence Cell-Based Dose Response HTS Screen to Identify Cytotoxic Compounds of NIH3T3 cells: PubChem Activity Outcome>
Active

> <AID 2010: Luminescence Cell-Based Dose Response HTS Screen to Identify Cytotoxic Compounds of NIH3T3 cells: EC50 (uM)>
5.967

> <AID 2044: Luminescence Cell-Based/Microorganism Dose Confirmation HTS to Identify Inhibitors of T.Cruzi Replication: PubChem Activity Outcome>
Active

> <AID 2044: Luminescence Cell-Based/Microorganism Dose Confirmation HTS to Identify Inhibitors of T.Cruzi Replication: EC50 (uM)>
< 0.1

> <Activity>
1

$$$$
49720287
  SciTegic01231414002D

 62 68  0  0  1  0            999 V2000
    4.7600    0.2300    0.0000 O   0  0
    2.1611    1.0579    0.0000 O   0  0
    0.2106    1.1840    0.0000 O   0  0
   -1.0600    0.1600    0.0000 O   0  0
   -1.0602   -4.0127    0.0000 O   0  0
    0.2100   -4.2200    0.0000 O   0  0
    2.7600   -4.4200    0.0000 O   0  0
   -4.9082   -0.2928    0.0000 O   0  0
    2.5739    3.3655    0.0000 O   0  0
   -2.1281    1.3363    0.0000 O   0  0
   -2.3597   -5.9638    0.0000 O   0  0
   -6.2061   -2.2442    0.0000 O   0  0
   -7.5095    0.9044    0.0000 O   0  0
  -11.4061   -2.2498    0.0000 O   0  0
  -10.1082   -0.2984    0.0000 N   0  0
    1.4900   -1.0400    0.0000 C   0  0
    2.7600   -0.3100    0.0000 C   0  0  2  0  0  0
    1.4900   -2.4900    0.0000 C   0  0  2  0  0  0
   -1.0600   -1.0400    0.0000 C   0  0  2  0  0  0
    0.2100   -0.3100    0.0000 C   0  0  1  0  0  0
   -2.0200    0.2800    0.0000 C   0  0
    4.0400   -1.0400    0.0000 C   0  0  1  0  0  0
   -2.3300   -3.2200    0.0000 C   0  0
    0.2100   -3.2200    0.0000 C   0  0
    2.7600   -3.2200    0.0000 C   0  0  1  0  0  0
   -1.0600   -2.4900    0.0000 C   0  0  2  0  0  0
    3.4900    0.9500    0.0000 C   0  0
    4.0400   -2.4900    0.0000 C   0  0
   -2.3300   -0.3100    0.0000 C   0  0
   -3.6100   -2.4900    0.0000 C   0  0
   -3.6100   -1.0400    0.0000 C   0  0  1  0  0  0
    1.4900   -3.6900    0.0000 C   0  0
   -3.1211    0.7571    0.0000 C   0  0
   -1.0670    1.0092    0.0000 C   0  0
    3.0527    2.2652    0.0000 C   0  0
   -1.0884    1.9356    0.0000 C   0  0
   -4.6504   -3.0880    0.0000 C   0  0
   -2.3595   -4.7638    0.0000 C   0  0
   -1.0879    3.4365    0.0000 C   0  0
   -6.2074   -1.0442    0.0000 C   0  0
    4.2451    2.1301    0.0000 C   0  0
   -7.5082   -0.2956    0.0000 C   0  0  1  0  0  0
   -2.3852    4.1896    0.0000 C   0  0
    0.2129    4.1835    0.0000 C   0  0
   -3.3989   -4.1640    0.0000 C   0  0
   -8.8074   -1.0470    0.0000 C   0  0  2  0  0  0
   -2.3816    5.6896    0.0000 C   0  0
    0.2164    5.6835    0.0000 C   0  0
   -8.8058   -2.5478    0.0000 C   0  0
   -1.0808    6.4366    0.0000 C   0  0
  -11.4074   -1.0498    0.0000 C   0  0
  -10.1030   -3.3011    0.0000 C   0  0
   -7.5049   -3.2947    0.0000 C   0  0
  -12.7082   -0.3012    0.0000 C   0  0
  -10.0993   -4.8011    0.0000 C   0  0
   -7.5012   -4.7947    0.0000 C   0  0
   -8.7984   -5.5479    0.0000 C   0  0
  -14.0077   -1.0503    0.0000 C   0  0
  -12.7073    1.1988    0.0000 C   0  0
  -15.3063   -0.2995    0.0000 C   0  0
  -14.0058    1.9497    0.0000 C   0  0
  -15.3054    1.2005    0.0000 C   0  0
 22  1  1  6
  1 27  1  0
 17  2  1  1
  2 35  1  0
 20  3  1  1
  3 36  1  0
 19  4  1  1
 26  5  1  1
  5 38  1  0
  6 24  2  0
 25  7  1  1
 31  8  1  1
  8 40  1  0
  9 35  2  0
 10 36  2  0
 11 38  2  0
 12 40  2  0
 42 13  1  1
 14 51  2  0
 46 15  1  6
 15 51  1  0
 16 17  1  0
 16 18  1  0
 16 20  1  0
 17 22  1  0
 17 27  1  0
 18 24  1  0
 18 25  1  0
 18 32  1  6
 19 20  1  0
 19 21  1  0
 19 29  1  0
 21 23  1  0
 21 33  1  0
 21 34  1  0
 22 28  1  0
 23 26  1  0
 23 30  2  0
 24 26  1  0
 25 28  1  0
 29 31  1  0
 30 31  1  0
 30 37  1  0
 35 41  1  0
 36 39  1  0
 38 45  1  0
 39 43  2  0
 39 44  1  0
 40 42  1  0
 42 46  1  0
 43 47  1  0
 44 48  2  0
 46 49  1  0
 47 50  2  0
 48 50  1  0
 49 52  2  0
 49 53  1  0
 51 54  1  0
 52 55  1  0
 53 56  2  0
 54 58  2  0
 54 59  1  0
 55 57  2  0
 56 57  1  0
 58 60  1  0
 59 61  2  0
 60 62  2  0
 61 62  1  0
M  END
> <Name>
49720287

> <Molecule Name>
49720287

> <CDD Number>
CDD-1477107

> <AID 2010: Luminescence Cell-Based Dose Response HTS Screen to Identify Cytotoxic Compounds of NIH3T3 cells: PubChem Activity Outcome>
Inconclusive

> <AID 2044: Luminescence Cell-Based/Microorganism Dose Confirmation HTS to Identify Inhibitors of T.Cruzi Replication: PubChem Activity Outcome>
Active

> <AID 2044: Luminescence Cell-Based/Microorganism Dose Confirmation HTS to Identify Inhibitors of T.Cruzi Replication: EC50 (uM)>
< 0.1

> <Activity>
0

$$$$
49720281
  SciTegic01231414002D

 27 29  0  0  1  0            999 V2000
   -7.5307   -5.8571    0.0000 F   0  0
    4.6332   -7.5468    0.0000 O   0  0
    4.9336   -3.1588    0.0000 O   0  0
    2.5951   -3.0039    0.0000 N   0  0
   -1.2990   -0.7500    0.0000 N   0  0
    3.8912   -5.2578    0.0000 C   0  0
    3.8933   -3.7570    0.0000 C   0  0
    5.1017   -6.1218    0.0000 C   0  0
    2.6747   -6.1134    0.0000 C   0  0
    3.1332   -7.5416    0.0000 C   0  0
    1.2990   -0.7500    0.0000 C   0  0
    2.5973   -1.5031    0.0000 C   0  0
    0.0000   -1.5000    0.0000 C   0  0
    6.2421   -5.7482    0.0000 C   0  0
    1.2990    0.7500    0.0000 C   0  0
    1.5548   -3.6021    0.0000 C   0  0
   -1.2990    0.7500    0.0000 C   0  0
   -2.5972   -1.5031    0.0000 C   0  0
    2.4245   -8.5100    0.0000 C   0  0
    0.0000    1.5000    0.0000 C   0  0
   -3.8933   -3.7570    0.0000 C   0  0
   -2.5951   -3.0039    0.0000 C   0  0
   -3.8934   -5.2570    0.0000 C   0  0
   -5.1925   -3.0071    0.0000 C   0  0
   -6.4914   -5.2571    0.0000 C   0  0
   -5.1924   -6.0071    0.0000 C   0  0
   -6.4915   -3.7571    0.0000 C   0  0
  1 25  1  0
  2  8  1  0
  2 10  1  0
  3  7  2  0
  4  7  1  0
  4 12  1  0
  4 16  1  0
  5 13  1  0
  5 17  1  0
  5 18  1  0
  6  7  1  0
  6  8  2  0
  6  9  1  0
  8 14  1  0
  9 10  2  0
 10 19  1  0
 11 12  1  0
 11 13  1  0
 11 15  1  0
 15 20  1  0
 17 20  1  0
 18 22  1  0
 21 22  1  0
 21 23  2  0
 21 24  1  0
 23 26  1  0
 24 27  2  0
 25 26  2  0
 25 27  1  0
M  END
> <Name>
49720281

> <Molecule Name>
49720281

> <CDD Number>
CDD-536085

> <AID 2010: Luminescence Cell-Based Dose Response HTS Screen to Identify Cytotoxic Compounds of NIH3T3 cells: PubChem Activity Outcome>
Inactive

> <AID 2010: Luminescence Cell-Based Dose Response HTS Screen to Identify Cytotoxic Compounds of NIH3T3 cells: EC50 (uM)>
> 60.0

> <AID 2044: Luminescence Cell-Based/Microorganism Dose Confirmation HTS to Identify Inhibitors of T.Cruzi Replication: PubChem Activity Outcome>
Active

> <AID 2044: Luminescence Cell-Based/Microorganism Dose Confirmation HTS to Identify Inhibitors of T.Cruzi Replication: EC50 (uM)>
< 0.1

> <Activity>
1

$$$$
49719304
  SciTegic01231414002D

 32 35  0  0  1  0            999 V2000
    4.3388  -12.6907    0.0000 F   0  0
    6.1299  -11.6366    0.0000 F   0  0
    5.5386  -12.6806    0.0000 F   0  0
    1.7138    1.2033    0.0000 O   0  0
    4.6772    1.0770    0.0000 O   0  0
    4.8506   -1.2602    0.0000 N   0  0
    7.1352   -5.1365    0.0000 N   0  0
    2.5889    0.0182    0.0000 C   0  0
    0.2917    0.7475    0.0000 C   0  0
    0.2917   -0.7475    0.0000 C   0  0
    4.0872    0.0320    0.0000 C   0  0
    1.7138   -1.2033    0.0000 C   0  0
   -1.0028    1.5132    0.0000 C   0  0
   -1.0028   -1.5132    0.0000 C   0  0
    4.1693  -10.3526    0.0000 C   0  0
    4.9299  -11.6464    0.0000 C   0  0
    7.1146   -2.5384    0.0000 C   0  0
    6.3513   -1.2462    0.0000 C   0  0
    4.1488   -7.7545    0.0000 C   0  0
    4.9090   -9.0477    0.0000 C   0  0
   -2.3155    0.7475    0.0000 C   0  0
   -2.3155   -0.7475    0.0000 C   0  0
    6.3749   -3.8435    0.0000 C   0  0
    2.6693  -10.3645    0.0000 C   0  0
    4.8916   -6.4504    0.0000 C   0  0
    2.6488   -7.7665    0.0000 C   0  0
    8.6146   -2.5267    0.0000 C   0  0
    6.3924   -6.4407    0.0000 C   0  0
    4.2606   -2.3052    0.0000 C   0  0
    1.9091   -9.0714    0.0000 C   0  0
    8.6352   -5.1247    0.0000 C   0  0
    9.3749   -3.8197    0.0000 C   0  0
  1 16  1  0
  2 16  1  0
  3 16  1  0
  4  8  1  0
  4  9  1  0
  5 11  2  0
  6 11  1  0
  6 18  1  0
  6 29  1  0
  7 23  1  0
  7 28  1  0
  7 31  1  0
  8 11  1  0
  8 12  2  0
  9 10  1  0
  9 13  2  0
 10 12  1  0
 10 14  2  0
 13 21  1  0
 14 22  1  0
 15 16  1  0
 15 20  2  0
 15 24  1  0
 17 18  1  0
 17 23  1  0
 17 27  1  0
 19 20  1  0
 19 25  1  0
 19 26  2  0
 21 22  2  0
 24 30  2  0
 25 28  1  0
 26 30  1  0
 27 32  1  0
 31 32  1  0
M  END
> <Name>
49719304

> <Molecule Name>
49719304

> <CDD Number>
CDD-486520

> <AID 2010: Luminescence Cell-Based Dose Response HTS Screen to Identify Cytotoxic Compounds of NIH3T3 cells: PubChem Activity Outcome>
Active

> <AID 2010: Luminescence Cell-Based Dose Response HTS Screen to Identify Cytotoxic Compounds of NIH3T3 cells: EC50 (uM)>
8.566

> <AID 2044: Luminescence Cell-Based/Microorganism Dose Confirmation HTS to Identify Inhibitors of T.Cruzi Replication: PubChem Activity Outcome>
Active

> <AID 2044: Luminescence Cell-Based/Microorganism Dose Confirmation HTS to Identify Inhibitors of T.Cruzi Replication: EC50 (uM)>
< 0.1

> <Activity>
1

$$$$
49719079
  SciTegic01231414002D

 32 35  0  0  1  0            999 V2000
   -0.0031   -3.0008    0.0000 O   0  0
   -6.2400    3.5774    0.0000 O   0  0
    3.8990   -0.7455    0.0000 O   0  0
  -10.3864    1.4612    0.0000 N   0  0
   -1.3039    3.7494    0.0000 N   0  0
   -5.1903    1.4820    0.0000 N   0  0
  -10.5271    2.9418    0.0000 N   0  0
  -11.9949    3.2509    0.0000 N   0  0
  -12.7424    1.9504    0.0000 N   0  0
   -9.0841    0.7154    0.0000 C   0  0
   -3.9021    3.7404    0.0000 C   0  0
   -6.4859    0.7245    0.0000 C   0  0
   -5.1977    2.9828    0.0000 C   0  0
    0.0000    1.5000    0.0000 C   0  0
   -7.7877    1.4699    0.0000 C   0  0
    1.2990   -0.7500    0.0000 C   0  0
   -2.6005    2.9949    0.0000 C   0  0
    0.0000   -1.5000    0.0000 C   0  0
   -0.0031    3.0008    0.0000 C   0  0
    1.2990    0.7500    0.0000 C   0  0
   -9.0789   -0.7846    0.0000 C   0  0
   -6.4808   -0.7756    0.0000 C   0  0
   -3.9073    5.2404    0.0000 C   0  0
   -1.2990    0.7500    0.0000 C   0  0
   -1.3092    5.2494    0.0000 C   0  0
   -1.2990   -0.7500    0.0000 C   0  0
  -11.7366    0.8376    0.0000 C   0  0
   -7.7772   -1.5301    0.0000 C   0  0
   -2.6108    5.9949    0.0000 C   0  0
    2.6003   -1.4977    0.0000 C   0  0
   -1.0432   -3.5994    0.0000 C   0  0
    4.9395   -1.3433    0.0000 C   0  0
  1 18  1  0
  1 31  1  0
  2 13  2  0
  3 30  1  0
  3 32  1  0
  4  7  1  0
  4 10  1  0
  4 27  1  0
  5 17  1  0
  5 19  1  0
  5 25  1  0
  6 12  1  0
  6 13  1  0
  7  8  2  0
  8  9  1  0
  9 27  2  0
 10 15  2  0
 10 21  1  0
 11 13  1  0
 11 17  1  0
 11 23  1  0
 12 15  1  0
 12 22  2  0
 14 19  1  0
 14 20  1  0
 14 24  2  0
 16 18  1  0
 16 20  2  0
 16 30  1  0
 18 26  2  0
 21 28  2  0
 22 28  1  0
 23 29  1  0
 24 26  1  0
 25 29  1  0
M  END
> <Name>
49719079

> <Molecule Name>
49719079

> <CDD Number>
CDD-545942

> <AID 2010: Luminescence Cell-Based Dose Response HTS Screen to Identify Cytotoxic Compounds of NIH3T3 cells: PubChem Activity Outcome>
Inactive

> <AID 2010: Luminescence Cell-Based Dose Response HTS Screen to Identify Cytotoxic Compounds of NIH3T3 cells: EC50 (uM)>
> 60.0

> <AID 2044: Luminescence Cell-Based/Microorganism Dose Confirmation HTS to Identify Inhibitors of T.Cruzi Replication: PubChem Activity Outcome>
Active

> <AID 2044: Luminescence Cell-Based/Microorganism Dose Confirmation HTS to Identify Inhibitors of T.Cruzi Replication: EC50 (uM)>
< 0.1

> <Activity>
1

$$$$
49719051
  SciTegic01231414002D

 32 35  0  0  1  0            999 V2000
   -1.2928   -2.6973    0.0000 O   0  0
   -0.2489    3.5938    0.0000 O   0  0
   -2.6111   -0.7486    0.0000 N   0  0
   -2.6111    0.7486    0.0000 N   0  0
   -2.5870    3.7544    0.0000 N   0  0
   -1.2688    7.4976    0.0000 N   0  0
    0.0000    0.7486    0.0000 C   0  0
   -1.2964    1.4973    0.0000 C   0  0
    0.0000   -0.7486    0.0000 C   0  0
   -1.2964   -1.4973    0.0000 C   0  0
   -1.2907    2.9981    0.0000 C   0  0
    1.2964    1.4973    0.0000 C   0  0
    1.2964   -1.4973    0.0000 C   0  0
   -2.5812    5.2552    0.0000 C   0  0
    2.5929    0.7486    0.0000 C   0  0
    2.5929   -0.7486    0.0000 C   0  0
   -3.6486   -1.3517    0.0000 C   0  0
   -1.2777    5.9976    0.0000 C   0  0
   -3.8757    6.0130    0.0000 C   0  0
    0.0369    8.2376    0.0000 C   0  0
    1.3311    7.4777    0.0000 C   0  0
   -2.5634    8.2553    0.0000 C   0  0
   -3.8669    7.5130    0.0000 C   0  0
    2.6372    8.2154    0.0000 C   0  0
    1.3171    5.9777    0.0000 C   0  0
    3.9150    5.9533    0.0000 C   0  0
    3.9291    7.4532    0.0000 C   0  0
    2.6090    5.2155    0.0000 C   0  0
    5.2061    5.1881    0.0000 C   0  0
    5.1899    3.6873    0.0000 C   0  0
    6.2222    3.0755    0.0000 C   0  0
    4.1441    3.0989    0.0000 C   0  0
  1 10  2  0
  2 11  2  0
  3  4  1  0
  3 10  1  0
  3 17  1  0
  4  8  2  0
  5 11  1  0
  5 14  1  0
  6 18  1  0
  6 20  1  0
  6 22  1  0
  7  8  1  0
  7  9  1  0
  7 12  2  0
  8 11  1  0
  9 10  1  0
  9 13  2  0
 12 15  1  0
 13 16  1  0
 14 18  1  0
 14 19  1  0
 15 16  2  0
 19 23  1  0
 20 21  1  0
 21 24  2  0
 21 25  1  0
 22 23  1  0
 24 27  1  0
 25 28  2  0
 26 27  2  0
 26 28  1  0
 26 29  1  0
 29 30  1  0
 30 31  1  0
 30 32  1  0
M  END
> <Name>
49719051

> <Molecule Name>
49719051

> <CDD Number>
CDD-520614

> <AID 2010: Luminescence Cell-Based Dose Response HTS Screen to Identify Cytotoxic Compounds of NIH3T3 cells: PubChem Activity Outcome>
Active

> <AID 2010: Luminescence Cell-Based Dose Response HTS Screen to Identify Cytotoxic Compounds of NIH3T3 cells: EC50 (uM)>
8.663

> <AID 2044: Luminescence Cell-Based/Microorganism Dose Confirmation HTS to Identify Inhibitors of T.Cruzi Replication: PubChem Activity Outcome>
Active

> <AID 2044: Luminescence Cell-Based/Microorganism Dose Confirmation HTS to Identify Inhibitors of T.Cruzi Replication: EC50 (uM)>
< 0.1

> <Activity>
1

$$$$
49681585
  SciTegic01231414002D

 58 63  0  0  1  0            999 V2000
   -6.9384    0.2330    0.0000 O   0  0
   -4.3459    1.0625    0.0000 O   0  0
   -2.3882    1.1846    0.0000 O   0  0
   -1.1184    0.1600    0.0000 O   0  0
   -2.3907   -4.4193    0.0000 O   0  0
   -4.9407   -4.4180    0.0000 O   0  0
   -1.1203   -3.6900    0.0000 O   0  0
    2.7297   -0.2949    0.0000 O   0  0
   -4.7680    3.3684    0.0000 O   0  0
   -0.0495    1.3356    0.0000 O   0  0
    4.0265   -2.2471    0.0000 O   0  0
    5.3317    0.9008    0.0000 O   0  0
    5.3152   -4.7994    0.0000 O   0  0
    4.2836   -2.6951    0.0000 O   0  0
    6.6229   -2.5522    0.0000 N   0  0
   -3.6690   -1.0387    0.0000 C   0  0  2  0  0  0
   -4.9386   -0.3081    0.0000 C   0  0  2  0  0  0
   -3.6697   -2.4887    0.0000 C   0  0  2  0  0  0
   -1.1190   -1.0400    0.0000 C   0  0  1  0  0  0
   -2.3886   -0.3093    0.0000 C   0  0  1  0  0  0
   -0.1583    0.2795    0.0000 C   0  0
   -6.2190   -1.0374    0.0000 C   0  0  1  0  0  0
    0.1499   -3.2206    0.0000 C   0  0
   -2.3901   -3.2193    0.0000 C   0  0
   -4.9401   -3.2181    0.0000 C   0  0  2  0  0  0
   -1.1197   -2.4900    0.0000 C   0  0  2  0  0  0
   -5.6680    0.9523    0.0000 C   0  0
   -6.2197   -2.4874    0.0000 C   0  0
    0.1514   -0.3106    0.0000 C   0  0
    1.4303   -2.4913    0.0000 C   0  0
    1.4310   -1.0413    0.0000 C   0  0  1  0  0  0
   -3.6703   -3.6887    0.0000 C   0  0
    0.9430    0.7560    0.0000 C   0  0
   -1.1110    1.0092    0.0000 C   0  0
   -5.2424    2.2662    0.0000 C   0  0
   -1.0887    1.9355    0.0000 C   0  0
    2.4703   -3.0898    0.0000 C   0  0
   -1.0884    3.4364    0.0000 C   0  0
    4.0285   -1.0471    0.0000 C   0  0
   -6.4342    2.1263    0.0000 C   0  0
    5.3297   -0.2992    0.0000 C   0  0  1  0  0  0
   -2.3857    4.1894    0.0000 C   0  0
    0.2124    4.1835    0.0000 C   0  0
    6.6284   -1.0514    0.0000 C   0  0  2  0  0  0
   -2.3822    5.6894    0.0000 C   0  0
    0.2158    5.6835    0.0000 C   0  0
    7.9297   -0.3035    0.0000 C   0  0
   -1.0815    6.4365    0.0000 C   0  0
    9.2288   -1.0534    0.0000 C   0  0
    7.9297    1.1965    0.0000 C   0  0
    5.3208   -3.2986    0.0000 C   0  0
   10.5278   -0.3033    0.0000 C   0  0
    9.2287    1.9466    0.0000 C   0  0
   10.5277    1.1967    0.0000 C   0  0
    4.0132   -5.5458    0.0000 C   0  0
    4.0087   -6.7458    0.0000 C   0  0
    2.9760   -4.9423    0.0000 C   0  0
    2.9718   -6.1421    0.0000 C   0  0
 22  1  1  1
  1 27  1  0
 17  2  1  6
  2 35  1  0
 20  3  1  6
  3 36  1  0
 19  4  1  1
  5 24  2  0
 25  6  1  1
 26  7  1  6
 31  8  1  6
  8 39  1  0
  9 35  2  0
 10 36  2  0
 11 39  2  0
 41 12  1  6
 13 51  1  0
 13 55  1  0
 14 51  2  0
 44 15  1  6
 15 51  1  0
 16 17  1  0
 16 18  1  1
 16 20  1  0
 17 22  1  0
 17 27  1  0
 18 24  1  0
 18 25  1  0
 18 32  1  1
 19 20  1  0
 19 21  1  0
 19 29  1  0
 21 23  1  0
 21 33  1  0
 21 34  1  0
 22 28  1  0
 23 26  1  0
 23 30  2  0
 24 26  1  0
 25 28  1  0
 29 31  1  0
 30 31  1  0
 30 37  1  0
 35 40  1  0
 36 38  1  0
 38 42  2  0
 38 43  1  0
 39 41  1  0
 41 44  1  0
 42 45  1  0
 43 46  2  0
 44 47  1  0
 45 48  2  0
 46 48  1  0
 47 49  2  0
 47 50  1  0
 49 52  1  0
 50 53  2  0
 52 54  2  0
 53 54  1  0
 55 56  1  0
 55 57  1  0
 55 58  1  0
M  END
> <Name>
49681585

> <Molecule Name>
49681585

> <CDD Number>
CDD-1414511

> <AID 2010: Luminescence Cell-Based Dose Response HTS Screen to Identify Cytotoxic Compounds of NIH3T3 cells: PubChem Activity Outcome>
Inconclusive

> <AID 2044: Luminescence Cell-Based/Microorganism Dose Confirmation HTS to Identify Inhibitors of T.Cruzi Replication: PubChem Activity Outcome>
Active

> <AID 2044: Luminescence Cell-Based/Microorganism Dose Confirmation HTS to Identify Inhibitors of T.Cruzi Replication: EC50 (uM)>
< 0.1

> <Activity>
0

$$$$
49677666
  SciTegic01231414002D

 35 39  0  0  1  0            999 V2000
    1.8461   -5.2897    0.0000 S   0  0
   -6.2395    3.5946    0.0000 F   0  0
   -3.7857   -4.7989    0.0000 O   0  0
   -0.9186   -5.5657    0.0000 O   0  0
    1.2990   -0.7500    0.0000 N   0  0
   -0.0404   -3.3929    0.0000 N   0  0
   -1.2990    0.7500    0.0000 N   0  0
    6.4964   -0.7610    0.0000 N   0  0
    2.5952   -3.0030    0.0000 C   0  0
    2.5977   -1.5021    0.0000 C   0  0
    1.3821   -3.8632    0.0000 C   0  0
    3.8091   -3.8623    0.0000 C   0  0
    3.3461   -5.2891    0.0000 C   0  0
    3.8983   -0.7531    0.0000 C   0  0
    1.2990    0.7500    0.0000 C   0  0
    0.0000   -1.5000    0.0000 C   0  0
   -1.1616   -4.3905    0.0000 C   0  0
    5.1951   -1.5070    0.0000 C   0  0
    3.9029    0.7470    0.0000 C   0  0
    4.9480   -3.4843    0.0000 C   0  0
    0.0000    1.5000    0.0000 C   0  0
   -1.2990   -0.7500    0.0000 C   0  0
    4.0519   -6.2596    0.0000 C   0  0
   -2.5865   -3.9193    0.0000 C   0  0
   -2.5987    1.5004    0.0000 C   0  0
    5.2043    1.4930    0.0000 C   0  0
    6.5010    0.7390    0.0000 C   0  0
   -3.0189   -2.4962    0.0000 C   0  0
   -2.6012    3.0004    0.0000 C   0  0
   -3.8967    0.7484    0.0000 C   0  0
   -4.9928   -3.9084    0.0000 C   0  0
   -4.5188   -2.4853    0.0000 C   0  0
   -3.9015    3.7484    0.0000 C   0  0
   -5.1969    1.4963    0.0000 C   0  0
   -5.1993    2.9963    0.0000 C   0  0
  1 11  1  0
  1 13  1  0
  2 35  1  0
  3 24  1  0
  3 31  1  0
  4 17  2  0
  5 10  1  0
  5 15  1  0
  5 16  1  0
  6 11  1  0
  6 17  1  0
  7 21  1  0
  7 22  1  0
  7 25  1  0
  8 18  2  0
  8 27  1  0
  9 10  1  0
  9 11  2  0
  9 12  1  0
 10 14  1  0
 12 13  2  0
 12 20  1  0
 13 23  1  0
 14 18  1  0
 14 19  2  0
 15 21  1  0
 16 22  1  0
 17 24  1  0
 19 26  1  0
 24 28  2  0
 25 29  2  0
 25 30  1  0
 26 27  2  0
 28 32  1  0
 29 33  1  0
 30 34  2  0
 31 32  2  0
 33 35  2  0
 34 35  1  0
M  END
> <Name>
49677666

> <Molecule Name>
49677666

> <CDD Number>
CDD-1415638

> <AID 2010: Luminescence Cell-Based Dose Response HTS Screen to Identify Cytotoxic Compounds of NIH3T3 cells: PubChem Activity Outcome>
Inactive

> <AID 2010: Luminescence Cell-Based Dose Response HTS Screen to Identify Cytotoxic Compounds of NIH3T3 cells: EC50 (uM)>
> 60.0

> <AID 2044: Luminescence Cell-Based/Microorganism Dose Confirmation HTS to Identify Inhibitors of T.Cruzi Replication: PubChem Activity Outcome>
Active

> <AID 2044: Luminescence Cell-Based/Microorganism Dose Confirmation HTS to Identify Inhibitors of T.Cruzi Replication: EC50 (uM)>
< 0.1

> <Activity>
1

$$$$
49677461
  SciTegic01231414002D

 31 33  0  0  0  0            999 V2000
   -2.7390    2.9810    0.0000 O   0  0
   -6.9650    8.6133    0.0000 O   0  0
   -3.9492    0.8772    0.0000 N   0  0
   -4.9546    1.9903    0.0000 N   0  0
    0.0000   -1.5000    0.0000 N   0  0
    2.5973   -1.5031    0.0000 N   0  0
    5.1894   -6.0109    0.0000 N   0  0
   -2.5987    1.5004    0.0000 C   0  0
   -4.2067    3.2905    0.0000 C   0  0
   -1.2990    0.7500    0.0000 C   0  0
   -4.8193    4.6606    0.0000 C   0  0
   -1.2990   -0.7500    0.0000 C   0  0
    0.0000    1.5000    0.0000 C   0  0
   -4.0353    5.9336    0.0000 C   0  0
   -6.3205    4.6976    0.0000 C   0  0
    1.2990   -0.7500    0.0000 C   0  0
   -6.2483    7.2947    0.0000 C   0  0
    1.2990    0.7500    0.0000 C   0  0
   -4.7489    7.2530    0.0000 C   0  0
   -7.0341    6.0170    0.0000 C   0  0
    2.5951   -3.0039    0.0000 C   0  0
   -8.4653    8.6529    0.0000 C   0  0
   -9.1820    9.9716    0.0000 C   0  0
    3.8933   -3.7570    0.0000 C   0  0
    3.8912   -5.2578    0.0000 C   0  0
  -10.3816   10.0032    0.0000 C   0  0
   -8.5551   10.9948    0.0000 C   0  0
    5.1873   -7.5117    0.0000 C   0  0
    6.4889   -5.2601    0.0000 C   0  0
    6.2253   -8.1139    0.0000 C   0  0
    6.4893   -4.0601    0.0000 C   0  0
  1  8  1  0
  1  9  1  0
  2 17  1  0
  2 22  1  0
  3  4  1  0
  3  8  2  0
  4  9  2  0
  5 12  2  0
  5 16  1  0
  6 16  1  0
  6 21  1  0
  7 25  1  0
  7 28  1  0
  7 29  1  0
  8 10  1  0
  9 11  1  0
 10 12  1  0
 10 13  2  0
 11 14  2  0
 11 15  1  0
 13 18  1  0
 14 19  1  0
 15 20  2  0
 16 18  2  0
 17 19  2  0
 17 20  1  0
 21 24  1  0
 22 23  1  0
 23 26  1  0
 23 27  1  0
 24 25  1  0
 28 30  1  0
 29 31  1  0
M  END
> <Name>
49677461

> <Molecule Name>
49677461

> <CDD Number>
CDD-1490643

> <AID 2010: Luminescence Cell-Based Dose Response HTS Screen to Identify Cytotoxic Compounds of NIH3T3 cells: PubChem Activity Outcome>
Active

> <AID 2010: Luminescence Cell-Based Dose Response HTS Screen to Identify Cytotoxic Compounds of NIH3T3 cells: EC50 (uM)>
4.753

> <AID 2044: Luminescence Cell-Based/Microorganism Dose Confirmation HTS to Identify Inhibitors of T.Cruzi Replication: PubChem Activity Outcome>
Active

> <AID 2044: Luminescence Cell-Based/Microorganism Dose Confirmation HTS to Identify Inhibitors of T.Cruzi Replication: EC50 (uM)>
< 0.1

> <Activity>
1

$$$$
49674689
  SciTegic01231414002D

 24 26  0  0  0  0            999 V2000
    6.8644   -1.9222    0.0000 Br  0  5
    1.7503   -1.5498    0.0000 N   0  3
   -4.4670   -2.1497    0.0000 N   0  0
    4.1036    2.7856    0.0000 N   0  0
    0.4558   -2.2973    0.0000 C   0  0
   -0.8205   -1.5498    0.0000 C   0  0
   -0.8205    0.0000    0.0000 C   0  0
    0.4558    0.6928    0.0000 C   0  0
    1.7503    0.0000    0.0000 C   0  0
    0.4512   -3.7980    0.0000 C   0  0
   -2.1332   -2.2973    0.0000 C   0  0
    3.0631    0.6928    0.0000 C   0  0
   -2.1332    0.6928    0.0000 C   0  0
    0.4558    2.1879    0.0000 C   0  0
   -3.4277   -1.5498    0.0000 C   0  0
    3.0631    2.1879    0.0000 C   0  0
   -3.4277    0.0000    0.0000 C   0  0
    1.7503    2.9537    0.0000 C   0  0
    2.7896   -2.1497    0.0000 C   0  0
   -0.8472   -4.5490    0.0000 C   0  0
    1.7509   -4.5471    0.0000 C   0  0
   -0.8461   -6.0490    0.0000 C   0  0
    1.7520   -6.0471    0.0000 C   0  0
    0.4535   -6.7980    0.0000 C   0  0
  2  5  2  0
  2  9  1  0
  2 19  1  0
  3 15  1  0
  4 16  1  0
  5  6  1  0
  5 10  1  0
  6  7  1  0
  6 11  2  0
  7  8  1  0
  7 13  2  0
  8  9  1  0
  8 14  2  0
  9 12  2  0
 10 20  2  0
 10 21  1  0
 11 15  1  0
 12 16  1  0
 13 17  1  0
 14 18  1  0
 15 17  2  0
 16 18  2  0
 20 22  1  0
 21 23  2  0
 22 24  2  0
 23 24  1  0
M  CHG  2   1  -1   2   1
M  END
> <Name>
49674689

> <Molecule Name>
49674689

> <CDD Number>
CDD-1507265

> <AID 2010: Luminescence Cell-Based Dose Response HTS Screen to Identify Cytotoxic Compounds of NIH3T3 cells: PubChem Activity Outcome>
Active

> <AID 2010: Luminescence Cell-Based Dose Response HTS Screen to Identify Cytotoxic Compounds of NIH3T3 cells: EC50 (uM)>
12.287

> <AID 2044: Luminescence Cell-Based/Microorganism Dose Confirmation HTS to Identify Inhibitors of T.Cruzi Replication: PubChem Activity Outcome>
Active

> <AID 2044: Luminescence Cell-Based/Microorganism Dose Confirmation HTS to Identify Inhibitors of T.Cruzi Replication: EC50 (uM)>
< 0.1

> <Activity>
1

$$$$
49673494
  SciTegic01231414002D

 19 20  0  0  0  0            999 V2000
    6.3968    2.2415    0.0000 I   0  5
    0.0000    1.5002    0.0000 N   0  3
    1.2806    0.7501    0.0000 C   0  0
   -1.2989    0.7501    0.0000 C   0  0
    1.2806   -0.7501    0.0000 C   0  0
   -1.2989   -0.7501    0.0000 C   0  0
    0.0000   -1.5002    0.0000 C   0  0
    2.5978    1.5002    0.0000 C   0  0
   -2.5978    1.5002    0.0000 C   0  0
    0.0120    3.0009    0.0000 C   0  0
    2.5978   -1.5002    0.0000 C   0  0
   -2.5978   -1.5002    0.0000 C   0  0
    3.8968    0.7501    0.0000 C   0  0
   -3.8968    0.7501    0.0000 C   0  0
    3.8968   -0.7501    0.0000 C   0  0
   -3.8968   -0.7501    0.0000 C   0  0
    1.3173    3.7417    0.0000 C   0  0
    1.3293    5.2425    0.0000 C   0  0
    2.3730    5.8348    0.0000 C   0  0
  2  3  1  0
  2  4  2  0
  2 10  1  0
  3  5  1  0
  3  8  2  0
  4  6  1  0
  4  9  1  0
  5  7  1  0
  5 11  2  0
  6  7  2  0
  6 12  1  0
  8 13  1  0
  9 14  2  0
 10 17  1  0
 11 15  1  0
 12 16  2  0
 13 15  2  0
 14 16  1  0
 17 18  1  0
 18 19  1  0
M  CHG  2   1  -1   2   1
M  END
> <Name>
49673494

> <Molecule Name>
49673494

> <CDD Number>
CDD-1507294

> <AID 2010: Luminescence Cell-Based Dose Response HTS Screen to Identify Cytotoxic Compounds of NIH3T3 cells: PubChem Activity Outcome>
Inactive

> <AID 2010: Luminescence Cell-Based Dose Response HTS Screen to Identify Cytotoxic Compounds of NIH3T3 cells: EC50 (uM)>
> 60.0

> <AID 2044: Luminescence Cell-Based/Microorganism Dose Confirmation HTS to Identify Inhibitors of T.Cruzi Replication: PubChem Activity Outcome>
Active

> <AID 2044: Luminescence Cell-Based/Microorganism Dose Confirmation HTS to Identify Inhibitors of T.Cruzi Replication: EC50 (uM)>
< 0.1

> <Activity>
1

$$$$
49671913
  SciTegic01231414002D

 26 29  0  0  0  0            999 V2000
    1.2964    1.4973    0.0000 O   0  0
    3.6321    1.3486    0.0000 O   0  0
   -3.6486    1.3517    0.0000 O   0  0
    2.6003   -3.7467    0.0000 N   0  0
    5.2037   -5.2377    0.0000 N   0  0
    0.0000   -0.7486    0.0000 C   0  0
    1.2964   -1.4973    0.0000 C   0  0
    0.0000    0.7486    0.0000 C   0  0
    2.5929   -0.7486    0.0000 C   0  0
    2.5929    0.7486    0.0000 C   0  0
    1.2995   -2.9981    0.0000 C   0  0
   -1.2964   -1.4973    0.0000 C   0  0
   -1.2964    1.4973    0.0000 C   0  0
   -2.6111    0.7486    0.0000 C   0  0
   -2.6111   -0.7486    0.0000 C   0  0
    2.6056   -5.2467    0.0000 C   0  0
    3.8969   -2.9922    0.0000 C   0  0
    3.9072   -5.9922    0.0000 C   0  0
    5.1985   -3.7377    0.0000 C   0  0
    6.5076   -5.9810    0.0000 C   0  0
    7.8036   -5.2242    0.0000 C   0  0
    9.1079   -5.9652    0.0000 C   0  0
    7.7933   -3.7242    0.0000 C   0  0
   10.4017   -5.2062    0.0000 C   0  0
    9.0871   -2.9652    0.0000 C   0  0
   10.3913   -3.7062    0.0000 C   0  0
  1  8  1  0
  1 10  1  0
  2 10  2  0
  3 14  1  0
  4 11  1  0
  4 16  1  0
  4 17  1  0
  5 18  1  0
  5 19  1  0
  5 20  1  0
  6  7  1  0
  6  8  1  0
  6 12  2  0
  7  9  2  0
  7 11  1  0
  8 13  2  0
  9 10  1  0
 12 15  1  0
 13 14  1  0
 14 15  2  0
 16 18  1  0
 17 19  1  0
 20 21  1  0
 21 22  2  0
 21 23  1  0
 22 24  1  0
 23 25  2  0
 24 26  2  0
 25 26  1  0
M  END
> <Name>
49671913

> <Molecule Name>
49671913

> <CDD Number>
CDD-1491240

> <AID 2010: Luminescence Cell-Based Dose Response HTS Screen to Identify Cytotoxic Compounds of NIH3T3 cells: PubChem Activity Outcome>
Inactive

> <AID 2010: Luminescence Cell-Based Dose Response HTS Screen to Identify Cytotoxic Compounds of NIH3T3 cells: EC50 (uM)>
> 60.0

> <AID 2044: Luminescence Cell-Based/Microorganism Dose Confirmation HTS to Identify Inhibitors of T.Cruzi Replication: PubChem Activity Outcome>
Active

> <AID 2044: Luminescence Cell-Based/Microorganism Dose Confirmation HTS to Identify Inhibitors of T.Cruzi Replication: EC50 (uM)>
< 0.1

> <Activity>
1

$$$$
49670736
  SciTegic01231414002D

 21 22  0  0  0  0            999 V2000
   11.0936    0.6697    0.0000 I   0  5
    1.7138    1.2033    0.0000 S   0  0
    1.7138   -1.2033    0.0000 N   0  0
    6.3207    1.3698    0.0000 N   0  3
    0.2917   -0.7475    0.0000 C   0  0
    2.5889    0.0182    0.0000 C   0  0
    0.2917    0.7475    0.0000 C   0  0
    4.0872    0.0382    0.0000 C   0  0
   -1.0028   -1.5132    0.0000 C   0  0
    4.8208    1.3475    0.0000 C   0  0
   -1.0028    1.5132    0.0000 C   0  0
   -2.3155   -0.7475    0.0000 C   0  0
   -2.3155    0.7475    0.0000 C   0  0
    2.0907   -2.3426    0.0000 C   0  0
    4.0518    2.6354    0.0000 C   0  0
    7.0514    2.6798    0.0000 C   0  0
    7.0930    0.0829    0.0000 C   0  0
    4.7825    3.9454    0.0000 C   0  0
   -3.3560   -1.3452    0.0000 C   0  0
    6.2823    3.9676    0.0000 C   0  0
    8.2928    0.1024    0.0000 C   0  0
  2  6  1  0
  2  7  1  0
  3  5  1  0
  3  6  1  0
  3 14  1  0
  4 10  1  0
  4 16  2  0
  4 17  1  0
  5  7  1  0
  5  9  2  0
  6  8  2  0
  7 11  2  0
  8 10  1  0
  9 12  1  0
 10 15  2  0
 11 13  1  0
 12 13  2  0
 12 19  1  0
 15 18  1  0
 16 20  1  0
 17 21  1  0
 18 20  2  0
M  CHG  2   1  -1   4   1
M  END
> <Name>
49670736

> <Molecule Name>
49670736

> <CDD Number>
CDD-1507278

> <AID 2010: Luminescence Cell-Based Dose Response HTS Screen to Identify Cytotoxic Compounds of NIH3T3 cells: PubChem Activity Outcome>
Inactive

> <AID 2010: Luminescence Cell-Based Dose Response HTS Screen to Identify Cytotoxic Compounds of NIH3T3 cells: EC50 (uM)>
> 60.0

> <AID 2044: Luminescence Cell-Based/Microorganism Dose Confirmation HTS to Identify Inhibitors of T.Cruzi Replication: PubChem Activity Outcome>
Active

> <AID 2044: Luminescence Cell-Based/Microorganism Dose Confirmation HTS to Identify Inhibitors of T.Cruzi Replication: EC50 (uM)>
< 0.1

> <Activity>
1

$$$$
49670394
  SciTegic01231414002D

 21 23  0  0  0  0            999 V2000
    1.2964    2.6973    0.0000 Cl  0  0
   -1.2928   -2.6973    0.0000 O   0  0
   -1.2964    1.4973    0.0000 N   0  0
   -5.2109   -0.7445    0.0000 N   0  0
    0.0000   -0.7486    0.0000 C   0  0
    0.0000    0.7486    0.0000 C   0  0
   -1.2964   -1.4973    0.0000 C   0  0
   -2.6111   -0.7486    0.0000 C   0  0
   -2.6111    0.7486    0.0000 C   0  0
    1.2964    1.4973    0.0000 C   0  0
    1.2964   -1.4973    0.0000 C   0  0
   -3.9122   -1.4966    0.0000 C   0  0
    2.5929    0.7486    0.0000 C   0  0
    2.5929   -0.7486    0.0000 C   0  0
   -3.6486    1.3517    0.0000 C   0  0
   -6.4674   -1.5770    0.0000 C   0  0
   -5.1083    0.7593    0.0000 C   0  0
   -7.8993   -1.1302    0.0000 C   0  0
   -6.2045    1.7832    0.0000 C   0  0
   -8.4428    0.2679    0.0000 C   0  0
   -7.6885    1.5645    0.0000 C   0  0
  1 10  1  0
  2  7  1  0
  3  6  1  0
  3  9  2  0
  4 12  1  0
  4 16  1  0
  4 17  1  0
  5  6  1  0
  5  7  1  0
  5 11  2  0
  6 10  2  0
  7  8  2  0
  8  9  1  0
  8 12  1  0
  9 15  1  0
 10 13  1  0
 11 14  1  0
 13 14  2  0
 16 18  1  0
 17 19  1  0
 18 20  1  0
 19 21  1  0
 20 21  1  0
M  END
> <Name>
49670394

> <Molecule Name>
49670394

> <CDD Number>
CDD-724757

> <AID 2010: Luminescence Cell-Based Dose Response HTS Screen to Identify Cytotoxic Compounds of NIH3T3 cells: PubChem Activity Outcome>
Inactive

> <AID 2010: Luminescence Cell-Based Dose Response HTS Screen to Identify Cytotoxic Compounds of NIH3T3 cells: EC50 (uM)>
> 60.0

> <AID 2044: Luminescence Cell-Based/Microorganism Dose Confirmation HTS to Identify Inhibitors of T.Cruzi Replication: PubChem Activity Outcome>
Active

> <AID 2044: Luminescence Cell-Based/Microorganism Dose Confirmation HTS to Identify Inhibitors of T.Cruzi Replication: EC50 (uM)>
< 0.1

> <Activity>
1

$$$$
49670187
  SciTegic01231414002D

 28 29  0  0  0  0            999 V2000
    6.3911    2.2514    0.0000 I   0  5
    3.8911    1.5017    0.0000 O   0  0
   -1.2964    1.4973    0.0000 N   0  3
  -10.4083    3.7459    0.0000 N   0  0
    0.0000    0.7486    0.0000 C   0  0
    0.0000   -0.7486    0.0000 C   0  0
   -2.6111    0.7486    0.0000 C   0  0
    1.2964    1.4973    0.0000 C   0  0
   -1.2964   -1.4973    0.0000 C   0  0
   -2.6111   -0.7486    0.0000 C   0  0
    2.5929    0.7486    0.0000 C   0  0
    1.2964   -1.4973    0.0000 C   0  0
   -3.9122    1.4966    0.0000 C   0  0
   -1.2907    2.9981    0.0000 C   0  0
    2.5929   -0.7486    0.0000 C   0  0
   -6.5121    1.4924    0.0000 C   0  0
   -5.2109    0.7445    0.0000 C   0  0
   -9.1101    2.9927    0.0000 C   0  0
   -7.8113    0.7426    0.0000 C   0  0
   -6.5121    2.9924    0.0000 C   0  0
   -9.1103    1.4927    0.0000 C   0  0
   -7.8110    3.7426    0.0000 C   0  0
   -2.3272    3.6028    0.0000 C   0  0
  -10.4060    5.2468    0.0000 C   0  0
  -11.7109    3.0006    0.0000 C   0  0
    3.8894    2.7017    0.0000 C   0  0
  -11.4439    5.8490    0.0000 C   0  0
  -12.7482    3.6040    0.0000 C   0  0
  2 11  1  0
  2 26  1  0
  3  5  2  0
  3  7  1  0
  3 14  1  0
  4 18  1  0
  4 24  1  0
  4 25  1  0
  5  6  1  0
  5  8  1  0
  6  9  2  0
  6 12  1  0
  7 10  2  0
  7 13  1  0
  8 11  2  0
  9 10  1  0
 11 15  1  0
 12 15  2  0
 13 17  2  0
 14 23  1  0
 16 17  1  0
 16 19  2  0
 16 20  1  0
 18 21  2  0
 18 22  1  0
 19 21  1  0
 20 22  2  0
 24 27  1  0
 25 28  1  0
M  CHG  2   1  -1   3   1
M  END
> <Name>
49670187

> <Molecule Name>
49670187

> <CDD Number>
CDD-1507281

> <AID 2010: Luminescence Cell-Based Dose Response HTS Screen to Identify Cytotoxic Compounds of NIH3T3 cells: PubChem Activity Outcome>
Active

> <AID 2010: Luminescence Cell-Based Dose Response HTS Screen to Identify Cytotoxic Compounds of NIH3T3 cells: EC50 (uM)>
5.541

> <AID 2044: Luminescence Cell-Based/Microorganism Dose Confirmation HTS to Identify Inhibitors of T.Cruzi Replication: PubChem Activity Outcome>
Active

> <AID 2044: Luminescence Cell-Based/Microorganism Dose Confirmation HTS to Identify Inhibitors of T.Cruzi Replication: EC50 (uM)>
< 0.1

> <Activity>
1

$$$$
49668731
  SciTegic01231414002D

 22 23  0  0  0  0            999 V2000
    9.5903    0.4875    0.0000 I   0  5
    1.7138    1.2033    0.0000 S   0  0
   -3.6187   -1.4919    0.0000 O   0  0
    1.7138   -1.2033    0.0000 N   0  0
    6.3207    1.3698    0.0000 N   0  3
    0.2917   -0.7475    0.0000 C   0  0
    0.2917    0.7475    0.0000 C   0  0
    2.5889    0.0182    0.0000 C   0  0
   -1.0028   -1.5132    0.0000 C   0  0
    4.0872    0.0382    0.0000 C   0  0
   -1.0028    1.5132    0.0000 C   0  0
   -2.3155   -0.7475    0.0000 C   0  0
    4.8208    1.3475    0.0000 C   0  0
    2.1855   -2.6254    0.0000 C   0  0
   -2.3155    0.7475    0.0000 C   0  0
    4.0518    2.6354    0.0000 C   0  0
    7.0514    2.6798    0.0000 C   0  0
    3.3606   -2.8684    0.0000 C   0  0
    4.7825    3.9454    0.0000 C   0  0
    6.2823    3.9676    0.0000 C   0  0
    6.9360    0.3396    0.0000 C   0  0
   -3.6251   -2.6919    0.0000 C   0  0
  2  7  1  0
  2  8  1  0
  3 12  1  0
  3 22  1  0
  4  6  1  0
  4  8  1  0
  4 14  1  0
  5 13  1  0
  5 17  2  0
  5 21  1  0
  6  7  1  0
  6  9  2  0
  7 11  2  0
  8 10  2  0
  9 12  1  0
 10 13  1  0
 11 15  1  0
 12 15  2  0
 13 16  2  0
 14 18  1  0
 16 19  1  0
 17 20  1  0
 19 20  2  0
M  CHG  2   1  -1   5   1
M  END
> <Name>
49668731

> <Molecule Name>
49668731

> <CDD Number>
CDD-1507314

> <AID 2010: Luminescence Cell-Based Dose Response HTS Screen to Identify Cytotoxic Compounds of NIH3T3 cells: PubChem Activity Outcome>
Inactive

> <AID 2010: Luminescence Cell-Based Dose Response HTS Screen to Identify Cytotoxic Compounds of NIH3T3 cells: EC50 (uM)>
> 60.0

> <AID 2044: Luminescence Cell-Based/Microorganism Dose Confirmation HTS to Identify Inhibitors of T.Cruzi Replication: PubChem Activity Outcome>
Active

> <AID 2044: Luminescence Cell-Based/Microorganism Dose Confirmation HTS to Identify Inhibitors of T.Cruzi Replication: EC50 (uM)>
< 0.1

> <Activity>
1

$$$$
49668730
  SciTegic01231414002D

 21 22  0  0  0  0            999 V2000
    9.6107   -0.4328    0.0000 I   0  5
    1.7138   -1.2033    0.0000 S   0  0
   -3.6187    1.4919    0.0000 O   0  0
    1.7138    1.2033    0.0000 N   0  0
    6.3505   -1.2485    0.0000 N   0  3
    0.2917    0.7475    0.0000 C   0  0
    0.2917   -0.7475    0.0000 C   0  0
    2.5889    0.0182    0.0000 C   0  0
   -1.0028    1.5132    0.0000 C   0  0
    4.0872    0.0320    0.0000 C   0  0
   -1.0028   -1.5132    0.0000 C   0  0
   -2.3155    0.7475    0.0000 C   0  0
    4.8506   -1.2602    0.0000 C   0  0
   -2.3155   -0.7475    0.0000 C   0  0
    2.0825    2.3453    0.0000 C   0  0
    4.1108   -2.5652    0.0000 C   0  0
    7.1107   -2.5417    0.0000 C   0  0
    4.8709   -3.8583    0.0000 C   0  0
    6.3709   -3.8465    0.0000 C   0  0
    6.9424   -0.2047    0.0000 C   0  0
   -3.6251    2.6919    0.0000 C   0  0
  2  7  1  0
  2  8  1  0
  3 12  1  0
  3 21  1  0
  4  6  1  0
  4  8  1  0
  4 15  1  0
  5 13  1  0
  5 17  2  0
  5 20  1  0
  6  7  1  0
  6  9  2  0
  7 11  2  0
  8 10  2  0
  9 12  1  0
 10 13  1  0
 11 14  1  0
 12 14  2  0
 13 16  2  0
 16 18  1  0
 17 19  1  0
 18 19  2  0
M  CHG  2   1  -1   5   1
M  END
> <Name>
49668730

> <Molecule Name>
49668730

> <CDD Number>
CDD-1507288

> <AID 2010: Luminescence Cell-Based Dose Response HTS Screen to Identify Cytotoxic Compounds of NIH3T3 cells: PubChem Activity Outcome>
Inactive

> <AID 2010: Luminescence Cell-Based Dose Response HTS Screen to Identify Cytotoxic Compounds of NIH3T3 cells: EC50 (uM)>
> 60.0

> <AID 2044: Luminescence Cell-Based/Microorganism Dose Confirmation HTS to Identify Inhibitors of T.Cruzi Replication: PubChem Activity Outcome>
Active

> <AID 2044: Luminescence Cell-Based/Microorganism Dose Confirmation HTS to Identify Inhibitors of T.Cruzi Replication: EC50 (uM)>
< 0.1

> <Activity>
1

$$$$
49668565
  SciTegic01231414002D

 27 30  0  0  0  0            999 V2000
   -3.6486   -1.3517    0.0000 S   0  0
   -1.2928    2.6973    0.0000 O   0  0
   -2.6111    0.7486    0.0000 N   0  0
   -1.2964   -1.4973    0.0000 N   0  0
  -10.4041   -0.7684    0.0000 N   0  0
   -7.8109    0.7403    0.0000 N   0  0
    0.0000    0.7486    0.0000 C   0  0
   -1.2964    1.4973    0.0000 C   0  0
    0.0000   -0.7486    0.0000 C   0  0
   -2.6111   -0.7486    0.0000 C   0  0
    1.2964    1.4973    0.0000 C   0  0
   -3.9122    1.4966    0.0000 C   0  0
    1.2964   -1.4973    0.0000 C   0  0
    2.5929    0.7486    0.0000 C   0  0
    2.5929   -0.7486    0.0000 C   0  0
  -11.7012   -1.5231    0.0000 C   0  0
   -5.2109    0.7445    0.0000 C   0  0
   -6.5121    1.4924    0.0000 C   0  0
  -10.4091    0.7316    0.0000 C   0  0
   -9.1025   -1.5141    0.0000 C   0  0
   -9.1125    1.4859    0.0000 C   0  0
   -7.8060   -0.7598    0.0000 C   0  0
  -13.0041   -0.7796    0.0000 C   0  0
  -11.6940   -3.0232    0.0000 C   0  0
  -14.2994   -1.5360    0.0000 C   0  0
  -12.9893   -3.7795    0.0000 C   0  0
  -14.2920   -3.0359    0.0000 C   0  0
  1 10  2  0
  2  8  2  0
  3  8  1  0
  3 10  1  0
  3 12  1  0
  4  9  1  0
  4 10  1  0
  5 16  1  0
  5 19  1  0
  5 20  1  0
  6 18  1  0
  6 21  1  0
  6 22  1  0
  7  8  1  0
  7  9  1  0
  7 11  2  0
  9 13  2  0
 11 14  1  0
 12 17  1  0
 13 15  1  0
 14 15  2  0
 16 23  2  0
 16 24  1  0
 17 18  1  0
 19 21  1  0
 20 22  1  0
 23 25  1  0
 24 26  2  0
 25 27  2  0
 26 27  1  0
M  END
> <Name>
49668565

> <Molecule Name>
49668565

> <CDD Number>
CDD-873170

> <AID 2010: Luminescence Cell-Based Dose Response HTS Screen to Identify Cytotoxic Compounds of NIH3T3 cells: PubChem Activity Outcome>
Inactive

> <AID 2010: Luminescence Cell-Based Dose Response HTS Screen to Identify Cytotoxic Compounds of NIH3T3 cells: EC50 (uM)>
> 60.0

> <AID 2044: Luminescence Cell-Based/Microorganism Dose Confirmation HTS to Identify Inhibitors of T.Cruzi Replication: PubChem Activity Outcome>
Active

> <AID 2044: Luminescence Cell-Based/Microorganism Dose Confirmation HTS to Identify Inhibitors of T.Cruzi Replication: EC50 (uM)>
< 0.1

> <Activity>
1

$$$$
49668319
  SciTegic01231414002D

 20 21  0  0  0  0            999 V2000
    9.5903    0.6697    0.0000 I   0  5
    1.7138    1.2033    0.0000 S   0  0
    1.7138   -1.2033    0.0000 N   0  0
    6.3207    1.3698    0.0000 N   0  3
    0.2917   -0.7475    0.0000 C   0  0
    0.2917    0.7475    0.0000 C   0  0
    2.5889    0.0182    0.0000 C   0  0
   -1.0028   -1.5132    0.0000 C   0  0
    4.0872    0.0382    0.0000 C   0  0
   -1.0028    1.5132    0.0000 C   0  0
    4.8208    1.3475    0.0000 C   0  0
   -2.3155   -0.7475    0.0000 C   0  0
   -2.3155    0.7475    0.0000 C   0  0
    2.0907   -2.3426    0.0000 C   0  0
    4.0518    2.6354    0.0000 C   0  0
    7.0514    2.6798    0.0000 C   0  0
    4.7825    3.9454    0.0000 C   0  0
   -3.3560   -1.3452    0.0000 C   0  0
    6.2823    3.9676    0.0000 C   0  0
    6.9360    0.3396    0.0000 C   0  0
  2  6  1  0
  2  7  1  0
  3  5  1  0
  3  7  1  0
  3 14  1  0
  4 11  1  0
  4 16  2  0
  4 20  1  0
  5  6  1  0
  5  8  2  0
  6 10  2  0
  7  9  2  0
  8 12  1  0
  9 11  1  0
 10 13  1  0
 11 15  2  0
 12 13  2  0
 12 18  1  0
 15 17  1  0
 16 19  1  0
 17 19  2  0
M  CHG  2   1  -1   4   1
M  END
> <Name>
49668319

> <Molecule Name>
49668319

> <CDD Number>
CDD-1507270

> <AID 2010: Luminescence Cell-Based Dose Response HTS Screen to Identify Cytotoxic Compounds of NIH3T3 cells: PubChem Activity Outcome>
Inactive

> <AID 2010: Luminescence Cell-Based Dose Response HTS Screen to Identify Cytotoxic Compounds of NIH3T3 cells: EC50 (uM)>
> 60.0

> <AID 2044: Luminescence Cell-Based/Microorganism Dose Confirmation HTS to Identify Inhibitors of T.Cruzi Replication: PubChem Activity Outcome>
Active

> <AID 2044: Luminescence Cell-Based/Microorganism Dose Confirmation HTS to Identify Inhibitors of T.Cruzi Replication: EC50 (uM)>
< 0.1

> <Activity>
1

$$$$
49667631
  SciTegic01231414002D

 21 23  0  0  1  0            999 V2000
    3.6321   -1.3486    0.0000 Br  0  0
   -3.9091    1.5019    0.0000 O   0  0
   -6.2452    3.1579    0.0000 O   0  0
   -6.5006    6.0101    0.0000 N   0  0
   -8.8557    6.5041    0.0000 N   0  0
    0.0000    0.7486    0.0000 C   0  0
    0.0000   -0.7486    0.0000 C   0  0
   -2.6111    0.7486    0.0000 C   0  0
   -1.2964    1.4973    0.0000 C   0  0
   -1.2964   -1.4973    0.0000 C   0  0
    1.2964   -1.4973    0.0000 C   0  0
    1.2964    1.4973    0.0000 C   0  0
   -2.6111   -0.7486    0.0000 C   0  0
    2.5929   -0.7486    0.0000 C   0  0
    2.5929    0.7486    0.0000 C   0  0
   -5.2049    3.7560    0.0000 C   0  0
   -5.2025    5.2568    0.0000 C   0  0
   -3.9067    3.0027    0.0000 C   0  0
   -7.8521    5.3892    0.0000 C   0  0
   -6.6383    7.4909    0.0000 C   0  0
   -8.1055    7.8030    0.0000 C   0  0
  1 14  1  0
  2  8  1  0
  2 18  1  0
  3 16  1  0
  4 17  1  0
  4 19  1  0
  4 20  1  0
  5 19  2  0
  5 21  1  0
  6  7  1  0
  6  9  2  0
  6 12  1  0
  7 10  2  0
  7 11  1  0
  8  9  1  0
  8 13  2  0
 10 13  1  0
 11 14  2  0
 12 15  2  0
 14 15  1  0
 16 17  1  0
 16 18  1  0
 20 21  2  0
M  END
> <Name>
49667631

> <Molecule Name>
49667631

> <CDD Number>
CDD-1464925

> <AID 2010: Luminescence Cell-Based Dose Response HTS Screen to Identify Cytotoxic Compounds of NIH3T3 cells: PubChem Activity Outcome>
Inactive

> <AID 2010: Luminescence Cell-Based Dose Response HTS Screen to Identify Cytotoxic Compounds of NIH3T3 cells: EC50 (uM)>
> 60.0

> <AID 2044: Luminescence Cell-Based/Microorganism Dose Confirmation HTS to Identify Inhibitors of T.Cruzi Replication: PubChem Activity Outcome>
Active

> <AID 2044: Luminescence Cell-Based/Microorganism Dose Confirmation HTS to Identify Inhibitors of T.Cruzi Replication: EC50 (uM)>
< 0.1

> <Activity>
1

$$$$
49667299
  SciTegic01231414002D

 21 22  0  0  0  0            999 V2000
   11.9278   -0.4336    0.0000 I   0  5
    1.7138    1.2033    0.0000 S   0  0
    1.7138   -1.2033    0.0000 N   0  3
    8.5716    0.4033    0.0000 N   0  0
    2.5889    0.0182    0.0000 C   0  0
    0.2917   -0.7475    0.0000 C   0  0
    0.2917    0.7475    0.0000 C   0  0
    4.0896    0.0290    0.0000 C   0  0
   -1.0028    1.5132    0.0000 C   0  0
   -1.0028   -1.5132    0.0000 C   0  0
   -2.3155    0.7475    0.0000 C   0  0
    4.9397   -1.2009    0.0000 C   0  0
    4.7275    1.3885    0.0000 C   0  0
   -2.3155   -0.7475    0.0000 C   0  0
    2.0907   -2.3426    0.0000 C   0  0
    7.0761    0.2776    0.0000 C   0  0
    6.4347   -1.0784    0.0000 C   0  0
    6.2225    1.5111    0.0000 C   0  0
   -3.3560    1.3452    0.0000 C   0  0
    9.0832    1.4888    0.0000 C   0  0
    9.2562   -0.5823    0.0000 C   0  0
  2  5  1  0
  2  7  1  0
  3  5  2  0
  3  6  1  0
  3 15  1  0
  4 16  1  0
  4 20  1  0
  4 21  1  0
  5  8  1  0
  6  7  1  0
  6 10  2  0
  7  9  2  0
  8 12  2  0
  8 13  1  0
  9 11  1  0
 10 14  1  0
 11 14  2  0
 11 19  1  0
 12 17  1  0
 13 18  2  0
 16 17  2  0
 16 18  1  0
M  CHG  2   1  -1   3   1
M  END
> <Name>
49667299

> <Molecule Name>
49667299

> <CDD Number>
CDD-1507257

> <AID 2010: Luminescence Cell-Based Dose Response HTS Screen to Identify Cytotoxic Compounds of NIH3T3 cells: PubChem Activity Outcome>
Inactive

> <AID 2010: Luminescence Cell-Based Dose Response HTS Screen to Identify Cytotoxic Compounds of NIH3T3 cells: EC50 (uM)>
> 60.0

> <AID 2044: Luminescence Cell-Based/Microorganism Dose Confirmation HTS to Identify Inhibitors of T.Cruzi Replication: PubChem Activity Outcome>
Active

> <AID 2044: Luminescence Cell-Based/Microorganism Dose Confirmation HTS to Identify Inhibitors of T.Cruzi Replication: EC50 (uM)>
< 0.1

> <Activity>
1

$$$$
49665170
  SciTegic01231414002D

 29 31  0  0  0  0            999 V2000
    1.7138    1.2033    0.0000 S   0  0
   -0.9991   -2.7132    0.0000 O   0  0
   -3.3560    1.3452    0.0000 O   0  0
    4.8208    1.3475    0.0000 O   0  0
    4.7008   -0.9930    0.0000 O   0  0
   -1.0028    1.5132    0.0000 N   0  0
   -2.3155   -0.7475    0.0000 N   0  0
   -2.2878    5.2708    0.0000 N   0  0
    0.2917   -0.7475    0.0000 C   0  0
    0.2917    0.7475    0.0000 C   0  0
    1.7138   -1.2033    0.0000 C   0  0
   -1.0028   -1.5132    0.0000 C   0  0
    2.5889    0.0182    0.0000 C   0  0
   -2.3155    0.7475    0.0000 C   0  0
    4.0872    0.0382    0.0000 C   0  0
   -0.9971    3.0138    0.0000 C   0  0
   -3.6187   -1.4919    0.0000 C   0  0
    2.0907   -2.3426    0.0000 C   0  0
   -3.6267   -2.9927    0.0000 C   0  0
   -2.2935    3.7700    0.0000 C   0  0
   -4.9282   -3.7385    0.0000 C   0  0
   -2.3301   -3.7470    0.0000 C   0  0
    6.3215    1.3677    0.0000 C   0  0
   -4.9331   -5.2385    0.0000 C   0  0
   -2.3350   -5.2470    0.0000 C   0  0
   -3.6365   -5.9928    0.0000 C   0  0
   -3.3243    5.8754    0.0000 C   0  0
   -1.2461    5.8665    0.0000 C   0  0
    6.9082    2.4146    0.0000 C   0  0
  1 10  1  0
  1 13  1  0
  2 12  2  0
  3 14  2  0
  4 15  1  0
  4 23  1  0
  5 15  2  0
  6 10  1  0
  6 14  1  0
  6 16  1  0
  7 12  1  0
  7 14  1  0
  7 17  1  0
  8 20  1  0
  8 27  1  0
  8 28  1  0
  9 10  2  0
  9 11  1  0
  9 12  1  0
 11 13  2  0
 11 18  1  0
 13 15  1  0
 16 20  1  0
 17 19  1  0
 19 21  2  0
 19 22  1  0
 21 24  1  0
 22 25  2  0
 23 29  1  0
 24 26  2  0
 25 26  1  0
M  END
> <Name>
49665170

> <Molecule Name>
49665170

> <CDD Number>
CDD-1464709

> <AID 2010: Luminescence Cell-Based Dose Response HTS Screen to Identify Cytotoxic Compounds of NIH3T3 cells: PubChem Activity Outcome>
Inactive

> <AID 2010: Luminescence Cell-Based Dose Response HTS Screen to Identify Cytotoxic Compounds of NIH3T3 cells: EC50 (uM)>
> 60.0

> <AID 2044: Luminescence Cell-Based/Microorganism Dose Confirmation HTS to Identify Inhibitors of T.Cruzi Replication: PubChem Activity Outcome>
Active

> <AID 2044: Luminescence Cell-Based/Microorganism Dose Confirmation HTS to Identify Inhibitors of T.Cruzi Replication: EC50 (uM)>
< 0.1

> <Activity>
1

$$$$
49648526
  SciTegic01231414002D

 22 24  0  0  0  0            999 V2000
    3.6375   -0.9049    0.0000 O   0  0
    2.5951   -3.0039    0.0000 N   0  0
    6.5408   -5.3899    0.0000 N   0  0
    6.7945   -7.8036    0.0000 N   0  0
   -1.2990    0.7500    0.0000 C   0  0
    1.2990   -0.7500    0.0000 C   0  0
   -2.5987    1.5004    0.0000 C   0  0
    2.5973   -1.5031    0.0000 C   0  0
    0.0000    1.5000    0.0000 C   0  0
   -1.2990   -0.7500    0.0000 C   0  0
    1.2990    0.7500    0.0000 C   0  0
    0.0000   -1.5000    0.0000 C   0  0
    5.1894   -6.0109    0.0000 C   0  0
   -2.6012    3.0004    0.0000 C   0  0
   -3.8967    0.7484    0.0000 C   0  0
    3.8912   -5.2578    0.0000 C   0  0
    3.8933   -3.7570    0.0000 C   0  0
    5.3273   -7.4917    0.0000 C   0  0
   -3.9015    3.7484    0.0000 C   0  0
   -5.1969    1.4963    0.0000 C   0  0
    7.5445   -6.5046    0.0000 C   0  0
   -5.1993    2.9963    0.0000 C   0  0
  1  8  2  0
  2  8  1  0
  2 17  1  0
  3 13  1  0
  3 21  2  0
  4 18  1  0
  4 21  1  0
  5  7  1  0
  5  9  2  0
  5 10  1  0
  6  8  1  0
  6 11  2  0
  6 12  1  0
  7 14  2  0
  7 15  1  0
  9 11  1  0
 10 12  2  0
 13 16  1  0
 13 18  2  0
 14 19  1  0
 15 20  2  0
 16 17  1  0
 19 22  2  0
 20 22  1  0
M  END
> <Name>
49648526

> <Molecule Name>
49648526

> <CDD Number>
CDD-1464697

> <AID 2010: Luminescence Cell-Based Dose Response HTS Screen to Identify Cytotoxic Compounds of NIH3T3 cells: PubChem Activity Outcome>
Inactive

> <AID 2010: Luminescence Cell-Based Dose Response HTS Screen to Identify Cytotoxic Compounds of NIH3T3 cells: EC50 (uM)>
> 30.0

> <AID 2044: Luminescence Cell-Based/Microorganism Dose Confirmation HTS to Identify Inhibitors of T.Cruzi Replication: PubChem Activity Outcome>
Active

> <AID 2044: Luminescence Cell-Based/Microorganism Dose Confirmation HTS to Identify Inhibitors of T.Cruzi Replication: EC50 (uM)>
< 0.1

> <Activity>
1

$$$$
49648440
  SciTegic01231414002D

 27 30  0  0  0  0            999 V2000
    0.0000    1.5002    0.0000 O   0  0
    0.0037   -2.7002    0.0000 O   0  0
   -5.1950   -1.5032    0.0000 O   0  0
   -5.1950    1.5032    0.0000 O   0  0
    9.0951   -2.2513    0.0000 N   0  0
   -1.2989   -0.7501    0.0000 C   0  0
    1.2806   -0.7501    0.0000 C   0  0
   -1.2989    0.7501    0.0000 C   0  0
    0.0000   -1.5002    0.0000 C   0  0
    1.2806    0.7501    0.0000 C   0  0
   -2.5978   -1.5002    0.0000 C   0  0
   -3.8968   -0.7501    0.0000 C   0  0
   -2.5978    1.5002    0.0000 C   0  0
   -3.8968    0.7501    0.0000 C   0  0
    2.5978   -1.5002    0.0000 C   0  0
    2.5978    1.5002    0.0000 C   0  0
    3.8968   -0.7501    0.0000 C   0  0
    3.8968    0.7501    0.0000 C   0  0
    5.1965   -1.5005    0.0000 C   0  0
    6.4963   -2.2509    0.0000 C   0  0
    7.7960   -3.0013    0.0000 C   0  0
   -5.1933   -2.7032    0.0000 C   0  0
   -5.1933    2.7032    0.0000 C   0  0
    7.7960   -4.5013    0.0000 C   0  0
   10.3941   -3.0013    0.0000 C   0  0
    9.0951   -5.2513    0.0000 C   0  0
   10.3941   -4.5013    0.0000 C   0  0
  1  8  1  0
  1 10  1  0
  2  9  2  0
  3 12  1  0
  3 22  1  0
  4 14  1  0
  4 23  1  0
  5 21  1  0
  5 25  2  0
  6  8  2  0
  6  9  1  0
  6 11  1  0
  7  9  1  0
  7 10  1  0
  7 15  2  0
  8 13  1  0
 10 16  2  0
 11 12  2  0
 12 14  1  0
 13 14  2  0
 15 17  1  0
 16 18  1  0
 17 18  2  0
 17 19  1  0
 19 20  3  0
 20 21  1  0
 21 24  2  0
 24 26  1  0
 25 27  1  0
 26 27  2  0
M  END
> <Name>
49648440

> <Molecule Name>
49648440

> <CDD Number>
CDD-259262

> <AID 2010: Luminescence Cell-Based Dose Response HTS Screen to Identify Cytotoxic Compounds of NIH3T3 cells: PubChem Activity Outcome>
Inactive

> <AID 2010: Luminescence Cell-Based Dose Response HTS Screen to Identify Cytotoxic Compounds of NIH3T3 cells: EC50 (uM)>
> 60.0

> <AID 2044: Luminescence Cell-Based/Microorganism Dose Confirmation HTS to Identify Inhibitors of T.Cruzi Replication: PubChem Activity Outcome>
Active

> <AID 2044: Luminescence Cell-Based/Microorganism Dose Confirmation HTS to Identify Inhibitors of T.Cruzi Replication: EC50 (uM)>
< 0.1

> <Activity>
1

$$$$
49647067
  SciTegic01231414002D

 25 28  0  0  1  0            999 V2000
    0.9578    6.8865    0.0000 S   0  0
   -5.2209   -2.4390    0.0000 O   0  0
    3.3007    4.0378    0.0000 N   0  0
    2.0002    4.7868    0.0000 N   0  0
    3.0361    6.8891    0.0000 N   0  0
    2.0440    1.7885    0.0000 C   0  0  1  0  0  0
    2.0440    0.3467    0.0000 C   0  0
   -0.4380    0.3285    0.0000 C   0  0
   -1.6790   -0.3832    0.0000 C   0  0  2  0  0  0
    0.8030   -0.3650    0.0000 C   0  0
    3.3032    2.5367    0.0000 C   0  0
   -1.6790   -1.8250    0.0000 C   0  0
    0.8030    2.5185    0.0000 C   0  0
   -0.4562    1.7885    0.0000 C   0  0
    4.5625    0.3285    0.0000 C   0  0
    0.8212   -1.8067    0.0000 C   0  0
    4.5625    1.8067    0.0000 C   0  0
   -2.9565    0.3102    0.0000 C   0  0
   -0.4197   -2.5550    0.0000 C   0  0
    2.0413    2.9885    0.0000 C   0  0
   -2.9382   -2.5732    0.0000 C   0  0
   -1.6930    0.8167    0.0000 C   0  0
   -4.1792   -1.8432    0.0000 C   0  0
   -4.1792   -0.4015    0.0000 C   0  0
    1.9977    6.2876    0.0000 C   0  0
  1 25  2  0
  2 23  1  0
  3  4  1  0
  3 11  2  0
  4 25  1  0
  5 25  1  0
  6  7  1  0
  6 11  1  0
  6 13  1  0
  6 20  1  1
  7 10  1  0
  7 15  1  0
  8  9  1  0
  8 10  1  0
  8 14  1  0
  9 12  1  0
  9 18  1  0
  9 22  1  1
 10 16  1  0
 11 17  1  0
 12 19  2  0
 12 21  1  0
 13 14  1  0
 15 17  1  0
 16 19  1  0
 18 24  1  0
 21 23  1  0
 23 24  1  0
M  END
> <Name>
49647067

> <Molecule Name>
49647067

> <CDD Number>
CDD-1530605

> <AID 2010: Luminescence Cell-Based Dose Response HTS Screen to Identify Cytotoxic Compounds of NIH3T3 cells: PubChem Activity Outcome>
Inactive

> <AID 2010: Luminescence Cell-Based Dose Response HTS Screen to Identify Cytotoxic Compounds of NIH3T3 cells: EC50 (uM)>
> 60.0

> <AID 2044: Luminescence Cell-Based/Microorganism Dose Confirmation HTS to Identify Inhibitors of T.Cruzi Replication: PubChem Activity Outcome>
Active

> <AID 2044: Luminescence Cell-Based/Microorganism Dose Confirmation HTS to Identify Inhibitors of T.Cruzi Replication: EC50 (uM)>
< 0.1

> <Activity>
1

$$$$
49646909
  SciTegic01231414002D

 25 28  0  0  1  0            999 V2000
    0.0000   -1.3190    0.0000 S   0  0
    5.0356   -1.3582    0.0000 S   0  0
    2.4694    2.7388    0.0000 O   0  0
    3.7372    0.8244    0.0000 N   0  0
    2.4732   -1.3190    0.0000 N   0  0
   -3.7006   -0.6045    0.0000 N   0  0
    1.2274    0.8244    0.0000 C   0  0
    1.2274   -0.6045    0.0000 C   0  0
   -1.2274    0.8244    0.0000 C   0  0
    2.4732    1.5389    0.0000 C   0  0
   -1.2274   -0.6045    0.0000 C   0  0
    3.7372   -0.6045    0.0000 C   0  0
    5.0335    1.5807    0.0000 C   0  0
   -2.4915    1.5389    0.0000 C   0  0
   -2.4915   -1.3190    0.0000 C   0  0
   -3.7006    0.8244    0.0000 C   0  0
    5.0336    3.0805    0.0000 C   0  0
    6.3325    0.8304    0.0000 C   0  0
    5.0332   -2.8591    0.0000 C   0  0
    6.3327    3.8304    0.0000 C   0  0
    7.6316    1.5803    0.0000 C   0  0
   -4.7428   -1.1993    0.0000 C   0  0
    7.6317    3.0803    0.0000 C   0  0
    6.3312   -3.6124    0.0000 C   0  0
    6.3293   -4.8124    0.0000 C   0  0
  1  8  1  0
  1 11  1  0
  2 12  1  0
  2 19  1  0
  3 10  2  0
  4 10  1  0
  4 12  1  0
  4 13  1  0
  5  8  1  0
  5 12  2  0
  6 15  1  0
  6 16  1  0
  6 22  1  0
  7  8  2  0
  7  9  1  0
  7 10  1  0
  9 11  2  0
  9 14  1  0
 11 15  1  0
 13 17  2  0
 13 18  1  0
 14 16  1  0
 17 20  1  0
 18 21  2  0
 19 24  1  0
 20 23  2  0
 21 23  1  0
 24 25  2  0
M  END
> <Name>
49646909

> <Molecule Name>
49646909

> <CDD Number>
CDD-400745

> <AID 2010: Luminescence Cell-Based Dose Response HTS Screen to Identify Cytotoxic Compounds of NIH3T3 cells: PubChem Activity Outcome>
Inactive

> <AID 2010: Luminescence Cell-Based Dose Response HTS Screen to Identify Cytotoxic Compounds of NIH3T3 cells: EC50 (uM)>
> 60.0

> <AID 2044: Luminescence Cell-Based/Microorganism Dose Confirmation HTS to Identify Inhibitors of T.Cruzi Replication: PubChem Activity Outcome>
Active

> <AID 2044: Luminescence Cell-Based/Microorganism Dose Confirmation HTS to Identify Inhibitors of T.Cruzi Replication: EC50 (uM)>
< 0.1

> <Activity>
1

$$$$
49646407
  SciTegic01231414002D

 26 29  0  0  0  0            999 V2000
    1.2964    1.4973    0.0000 O   0  0
    3.6321    1.3486    0.0000 O   0  0
    2.6003   -3.7467    0.0000 N   0  0
    5.2037   -5.2377    0.0000 N   0  0
    0.0000   -0.7486    0.0000 C   0  0
    1.2964   -1.4973    0.0000 C   0  0
    0.0000    0.7486    0.0000 C   0  0
    2.5929   -0.7486    0.0000 C   0  0
    2.5929    0.7486    0.0000 C   0  0
    1.2995   -2.9981    0.0000 C   0  0
   -1.2964   -1.4973    0.0000 C   0  0
   -1.2964    1.4973    0.0000 C   0  0
   -2.6111    0.7486    0.0000 C   0  0
   -2.6111   -0.7486    0.0000 C   0  0
    2.6056   -5.2467    0.0000 C   0  0
    3.8969   -2.9922    0.0000 C   0  0
    3.9072   -5.9922    0.0000 C   0  0
    5.1985   -3.7377    0.0000 C   0  0
    6.5076   -5.9810    0.0000 C   0  0
    7.8036   -5.2242    0.0000 C   0  0
   -3.6486    1.3517    0.0000 C   0  0
    9.1079   -5.9652    0.0000 C   0  0
    7.7933   -3.7242    0.0000 C   0  0
   10.4017   -5.2062    0.0000 C   0  0
    9.0871   -2.9652    0.0000 C   0  0
   10.3913   -3.7062    0.0000 C   0  0
  1  7  1  0
  1  9  1  0
  2  9  2  0
  3 10  1  0
  3 15  1  0
  3 16  1  0
  4 17  1  0
  4 18  1  0
  4 19  1  0
  5  6  1  0
  5  7  1  0
  5 11  2  0
  6  8  2  0
  6 10  1  0
  7 12  2  0
  8  9  1  0
 11 14  1  0
 12 13  1  0
 13 14  2  0
 13 21  1  0
 15 17  1  0
 16 18  1  0
 19 20  1  0
 20 22  2  0
 20 23  1  0
 22 24  1  0
 23 25  2  0
 24 26  2  0
 25 26  1  0
M  END
> <Name>
49646407

> <Molecule Name>
49646407

> <CDD Number>
CDD-1500273

> <AID 2010: Luminescence Cell-Based Dose Response HTS Screen to Identify Cytotoxic Compounds of NIH3T3 cells: PubChem Activity Outcome>
Inactive

> <AID 2010: Luminescence Cell-Based Dose Response HTS Screen to Identify Cytotoxic Compounds of NIH3T3 cells: EC50 (uM)>
> 60.0

> <AID 2044: Luminescence Cell-Based/Microorganism Dose Confirmation HTS to Identify Inhibitors of T.Cruzi Replication: PubChem Activity Outcome>
Active

> <AID 2044: Luminescence Cell-Based/Microorganism Dose Confirmation HTS to Identify Inhibitors of T.Cruzi Replication: EC50 (uM)>
< 0.1

> <Activity>
1

$$$$
49646360
  SciTegic01231414002D

 27 30  0  0  0  0            999 V2000
    1.2964    1.4973    0.0000 O   0  0
    3.6321    1.3486    0.0000 O   0  0
    2.6003   -3.7467    0.0000 N   0  0
    5.2037   -5.2377    0.0000 N   0  0
    0.0000   -0.7486    0.0000 C   0  0
    0.0000    0.7486    0.0000 C   0  0
    1.2964   -1.4973    0.0000 C   0  0
   -1.2964    1.4973    0.0000 C   0  0
   -2.6111    0.7486    0.0000 C   0  0
    2.5929    0.7486    0.0000 C   0  0
   -1.2964   -1.4973    0.0000 C   0  0
    2.5929   -0.7486    0.0000 C   0  0
    1.2995   -2.9981    0.0000 C   0  0
   -2.6111   -0.7486    0.0000 C   0  0
   -1.2928    2.6973    0.0000 C   0  0
    2.6056   -5.2467    0.0000 C   0  0
    3.8969   -2.9922    0.0000 C   0  0
    3.9072   -5.9922    0.0000 C   0  0
    5.1985   -3.7377    0.0000 C   0  0
   -3.6486    1.3517    0.0000 C   0  0
    6.5076   -5.9810    0.0000 C   0  0
    7.8036   -5.2242    0.0000 C   0  0
    9.1079   -5.9652    0.0000 C   0  0
    7.7933   -3.7242    0.0000 C   0  0
   10.4017   -5.2062    0.0000 C   0  0
    9.0871   -2.9652    0.0000 C   0  0
   10.3913   -3.7062    0.0000 C   0  0
  1  6  1  0
  1 10  1  0
  2 10  2  0
  3 13  1  0
  3 16  1  0
  3 17  1  0
  4 18  1  0
  4 19  1  0
  4 21  1  0
  5  6  1  0
  5  7  1  0
  5 11  2  0
  6  8  2  0
  7 12  2  0
  7 13  1  0
  8  9  1  0
  8 15  1  0
  9 14  2  0
  9 20  1  0
 10 12  1  0
 11 14  1  0
 16 18  1  0
 17 19  1  0
 21 22  1  0
 22 23  2  0
 22 24  1  0
 23 25  1  0
 24 26  2  0
 25 27  2  0
 26 27  1  0
M  END
> <Name>
49646360

> <Molecule Name>
49646360

> <CDD Number>
CDD-1500309

> <AID 2010: Luminescence Cell-Based Dose Response HTS Screen to Identify Cytotoxic Compounds of NIH3T3 cells: PubChem Activity Outcome>
Inactive

> <AID 2010: Luminescence Cell-Based Dose Response HTS Screen to Identify Cytotoxic Compounds of NIH3T3 cells: EC50 (uM)>
> 60.0

> <AID 2044: Luminescence Cell-Based/Microorganism Dose Confirmation HTS to Identify Inhibitors of T.Cruzi Replication: PubChem Activity Outcome>
Active

> <AID 2044: Luminescence Cell-Based/Microorganism Dose Confirmation HTS to Identify Inhibitors of T.Cruzi Replication: EC50 (uM)>
< 0.1

> <Activity>
1

$$$$
49646356
  SciTegic01231414002D

 27 30  0  0  0  0            999 V2000
    1.2964    1.4973    0.0000 O   0  0
   -3.6486    1.3517    0.0000 O   0  0
    3.6321    1.3486    0.0000 O   0  0
    2.6003   -3.7467    0.0000 N   0  0
    5.2037   -5.2377    0.0000 N   0  0
    0.0000   -0.7486    0.0000 C   0  0
    0.0000    0.7486    0.0000 C   0  0
    1.2964   -1.4973    0.0000 C   0  0
   -1.2964    1.4973    0.0000 C   0  0
   -2.6111    0.7486    0.0000 C   0  0
   -1.2964   -1.4973    0.0000 C   0  0
    2.5929    0.7486    0.0000 C   0  0
    2.5929   -0.7486    0.0000 C   0  0
    1.2995   -2.9981    0.0000 C   0  0
   -2.6111   -0.7486    0.0000 C   0  0
   -1.2928    2.6973    0.0000 C   0  0
    2.6056   -5.2467    0.0000 C   0  0
    3.8969   -2.9922    0.0000 C   0  0
    3.9072   -5.9922    0.0000 C   0  0
    5.1985   -3.7377    0.0000 C   0  0
    6.5076   -5.9810    0.0000 C   0  0
    7.8036   -5.2242    0.0000 C   0  0
    9.1079   -5.9652    0.0000 C   0  0
    7.7933   -3.7242    0.0000 C   0  0
   10.4017   -5.2062    0.0000 C   0  0
    9.0871   -2.9652    0.0000 C   0  0
   10.3913   -3.7062    0.0000 C   0  0
  1  7  1  0
  1 12  1  0
  2 10  1  0
  3 12  2  0
  4 14  1  0
  4 17  1  0
  4 18  1  0
  5 19  1  0
  5 20  1  0
  5 21  1  0
  6  7  2  0
  6  8  1  0
  6 11  1  0
  7  9  1  0
  8 13  2  0
  8 14  1  0
  9 10  2  0
  9 16  1  0
 10 15  1  0
 11 15  2  0
 12 13  1  0
 17 19  1  0
 18 20  1  0
 21 22  1  0
 22 23  2  0
 22 24  1  0
 23 25  1  0
 24 26  2  0
 25 27  2  0
 26 27  1  0
M  END
> <Name>
49646356

> <Molecule Name>
49646356

> <CDD Number>
CDD-1465161

> <AID 2010: Luminescence Cell-Based Dose Response HTS Screen to Identify Cytotoxic Compounds of NIH3T3 cells: PubChem Activity Outcome>
Inactive

> <AID 2010: Luminescence Cell-Based Dose Response HTS Screen to Identify Cytotoxic Compounds of NIH3T3 cells: EC50 (uM)>
> 60.0

> <AID 2044: Luminescence Cell-Based/Microorganism Dose Confirmation HTS to Identify Inhibitors of T.Cruzi Replication: PubChem Activity Outcome>
Active

> <AID 2044: Luminescence Cell-Based/Microorganism Dose Confirmation HTS to Identify Inhibitors of T.Cruzi Replication: EC50 (uM)>
< 0.1

> <Activity>
1

$$$$
49645882
  SciTegic01231414002D

 27 30  0  0  0  0            999 V2000
    1.2964   -1.4973    0.0000 O   0  0
    3.6321   -1.3486    0.0000 O   0  0
    2.6003    3.7467    0.0000 N   0  0
    5.2037    5.2377    0.0000 N   0  0
    0.0000    0.7486    0.0000 C   0  0
    1.2964    1.4973    0.0000 C   0  0
    0.0000   -0.7486    0.0000 C   0  0
   -1.2964    1.4973    0.0000 C   0  0
    2.5929    0.7486    0.0000 C   0  0
    2.5929   -0.7486    0.0000 C   0  0
    1.2995    2.9981    0.0000 C   0  0
   -2.6111    0.7486    0.0000 C   0  0
   -1.2964   -1.4973    0.0000 C   0  0
   -2.6111   -0.7486    0.0000 C   0  0
    2.6056    5.2467    0.0000 C   0  0
    3.8969    2.9922    0.0000 C   0  0
    3.9072    5.9922    0.0000 C   0  0
    5.1985    3.7377    0.0000 C   0  0
   -3.9091    1.5019    0.0000 C   0  0
    6.5076    5.9810    0.0000 C   0  0
    7.8036    5.2242    0.0000 C   0  0
    9.1079    5.9652    0.0000 C   0  0
    7.7933    3.7242    0.0000 C   0  0
   -3.9072    2.7019    0.0000 C   0  0
   10.4017    5.2062    0.0000 C   0  0
    9.0871    2.9652    0.0000 C   0  0
   10.3913    3.7062    0.0000 C   0  0
  1  7  1  0
  1 10  1  0
  2 10  2  0
  3 11  1  0
  3 15  1  0
  3 16  1  0
  4 17  1  0
  4 18  1  0
  4 20  1  0
  5  6  1  0
  5  7  1  0
  5  8  2  0
  6  9  2  0
  6 11  1  0
  7 13  2  0
  8 12  1  0
  9 10  1  0
 12 14  2  0
 12 19  1  0
 13 14  1  0
 15 17  1  0
 16 18  1  0
 19 24  1  0
 20 21  1  0
 21 22  2  0
 21 23  1  0
 22 25  1  0
 23 26  2  0
 25 27  2  0
 26 27  1  0
M  END
> <Name>
49645882

> <Molecule Name>
49645882

> <CDD Number>
CDD-1464553

> <AID 2010: Luminescence Cell-Based Dose Response HTS Screen to Identify Cytotoxic Compounds of NIH3T3 cells: PubChem Activity Outcome>
Inactive

> <AID 2010: Luminescence Cell-Based Dose Response HTS Screen to Identify Cytotoxic Compounds of NIH3T3 cells: EC50 (uM)>
> 60.0

> <AID 2044: Luminescence Cell-Based/Microorganism Dose Confirmation HTS to Identify Inhibitors of T.Cruzi Replication: PubChem Activity Outcome>
Active

> <AID 2044: Luminescence Cell-Based/Microorganism Dose Confirmation HTS to Identify Inhibitors of T.Cruzi Replication: EC50 (uM)>
< 0.1

> <Activity>
1

$$$$
49645833
  SciTegic01231414002D

 28 29  0  0  1  0            999 V2000
    2.3383   -1.3500    0.0000 Cl  0  0
   -6.2181   -3.6153    0.0000 O   0  0
    5.3593   -2.4721    0.0000 O   0  0
    8.7381   -2.0228    0.0000 O   0  0
    6.3987   -0.6725    0.0000 O   0  0
    7.6987   -3.8225    0.0000 O   0  0
   -3.8990    0.7455    0.0000 N   0  0
   -3.8787   -3.7540    0.0000 N   0  0
   -5.1903   -1.5091    0.0000 C   0  0
   -5.1821   -3.0099    0.0000 C   0  0
   -3.8939   -0.7546    0.0000 C   0  0
   -6.4920   -0.7636    0.0000 C   0  0
   -2.6003    1.4977    0.0000 C   0  0
   -1.2990    0.7500    0.0000 C   0  0
   -5.2007    1.4909    0.0000 C   0  0
   -6.4972    0.7364    0.0000 C   0  0
   -3.8682   -5.2539    0.0000 C   0  0
   -2.5847   -2.9950    0.0000 C   0  0
    0.0000    1.5000    0.0000 C   0  0
   -1.2990   -0.7500    0.0000 C   0  0
    1.2990   -0.7500    0.0000 C   0  0
   -2.5640   -5.9949    0.0000 C   0  0
   -1.2805   -3.7360    0.0000 C   0  0
    1.2990    0.7500    0.0000 C   0  0
    0.0000   -1.5000    0.0000 C   0  0
   -1.2702   -5.2360    0.0000 C   0  0
    6.3987   -1.8725    0.0000 C   0  0
    7.6987   -2.6225    0.0000 C   0  0
  1 21  1  0
  2 10  2  0
  3 27  2  0
  4 28  2  0
  5 27  1  0
  6 28  1  0
  7 11  1  0
  7 13  1  0
  7 15  1  0
  8 10  1  0
  8 17  1  0
  8 18  1  0
  9 10  1  0
  9 11  1  0
  9 12  1  0
 12 16  1  0
 13 14  1  0
 14 19  2  0
 14 20  1  0
 15 16  1  0
 17 22  1  0
 18 23  1  0
 19 24  1  0
 20 25  2  0
 21 24  2  0
 21 25  1  0
 22 26  1  0
 23 26  1  0
 27 28  1  0
M  END
> <Name>
49645833

> <Molecule Name>
49645833

> <CDD Number>
CDD-1507302

> <AID 2010: Luminescence Cell-Based Dose Response HTS Screen to Identify Cytotoxic Compounds of NIH3T3 cells: PubChem Activity Outcome>
Inactive

> <AID 2010: Luminescence Cell-Based Dose Response HTS Screen to Identify Cytotoxic Compounds of NIH3T3 cells: EC50 (uM)>
> 30.0

> <AID 2044: Luminescence Cell-Based/Microorganism Dose Confirmation HTS to Identify Inhibitors of T.Cruzi Replication: PubChem Activity Outcome>
Active

> <AID 2044: Luminescence Cell-Based/Microorganism Dose Confirmation HTS to Identify Inhibitors of T.Cruzi Replication: EC50 (uM)>
< 0.1

> <Activity>
1

$$$$
49645166
  SciTegic01231414002D

 29 29  0  0  0  0            999 V2000
   -2.6109  -11.6997    0.0000 F   0  0
    2.6003   -1.4977    0.0000 O   0  0
   -2.6003    1.4977    0.0000 O   0  0
    0.0031    3.0008    0.0000 O   0  0
    6.6596   -4.3502    0.0000 O   0  0
   10.0384   -3.9009    0.0000 O   0  0
    7.6990   -2.5505    0.0000 O   0  0
    8.9990   -5.7005    0.0000 O   0  0
   -1.3039   -3.7494    0.0000 N   0  0
    0.0000   -1.5000    0.0000 C   0  0
    1.2990   -0.7500    0.0000 C   0  0
   -1.2990    0.7500    0.0000 C   0  0
    0.0000    1.5000    0.0000 C   0  0
   -1.2990   -0.7500    0.0000 C   0  0
    1.2990    0.7500    0.0000 C   0  0
   -0.0031   -3.0008    0.0000 C   0  0
   -2.6109   -7.4996    0.0000 C   0  0
   -1.3070   -5.2502    0.0000 C   0  0
    3.6387   -0.8963    0.0000 C   0  0
   -2.6078   -5.9988    0.0000 C   0  0
   -3.6387    0.8962    0.0000 C   0  0
    1.0432    3.5994    0.0000 C   0  0
   -3.9099   -8.2497    0.0000 C   0  0
   -1.3118   -8.2497    0.0000 C   0  0
   -2.6109  -10.4997    0.0000 C   0  0
   -3.9099   -9.7497    0.0000 C   0  0
   -1.3119   -9.7497    0.0000 C   0  0
    7.6990   -3.7505    0.0000 C   0  0
    8.9990   -4.5005    0.0000 C   0  0
  1 25  1  0
  2 11  1  0
  2 19  1  0
  3 12  1  0
  3 21  1  0
  4 13  1  0
  4 22  1  0
  5 28  2  0
  6 29  2  0
  7 28  1  0
  8 29  1  0
  9 16  1  0
  9 18  1  0
 10 11  1  0
 10 14  2  0
 10 16  1  0
 11 15  2  0
 12 13  2  0
 12 14  1  0
 13 15  1  0
 17 20  1  0
 17 23  2  0
 17 24  1  0
 18 20  1  0
 23 26  1  0
 24 27  2  0
 25 26  2  0
 25 27  1  0
 28 29  1  0
M  END
> <Name>
49645166

> <Molecule Name>
49645166

> <CDD Number>
CDD-1507301

> <AID 2010: Luminescence Cell-Based Dose Response HTS Screen to Identify Cytotoxic Compounds of NIH3T3 cells: PubChem Activity Outcome>
Inactive

> <AID 2010: Luminescence Cell-Based Dose Response HTS Screen to Identify Cytotoxic Compounds of NIH3T3 cells: EC50 (uM)>
> 60.0

> <AID 2044: Luminescence Cell-Based/Microorganism Dose Confirmation HTS to Identify Inhibitors of T.Cruzi Replication: PubChem Activity Outcome>
Active

> <AID 2044: Luminescence Cell-Based/Microorganism Dose Confirmation HTS to Identify Inhibitors of T.Cruzi Replication: EC50 (uM)>
< 0.1

> <Activity>
1

$$$$
49643595
  SciTegic01231414002D

 30 32  0  0  1  0            999 V2000
   -1.2928    2.6973    0.0000 O   0  0
   -4.1664   -1.3526    0.0000 O   0  0
   -5.2088    0.7464    0.0000 N   0  0
    1.2964    1.4973    0.0000 N   0  0
   -3.9281    7.5011    0.0000 N   0  0
   -2.6111    0.7486    0.0000 C   0  0
   -3.9106    1.4994    0.0000 C   0  0
   -1.2964    1.4973    0.0000 C   0  0
    0.0000    0.7486    0.0000 C   0  0
    0.0000   -0.7486    0.0000 C   0  0
   -3.9110    3.0003    0.0000 C   0  0
   -2.6111   -0.7486    0.0000 C   0  0
   -1.2964   -1.4973    0.0000 C   0  0
   -2.6144    3.7544    0.0000 C   0  0
   -5.2124    3.7463    0.0000 C   0  0
    1.2964   -1.4973    0.0000 C   0  0
   -3.9204    6.0003    0.0000 C   0  0
   -2.6190    5.2544    0.0000 C   0  0
   -5.2171    5.2463    0.0000 C   0  0
   -5.2067   -0.7544    0.0000 C   0  0
    2.5929    0.7486    0.0000 C   0  0
    2.5929   -0.7486    0.0000 C   0  0
   -6.5049   -1.5075    0.0000 C   0  0
   -5.2313    8.2457    0.0000 C   0  0
   -2.6336    8.2605    0.0000 C   0  0
   -6.5028   -3.0083    0.0000 C   0  0
   -5.2375    9.4456    0.0000 C   0  0
   -2.6411    9.4605    0.0000 C   0  0
   -7.8010   -3.7614    0.0000 C   0  0
   -7.7993   -4.9614    0.0000 C   0  0
  1  8  1  0
  2 20  2  0
  3  7  1  0
  3 20  1  0
  4  9  1  0
  4 21  2  0
  5 17  1  0
  5 24  1  0
  5 25  1  0
  6  7  1  0
  6  8  1  0
  6 12  2  0
  7 11  1  0
  8  9  2  0
  9 10  1  0
 10 13  2  0
 10 16  1  0
 11 14  2  0
 11 15  1  0
 12 13  1  0
 14 18  1  0
 15 19  2  0
 16 22  2  0
 17 18  2  0
 17 19  1  0
 20 23  1  0
 21 22  1  0
 23 26  1  0
 24 27  1  0
 25 28  1  0
 26 29  1  0
 29 30  1  0
M  END
> <Name>
49643595

> <Molecule Name>
49643595

> <CDD Number>
CDD-784154

> <AID 2010: Luminescence Cell-Based Dose Response HTS Screen to Identify Cytotoxic Compounds of NIH3T3 cells: PubChem Activity Outcome>
Active

> <AID 2010: Luminescence Cell-Based Dose Response HTS Screen to Identify Cytotoxic Compounds of NIH3T3 cells: EC50 (uM)>
0.884

> <AID 2044: Luminescence Cell-Based/Microorganism Dose Confirmation HTS to Identify Inhibitors of T.Cruzi Replication: PubChem Activity Outcome>
Active

> <AID 2044: Luminescence Cell-Based/Microorganism Dose Confirmation HTS to Identify Inhibitors of T.Cruzi Replication: EC50 (uM)>
< 0.1

> <Activity>
0

$$$$
49643495
  SciTegic01231414002D

 15 17  0  0  0  0            999 V2000
    1.2274    0.8244    0.0000 N   0  0
    0.0000   -1.3190    0.0000 N   0  0
    2.4732   -1.3190    0.0000 N   0  0
   -1.2274    0.8244    0.0000 C   0  0
   -1.2274   -0.6045    0.0000 C   0  0
    1.2274   -0.6045    0.0000 C   0  0
   -2.4915    1.5389    0.0000 C   0  0
   -2.4915   -1.3190    0.0000 C   0  0
   -3.7006    0.8244    0.0000 C   0  0
   -3.7006   -0.6045    0.0000 C   0  0
    2.4732    1.5389    0.0000 C   0  0
    3.7372    0.8244    0.0000 C   0  0
    3.7372   -0.6045    0.0000 C   0  0
   -4.7428    1.4191    0.0000 C   0  0
   -4.7428   -1.1993    0.0000 C   0  0
  1  4  1  0
  1  6  1  0
  1 11  1  0
  2  5  1  0
  2  6  2  0
  3  6  1  0
  3 13  1  0
  4  5  2  0
  4  7  1  0
  5  8  1  0
  7  9  2  0
  8 10  2  0
  9 10  1  0
  9 14  1  0
 10 15  1  0
 11 12  1  0
 12 13  1  0
M  END
> <Name>
49643495

> <Molecule Name>
49643495

> <CDD Number>
CDD-1424348

> <AID 2010: Luminescence Cell-Based Dose Response HTS Screen to Identify Cytotoxic Compounds of NIH3T3 cells: PubChem Activity Outcome>
Inactive

> <AID 2010: Luminescence Cell-Based Dose Response HTS Screen to Identify Cytotoxic Compounds of NIH3T3 cells: EC50 (uM)>
> 60.0

> <AID 2044: Luminescence Cell-Based/Microorganism Dose Confirmation HTS to Identify Inhibitors of T.Cruzi Replication: PubChem Activity Outcome>
Active

> <AID 2044: Luminescence Cell-Based/Microorganism Dose Confirmation HTS to Identify Inhibitors of T.Cruzi Replication: EC50 (uM)>
< 0.1

> <Activity>
1

$$$$
49643474
  SciTegic01231414002D

 27 28  0  0  0  0            999 V2000
   -2.3383    1.3500    0.0000 Cl  0  0
   14.5665   -1.8469    0.0000 Cl  0  0
    4.2010   -3.2956    0.0000 S   0  0
    9.2912    0.9622    0.0000 O   0  0
    6.3605    0.4942    0.0000 O   0  0
    6.4438   -1.8480    0.0000 N   0  0
    3.9511   -0.8815    0.0000 N   0  0
   11.1877   -3.9776    0.0000 N   0  0
    4.9531   -1.9978    0.0000 C   0  0
    2.5987   -1.5004    0.0000 C   0  0
    7.0612   -0.4799    0.0000 C   0  0
    1.2990   -0.7500    0.0000 C   0  0
    8.5545   -0.3298    0.0000 C   0  0
    2.7343   -2.9815    0.0000 C   0  0
    7.3226   -3.0646    0.0000 C   0  0
    1.2990    0.7500    0.0000 C   0  0
    0.0000   -1.5000    0.0000 C   0  0
    9.5292   -1.4531    0.0000 C   0  0
   -1.2990    0.7500    0.0000 C   0  0
    0.0000    1.5000    0.0000 C   0  0
   -1.2990   -0.7500    0.0000 C   0  0
    8.8157   -2.9128    0.0000 C   0  0
   10.7564    0.6408    0.0000 C   0  0
   10.9035   -0.8520    0.0000 C   0  0
    9.6945   -4.1294    0.0000 C   0  0
   11.8903   -4.9504    0.0000 C   0  0
   11.6791   -2.8829    0.0000 C   0  0
  1 19  1  0
  3  9  1  0
  3 14  1  0
  4 13  1  0
  4 23  1  0
  5 11  2  0
  6  9  1  0
  6 11  1  0
  6 15  1  0
  7  9  2  0
  7 10  1  0
  8 25  1  0
  8 26  1  0
  8 27  1  0
 10 12  1  0
 10 14  2  0
 11 13  1  0
 12 16  2  0
 12 17  1  0
 13 18  2  0
 15 22  1  0
 16 20  1  0
 17 21  2  0
 18 24  1  0
 19 20  2  0
 19 21  1  0
 22 25  1  0
 23 24  2  0
M  END
> <Name>
49643474

> <Molecule Name>
49643474

> <CDD Number>
CDD-1507334

> <AID 2010: Luminescence Cell-Based Dose Response HTS Screen to Identify Cytotoxic Compounds of NIH3T3 cells: PubChem Activity Outcome>
Inactive

> <AID 2010: Luminescence Cell-Based Dose Response HTS Screen to Identify Cytotoxic Compounds of NIH3T3 cells: EC50 (uM)>
> 60.0

> <AID 2044: Luminescence Cell-Based/Microorganism Dose Confirmation HTS to Identify Inhibitors of T.Cruzi Replication: PubChem Activity Outcome>
Active

> <AID 2044: Luminescence Cell-Based/Microorganism Dose Confirmation HTS to Identify Inhibitors of T.Cruzi Replication: EC50 (uM)>
< 0.1

> <Activity>
1

$$$$
49643358
  SciTegic01231414002D

 22 24  0  0  0  0            999 V2000
    1.7138    1.2033    0.0000 O   0  0
    1.7138   -1.2033    0.0000 O   0  0
  -10.1559    8.2034    0.0000 O   0  0
   -4.9300    3.7369    0.0000 N   0  0
    0.2917    0.7475    0.0000 C   0  0
    0.2917   -0.7475    0.0000 C   0  0
   -2.3155    0.7475    0.0000 C   0  0
   -1.0028    1.5132    0.0000 C   0  0
   -1.0028   -1.5132    0.0000 C   0  0
   -2.3155   -0.7475    0.0000 C   0  0
    2.5889    0.0182    0.0000 C   0  0
   -3.6187    1.4919    0.0000 C   0  0
   -6.2413    5.9820    0.0000 C   0  0
   -8.8496    7.4644    0.0000 C   0  0
   -3.6267    2.9927    0.0000 C   0  0
   -6.2516    7.4820    0.0000 C   0  0
   -7.5354    5.2233    0.0000 C   0  0
   -7.5556    8.2232    0.0000 C   0  0
   -8.8394    5.9645    0.0000 C   0  0
   -4.9380    5.2378    0.0000 C   0  0
  -11.4495    7.4423    0.0000 C   0  0
  -12.4940    8.0331    0.0000 C   0  0
  1  5  1  0
  1 11  1  0
  2  6  1  0
  2 11  1  0
  3 14  1  0
  3 21  1  0
  4 15  1  0
  4 20  1  0
  5  6  1  0
  5  8  2  0
  6  9  2  0
  7  8  1  0
  7 10  2  0
  7 12  1  0
  9 10  1  0
 12 15  1  0
 13 16  2  0
 13 17  1  0
 13 20  1  0
 14 18  2  0
 14 19  1  0
 16 18  1  0
 17 19  2  0
 21 22  1  0
M  END
> <Name>
49643358

> <Molecule Name>
49643358

> <CDD Number>
CDD-709888

> <AID 2010: Luminescence Cell-Based Dose Response HTS Screen to Identify Cytotoxic Compounds of NIH3T3 cells: PubChem Activity Outcome>
Inactive

> <AID 2010: Luminescence Cell-Based Dose Response HTS Screen to Identify Cytotoxic Compounds of NIH3T3 cells: EC50 (uM)>
> 60.0

> <AID 2044: Luminescence Cell-Based/Microorganism Dose Confirmation HTS to Identify Inhibitors of T.Cruzi Replication: PubChem Activity Outcome>
Active

> <AID 2044: Luminescence Cell-Based/Microorganism Dose Confirmation HTS to Identify Inhibitors of T.Cruzi Replication: EC50 (uM)>
< 0.1

> <Activity>
1

$$$$
47204454
  SciTegic01231414002D

 23 23  0  0  0  0            999 V2000
    7.6972    1.1252    0.0000 I   0  5
   -2.5972   -1.5031    0.0000 O   0  0
    2.5973   -1.5031    0.0000 N   0  0
   -3.8934    5.2570    0.0000 N   0  3
   -1.2990    0.7500    0.0000 C   0  0
   -1.2990   -0.7500    0.0000 C   0  0
    1.2990   -0.7500    0.0000 C   0  0
    0.0000   -1.5000    0.0000 C   0  0
    0.0000    1.5000    0.0000 C   0  0
    1.2990    0.7500    0.0000 C   0  0
   -2.5973    1.5031    0.0000 C   0  0
   -3.8933    3.7570    0.0000 C   0  0
   -2.5951    3.0039    0.0000 C   0  0
   -5.1925    3.0070    0.0000 C   0  0
    2.5951   -3.0039    0.0000 C   0  0
    3.8999   -0.7576    0.0000 C   0  0
   -5.1924    6.0070    0.0000 C   0  0
   -6.4915    3.7571    0.0000 C   0  0
   -6.4915    5.2571    0.0000 C   0  0
   -2.8542    5.8570    0.0000 C   0  0
   -2.5955   -2.7031    0.0000 C   0  0
    3.6331   -3.6060    0.0000 C   0  0
    4.9372   -1.3609    0.0000 C   0  0
  2  6  1  0
  2 21  1  0
  3  7  1  0
  3 15  1  0
  3 16  1  0
  4 12  1  0
  4 17  2  0
  4 20  1  0
  5  6  1  0
  5  9  2  0
  5 11  1  0
  6  8  2  0
  7  8  1  0
  7 10  2  0
  9 10  1  0
 11 13  2  0
 12 13  1  0
 12 14  2  0
 14 18  1  0
 15 22  1  0
 16 23  1  0
 17 19  1  0
 18 19  2  0
M  CHG  2   1  -1   4   1
M  END
> <Name>
47204454

> <Molecule Name>
47204454

> <CDD Number>
CDD-1507280

> <AID 2010: Luminescence Cell-Based Dose Response HTS Screen to Identify Cytotoxic Compounds of NIH3T3 cells: PubChem Activity Outcome>
Inactive

> <AID 2010: Luminescence Cell-Based Dose Response HTS Screen to Identify Cytotoxic Compounds of NIH3T3 cells: EC50 (uM)>
> 60.0

> <AID 2044: Luminescence Cell-Based/Microorganism Dose Confirmation HTS to Identify Inhibitors of T.Cruzi Replication: PubChem Activity Outcome>
Active

> <AID 2044: Luminescence Cell-Based/Microorganism Dose Confirmation HTS to Identify Inhibitors of T.Cruzi Replication: EC50 (uM)>
< 0.1

> <Activity>
1

$$$$
47203825
  SciTegic01231414002D

 25 26  0  0  0  0            999 V2000
    1.0351    3.6026    0.0000 O   0  0
    3.6375   -0.9049    0.0000 O   0  5
   -3.6375   -0.9049    0.0000 O   0  5
    2.5956   -2.7031    0.0000 O   0  0
   -2.5955   -2.7031    0.0000 O   0  0
    2.5973   -1.5031    0.0000 N   0  3
   -2.5972   -1.5031    0.0000 N   0  3
   -1.3039    3.7494    0.0000 N   0  0
    0.0000    1.5000    0.0000 C   0  0
    1.2990   -0.7500    0.0000 C   0  0
   -1.2990   -0.7500    0.0000 C   0  0
   -1.2990    0.7500    0.0000 C   0  0
    1.2990    0.7500    0.0000 C   0  0
    0.0000   -1.5000    0.0000 C   0  0
   -0.0031    3.0008    0.0000 C   0  0
   -1.3070    5.2502    0.0000 C   0  0
   -2.6078    5.9988    0.0000 C   0  0
   -3.9149    9.7490    0.0000 C   0  0
   -2.6109    7.4996    0.0000 C   0  0
   -3.9118    8.2481    0.0000 C   0  0
   -5.2139   10.4990    0.0000 C   0  0
   -2.6158   10.4991    0.0000 C   0  0
   -5.2139   11.9990    0.0000 C   0  0
   -2.6159   11.9991    0.0000 C   0  0
   -3.9149   12.7491    0.0000 C   0  0
  1 15  2  0
  2  6  1  0
  3  7  1  0
  4  6  2  0
  5  7  2  0
  6 10  1  0
  7 11  1  0
  8 15  1  0
  8 16  1  0
  9 12  2  0
  9 13  1  0
  9 15  1  0
 10 13  2  0
 10 14  1  0
 11 12  1  0
 11 14  2  0
 16 17  1  0
 17 19  1  0
 18 20  1  0
 18 21  2  0
 18 22  1  0
 19 20  1  0
 21 23  1  0
 22 24  2  0
 23 25  2  0
 24 25  1  0
M  CHG  4   2  -1   3  -1   6   1   7   1
M  END
> <Name>
47203825

> <Molecule Name>
47203825

> <CDD Number>
CDD-1459778

> <AID 2010: Luminescence Cell-Based Dose Response HTS Screen to Identify Cytotoxic Compounds of NIH3T3 cells: PubChem Activity Outcome>
Inactive

> <AID 2010: Luminescence Cell-Based Dose Response HTS Screen to Identify Cytotoxic Compounds of NIH3T3 cells: EC50 (uM)>
> 60.0

> <AID 2044: Luminescence Cell-Based/Microorganism Dose Confirmation HTS to Identify Inhibitors of T.Cruzi Replication: PubChem Activity Outcome>
Active

> <AID 2044: Luminescence Cell-Based/Microorganism Dose Confirmation HTS to Identify Inhibitors of T.Cruzi Replication: EC50 (uM)>
< 0.1

> <Activity>
1

$$$$
47203479
  SciTegic01231414002D

 19 21  0  0  0  0            999 V2000
   -2.0336    5.2872    0.0000 S   0  0
    0.4482    8.8348    0.0000 O   0  0
   -0.0752    3.8536    0.0000 N   0  0
    0.3489    6.4926    0.0000 N   0  0
   -1.2964    1.4973    0.0000 C   0  0
   -1.2919    2.9980    0.0000 C   0  0
    0.0000    0.7486    0.0000 C   0  0
    0.0000   -0.7486    0.0000 C   0  0
   -0.5336    5.2819    0.0000 C   0  0
   -2.5022    3.8623    0.0000 C   0  0
   -2.6111    0.7486    0.0000 C   0  0
    1.2964    1.4973    0.0000 C   0  0
   -1.2964   -1.4973    0.0000 C   0  0
   -2.6111   -0.7486    0.0000 C   0  0
    1.2964   -1.4973    0.0000 C   0  0
    2.5929    0.7486    0.0000 C   0  0
    2.5929   -0.7486    0.0000 C   0  0
   -0.2586    7.8650    0.0000 C   0  0
   -1.4518    7.9926    0.0000 C   0  0
  1  9  1  0
  1 10  1  0
  2 18  2  0
  3  6  1  0
  3  9  2  0
  4  9  1  0
  4 18  1  0
  5  6  1  0
  5  7  1  0
  5 11  2  0
  6 10  2  0
  7  8  1  0
  7 12  2  0
  8 13  1  0
  8 15  2  0
 11 14  1  0
 12 16  1  0
 13 14  2  0
 15 17  1  0
 16 17  2  0
 18 19  1  0
M  END
> <Name>
47203479

> <Molecule Name>
47203479

> <CDD Number>
CDD-1429753

> <AID 2010: Luminescence Cell-Based Dose Response HTS Screen to Identify Cytotoxic Compounds of NIH3T3 cells: PubChem Activity Outcome>
Inactive

> <AID 2010: Luminescence Cell-Based Dose Response HTS Screen to Identify Cytotoxic Compounds of NIH3T3 cells: EC50 (uM)>
> 60.0

> <AID 2044: Luminescence Cell-Based/Microorganism Dose Confirmation HTS to Identify Inhibitors of T.Cruzi Replication: PubChem Activity Outcome>
Active

> <AID 2044: Luminescence Cell-Based/Microorganism Dose Confirmation HTS to Identify Inhibitors of T.Cruzi Replication: EC50 (uM)>
< 0.1

> <Activity>
1

$$$$
47203259
  SciTegic01231414002D

 27 29  0  0  0  0            999 V2000
   16.6356   -0.9982    0.0000 Cl  0  0
   14.1307   -0.6958    0.0000 O   0  0
    0.0000   -1.3190    0.0000 N   0  0
    6.3375    0.8207    0.0000 N   0  0
   11.5375    0.8127    0.0000 N   0  0
    1.2274    0.8244    0.0000 C   0  0
    1.2274   -0.6045    0.0000 C   0  0
   -1.2274    0.8244    0.0000 C   0  0
   -1.2274   -0.6045    0.0000 C   0  0
    2.4732    1.5389    0.0000 C   0  0
    2.4732   -1.3190    0.0000 C   0  0
   -2.4915    1.5389    0.0000 C   0  0
   -2.4915   -1.3190    0.0000 C   0  0
    3.7372    0.8244    0.0000 C   0  0
    0.0031   -2.8205    0.0000 C   0  0
    3.7372   -0.6045    0.0000 C   0  0
   -3.7006    0.8244    0.0000 C   0  0
   -3.7006   -0.6045    0.0000 C   0  0
    5.0387    1.5727    0.0000 C   0  0
    1.0432   -3.4191    0.0000 C   0  0
    7.6387    1.5687    0.0000 C   0  0
    8.9375    0.8167    0.0000 C   0  0
   10.2387    1.5647    0.0000 C   0  0
   12.8390    1.5584    0.0000 C   0  0
   11.5327   -0.6873    0.0000 C   0  0
   14.1356    0.8042    0.0000 C   0  0
   12.8293   -1.4416    0.0000 C   0  0
  2 26  1  0
  2 27  1  0
  3  7  1  0
  3  9  1  0
  3 15  1  0
  4 19  1  0
  4 21  1  0
  5 23  1  0
  5 24  1  0
  5 25  1  0
  6  7  1  0
  6  8  1  0
  6 10  2  0
  7 11  2  0
  8  9  1  0
  8 12  2  0
  9 13  2  0
 10 14  1  0
 11 16  1  0
 12 17  1  0
 13 18  1  0
 14 16  2  0
 14 19  1  0
 15 20  1  0
 17 18  2  0
 21 22  1  0
 22 23  1  0
 24 26  1  0
 25 27  1  0
M  END
> <Name>
47203259

> <Molecule Name>
47203259

> <CDD Number>
CDD-1507268

> <AID 2010: Luminescence Cell-Based Dose Response HTS Screen to Identify Cytotoxic Compounds of NIH3T3 cells: PubChem Activity Outcome>
Inactive

> <AID 2010: Luminescence Cell-Based Dose Response HTS Screen to Identify Cytotoxic Compounds of NIH3T3 cells: EC50 (uM)>
> 60.0

> <AID 2044: Luminescence Cell-Based/Microorganism Dose Confirmation HTS to Identify Inhibitors of T.Cruzi Replication: PubChem Activity Outcome>
Active

> <AID 2044: Luminescence Cell-Based/Microorganism Dose Confirmation HTS to Identify Inhibitors of T.Cruzi Replication: EC50 (uM)>
< 0.1

> <Activity>
1

$$$$
47201982
  SciTegic01231414002D

 28 28  0  0  0  0            999 V2000
   -9.3612    3.5842    0.0000 Br  0  0
  -11.6994   -0.4659    0.0000 Cl  0  0
   -9.0990    0.7364    0.0000 O   0  0
   -5.2003    1.4932    0.0000 O   0  0
    5.3593    0.8925    0.0000 O   0  0
    8.7381    1.3418    0.0000 O   0  0
    6.3987    2.6921    0.0000 O   0  0
    7.6987   -0.4579    0.0000 O   0  0
   -1.2990    0.7500    0.0000 N   0  0
    1.2990   -0.7500    0.0000 N   0  0
  -10.4003    1.4841    0.0000 C   0  0
  -10.4004    2.9842    0.0000 C   0  0
  -11.6994    0.7341    0.0000 C   0  0
  -12.9985    2.9841    0.0000 C   0  0
  -11.6994    3.7341    0.0000 C   0  0
  -12.9984    1.4841    0.0000 C   0  0
   -7.8003    1.4887    0.0000 C   0  0
  -14.0377    3.5841    0.0000 C   0  0
   -6.4990    0.7409    0.0000 C   0  0
    0.0000    1.5000    0.0000 C   0  0
   -1.2990   -0.7500    0.0000 C   0  0
   -2.6003    1.4977    0.0000 C   0  0
    1.2990    0.7500    0.0000 C   0  0
    0.0000   -1.5000    0.0000 C   0  0
   -3.8990    0.7455    0.0000 C   0  0
    2.3383   -1.3500    0.0000 C   0  0
    6.3987    1.4921    0.0000 C   0  0
    7.6987    0.7421    0.0000 C   0  0
  1 12  1  0
  2 13  1  0
  3 11  1  0
  3 17  1  0
  4 19  1  0
  4 25  1  0
  5 27  2  0
  6 28  2  0
  7 27  1  0
  8 28  1  0
  9 20  1  0
  9 21  1  0
  9 22  1  0
 10 23  1  0
 10 24  1  0
 10 26  1  0
 11 12  1  0
 11 13  2  0
 12 15  2  0
 13 16  1  0
 14 15  1  0
 14 16  2  0
 14 18  1  0
 17 19  1  0
 20 23  1  0
 21 24  1  0
 22 25  1  0
 27 28  1  0
M  END
> <Name>
47201982

> <Molecule Name>
47201982

> <CDD Number>
CDD-787000

> <AID 2010: Luminescence Cell-Based Dose Response HTS Screen to Identify Cytotoxic Compounds of NIH3T3 cells: PubChem Activity Outcome>
Inactive

> <AID 2010: Luminescence Cell-Based Dose Response HTS Screen to Identify Cytotoxic Compounds of NIH3T3 cells: EC50 (uM)>
> 60.0

> <AID 2044: Luminescence Cell-Based/Microorganism Dose Confirmation HTS to Identify Inhibitors of T.Cruzi Replication: PubChem Activity Outcome>
Active

> <AID 2044: Luminescence Cell-Based/Microorganism Dose Confirmation HTS to Identify Inhibitors of T.Cruzi Replication: EC50 (uM)>
< 0.1

> <Activity>
1

$$$$
47201524
  SciTegic01231414002D

 19 20  0  0  0  0            999 V2000
   -2.3383    1.3500    0.0000 Cl  0  0
    3.6375   -0.9049    0.0000 O   0  0
    2.5951   -3.0039    0.0000 N   0  0
    3.8933   -3.7570    0.0000 N   0  0
    6.4885   -5.2610    0.0000 N   0  0
    1.2990   -0.7500    0.0000 C   0  0
    2.5973   -1.5031    0.0000 C   0  0
    5.1894   -6.0109    0.0000 C   0  0
    3.8912   -5.2578    0.0000 C   0  0
    1.2990    0.7500    0.0000 C   0  0
    0.0000   -1.5000    0.0000 C   0  0
   -1.2990    0.7500    0.0000 C   0  0
    0.0000    1.5000    0.0000 C   0  0
   -1.2990   -0.7500    0.0000 C   0  0
    5.1895   -7.5109    0.0000 C   0  0
    7.7876   -6.0110    0.0000 C   0  0
    6.4885   -8.2610    0.0000 C   0  0
    2.8509   -5.8560    0.0000 C   0  0
    7.7875   -7.5110    0.0000 C   0  0
  1 12  1  0
  2  7  2  0
  3  4  1  0
  3  7  1  0
  4  9  2  0
  5  8  1  0
  5 16  2  0
  6  7  1  0
  6 10  2  0
  6 11  1  0
  8  9  1  0
  8 15  2  0
  9 18  1  0
 10 13  1  0
 11 14  2  0
 12 13  2  0
 12 14  1  0
 15 17  1  0
 16 19  1  0
 17 19  2  0
M  END
> <Name>
47201524

> <Molecule Name>
47201524

> <CDD Number>
CDD-1530873

> <AID 2010: Luminescence Cell-Based Dose Response HTS Screen to Identify Cytotoxic Compounds of NIH3T3 cells: PubChem Activity Outcome>
Active

> <AID 2010: Luminescence Cell-Based Dose Response HTS Screen to Identify Cytotoxic Compounds of NIH3T3 cells: EC50 (uM)>
1.043

> <AID 2044: Luminescence Cell-Based/Microorganism Dose Confirmation HTS to Identify Inhibitors of T.Cruzi Replication: PubChem Activity Outcome>
Active

> <AID 2044: Luminescence Cell-Based/Microorganism Dose Confirmation HTS to Identify Inhibitors of T.Cruzi Replication: EC50 (uM)>
< 0.1

> <Activity>
1

$$$$
47200879
  SciTegic01231414002D

 29 30  0  0  0  0            999 V2000
   -0.0031   -3.0008    0.0000 O   0  0
    2.6003   -1.4977    0.0000 O   0  0
    6.6596   -1.3524    0.0000 O   0  0
   10.0384   -0.9030    0.0000 O   0  0
    7.6990    0.4473    0.0000 O   0  0
    8.9990   -2.7027    0.0000 O   0  0
   -1.3039    3.7494    0.0000 N   0  0
    0.0000   -1.5000    0.0000 C   0  0
    1.2990   -0.7500    0.0000 C   0  0
    0.0000    1.5000    0.0000 C   0  0
    1.2990    0.7500    0.0000 C   0  0
   -1.2990   -0.7500    0.0000 C   0  0
   -1.2990    0.7500    0.0000 C   0  0
   -0.0031    3.0008    0.0000 C   0  0
   -1.3039   -3.7494    0.0000 C   0  0
   -1.3070   -5.2502    0.0000 C   0  0
   -1.3092    5.2494    0.0000 C   0  0
   -2.6005    2.9949    0.0000 C   0  0
   -2.6060   -6.0003    0.0000 C   0  0
   -0.0079   -6.0003    0.0000 C   0  0
   -2.6108    5.9949    0.0000 C   0  0
   -3.9021    3.7404    0.0000 C   0  0
    3.6387   -0.8963    0.0000 C   0  0
   -3.9073    5.2404    0.0000 C   0  0
   -2.6060   -7.5003    0.0000 C   0  0
   -0.0080   -7.5003    0.0000 C   0  0
   -1.3070   -8.2503    0.0000 C   0  0
    7.6990   -0.7527    0.0000 C   0  0
    8.9990   -1.5027    0.0000 C   0  0
  1  8  1  0
  1 15  1  0
  2  9  1  0
  2 23  1  0
  3 28  2  0
  4 29  2  0
  5 28  1  0
  6 29  1  0
  7 14  1  0
  7 17  1  0
  7 18  1  0
  8  9  1  0
  8 12  2  0
  9 11  2  0
 10 11  1  0
 10 13  2  0
 10 14  1  0
 12 13  1  0
 15 16  1  0
 16 19  2  0
 16 20  1  0
 17 21  1  0
 18 22  1  0
 19 25  1  0
 20 26  2  0
 21 24  1  0
 22 24  1  0
 25 27  2  0
 26 27  1  0
 28 29  1  0
M  END
> <Name>
47200879

> <Molecule Name>
47200879

> <CDD Number>
CDD-1507343

> <AID 2010: Luminescence Cell-Based Dose Response HTS Screen to Identify Cytotoxic Compounds of NIH3T3 cells: PubChem Activity Outcome>
Inactive

> <AID 2010: Luminescence Cell-Based Dose Response HTS Screen to Identify Cytotoxic Compounds of NIH3T3 cells: EC50 (uM)>
> 60.0

> <AID 2044: Luminescence Cell-Based/Microorganism Dose Confirmation HTS to Identify Inhibitors of T.Cruzi Replication: PubChem Activity Outcome>
Active

> <AID 2044: Luminescence Cell-Based/Microorganism Dose Confirmation HTS to Identify Inhibitors of T.Cruzi Replication: EC50 (uM)>
< 0.1

> <Activity>
1

$$$$
47200878
  SciTegic01231414002D

 34 35  0  0  1  0            999 V2000
   -2.5826   -7.5048    0.0000 O   0  0
    0.0156   -5.9927    0.0000 O   0  0
    2.5951   -3.0039    0.0000 O   0  0
    3.6375   -0.9049    0.0000 O   0  0
    6.6588   -5.8541    0.0000 O   0  0
   10.0376   -5.4047    0.0000 O   0  0
    7.6982   -4.0544    0.0000 O   0  0
    8.9982   -7.2044    0.0000 O   0  0
   -1.2990   -0.7500    0.0000 N   0  0
   -2.5951   -3.0039    0.0000 C   0  0
   -1.2883   -5.2495    0.0000 C   0  0
   -2.5847   -6.0040    0.0000 C   0  0
   -1.2935   -3.7495    0.0000 C   0  0
   -2.5972   -1.5031    0.0000 C   0  0
    1.2990   -0.7500    0.0000 C   0  0
   -3.8915   -3.7585    0.0000 C   0  0
   -3.8863   -5.2585    0.0000 C   0  0
    0.0000   -1.5000    0.0000 C   0  0
   -1.2990    0.7500    0.0000 C   0  0
    2.5973   -1.5031    0.0000 C   0  0
    1.2990    0.7500    0.0000 C   0  0
    0.0000    1.5000    0.0000 C   0  0
   -3.8808   -8.2579    0.0000 C   0  0
   -3.8787   -9.7587    0.0000 C   0  0
   -5.1751  -10.5133    0.0000 C   0  0
   -2.5771  -10.5043    0.0000 C   0  0
    1.0519   -5.3877    0.0000 C   0  0
    3.8933   -3.7570    0.0000 C   0  0
   -5.1700  -12.0133    0.0000 C   0  0
   -2.5719  -12.0043    0.0000 C   0  0
   -3.8684  -12.7588    0.0000 C   0  0
    3.8916   -4.9570    0.0000 C   0  0
    7.6982   -5.2544    0.0000 C   0  0
    8.9982   -6.0044    0.0000 C   0  0
  1 12  1  0
  1 23  1  0
  2 11  1  0
  2 27  1  0
  3 20  1  0
  3 28  1  0
  4 20  2  0
  5 33  2  0
  6 34  2  0
  7 33  1  0
  8 34  1  0
  9 14  1  0
  9 18  1  0
  9 19  1  0
 10 13  1  0
 10 14  1  0
 10 16  2  0
 11 12  1  0
 11 13  2  0
 12 17  2  0
 15 18  1  0
 15 20  1  0
 15 21  1  0
 16 17  1  0
 19 22  1  0
 21 22  1  0
 23 24  1  0
 24 25  2  0
 24 26  1  0
 25 29  1  0
 26 30  2  0
 28 32  1  0
 29 31  2  0
 30 31  1  0
 33 34  1  0
M  END
> <Name>
47200878

> <Molecule Name>
47200878

> <CDD Number>
CDD-1507264

> <AID 2010: Luminescence Cell-Based Dose Response HTS Screen to Identify Cytotoxic Compounds of NIH3T3 cells: PubChem Activity Outcome>
Inactive

> <AID 2010: Luminescence Cell-Based Dose Response HTS Screen to Identify Cytotoxic Compounds of NIH3T3 cells: EC50 (uM)>
> 60.0

> <AID 2044: Luminescence Cell-Based/Microorganism Dose Confirmation HTS to Identify Inhibitors of T.Cruzi Replication: PubChem Activity Outcome>
Active

> <AID 2044: Luminescence Cell-Based/Microorganism Dose Confirmation HTS to Identify Inhibitors of T.Cruzi Replication: EC50 (uM)>
< 0.1

> <Activity>
1

$$$$
47200036
  SciTegic01231414002D

 29 31  0  0  1  0            999 V2000
   -3.8526   -8.2556    0.0000 O   0  0
   -1.2388   -9.7406    0.0000 O   0  0
   -4.9065   -5.8602    0.0000 O   0  0
   -3.8787   -3.7540    0.0000 N   0  0
   -3.8990    0.7455    0.0000 N   0  0
   -2.5670   -5.9988    0.0000 C   0  0
   -2.5565   -7.4988    0.0000 C   0  0
   -1.2523   -8.2398    0.0000 C   0  0
   -3.8704   -5.2548    0.0000 C   0  0
   -1.2730   -5.2399    0.0000 C   0  0
    0.0415   -7.4808    0.0000 C   0  0
   -5.1903   -1.5091    0.0000 C   0  0
    0.0311   -5.9809    0.0000 C   0  0
   -5.1821   -3.0099    0.0000 C   0  0
   -3.8939   -0.7546    0.0000 C   0  0
   -1.2990    0.7500    0.0000 C   0  0
   -2.6003    1.4977    0.0000 C   0  0
   -6.4920   -0.7636    0.0000 C   0  0
   -5.2007    1.4909    0.0000 C   0  0
   -6.4972    0.7364    0.0000 C   0  0
    0.0000    1.5000    0.0000 C   0  0
   -1.2990   -0.7500    0.0000 C   0  0
    1.2990   -0.7500    0.0000 C   0  0
    1.2990    0.7500    0.0000 C   0  0
    0.0000   -1.5000    0.0000 C   0  0
   -4.8951   -7.6613    0.0000 C   0  0
   -0.1946  -10.3319    0.0000 C   0  0
    2.5973   -1.5031    0.0000 C   0  0
    2.5956   -2.7031    0.0000 C   0  0
  1  7  1  0
  1 26  1  0
  2  8  1  0
  2 27  1  0
  3  9  2  0
  4  9  1  0
  4 14  1  0
  5 15  1  0
  5 17  1  0
  5 19  1  0
  6  7  1  0
  6  9  1  0
  6 10  2  0
  7  8  2  0
  8 11  1  0
 10 13  1  0
 11 13  2  0
 12 14  1  0
 12 15  1  0
 12 18  1  0
 16 17  1  0
 16 21  2  0
 16 22  1  0
 18 20  1  0
 19 20  1  0
 21 24  1  0
 22 25  2  0
 23 24  2  0
 23 25  1  0
 23 28  1  0
 28 29  1  0
M  END
> <Name>
47200036

> <Molecule Name>
47200036

> <CDD Number>
CDD-520279

> <AID 2010: Luminescence Cell-Based Dose Response HTS Screen to Identify Cytotoxic Compounds of NIH3T3 cells: PubChem Activity Outcome>
Inactive

> <AID 2010: Luminescence Cell-Based Dose Response HTS Screen to Identify Cytotoxic Compounds of NIH3T3 cells: EC50 (uM)>
> 60.0

> <AID 2044: Luminescence Cell-Based/Microorganism Dose Confirmation HTS to Identify Inhibitors of T.Cruzi Replication: PubChem Activity Outcome>
Active

> <AID 2044: Luminescence Cell-Based/Microorganism Dose Confirmation HTS to Identify Inhibitors of T.Cruzi Replication: EC50 (uM)>
< 0.1

> <Activity>
1

$$$$
47199802
  SciTegic01231414002D

 31 34  0  0  1  0            999 V2000
    3.8911    1.5017    0.0000 O   0  0
    3.8911   -1.5017    0.0000 O   0  0
  -10.3859   -3.7678    0.0000 O   0  0
  -10.1388   -0.9137    0.0000 O   0  0
   -2.6111    0.7486    0.0000 N   0  0
   -6.5067    1.5010    0.0000 N   0  0
    0.0000    0.7486    0.0000 C   0  0
    0.0000   -0.7486    0.0000 C   0  0
   -3.9086    1.5029    0.0000 C   0  0
   -1.2964    1.4973    0.0000 C   0  0
    2.5929    0.7486    0.0000 C   0  0
    2.5929   -0.7486    0.0000 C   0  0
    1.2964    1.4973    0.0000 C   0  0
    1.2964   -1.4973    0.0000 C   0  0
   -1.2964   -1.4973    0.0000 C   0  0
   -2.6111   -0.7486    0.0000 C   0  0
   -5.2071    0.7519    0.0000 C   0  0
   -7.8012   -0.7539    0.0000 C   0  0
   -9.0971   -1.5094    0.0000 C   0  0
   -3.9097    3.0028    0.0000 C   0  0
   -7.8044    0.7470    0.0000 C   0  0
   -9.0908   -3.0093    0.0000 C   0  0
   -6.5078    3.0010    0.0000 C   0  0
   -5.2092    3.7519    0.0000 C   0  0
   -6.4990   -1.4985    0.0000 C   0  0
   -7.7887   -3.7539    0.0000 C   0  0
   -6.4928   -2.9985    0.0000 C   0  0
    3.8894    2.7017    0.0000 C   0  0
    3.8894   -2.7017    0.0000 C   0  0
  -10.3775   -5.2686    0.0000 C   0  0
  -11.4130   -5.8751    0.0000 C   0  0
  1 11  1  0
  1 28  1  0
  2 12  1  0
  2 29  1  0
  3 22  1  0
  3 30  1  0
  4 19  1  0
  5  9  1  0
  5 10  1  0
  5 16  1  0
  6 17  1  0
  6 21  1  0
  6 23  1  0
  7  8  1  0
  7 10  1  0
  7 13  2  0
  8 14  2  0
  8 15  1  0
  9 17  1  0
  9 20  1  0
 11 12  2  0
 11 13  1  0
 12 14  1  0
 15 16  1  0
 18 19  2  0
 18 21  1  0
 18 25  1  0
 19 22  1  0
 20 24  1  0
 22 26  2  0
 23 24  1  0
 25 27  2  0
 26 27  1  0
 30 31  1  0
M  END
> <Name>
47199802

> <Molecule Name>
47199802

> <CDD Number>
CDD-576778

> <AID 2010: Luminescence Cell-Based Dose Response HTS Screen to Identify Cytotoxic Compounds of NIH3T3 cells: PubChem Activity Outcome>
Inactive

> <AID 2010: Luminescence Cell-Based Dose Response HTS Screen to Identify Cytotoxic Compounds of NIH3T3 cells: EC50 (uM)>
> 60.0

> <AID 2044: Luminescence Cell-Based/Microorganism Dose Confirmation HTS to Identify Inhibitors of T.Cruzi Replication: PubChem Activity Outcome>
Active

> <AID 2044: Luminescence Cell-Based/Microorganism Dose Confirmation HTS to Identify Inhibitors of T.Cruzi Replication: EC50 (uM)>
< 0.1

> <Activity>
1

$$$$
47199668
  SciTegic01231414002D

 30 32  0  0  1  0            999 V2000
   -2.3383   -1.3500    0.0000 Cl  0  0
   -6.7434    0.8774    0.0000 F   0  0
    0.0031   -3.0008    0.0000 O   0  0
    2.6003   -1.4977    0.0000 O   0  0
   -1.3039    3.7494    0.0000 N   0  0
   -5.2060    5.9898    0.0000 N   0  0
    0.0000   -1.5000    0.0000 C   0  0
    1.2990   -0.7500    0.0000 C   0  0
    0.0000    1.5000    0.0000 C   0  0
   -1.2990   -0.7500    0.0000 C   0  0
    1.2990    0.7500    0.0000 C   0  0
   -1.2990    0.7500    0.0000 C   0  0
   -0.0031    3.0008    0.0000 C   0  0
   -2.6078    5.9988    0.0000 C   0  0
   -1.3070    5.2502    0.0000 C   0  0
   -3.9044    5.2443    0.0000 C   0  0
   -7.7899    2.9738    0.0000 C   0  0
   -2.6131    7.4988    0.0000 C   0  0
   -6.5016    5.2322    0.0000 C   0  0
   -5.2112    7.4898    0.0000 C   0  0
   -7.7847    1.4738    0.0000 C   0  0
   -6.4943    3.7314    0.0000 C   0  0
   -3.9148    8.2443    0.0000 C   0  0
   -9.0916    3.7193    0.0000 C   0  0
   -2.3421    3.1476    0.0000 C   0  0
    1.0432   -3.5993    0.0000 C   0  0
   -9.0811    0.7193    0.0000 C   0  0
    3.6387   -0.8963    0.0000 C   0  0
  -10.3880    2.9647    0.0000 C   0  0
  -10.3828    1.4647    0.0000 C   0  0
  1 10  1  0
  2 21  1  0
  3  7  1  0
  3 26  1  0
  4  8  1  0
  4 28  1  0
  5 13  1  0
  5 15  1  0
  5 25  1  0
  6 16  1  0
  6 19  1  0
  6 20  1  0
  7  8  1  0
  7 10  2  0
  8 11  2  0
  9 11  1  0
  9 12  2  0
  9 13  1  0
 10 12  1  0
 14 15  1  0
 14 16  1  0
 14 18  1  0
 17 21  1  0
 17 22  1  0
 17 24  2  0
 18 23  1  0
 19 22  1  0
 20 23  1  0
 21 27  2  0
 24 29  1  0
 27 30  1  0
 29 30  2  0
M  END
> <Name>
47199668

> <Molecule Name>
47199668

> <CDD Number>
CDD-495802

> <AID 2010: Luminescence Cell-Based Dose Response HTS Screen to Identify Cytotoxic Compounds of NIH3T3 cells: PubChem Activity Outcome>
Active

> <AID 2010: Luminescence Cell-Based Dose Response HTS Screen to Identify Cytotoxic Compounds of NIH3T3 cells: EC50 (uM)>
11.081

> <AID 2044: Luminescence Cell-Based/Microorganism Dose Confirmation HTS to Identify Inhibitors of T.Cruzi Replication: PubChem Activity Outcome>
Active

> <AID 2044: Luminescence Cell-Based/Microorganism Dose Confirmation HTS to Identify Inhibitors of T.Cruzi Replication: EC50 (uM)>
< 0.1

> <Activity>
1

$$$$
47198771
  SciTegic01231414002D

 22 24  0  0  0  0            999 V2000
   -7.7876   -1.5212    0.0000 O   0  0
    2.3383   -1.3500    0.0000 O   0  0
   -1.2990    0.7500    0.0000 N   0  0
   -3.8990    0.7455    0.0000 C   0  0
   -6.4920   -0.7636    0.0000 C   0  0
   -2.6003    1.4977    0.0000 C   0  0
   -5.2007    1.4909    0.0000 C   0  0
   -3.8939   -0.7546    0.0000 C   0  0
   -6.4972    0.7364    0.0000 C   0  0
   -5.1903   -1.5091    0.0000 C   0  0
    0.0000    1.5000    0.0000 C   0  0
   -1.2990   -0.7500    0.0000 C   0  0
    1.2990   -0.7500    0.0000 C   0  0
   -9.0758   -3.7796    0.0000 C   0  0
    1.2990    0.7500    0.0000 C   0  0
    0.0000   -1.5000    0.0000 C   0  0
   -7.7802   -3.0220    0.0000 C   0  0
   -9.0707   -5.2796    0.0000 C   0  0
  -10.3776   -3.0341    0.0000 C   0  0
  -10.3671   -6.0341    0.0000 C   0  0
  -11.6740   -3.7886    0.0000 C   0  0
  -11.6687   -5.2886    0.0000 C   0  0
  1  5  1  0
  1 17  1  0
  2 13  1  0
  3  6  1  0
  3 11  1  0
  3 12  1  0
  4  6  1  0
  4  7  2  0
  4  8  1  0
  5  9  2  0
  5 10  1  0
  7  9  1  0
  8 10  2  0
 11 15  1  0
 12 16  1  0
 13 15  1  0
 13 16  1  0
 14 17  1  0
 14 18  2  0
 14 19  1  0
 18 20  1  0
 19 21  2  0
 20 22  2  0
 21 22  1  0
M  END
> <Name>
47198771

> <Molecule Name>
47198771

> <CDD Number>
CDD-1424568

> <AID 2010: Luminescence Cell-Based Dose Response HTS Screen to Identify Cytotoxic Compounds of NIH3T3 cells: PubChem Activity Outcome>
Inactive

> <AID 2010: Luminescence Cell-Based Dose Response HTS Screen to Identify Cytotoxic Compounds of NIH3T3 cells: EC50 (uM)>
> 60.0

> <AID 2044: Luminescence Cell-Based/Microorganism Dose Confirmation HTS to Identify Inhibitors of T.Cruzi Replication: PubChem Activity Outcome>
Active

> <AID 2044: Luminescence Cell-Based/Microorganism Dose Confirmation HTS to Identify Inhibitors of T.Cruzi Replication: EC50 (uM)>
< 0.1

> <Activity>
1

$$$$
47198665
  SciTegic01231414002D

 24 26  0  0  1  0            999 V2000
    2.5951   -3.0039    0.0000 O   0  0
    3.6375   -0.9049    0.0000 O   0  0
   -1.2990   -0.7500    0.0000 N   0  0
   -2.5951   -3.0039    0.0000 C   0  0
    1.2990   -0.7500    0.0000 C   0  0
   -2.5847   -6.0040    0.0000 C   0  0
    0.0000   -1.5000    0.0000 C   0  0
   -2.5972   -1.5031    0.0000 C   0  0
   -2.5795   -7.5047    0.0000 C   0  0
    2.5973   -1.5031    0.0000 C   0  0
   -3.8915   -3.7585    0.0000 C   0  0
   -1.2935   -3.7495    0.0000 C   0  0
   -3.8863   -5.2585    0.0000 C   0  0
   -1.2883   -5.2495    0.0000 C   0  0
   -1.2990    0.7500    0.0000 C   0  0
    1.2990    0.7500    0.0000 C   0  0
    0.0000    1.5000    0.0000 C   0  0
   -3.8747   -8.2614    0.0000 C   0  0
   -1.2767   -8.2483    0.0000 C   0  0
   -3.8672   -9.7614    0.0000 C   0  0
   -1.2691   -9.7483    0.0000 C   0  0
   -2.5644  -10.5048    0.0000 C   0  0
    3.8933   -3.7570    0.0000 C   0  0
    3.8916   -4.9570    0.0000 C   0  0
  1 10  1  0
  1 23  1  0
  2 10  2  0
  3  7  1  0
  3  8  1  0
  3 15  1  0
  4  8  1  0
  4 11  2  0
  4 12  1  0
  5  7  1  0
  5 10  1  0
  5 16  1  0
  6  9  1  0
  6 13  2  0
  6 14  1  0
  9 18  2  0
  9 19  1  0
 11 13  1  0
 12 14  2  0
 15 17  1  0
 16 17  1  0
 18 20  1  0
 19 21  2  0
 20 22  2  0
 21 22  1  0
 23 24  1  0
M  END
> <Name>
47198665

> <Molecule Name>
47198665

> <CDD Number>
CDD-431647

> <AID 2010: Luminescence Cell-Based Dose Response HTS Screen to Identify Cytotoxic Compounds of NIH3T3 cells: PubChem Activity Outcome>
Inactive

> <AID 2010: Luminescence Cell-Based Dose Response HTS Screen to Identify Cytotoxic Compounds of NIH3T3 cells: EC50 (uM)>
> 60.0

> <AID 2044: Luminescence Cell-Based/Microorganism Dose Confirmation HTS to Identify Inhibitors of T.Cruzi Replication: PubChem Activity Outcome>
Active

> <AID 2044: Luminescence Cell-Based/Microorganism Dose Confirmation HTS to Identify Inhibitors of T.Cruzi Replication: EC50 (uM)>
< 0.1

> <Activity>
1

$$$$
47197941
  SciTegic01231414002D

 23 25  0  0  1  0            999 V2000
   -3.8990    0.7455    0.0000 N   0  0
   -6.4920   -0.7636    0.0000 N   0  0
   -1.2990    0.7500    0.0000 C   0  0
   -2.6003    1.4977    0.0000 C   0  0
   -5.2007    1.4909    0.0000 C   0  0
   -3.8939   -0.7546    0.0000 C   0  0
    1.2990   -0.7500    0.0000 C   0  0
   -6.4972    0.7364    0.0000 C   0  0
   -5.1903   -1.5091    0.0000 C   0  0
   -7.7876   -1.5212    0.0000 C   0  0
   -1.2990   -0.7500    0.0000 C   0  0
    0.0000    1.5000    0.0000 C   0  0
   -7.7802   -3.0220    0.0000 C   0  0
    0.0000   -1.5000    0.0000 C   0  0
    1.2990    0.7500    0.0000 C   0  0
    2.5973   -1.5031    0.0000 C   0  0
   -9.0740   -3.7810    0.0000 C   0  0
   -6.4760   -3.7631    0.0000 C   0  0
   -9.0636   -5.2810    0.0000 C   0  0
   -6.4656   -5.2630    0.0000 C   0  0
   -7.7594   -6.0220    0.0000 C   0  0
    2.5956   -2.7031    0.0000 C   0  0
    3.6375   -0.9049    0.0000 C   0  0
  1  4  1  0
  1  5  1  0
  1  6  1  0
  2  8  1  0
  2  9  1  0
  2 10  1  0
  3  4  1  0
  3 11  2  0
  3 12  1  0
  5  8  1  0
  6  9  1  0
  7 14  1  0
  7 15  1  0
  7 16  1  0
 10 13  1  0
 11 14  1  0
 12 15  1  0
 13 17  2  0
 13 18  1  0
 16 22  2  0
 16 23  1  0
 17 19  1  0
 18 20  2  0
 19 21  2  0
 20 21  1  0
M  END
> <Name>
47197941

> <Molecule Name>
47197941

> <CDD Number>
CDD-667524

> <AID 2010: Luminescence Cell-Based Dose Response HTS Screen to Identify Cytotoxic Compounds of NIH3T3 cells: PubChem Activity Outcome>
Inactive

> <AID 2010: Luminescence Cell-Based Dose Response HTS Screen to Identify Cytotoxic Compounds of NIH3T3 cells: EC50 (uM)>
> 60.0

> <AID 2044: Luminescence Cell-Based/Microorganism Dose Confirmation HTS to Identify Inhibitors of T.Cruzi Replication: PubChem Activity Outcome>
Active

> <AID 2044: Luminescence Cell-Based/Microorganism Dose Confirmation HTS to Identify Inhibitors of T.Cruzi Replication: EC50 (uM)>
< 0.1

> <Activity>
1

$$$$
47197780
  SciTegic01231414002D

 30 33  0  0  1  0            999 V2000
    6.2223   -5.3678    0.0000 F   0  0
    4.1441   -5.3826    0.0000 F   0  0
    5.1790   -4.7754    0.0000 F   0  0
    2.3383   -1.3500    0.0000 F   0  0
    0.0048   -6.0009    0.0000 N   0  0
    0.0000   -3.0008    0.0000 N   0  0
    1.3133   -9.7476    0.0000 N   0  0
    0.0072   -7.5016    0.0000 C   0  0
    0.0000   -1.5000    0.0000 C   0  0
    5.1974   -7.4762    0.0000 C   0  0
    3.9133   -9.7348    0.0000 C   0  0
    1.3086   -8.2476    0.0000 C   0  0
    5.1875   -5.9754    0.0000 C   0  0
   -1.2955   -5.2529    0.0000 C   0  0
    1.3026   -5.2488    0.0000 C   0  0
   -1.2978   -3.7529    0.0000 C   0  0
    1.3002   -3.7488    0.0000 C   0  0
    1.2990   -0.7500    0.0000 C   0  0
    3.9034   -8.2348    0.0000 C   0  0
    2.6170  -10.4912    0.0000 C   0  0
   -1.2895   -8.2559    0.0000 C   0  0
    0.0167  -10.5017    0.0000 C   0  0
   -1.2990   -0.7500    0.0000 C   0  0
    6.5014   -8.2175    0.0000 C   0  0
    5.2174  -10.4761    0.0000 C   0  0
   -1.2847   -9.7558    0.0000 C   0  0
    6.5114   -9.7175    0.0000 C   0  0
    1.2990    0.7500    0.0000 C   0  0
   -1.2990    0.7500    0.0000 C   0  0
    0.0000    1.5000    0.0000 C   0  0
  1 13  1  0
  2 13  1  0
  3 13  1  0
  4 18  1  0
  5  8  1  0
  5 14  1  0
  5 15  1  0
  6  9  1  0
  6 16  1  0
  6 17  1  0
  7 12  1  0
  7 20  1  0
  7 22  1  0
  8 12  1  0
  8 21  1  0
  9 18  1  0
  9 23  2  0
 10 13  1  0
 10 19  2  0
 10 24  1  0
 11 19  1  0
 11 20  1  0
 11 25  2  0
 14 16  1  0
 15 17  1  0
 18 28  2  0
 21 26  1  0
 22 26  1  0
 23 29  1  0
 24 27  2  0
 25 27  1  0
 28 30  1  0
 29 30  2  0
M  END
> <Name>
47197780

> <Molecule Name>
47197780

> <CDD Number>
CDD-474944

> <AID 2010: Luminescence Cell-Based Dose Response HTS Screen to Identify Cytotoxic Compounds of NIH3T3 cells: PubChem Activity Outcome>
Inactive

> <AID 2010: Luminescence Cell-Based Dose Response HTS Screen to Identify Cytotoxic Compounds of NIH3T3 cells: EC50 (uM)>
> 60.0

> <AID 2044: Luminescence Cell-Based/Microorganism Dose Confirmation HTS to Identify Inhibitors of T.Cruzi Replication: PubChem Activity Outcome>
Active

> <AID 2044: Luminescence Cell-Based/Microorganism Dose Confirmation HTS to Identify Inhibitors of T.Cruzi Replication: EC50 (uM)>
< 0.1

> <Activity>
1

$$$$
47197773
  SciTegic01231414002D

 29 32  0  0  0  0            999 V2000
   -4.3926   -5.7763    0.0000 Cl  0  0
   -2.7390    2.9810    0.0000 O   0  0
    2.5973   -1.5031    0.0000 O   0  0
   -3.9492    0.8772    0.0000 N   0  0
   -7.0504    0.4553    0.0000 N   0  0
   -8.2567   -2.2916    0.0000 N   0  0
   -2.5987    1.5004    0.0000 C   0  0
   -4.9546    1.9903    0.0000 C   0  0
   -4.2067    3.2905    0.0000 C   0  0
   -1.2990    0.7500    0.0000 C   0  0
   -6.4441    1.8282    0.0000 C   0  0
    0.0000    1.5000    0.0000 C   0  0
   -1.2990   -0.7500    0.0000 C   0  0
   -8.5414    0.2909    0.0000 C   0  0
   -6.1626   -0.7538    0.0000 C   0  0
    1.2990   -0.7500    0.0000 C   0  0
   -9.1445   -1.0825    0.0000 C   0  0
   -6.7657   -2.1272    0.0000 C   0  0
   -4.6965    4.3860    0.0000 C   0  0
    1.2990    0.7500    0.0000 C   0  0
    0.0000   -1.5000    0.0000 C   0  0
   -8.8573   -3.6670    0.0000 C   0  0
   -7.9673   -4.8754    0.0000 C   0  0
   -6.4769   -4.7059    0.0000 C   0  0
   -8.5656   -6.2509    0.0000 C   0  0
   -5.5849   -5.9119    0.0000 C   0  0
   -7.6737   -7.4569    0.0000 C   0  0
   -6.1833   -7.2874    0.0000 C   0  0
    2.5956   -2.7031    0.0000 C   0  0
  1 26  1  0
  2  7  1  0
  2  9  1  0
  3 16  1  0
  3 29  1  0
  4  7  2  0
  4  8  1  0
  5 11  1  0
  5 14  1  0
  5 15  1  0
  6 17  1  0
  6 18  1  0
  6 22  1  0
  7 10  1  0
  8  9  2  0
  8 11  1  0
  9 19  1  0
 10 12  2  0
 10 13  1  0
 12 20  1  0
 13 21  2  0
 14 17  1  0
 15 18  1  0
 16 20  2  0
 16 21  1  0
 22 23  1  0
 23 24  1  0
 23 25  2  0
 24 26  2  0
 25 27  1  0
 26 28  1  0
 27 28  2  0
M  END
> <Name>
47197773

> <Molecule Name>
47197773

> <CDD Number>
CDD-574458

> <AID 2010: Luminescence Cell-Based Dose Response HTS Screen to Identify Cytotoxic Compounds of NIH3T3 cells: PubChem Activity Outcome>
Inactive

> <AID 2010: Luminescence Cell-Based Dose Response HTS Screen to Identify Cytotoxic Compounds of NIH3T3 cells: EC50 (uM)>
> 60.0

> <AID 2044: Luminescence Cell-Based/Microorganism Dose Confirmation HTS to Identify Inhibitors of T.Cruzi Replication: PubChem Activity Outcome>
Active

> <AID 2044: Luminescence Cell-Based/Microorganism Dose Confirmation HTS to Identify Inhibitors of T.Cruzi Replication: EC50 (uM)>
< 0.1

> <Activity>
1

$$$$
47197741
  SciTegic01231414002D

 27 29  0  0  1  0            999 V2000
   -6.1637   -6.6095    0.0000 Cl  0  0
   -0.0031   -3.0008    0.0000 O   0  0
    2.6003   -1.4977    0.0000 O   0  0
   -7.5294   -1.6260    0.0000 O   0  0
   -3.8990    0.7455    0.0000 N   0  0
   -5.1903   -1.5091    0.0000 C   0  0
   -3.8939   -0.7546    0.0000 C   0  0
   -3.8877   -2.2133    0.0000 C   0  0
   -6.4920   -0.7636    0.0000 C   0  0
   -1.2990    0.7500    0.0000 C   0  0
   -3.8814   -3.7141    0.0000 C   0  0
   -2.6003    1.4977    0.0000 C   0  0
   -6.4878   -2.2220    0.0000 C   0  0
   -5.2007    1.4909    0.0000 C   0  0
    0.0000   -1.5000    0.0000 C   0  0
   -6.4972    0.7364    0.0000 C   0  0
    1.2990   -0.7500    0.0000 C   0  0
   -1.2990   -0.7500    0.0000 C   0  0
    0.0000    1.5000    0.0000 C   0  0
    1.2990    0.7500    0.0000 C   0  0
   -5.1649   -4.4899    0.0000 C   0  0
   -2.5673   -4.4400    0.0000 C   0  0
   -5.1361   -5.9896    0.0000 C   0  0
   -2.5385   -5.9398    0.0000 C   0  0
   -3.8230   -6.7146    0.0000 C   0  0
   -1.0432   -3.5994    0.0000 C   0  0
    3.6387   -0.8963    0.0000 C   0  0
  1 23  1  0
  2 15  1  0
  2 26  1  0
  3 17  1  0
  3 27  1  0
  4 13  1  0
  5  7  1  0
  5 12  1  0
  5 14  1  0
  6  7  1  0
  6  8  1  0
  6  9  1  0
  6 13  1  0
  8 11  1  0
  9 16  1  0
 10 12  1  0
 10 18  1  0
 10 19  2  0
 11 21  1  0
 11 22  2  0
 14 16  1  0
 15 17  1  0
 15 18  2  0
 17 20  2  0
 19 20  1  0
 21 23  2  0
 22 24  1  0
 23 25  1  0
 24 25  2  0
M  END
> <Name>
47197741

> <Molecule Name>
47197741

> <CDD Number>
CDD-494973

> <AID 2010: Luminescence Cell-Based Dose Response HTS Screen to Identify Cytotoxic Compounds of NIH3T3 cells: PubChem Activity Outcome>
Inactive

> <AID 2010: Luminescence Cell-Based Dose Response HTS Screen to Identify Cytotoxic Compounds of NIH3T3 cells: EC50 (uM)>
> 30.0

> <AID 2044: Luminescence Cell-Based/Microorganism Dose Confirmation HTS to Identify Inhibitors of T.Cruzi Replication: PubChem Activity Outcome>
Active

> <AID 2044: Luminescence Cell-Based/Microorganism Dose Confirmation HTS to Identify Inhibitors of T.Cruzi Replication: EC50 (uM)>
< 0.1

> <Activity>
1

$$$$
47197519
  SciTegic01231414002D

 28 30  0  0  1  0            999 V2000
   -3.8885    8.2225    0.0000 S   0  0
    2.5973   -1.5031    0.0000 O   0  0
   -3.8969   -0.4545    0.0000 O   0  0
   -9.0995    3.7387    0.0000 N   0  0
   -5.2003    1.4932    0.0000 N   0  0
   -7.7956    5.9881    0.0000 C   0  0
   -7.8003    1.4887    0.0000 C   0  0
   -9.0964    5.2395    0.0000 C   0  0
   -7.8004    2.9887    0.0000 C   0  0
   -1.2990    0.7500    0.0000 C   0  0
  -10.3985    2.9886    0.0000 C   0  0
   -9.0994    0.7387    0.0000 C   0  0
   -7.7904    7.4881    0.0000 C   0  0
   -6.4991    5.2337    0.0000 C   0  0
   -5.1923    7.4792    0.0000 C   0  0
   -6.4990    0.7409    0.0000 C   0  0
   -3.8990    0.7455    0.0000 C   0  0
  -10.3984    1.4886    0.0000 C   0  0
   -2.6003    1.4977    0.0000 C   0  0
   -6.4888    8.2337    0.0000 C   0  0
   -5.1975    5.9792    0.0000 C   0  0
    1.2990   -0.7500    0.0000 C   0  0
    0.0000    1.5000    0.0000 C   0  0
   -1.2990   -0.7500    0.0000 C   0  0
    1.2990    0.7500    0.0000 C   0  0
    0.0000   -1.5000    0.0000 C   0  0
   -2.8522    7.6175    0.0000 C   0  0
    2.5956   -2.7031    0.0000 C   0  0
  1 15  1  0
  1 27  1  0
  2 22  1  0
  2 28  1  0
  3 17  2  0
  4  8  1  0
  4  9  1  0
  4 11  1  0
  5 16  1  0
  5 17  1  0
  6  8  1  0
  6 13  2  0
  6 14  1  0
  7  9  1  0
  7 12  1  0
  7 16  1  0
 10 19  1  0
 10 23  2  0
 10 24  1  0
 11 18  1  0
 12 18  1  0
 13 20  1  0
 14 21  2  0
 15 20  2  0
 15 21  1  0
 17 19  1  0
 22 25  2  0
 22 26  1  0
 23 25  1  0
 24 26  2  0
M  END
> <Name>
47197519

> <Molecule Name>
47197519

> <CDD Number>
CDD-556788

> <AID 2010: Luminescence Cell-Based Dose Response HTS Screen to Identify Cytotoxic Compounds of NIH3T3 cells: PubChem Activity Outcome>
Inactive

> <AID 2010: Luminescence Cell-Based Dose Response HTS Screen to Identify Cytotoxic Compounds of NIH3T3 cells: EC50 (uM)>
> 60.0

> <AID 2044: Luminescence Cell-Based/Microorganism Dose Confirmation HTS to Identify Inhibitors of T.Cruzi Replication: PubChem Activity Outcome>
Active

> <AID 2044: Luminescence Cell-Based/Microorganism Dose Confirmation HTS to Identify Inhibitors of T.Cruzi Replication: EC50 (uM)>
< 0.1

> <Activity>
1

$$$$
47197501
  SciTegic01231414002D

 22 24  0  0  1  0            999 V2000
    6.2996    7.7787    0.0000 O   0  0
    4.0896    0.0290    0.0000 N   0  0
    6.8614    2.8691    0.0000 N   0  0
    2.5889    0.0182    0.0000 C   0  0
    0.2917    0.7475    0.0000 C   0  0
    0.2917   -0.7475    0.0000 C   0  0
    1.7138    1.2033    0.0000 C   0  0
    1.7138   -1.2033    0.0000 C   0  0
    4.7275    1.3885    0.0000 C   0  0
    6.2225    1.5111    0.0000 C   0  0
    4.9397   -1.2009    0.0000 C   0  0
   -1.0028    1.5132    0.0000 C   0  0
   -1.0028   -1.5132    0.0000 C   0  0
    7.0761    0.2776    0.0000 C   0  0
    6.4347   -1.0784    0.0000 C   0  0
    6.6445    5.4600    0.0000 C   0  0
   -2.3155    0.7475    0.0000 C   0  0
   -2.3155   -0.7475    0.0000 C   0  0
    6.0056    4.1020    0.0000 C   0  0
    5.7887    6.6929    0.0000 C   0  0
    7.8404    5.5601    0.0000 C   0  0
    7.1559    6.5456    0.0000 C   0  0
  1 20  1  0
  2  4  1  0
  2  9  1  0
  2 11  1  0
  3 10  1  0
  3 19  1  0
  4  7  1  0
  4  8  1  0
  5  6  1  0
  5  7  1  0
  5 12  2  0
  6  8  1  0
  6 13  2  0
  9 10  1  0
 10 14  1  0
 11 15  1  0
 12 17  1  0
 13 18  1  0
 14 15  1  0
 16 19  1  0
 16 20  1  0
 16 21  1  0
 16 22  1  0
 17 18  2  0
M  END
> <Name>
47197501

> <Molecule Name>
47197501

> <CDD Number>
CDD-506837

> <AID 2010: Luminescence Cell-Based Dose Response HTS Screen to Identify Cytotoxic Compounds of NIH3T3 cells: PubChem Activity Outcome>
Active

> <AID 2010: Luminescence Cell-Based Dose Response HTS Screen to Identify Cytotoxic Compounds of NIH3T3 cells: EC50 (uM)>
10.453

> <AID 2044: Luminescence Cell-Based/Microorganism Dose Confirmation HTS to Identify Inhibitors of T.Cruzi Replication: PubChem Activity Outcome>
Active

> <AID 2044: Luminescence Cell-Based/Microorganism Dose Confirmation HTS to Identify Inhibitors of T.Cruzi Replication: EC50 (uM)>
< 0.1

> <Activity>
1

$$$$
47197464
  SciTegic01231414002D

 30 33  0  0  1  0            999 V2000
   -2.8053  -10.3452    0.0000 Cl  0  0
   -0.0031   -3.0008    0.0000 O   0  0
    2.6003   -1.4977    0.0000 O   0  0
   -5.1851   -3.0098    0.0000 N   0  0
   -5.1700   -6.0099    0.0000 N   0  0
   -3.8990    0.7455    0.0000 N   0  0
   -5.1903   -1.5091    0.0000 C   0  0
   -5.1624   -7.5106    0.0000 C   0  0
   -3.8939   -0.7546    0.0000 C   0  0
   -1.2990    0.7500    0.0000 C   0  0
   -6.4804   -3.7665    0.0000 C   0  0
   -3.8823   -3.7534    0.0000 C   0  0
   -6.4728   -5.2665    0.0000 C   0  0
   -3.8748   -5.2534    0.0000 C   0  0
   -2.6003    1.4977    0.0000 C   0  0
    0.0000   -1.5000    0.0000 C   0  0
   -6.4920   -0.7636    0.0000 C   0  0
    1.2990   -0.7500    0.0000 C   0  0
   -1.2990   -0.7500    0.0000 C   0  0
   -5.2007    1.4909    0.0000 C   0  0
    0.0000    1.5000    0.0000 C   0  0
   -3.8584   -8.2521    0.0000 C   0  0
   -6.4972    0.7364    0.0000 C   0  0
    1.2990    0.7500    0.0000 C   0  0
   -6.4565   -8.2694    0.0000 C   0  0
   -3.8485   -9.7521    0.0000 C   0  0
   -6.4465   -9.7693    0.0000 C   0  0
   -5.1425  -10.5107    0.0000 C   0  0
   -1.0432   -3.5994    0.0000 C   0  0
    3.6387   -0.8963    0.0000 C   0  0
  1 26  1  0
  2 16  1  0
  2 29  1  0
  3 18  1  0
  3 30  1  0
  4  7  1  0
  4 11  1  0
  4 12  1  0
  5  8  1  0
  5 13  1  0
  5 14  1  0
  6  9  1  0
  6 15  1  0
  6 20  1  0
  7  9  1  0
  7 17  1  0
  8 22  1  0
  8 25  2  0
 10 15  1  0
 10 19  1  0
 10 21  2  0
 11 13  1  0
 12 14  1  0
 16 18  1  0
 16 19  2  0
 17 23  1  0
 18 24  2  0
 20 23  1  0
 21 24  1  0
 22 26  2  0
 25 27  1  0
 26 28  1  0
 27 28  2  0
M  END
> <Name>
47197464

> <Molecule Name>
47197464

> <CDD Number>
CDD-476246

> <AID 2010: Luminescence Cell-Based Dose Response HTS Screen to Identify Cytotoxic Compounds of NIH3T3 cells: PubChem Activity Outcome>
Inactive

> <AID 2010: Luminescence Cell-Based Dose Response HTS Screen to Identify Cytotoxic Compounds of NIH3T3 cells: EC50 (uM)>
> 60.0

> <AID 2044: Luminescence Cell-Based/Microorganism Dose Confirmation HTS to Identify Inhibitors of T.Cruzi Replication: PubChem Activity Outcome>
Active

> <AID 2044: Luminescence Cell-Based/Microorganism Dose Confirmation HTS to Identify Inhibitors of T.Cruzi Replication: EC50 (uM)>
< 0.1

> <Activity>
1

$$$$
47197377
  SciTegic01231414002D

 31 33  0  0  1  0            999 V2000
   -7.5307   -3.1571    0.0000 F   0  0
    5.1578  -14.7161    0.0000 O   0  0
   -1.2990   -0.7500    0.0000 N   0  0
    2.5951   -3.0039    0.0000 N   0  0
    1.2990   -0.7500    0.0000 C   0  0
    0.0000   -1.5000    0.0000 C   0  0
    3.8912   -5.2578    0.0000 C   0  0
    2.5973   -1.5031    0.0000 C   0  0
    3.8933   -3.7570    0.0000 C   0  0
    1.2990    0.7500    0.0000 C   0  0
   -3.8933   -3.7570    0.0000 C   0  0
   -1.2990    0.7500    0.0000 C   0  0
   -2.5972   -1.5031    0.0000 C   0  0
    3.8808   -8.2579    0.0000 C   0  0
    5.1876   -6.0124    0.0000 C   0  0
    2.5895   -6.0034    0.0000 C   0  0
    0.0000    1.5000    0.0000 C   0  0
   -2.5951   -3.0039    0.0000 C   0  0
    5.1824   -7.5124    0.0000 C   0  0
    2.5844   -7.5034    0.0000 C   0  0
   -5.1925   -3.0071    0.0000 C   0  0
    1.2956   -3.7547    0.0000 C   0  0
   -6.4915   -3.7571    0.0000 C   0  0
   -3.8934   -5.2570    0.0000 C   0  0
   -6.4914   -5.2571    0.0000 C   0  0
    3.8756   -9.7587    0.0000 C   0  0
   -5.1924   -6.0071    0.0000 C   0  0
    3.8704  -11.2595    0.0000 C   0  0
    1.2952   -4.9547    0.0000 C   0  0
    3.8652  -12.7603    0.0000 C   0  0
    5.1619  -13.5161    0.0000 C   0  0
  1 23  1  0
  2 31  1  0
  3  6  1  0
  3 12  1  0
  3 13  1  0
  4  8  1  0
  4  9  1  0
  4 22  1  0
  5  6  1  0
  5  8  1  0
  5 10  1  0
  7  9  1  0
  7 15  2  0
  7 16  1  0
 10 17  1  0
 11 18  1  0
 11 21  1  0
 11 24  2  0
 12 17  1  0
 13 18  1  0
 14 19  2  0
 14 20  1  0
 14 26  1  0
 15 19  1  0
 16 20  2  0
 21 23  2  0
 22 29  1  0
 23 25  1  0
 24 27  1  0
 25 27  2  0
 26 28  3  0
 28 30  1  0
 30 31  1  0
M  END
> <Name>
47197377

> <Molecule Name>
47197377

> <CDD Number>
CDD-513928

> <AID 2010: Luminescence Cell-Based Dose Response HTS Screen to Identify Cytotoxic Compounds of NIH3T3 cells: PubChem Activity Outcome>
Active

> <AID 2010: Luminescence Cell-Based Dose Response HTS Screen to Identify Cytotoxic Compounds of NIH3T3 cells: EC50 (uM)>
8.84

> <AID 2044: Luminescence Cell-Based/Microorganism Dose Confirmation HTS to Identify Inhibitors of T.Cruzi Replication: PubChem Activity Outcome>
Active

> <AID 2044: Luminescence Cell-Based/Microorganism Dose Confirmation HTS to Identify Inhibitors of T.Cruzi Replication: EC50 (uM)>
< 0.1

> <Activity>
1

$$$$
47197276
  SciTegic01231414002D

 27 28  0  0  1  0            999 V2000
    5.1873   -7.5117    0.0000 S   0  0
   -8.8308   -3.6061    0.0000 F   0  0
   -7.7909   -1.8067    0.0000 F   0  0
   -8.8302   -2.4063    0.0000 F   0  0
    4.9336   -3.1588    0.0000 O   0  0
   -1.2990   -0.7500    0.0000 N   0  0
    2.5951   -3.0039    0.0000 N   0  0
   -6.4915   -3.7571    0.0000 C   0  0
   -7.7912   -3.0067    0.0000 C   0  0
   -3.8933   -3.7570    0.0000 C   0  0
   -5.1925   -3.0071    0.0000 C   0  0
   -6.4914   -5.2571    0.0000 C   0  0
    1.2990   -0.7500    0.0000 C   0  0
   -3.8934   -5.2570    0.0000 C   0  0
   -2.5951   -3.0039    0.0000 C   0  0
    0.0000   -1.5000    0.0000 C   0  0
   -5.1924   -6.0071    0.0000 C   0  0
   -2.5972   -1.5031    0.0000 C   0  0
    2.5973   -1.5031    0.0000 C   0  0
   -1.2990    0.7500    0.0000 C   0  0
    1.2990    0.7500    0.0000 C   0  0
    0.0000    1.5000    0.0000 C   0  0
    3.8933   -3.7570    0.0000 C   0  0
    3.8912   -5.2578    0.0000 C   0  0
    1.5548   -3.6021    0.0000 C   0  0
    5.1894   -6.0109    0.0000 C   0  0
    6.2253   -8.1139    0.0000 C   0  0
  1 26  1  0
  1 27  1  0
  2  9  1  0
  3  9  1  0
  4  9  1  0
  5 23  2  0
  6 16  1  0
  6 18  1  0
  6 20  1  0
  7 19  1  0
  7 23  1  0
  7 25  1  0
  8  9  1  0
  8 11  2  0
  8 12  1  0
 10 11  1  0
 10 14  2  0
 10 15  1  0
 12 17  2  0
 13 16  1  0
 13 19  1  0
 13 21  1  0
 14 17  1  0
 15 18  1  0
 20 22  1  0
 21 22  1  0
 23 24  1  0
 24 26  1  0
M  END
> <Name>
47197276

> <Molecule Name>
47197276

> <CDD Number>
CDD-486378

> <AID 2010: Luminescence Cell-Based Dose Response HTS Screen to Identify Cytotoxic Compounds of NIH3T3 cells: PubChem Activity Outcome>
Inactive

> <AID 2010: Luminescence Cell-Based Dose Response HTS Screen to Identify Cytotoxic Compounds of NIH3T3 cells: EC50 (uM)>
> 60.0

> <AID 2044: Luminescence Cell-Based/Microorganism Dose Confirmation HTS to Identify Inhibitors of T.Cruzi Replication: PubChem Activity Outcome>
Active

> <AID 2044: Luminescence Cell-Based/Microorganism Dose Confirmation HTS to Identify Inhibitors of T.Cruzi Replication: EC50 (uM)>
< 0.1

> <Activity>
1

$$$$
47197237
  SciTegic01231414002D

 31 33  0  0  0  0            999 V2000
   -2.5972   -1.5031    0.0000 O   0  0
    3.6375   -0.9049    0.0000 O   0  0
   -2.5847   -6.0040    0.0000 N   0  0
    2.5951   -3.0039    0.0000 N   0  0
    5.1894   -6.0109    0.0000 N   0  0
    1.2990   -0.7500    0.0000 C   0  0
   -1.2990   -0.7500    0.0000 C   0  0
    2.5973   -1.5031    0.0000 C   0  0
   -2.5951   -3.0039    0.0000 C   0  0
    0.0000   -1.5000    0.0000 C   0  0
   -1.2730   -8.2489    0.0000 C   0  0
    1.2990    0.7500    0.0000 C   0  0
   -1.2990    0.7500    0.0000 C   0  0
   -2.5764   -7.5048    0.0000 C   0  0
   -3.8915   -3.7585    0.0000 C   0  0
   -1.2935   -3.7495    0.0000 C   0  0
   -3.8863   -5.2585    0.0000 C   0  0
   -1.2883   -5.2495    0.0000 C   0  0
    1.3251   -8.2309    0.0000 C   0  0
    0.0000    1.5000    0.0000 C   0  0
    0.0209   -7.4899    0.0000 C   0  0
    1.3355   -9.7309    0.0000 C   0  0
   -1.2625   -9.7489    0.0000 C   0  0
    0.0417  -10.4898    0.0000 C   0  0
    3.8933   -3.7570    0.0000 C   0  0
    1.5548   -3.6021    0.0000 C   0  0
    2.3601   -7.6237    0.0000 C   0  0
    3.8912   -5.2578    0.0000 C   0  0
    2.3788  -10.3237    0.0000 C   0  0
    5.1877   -7.2109    0.0000 C   0  0
    6.2297   -5.4127    0.0000 C   0  0
  1  7  1  0
  1  9  1  0
  2  8  2  0
  3 14  1  0
  3 17  1  0
  3 18  1  0
  4  8  1  0
  4 25  1  0
  4 26  1  0
  5 28  1  0
  5 30  1  0
  5 31  1  0
  6  8  1  0
  6 10  1  0
  6 12  2  0
  7 10  2  0
  7 13  1  0
  9 15  1  0
  9 16  1  0
 11 14  1  0
 11 21  1  0
 11 23  2  0
 12 20  1  0
 13 20  2  0
 15 17  1  0
 16 18  1  0
 19 21  2  0
 19 22  1  0
 19 27  1  0
 22 24  2  0
 22 29  1  0
 23 24  1  0
 25 28  1  0
M  END
> <Name>
47197237

> <Molecule Name>
47197237

> <CDD Number>
CDD-488848

> <AID 2010: Luminescence Cell-Based Dose Response HTS Screen to Identify Cytotoxic Compounds of NIH3T3 cells: PubChem Activity Outcome>
Active

> <AID 2010: Luminescence Cell-Based Dose Response HTS Screen to Identify Cytotoxic Compounds of NIH3T3 cells: EC50 (uM)>
26.011

> <AID 2044: Luminescence Cell-Based/Microorganism Dose Confirmation HTS to Identify Inhibitors of T.Cruzi Replication: PubChem Activity Outcome>
Active

> <AID 2044: Luminescence Cell-Based/Microorganism Dose Confirmation HTS to Identify Inhibitors of T.Cruzi Replication: EC50 (uM)>
< 0.1

> <Activity>
1

$$$$
47197015
  SciTegic01231414002D

 27 27  0  0  1  0            999 V2000
   -3.9150   13.9491    0.0000 Cl  0  0
   -3.9118    8.2481    0.0000 S   0  0
    0.0000   -1.5000    0.0000 O   0  0
   -1.3070    5.2502    0.0000 O   0  0
    5.3593    6.1500    0.0000 O   0  0
    8.7381    6.5994    0.0000 O   0  0
    6.3987    7.9497    0.0000 O   0  0
    7.6987    4.7997    0.0000 O   0  0
    0.0000    1.5000    0.0000 N   0  0
    1.2990   -0.7500    0.0000 C   0  0
   -1.2990   -0.7500    0.0000 C   0  0
    1.2990    0.7500    0.0000 C   0  0
   -1.2990    0.7500    0.0000 C   0  0
   -3.9149    9.7490    0.0000 C   0  0
   -0.0031    3.0008    0.0000 C   0  0
   -3.9149   12.7491    0.0000 C   0  0
   -5.2139   10.4990    0.0000 C   0  0
   -2.6158   10.4991    0.0000 C   0  0
   -5.2139   11.9990    0.0000 C   0  0
   -2.6159   11.9991    0.0000 C   0  0
   -1.3039    3.7494    0.0000 C   0  0
    2.3383   -1.3500    0.0000 C   0  0
   -2.3383   -1.3500    0.0000 C   0  0
   -2.6109    7.4996    0.0000 C   0  0
   -2.6078    5.9988    0.0000 C   0  0
    6.3987    6.7497    0.0000 C   0  0
    7.6987    5.9997    0.0000 C   0  0
  1 16  1  0
  2 14  1  0
  2 24  1  0
  3 10  1  0
  3 11  1  0
  4 21  1  0
  4 25  1  0
  5 26  2  0
  6 27  2  0
  7 26  1  0
  8 27  1  0
  9 12  1  0
  9 13  1  0
  9 15  1  0
 10 12  1  0
 10 22  1  0
 11 13  1  0
 11 23  1  0
 14 17  2  0
 14 18  1  0
 15 21  1  0
 16 19  2  0
 16 20  1  0
 17 19  1  0
 18 20  2  0
 24 25  1  0
 26 27  1  0
M  END
> <Name>
47197015

> <Molecule Name>
47197015

> <CDD Number>
CDD-810229

> <AID 2010: Luminescence Cell-Based Dose Response HTS Screen to Identify Cytotoxic Compounds of NIH3T3 cells: PubChem Activity Outcome>
Inactive

> <AID 2010: Luminescence Cell-Based Dose Response HTS Screen to Identify Cytotoxic Compounds of NIH3T3 cells: EC50 (uM)>
> 60.0

> <AID 2044: Luminescence Cell-Based/Microorganism Dose Confirmation HTS to Identify Inhibitors of T.Cruzi Replication: PubChem Activity Outcome>
Active

> <AID 2044: Luminescence Cell-Based/Microorganism Dose Confirmation HTS to Identify Inhibitors of T.Cruzi Replication: EC50 (uM)>
< 0.1

> <Activity>
1

$$$$
47196750
  SciTegic01231414002D

 30 33  0  0  1  0            999 V2000
   -5.1295  -12.0115    0.0000 O   0  0
    2.5973   -1.5031    0.0000 O   0  0
   -5.1851   -3.0098    0.0000 N   0  0
   -5.1700   -6.0099    0.0000 N   0  0
   -3.8990    0.7455    0.0000 N   0  0
   -5.1903   -1.5091    0.0000 C   0  0
   -5.1624   -7.5106    0.0000 C   0  0
   -3.8939   -0.7546    0.0000 C   0  0
   -6.4804   -3.7665    0.0000 C   0  0
   -3.8823   -3.7534    0.0000 C   0  0
   -6.4728   -5.2665    0.0000 C   0  0
   -3.8748   -5.2534    0.0000 C   0  0
   -6.4920   -0.7636    0.0000 C   0  0
   -2.6003    1.4977    0.0000 C   0  0
   -1.2990    0.7500    0.0000 C   0  0
   -6.4565   -8.2694    0.0000 C   0  0
   -3.8584   -8.2521    0.0000 C   0  0
   -5.2007    1.4909    0.0000 C   0  0
   -6.4972    0.7364    0.0000 C   0  0
   -5.1425  -10.5107    0.0000 C   0  0
   -6.4465   -9.7693    0.0000 C   0  0
   -3.8485   -9.7521    0.0000 C   0  0
    0.0000    1.5000    0.0000 C   0  0
   -1.2990   -0.7500    0.0000 C   0  0
    1.2990   -0.7500    0.0000 C   0  0
    1.2990    0.7500    0.0000 C   0  0
    0.0000   -1.5000    0.0000 C   0  0
    2.5951   -3.0039    0.0000 C   0  0
   -4.0854  -12.6031    0.0000 C   0  0
    3.6331   -3.6060    0.0000 C   0  0
  1 20  1  0
  1 29  1  0
  2 25  1  0
  2 28  1  0
  3  6  1  0
  3  9  1  0
  3 10  1  0
  4  7  1  0
  4 11  1  0
  4 12  1  0
  5  8  1  0
  5 14  1  0
  5 18  1  0
  6  8  1  0
  6 13  1  0
  7 16  2  0
  7 17  1  0
  9 11  1  0
 10 12  1  0
 13 19  1  0
 14 15  1  0
 15 23  2  0
 15 24  1  0
 16 21  1  0
 17 22  2  0
 18 19  1  0
 20 21  2  0
 20 22  1  0
 23 26  1  0
 24 27  2  0
 25 26  2  0
 25 27  1  0
 28 30  1  0
M  END
> <Name>
47196750

> <Molecule Name>
47196750

> <CDD Number>
CDD-982634

> <AID 2010: Luminescence Cell-Based Dose Response HTS Screen to Identify Cytotoxic Compounds of NIH3T3 cells: PubChem Activity Outcome>
Inactive

> <AID 2010: Luminescence Cell-Based Dose Response HTS Screen to Identify Cytotoxic Compounds of NIH3T3 cells: EC50 (uM)>
> 60.0

> <AID 2044: Luminescence Cell-Based/Microorganism Dose Confirmation HTS to Identify Inhibitors of T.Cruzi Replication: PubChem Activity Outcome>
Active

> <AID 2044: Luminescence Cell-Based/Microorganism Dose Confirmation HTS to Identify Inhibitors of T.Cruzi Replication: EC50 (uM)>
< 0.1

> <Activity>
1

$$$$
47193666
  SciTegic01231414002D

 11 12  0  0  0  0            999 V2000
   -0.9991   -2.7132    0.0000 O   0  0
   -1.0028    1.5132    0.0000 N   0  0
    1.7138   -1.2033    0.0000 N   0  0
    1.7138    1.2033    0.0000 N   0  0
   -2.3155   -0.7475    0.0000 N   0  0
    2.5889    0.0182    0.0000 N   0  0
   -3.3560    1.3452    0.0000 N   0  0
    0.2917   -0.7475    0.0000 C   0  0
    0.2917    0.7475    0.0000 C   0  0
   -1.0028   -1.5132    0.0000 C   0  0
   -2.3155    0.7475    0.0000 C   0  0
  1 10  1  0
  2  9  2  0
  2 11  1  0
  3  6  1  0
  3  8  1  0
  4  6  2  0
  4  9  1  0
  5 10  1  0
  5 11  2  0
  7 11  1  0
  8  9  1  0
  8 10  2  0
M  END
> <Name>
47193666

> <Molecule Name>
47193666

> <CDD Number>
CDD-13224

> <AID 2010: Luminescence Cell-Based Dose Response HTS Screen to Identify Cytotoxic Compounds of NIH3T3 cells: PubChem Activity Outcome>
Active

> <AID 2010: Luminescence Cell-Based Dose Response HTS Screen to Identify Cytotoxic Compounds of NIH3T3 cells: EC50 (uM)>
10.345

> <AID 2044: Luminescence Cell-Based/Microorganism Dose Confirmation HTS to Identify Inhibitors of T.Cruzi Replication: PubChem Activity Outcome>
Active

> <AID 2044: Luminescence Cell-Based/Microorganism Dose Confirmation HTS to Identify Inhibitors of T.Cruzi Replication: EC50 (uM)>
< 0.1

> <Activity>
1

$$$$
26732566
  SciTegic01231414002D

 25 28  0  0  1  0            999 V2000
    0.2230   -0.7211    0.0000 O   0  0
   -1.9088   -3.6598    0.0000 O   0  0
   -1.9268    1.8400    0.0000 O   0  0
    0.2341    2.8806    0.0000 O   0  0
   -0.1458    5.1939    0.0000 O   0  0
    0.8200   -2.1500    0.0000 N   0  0
    4.5400   -2.1100    0.0000 N   0  0
   -4.3442    0.4212    0.0000 N   0  0
    1.8416    4.5860    0.0000 N   0  0
    1.7200   -0.8600    0.0000 C   0  0
    3.2000   -1.3400    0.0000 C   0  0
    3.2300   -2.8600    0.0000 C   0  0
    0.8200    0.3500    0.0000 C   0  0
   -0.6100   -1.6800    0.0000 C   0  0
   -0.6100   -0.1500    0.0000 C   0  0
    1.7500   -3.3000    0.0000 C   0  0
   -1.9300   -2.4600    0.0000 C   0  0
   -1.9300    0.6400    0.0000 C   0  0
    1.2574    1.7827    0.0000 C   0  0
   -3.2900   -1.7200    0.0000 C   0  0
   -3.3000   -0.1700    0.0000 C   0  0
    5.7400   -2.1110    0.0000 C   0  0
   -0.4673   -1.7027    0.0000 C   0  0
   -4.3196   -2.3364    0.0000 C   0  0
    0.6724    4.3160    0.0000 C   0  0
  1 10  1  0
  1 23  1  0
  2 17  1  0
  3 18  2  0
  4 19  1  0
  4 25  1  0
  5 25  2  0
  6 10  1  0
  6 14  1  0
  6 16  1  0
  7 11  1  0
  7 12  1  0
  7 22  1  0
  8 21  2  3
  9 25  1  0
 10 11  1  0
 10 13  1  0
 11 12  1  0
 12 16  1  0
 13 15  1  0
 13 19  1  0
 14 15  2  0
 14 17  1  0
 15 18  1  0
 17 20  2  0
 18 21  1  0
 20 21  1  0
 20 24  1  0
M  END
> <Name>
26732566

> <Molecule Name>
26732566

> <CDD Number>
CDD-253444

> <AID 2010: Luminescence Cell-Based Dose Response HTS Screen to Identify Cytotoxic Compounds of NIH3T3 cells: PubChem Activity Outcome>
Active

> <AID 2010: Luminescence Cell-Based Dose Response HTS Screen to Identify Cytotoxic Compounds of NIH3T3 cells: EC50 (uM)>
6.803

> <AID 2044: Luminescence Cell-Based/Microorganism Dose Confirmation HTS to Identify Inhibitors of T.Cruzi Replication: PubChem Activity Outcome>
Active

> <AID 2044: Luminescence Cell-Based/Microorganism Dose Confirmation HTS to Identify Inhibitors of T.Cruzi Replication: EC50 (uM)>
< 0.1

> <Activity>
1

$$$$
26731673
  SciTegic01231414002D

 19 21  0  0  1  0            999 V2000
    2.7343   -2.9815    0.0000 S   0  0
    4.8054   -4.6666    0.0000 S   0  0
    3.9511   -0.8815    0.0000 N   0  0
    4.9531   -1.9978    0.0000 N   0  0
    0.0000   -1.5000    0.0000 N   0  0
    2.5987   -1.5004    0.0000 C   0  0
    1.2990   -0.7500    0.0000 C   0  0
    4.2010   -3.2956    0.0000 C   0  0
    1.2990    0.7500    0.0000 C   0  0
    3.9195   -5.8781    0.0000 C   0  0
    4.5250   -7.2514    0.0000 C   0  0
   -1.2990   -0.7500    0.0000 C   0  0
    0.0000    1.5000    0.0000 C   0  0
   -1.2990    0.7500    0.0000 C   0  0
    3.6414   -8.4636    0.0000 C   0  0
    6.0165   -7.4107    0.0000 C   0  0
    4.2492   -9.8349    0.0000 C   0  0
    6.6244   -8.7820    0.0000 C   0  0
    5.7408   -9.9941    0.0000 C   0  0
  1  6  1  0
  1  8  1  0
  2  8  1  0
  2 10  1  0
  3  4  1  0
  3  6  1  0
  4  8  2  0
  5  7  1  0
  5 12  2  0
  6  7  1  0
  7  9  2  0
  9 13  1  0
 10 11  1  0
 11 15  2  0
 11 16  1  0
 12 14  1  0
 13 14  2  0
 15 17  1  0
 16 18  2  0
 17 19  2  0
 18 19  1  0
M  END
> <Name>
26731673

> <Molecule Name>
26731673

> <CDD Number>
CDD-993937

> <AID 2010: Luminescence Cell-Based Dose Response HTS Screen to Identify Cytotoxic Compounds of NIH3T3 cells: PubChem Activity Outcome>
Inactive

> <AID 2010: Luminescence Cell-Based Dose Response HTS Screen to Identify Cytotoxic Compounds of NIH3T3 cells: EC50 (uM)>
> 60.0

> <AID 2044: Luminescence Cell-Based/Microorganism Dose Confirmation HTS to Identify Inhibitors of T.Cruzi Replication: PubChem Activity Outcome>
Active

> <AID 2044: Luminescence Cell-Based/Microorganism Dose Confirmation HTS to Identify Inhibitors of T.Cruzi Replication: EC50 (uM)>
< 0.1

> <Activity>
1

$$$$
26730794
  SciTegic01231414002D

 28 30  0  0  0  0            999 V2000
    0.0000   -2.7000    0.0000 Cl  0  0
   -2.3383   -1.3500    0.0000 Cl  0  0
    4.2010   -3.2956    0.0000 O   0  0
    5.6819    1.0557    0.0000 O   0  0
    9.0814    5.0617    0.0000 O   0  0
    3.3615    1.3842    0.0000 O   0  0
   11.1649    7.2023    0.0000 O   0  5
    9.7624    8.7360    0.0000 O   0  0
    2.7343   -2.9815    0.0000 N   0  0
    5.9880    2.5249    0.0000 N   0  0
   10.0207    7.5641    0.0000 N   0  3
    8.3085    2.1963    0.0000 N   0  0
    2.5987   -1.5004    0.0000 C   0  0
    3.9511   -0.8815    0.0000 C   0  0
    1.2990   -0.7500    0.0000 C   0  0
    4.9531   -1.9978    0.0000 C   0  0
    4.2567    0.5852    0.0000 C   0  0
    0.0000   -1.5000    0.0000 C   0  0
    1.2990    0.7500    0.0000 C   0  0
   -1.2990   -0.7500    0.0000 C   0  0
    7.7193    4.4647    0.0000 C   0  0
    7.4132    2.9954    0.0000 C   0  0
    8.9155    6.5525    0.0000 C   0  0
    0.0000    1.5000    0.0000 C   0  0
   -1.2990    0.7500    0.0000 C   0  0
    6.1467   -1.8742    0.0000 C   0  0
    6.7044    5.5518    0.0000 C   0  0
    7.4464    6.8554    0.0000 C   0  0
  1 18  1  0
  2 20  1  0
  3  9  1  0
  3 16  1  0
  4 10  1  0
  4 17  1  0
  5 21  1  0
  5 23  1  0
  6 17  2  0
  7 11  1  0
  8 11  2  0
  9 13  2  0
 10 22  1  0
 11 23  1  0
 12 22  2  3
 13 14  1  0
 13 15  1  0
 14 16  2  0
 14 17  1  0
 15 18  1  0
 15 19  2  0
 16 26  1  0
 18 20  2  0
 19 24  1  0
 20 25  1  0
 21 22  1  0
 21 27  2  0
 23 28  2  0
 24 25  2  0
 27 28  1  0
M  CHG  2   7  -1  11   1
M  END
> <Name>
26730794

> <Molecule Name>
26730794

> <CDD Number>
CDD-1431217

> <AID 2010: Luminescence Cell-Based Dose Response HTS Screen to Identify Cytotoxic Compounds of NIH3T3 cells: PubChem Activity Outcome>
Active

> <AID 2010: Luminescence Cell-Based Dose Response HTS Screen to Identify Cytotoxic Compounds of NIH3T3 cells: EC50 (uM)>
11.592

> <AID 2044: Luminescence Cell-Based/Microorganism Dose Confirmation HTS to Identify Inhibitors of T.Cruzi Replication: PubChem Activity Outcome>
Active

> <AID 2044: Luminescence Cell-Based/Microorganism Dose Confirmation HTS to Identify Inhibitors of T.Cruzi Replication: EC50 (uM)>
< 0.1

> <Activity>
1

$$$$
26730004
  SciTegic01231414002D

 17 18  0  0  0  0            999 V2000
   -4.2067    3.2905    0.0000 S   0  0
   -3.9492    0.8772    0.0000 N   0  0
   -6.4441    1.8282    0.0000 N   0  0
   -8.2433    0.3255    0.0000 N   0  0
   -6.3418   -0.5131    0.0000 N   0  0
   -2.5987    1.5004    0.0000 C   0  0
   -1.2990    0.7500    0.0000 C   0  0
   -4.9546    1.9903    0.0000 C   0  0
   -2.7390    2.9810    0.0000 C   0  0
   -1.2990   -0.7500    0.0000 C   0  0
    0.0000    1.5000    0.0000 C   0  0
    0.0000   -1.5000    0.0000 C   0  0
    1.2990   -0.7500    0.0000 C   0  0
    1.2990    0.7500    0.0000 C   0  0
   -7.0504    0.4553    0.0000 C   0  0
   -2.3383   -1.3500    0.0000 C   0  0
    2.3383   -1.3500    0.0000 C   0  0
  1  8  1  0
  1  9  1  0
  2  6  1  0
  2  8  2  0
  3  8  1  0
  3 15  2  0
  4 15  1  0
  5 15  1  0
  6  7  1  0
  6  9  2  0
  7 10  1  0
  7 11  2  0
 10 12  2  0
 10 16  1  0
 11 14  1  0
 12 13  1  0
 13 14  2  0
 13 17  1  0
M  END
> <Name>
26730004

> <Molecule Name>
26730004

> <CDD Number>
CDD-170200

> <AID 2010: Luminescence Cell-Based Dose Response HTS Screen to Identify Cytotoxic Compounds of NIH3T3 cells: PubChem Activity Outcome>
Inactive

> <AID 2010: Luminescence Cell-Based Dose Response HTS Screen to Identify Cytotoxic Compounds of NIH3T3 cells: EC50 (uM)>
> 60.0

> <AID 2044: Luminescence Cell-Based/Microorganism Dose Confirmation HTS to Identify Inhibitors of T.Cruzi Replication: PubChem Activity Outcome>
Active

> <AID 2044: Luminescence Cell-Based/Microorganism Dose Confirmation HTS to Identify Inhibitors of T.Cruzi Replication: EC50 (uM)>
< 0.1

> <Activity>
1

$$$$
26727852
  SciTegic01231414002D

 21 23  0  0  0  0            999 V2000
    6.9360    0.3396    0.0000 Cl  0  0
    1.7138    1.2033    0.0000 S   0  0
    4.7008   -0.9930    0.0000 O   0  0
   -1.0028    1.5132    0.0000 N   0  0
    2.0907   -2.3426    0.0000 N   0  0
    0.2917   -0.7475    0.0000 C   0  0
    2.5889    0.0182    0.0000 C   0  0
    1.7138   -1.2033    0.0000 C   0  0
    0.2917    0.7475    0.0000 C   0  0
    4.0872    0.0382    0.0000 C   0  0
   -1.0028   -1.5132    0.0000 C   0  0
    4.8208    1.3475    0.0000 C   0  0
   -2.3155    0.7475    0.0000 C   0  0
   -2.3155   -0.7475    0.0000 C   0  0
    6.3207    1.3698    0.0000 C   0  0
    4.0518    2.6354    0.0000 C   0  0
   -0.9991   -2.7132    0.0000 C   0  0
    7.0514    2.6798    0.0000 C   0  0
    4.7825    3.9454    0.0000 C   0  0
   -3.3560    1.3452    0.0000 C   0  0
    6.2823    3.9676    0.0000 C   0  0
  1 15  1  0
  2  7  1  0
  2  9  1  0
  3 10  2  0
  4  9  2  0
  4 13  1  0
  5  8  1  0
  6  8  1  0
  6  9  1  0
  6 11  2  0
  7  8  2  0
  7 10  1  0
 10 12  1  0
 11 14  1  0
 11 17  1  0
 12 15  1  0
 12 16  2  0
 13 14  2  0
 13 20  1  0
 15 18  2  0
 16 19  1  0
 18 21  1  0
 19 21  2  0
M  END
> <Name>
26727852

> <Molecule Name>
26727852

> <CDD Number>
CDD-200466

> <AID 2010: Luminescence Cell-Based Dose Response HTS Screen to Identify Cytotoxic Compounds of NIH3T3 cells: PubChem Activity Outcome>
Inactive

> <AID 2010: Luminescence Cell-Based Dose Response HTS Screen to Identify Cytotoxic Compounds of NIH3T3 cells: EC50 (uM)>
> 60.0

> <AID 2044: Luminescence Cell-Based/Microorganism Dose Confirmation HTS to Identify Inhibitors of T.Cruzi Replication: PubChem Activity Outcome>
Active

> <AID 2044: Luminescence Cell-Based/Microorganism Dose Confirmation HTS to Identify Inhibitors of T.Cruzi Replication: EC50 (uM)>
0.1

> <Activity>
1

$$$$
26727554
  SciTegic01231414002D

 28 30  0  0  0  0            999 V2000
    0.0000   -2.7000    0.0000 Cl  0  0
    2.3383    1.3500    0.0000 F   0  0
    4.2010   -3.2956    0.0000 O   0  0
    5.6819    1.0557    0.0000 O   0  0
    9.0814    5.0617    0.0000 O   0  0
    3.3615    1.3842    0.0000 O   0  0
   11.1649    7.2023    0.0000 O   0  5
    9.7624    8.7360    0.0000 O   0  0
    2.7343   -2.9815    0.0000 N   0  0
    5.9880    2.5249    0.0000 N   0  0
   10.0207    7.5641    0.0000 N   0  3
    8.3085    2.1963    0.0000 N   0  0
    2.5987   -1.5004    0.0000 C   0  0
    3.9511   -0.8815    0.0000 C   0  0
    1.2990   -0.7500    0.0000 C   0  0
    4.9531   -1.9978    0.0000 C   0  0
    4.2567    0.5852    0.0000 C   0  0
    0.0000   -1.5000    0.0000 C   0  0
    1.2990    0.7500    0.0000 C   0  0
    7.7193    4.4647    0.0000 C   0  0
   -1.2990   -0.7500    0.0000 C   0  0
    0.0000    1.5000    0.0000 C   0  0
    7.4132    2.9954    0.0000 C   0  0
    8.9155    6.5525    0.0000 C   0  0
    6.1467   -1.8742    0.0000 C   0  0
   -1.2990    0.7500    0.0000 C   0  0
    6.7044    5.5518    0.0000 C   0  0
    7.4464    6.8554    0.0000 C   0  0
  1 18  1  0
  2 19  1  0
  3  9  1  0
  3 16  1  0
  4 10  1  0
  4 17  1  0
  5 20  1  0
  5 24  1  0
  6 17  2  0
  7 11  1  0
  8 11  2  0
  9 13  2  0
 10 23  1  0
 11 24  1  0
 12 23  2  3
 13 14  1  0
 13 15  1  0
 14 16  2  0
 14 17  1  0
 15 18  1  0
 15 19  2  0
 16 25  1  0
 18 21  2  0
 19 22  1  0
 20 23  1  0
 20 27  2  0
 21 26  1  0
 22 26  2  0
 24 28  2  0
 27 28  1  0
M  CHG  2   7  -1  11   1
M  END
> <Name>
26727554

> <Molecule Name>
26727554

> <CDD Number>
CDD-1497595

> <AID 2010: Luminescence Cell-Based Dose Response HTS Screen to Identify Cytotoxic Compounds of NIH3T3 cells: PubChem Activity Outcome>
Active

> <AID 2010: Luminescence Cell-Based Dose Response HTS Screen to Identify Cytotoxic Compounds of NIH3T3 cells: EC50 (uM)>
12.707

> <AID 2044: Luminescence Cell-Based/Microorganism Dose Confirmation HTS to Identify Inhibitors of T.Cruzi Replication: PubChem Activity Outcome>
Active

> <AID 2044: Luminescence Cell-Based/Microorganism Dose Confirmation HTS to Identify Inhibitors of T.Cruzi Replication: EC50 (uM)>
< 0.1

> <Activity>
1

$$$$
26724312
  SciTegic01231414002D

 34 36  0  0  0  0            999 V2000
   12.8886   -5.6311    0.0000 Cl  0  0
    9.0873   -8.2614    0.0000 S   0  0
   10.1263   -7.6611    0.0000 O   0  0
    9.0871   -7.0614    0.0000 O   0  0
    4.9336   -3.1588    0.0000 O   0  0
    9.0882   -9.7622    0.0000 N   0  0
    3.8912   -5.2578    0.0000 N   0  0
   -1.2990    0.7500    0.0000 N   0  0
    2.5973   -1.5031    0.0000 N   0  0
    7.7875   -7.5110    0.0000 C   0  0
    6.4885   -8.2610    0.0000 C   0  0
    7.7876   -6.0110    0.0000 C   0  0
    5.1894   -6.0109    0.0000 C   0  0
    7.7896  -10.5130    0.0000 C   0  0
   10.3877  -10.5114    0.0000 C   0  0
    5.1895   -7.5109    0.0000 C   0  0
    6.4885   -5.2610    0.0000 C   0  0
    7.7905  -12.0130    0.0000 C   0  0
   10.3886  -12.0114    0.0000 C   0  0
    9.0900  -12.7622    0.0000 C   0  0
    3.8933   -3.7570    0.0000 C   0  0
    1.2990   -0.7500    0.0000 C   0  0
    2.5951   -3.0039    0.0000 C   0  0
    1.2990    0.7500    0.0000 C   0  0
    0.0000   -1.5000    0.0000 C   0  0
    0.0000    1.5000    0.0000 C   0  0
   -1.2990   -0.7500    0.0000 C   0  0
   -2.6003    1.4977    0.0000 C   0  0
   -3.8990    0.7455    0.0000 C   0  0
   -5.2007    1.4909    0.0000 C   0  0
   -3.8939   -0.7546    0.0000 C   0  0
   -6.4972    0.7364    0.0000 C   0  0
   -5.1903   -1.5091    0.0000 C   0  0
   -6.4920   -0.7636    0.0000 C   0  0
  2  3  2  0
  2  4  2  0
  2  6  1  0
  2 10  1  0
  5 21  2  0
  6 14  1  0
  6 15  1  0
  7 13  1  0
  7 21  1  0
  8 26  1  0
  8 27  1  0
  8 28  1  0
  9 22  1  0
  9 23  1  0
 10 11  2  0
 10 12  1  0
 11 16  1  0
 12 17  2  0
 13 16  2  0
 13 17  1  0
 14 18  1  0
 15 19  1  0
 18 20  1  0
 19 20  1  0
 21 23  1  0
 22 24  1  0
 22 25  1  0
 24 26  1  0
 25 27  1  0
 28 29  1  0
 29 30  2  0
 29 31  1  0
 30 32  1  0
 31 33  2  0
 32 34  2  0
 33 34  1  0
M  END
> <Name>
26724312

> <Molecule Name>
26724312

> <CDD Number>
CDD-1507274

> <AID 2010: Luminescence Cell-Based Dose Response HTS Screen to Identify Cytotoxic Compounds of NIH3T3 cells: PubChem Activity Outcome>
Inactive

> <AID 2010: Luminescence Cell-Based Dose Response HTS Screen to Identify Cytotoxic Compounds of NIH3T3 cells: EC50 (uM)>
> 30.0

> <AID 2044: Luminescence Cell-Based/Microorganism Dose Confirmation HTS to Identify Inhibitors of T.Cruzi Replication: PubChem Activity Outcome>
Active

> <AID 2044: Luminescence Cell-Based/Microorganism Dose Confirmation HTS to Identify Inhibitors of T.Cruzi Replication: EC50 (uM)>
< 0.1

> <Activity>
1

$$$$
26669418
  SciTegic01231414002D

 37 38  0  0  0  0            999 V2000
    7.6933    1.0993    0.0000 Cl  0  0
  -10.3846   -1.5217    0.0000 O   0  0
    2.5973   -1.5031    0.0000 O   0  0
    7.6933    2.2993    0.0000 O   0  5
    6.6539    0.4996    0.0000 O   0  0
    8.7327    0.4996    0.0000 O   0  0
    7.6933   -0.1007    0.0000 O   0  0
   -5.1993    2.9963    0.0000 N   0  3
   -9.1017    3.7333    0.0000 N   0  0
   -5.1969    1.4963    0.0000 C   0  0
   -2.5987    1.5004    0.0000 C   0  0
   -3.9015    3.7484    0.0000 C   0  0
   -6.4954    0.7438    0.0000 C   0  0
   -3.8967    0.7484    0.0000 C   0  0
   -2.6012    3.0004    0.0000 C   0  0
   -1.2990    0.7500    0.0000 C   0  0
   -6.5018    3.7420    0.0000 C   0  0
   -7.7969    1.4897    0.0000 C   0  0
   -6.4907   -0.7562    0.0000 C   0  0
    0.0000    1.5000    0.0000 C   0  0
   -1.2990   -0.7500    0.0000 C   0  0
   -9.0888   -0.7645    0.0000 C   0  0
   -3.9034    4.9484    0.0000 C   0  0
   -9.0936    0.7355    0.0000 C   0  0
   -7.7874   -1.5103    0.0000 C   0  0
    1.2990   -0.7500    0.0000 C   0  0
   -7.7993    2.9876    0.0000 C   0  0
    1.2990    0.7500    0.0000 C   0  0
    0.0000   -1.5000    0.0000 C   0  0
  -10.3992    2.9790    0.0000 C   0  0
   -9.1098    5.2341    0.0000 C   0  0
  -10.3777   -3.0225    0.0000 C   0  0
    2.5951   -3.0039    0.0000 C   0  0
  -11.4406    3.5752    0.0000 C   0  0
  -10.1519    5.8292    0.0000 C   0  0
  -11.4138   -3.6279    0.0000 C   0  0
    3.6331   -3.6060    0.0000 C   0  0
  1  4  1  0
  1  5  2  0
  1  6  2  0
  1  7  2  0
  2 22  1  0
  2 32  1  0
  3 26  1  0
  3 33  1  0
  8 10  1  0
  8 12  2  0
  8 17  1  0
  9 27  1  0
  9 30  1  0
  9 31  1  0
 10 13  1  0
 10 14  2  0
 11 14  1  0
 11 15  2  0
 11 16  1  0
 12 15  1  0
 12 23  1  0
 13 18  2  0
 13 19  1  0
 16 20  2  0
 16 21  1  0
 17 27  1  0
 18 24  1  0
 19 25  2  0
 20 28  1  0
 21 29  2  0
 22 24  2  0
 22 25  1  0
 26 28  2  0
 26 29  1  0
 30 34  1  0
 31 35  1  0
 32 36  1  0
 33 37  1  0
M  CHG  2   4  -1   8   1
M  END
> <Name>
26669418

> <Molecule Name>
26669418

> <CDD Number>
CDD-1507318

> <AID 2010: Luminescence Cell-Based Dose Response HTS Screen to Identify Cytotoxic Compounds of NIH3T3 cells: PubChem Activity Outcome>
Inactive

> <AID 2010: Luminescence Cell-Based Dose Response HTS Screen to Identify Cytotoxic Compounds of NIH3T3 cells: EC50 (uM)>
> 60.0

> <AID 2044: Luminescence Cell-Based/Microorganism Dose Confirmation HTS to Identify Inhibitors of T.Cruzi Replication: PubChem Activity Outcome>
Active

> <AID 2044: Luminescence Cell-Based/Microorganism Dose Confirmation HTS to Identify Inhibitors of T.Cruzi Replication: EC50 (uM)>
< 0.1

> <Activity>
1

$$$$
26665966
  SciTegic01231414002D

 24 26  0  0  0  0            999 V2000
    9.5878    2.2848    0.0000 Br  0  5
    6.6970    0.8326    0.0000 Cl  0  0
   -0.2419    0.7054    0.0000 N   0  0
    1.7333   -0.7256    0.0000 N   0  3
    0.2217   -0.7054    0.0000 C   0  0
    0.9876    1.5922    0.0000 C   0  0
    2.1968    0.6852    0.0000 C   0  0
    1.0015    3.0929    0.0000 C   0  0
   -1.7333    0.7457    0.0000 C   0  0
   -0.9876   -1.5720    0.0000 C   0  0
    2.6107   -1.9399    0.0000 C   0  0
   -2.1968   -0.7054    0.0000 C   0  0
    4.1038   -1.7877    0.0000 C   0  0
   -0.2217    3.9519    0.0000 C   0  0
    2.3660    3.7203    0.0000 C   0  0
    4.7156   -0.4181    0.0000 C   0  0
   -0.0880    5.4460    0.0000 C   0  0
    2.4998    5.2144    0.0000 C   0  0
    1.2728    6.0772    0.0000 C   0  0
    4.9841   -3.0023    0.0000 C   0  0
    6.2076   -0.2631    0.0000 C   0  0
    6.4761   -2.8473    0.0000 C   0  0
    7.0878   -1.4777    0.0000 C   0  0
    1.3797    7.2724    0.0000 C   0  0
  2 21  1  0
  3  5  1  0
  3  6  1  0
  3  9  1  0
  4  5  2  0
  4  7  1  0
  4 11  1  0
  5 10  1  0
  6  7  2  0
  6  8  1  0
  8 14  2  0
  8 15  1  0
  9 12  1  0
 10 12  1  0
 11 13  1  0
 13 16  1  0
 13 20  2  0
 14 17  1  0
 15 18  2  0
 16 21  2  0
 17 19  2  0
 18 19  1  0
 19 24  1  0
 20 22  1  0
 21 23  1  0
 22 23  2  0
M  CHG  2   1  -1   4   1
M  END
> <Name>
26665966

> <Molecule Name>
26665966

> <CDD Number>
CDD-1507283

> <AID 2010: Luminescence Cell-Based Dose Response HTS Screen to Identify Cytotoxic Compounds of NIH3T3 cells: PubChem Activity Outcome>
Inactive

> <AID 2010: Luminescence Cell-Based Dose Response HTS Screen to Identify Cytotoxic Compounds of NIH3T3 cells: EC50 (uM)>
> 30.0

> <AID 2044: Luminescence Cell-Based/Microorganism Dose Confirmation HTS to Identify Inhibitors of T.Cruzi Replication: PubChem Activity Outcome>
Active

> <AID 2044: Luminescence Cell-Based/Microorganism Dose Confirmation HTS to Identify Inhibitors of T.Cruzi Replication: EC50 (uM)>
< 0.1

> <Activity>
1

$$$$
26663334
  SciTegic01231414002D

 24 26  0  0  0  0            999 V2000
    8.2814   -1.3537    0.0000 Cl  0  0
   11.0805    2.2848    0.0000 Cl  0  5
   -0.2419    0.7054    0.0000 N   0  0
    1.7333   -0.7256    0.0000 N   0  3
    0.2217   -0.7054    0.0000 C   0  0
    0.9876    1.5922    0.0000 C   0  0
    2.1968    0.6852    0.0000 C   0  0
    1.0015    3.0929    0.0000 C   0  0
   -1.7333    0.7457    0.0000 C   0  0
   -0.9876   -1.5720    0.0000 C   0  0
    2.6107   -1.9399    0.0000 C   0  0
   -2.1968   -0.7054    0.0000 C   0  0
    4.1038   -1.7877    0.0000 C   0  0
   -0.2217    3.9519    0.0000 C   0  0
    2.3660    3.7203    0.0000 C   0  0
   -0.0880    5.4460    0.0000 C   0  0
    2.4998    5.2144    0.0000 C   0  0
    1.2728    6.0772    0.0000 C   0  0
    4.9841   -3.0023    0.0000 C   0  0
    4.7156   -0.4181    0.0000 C   0  0
    7.0878   -1.4777    0.0000 C   0  0
    6.4761   -2.8473    0.0000 C   0  0
    6.2076   -0.2631    0.0000 C   0  0
    1.3797    7.2724    0.0000 C   0  0
  1 21  1  0
  3  5  1  0
  3  6  1  0
  3  9  1  0
  4  5  2  0
  4  7  1  0
  4 11  1  0
  5 10  1  0
  6  7  2  0
  6  8  1  0
  8 14  2  0
  8 15  1  0
  9 12  1  0
 10 12  1  0
 11 13  1  0
 13 19  2  0
 13 20  1  0
 14 16  1  0
 15 17  2  0
 16 18  2  0
 17 18  1  0
 18 24  1  0
 19 22  1  0
 20 23  2  0
 21 22  2  0
 21 23  1  0
M  CHG  2   2  -1   4   1
M  END
> <Name>
26663334

> <Molecule Name>
26663334

> <CDD Number>
CDD-1507285

> <AID 2010: Luminescence Cell-Based Dose Response HTS Screen to Identify Cytotoxic Compounds of NIH3T3 cells: PubChem Activity Outcome>
Inactive

> <AID 2010: Luminescence Cell-Based Dose Response HTS Screen to Identify Cytotoxic Compounds of NIH3T3 cells: EC50 (uM)>
> 30.0

> <AID 2044: Luminescence Cell-Based/Microorganism Dose Confirmation HTS to Identify Inhibitors of T.Cruzi Replication: PubChem Activity Outcome>
Active

> <AID 2044: Luminescence Cell-Based/Microorganism Dose Confirmation HTS to Identify Inhibitors of T.Cruzi Replication: EC50 (uM)>
< 0.1

> <Activity>
1

$$$$
26663153
  SciTegic01231414002D

 49 55  0  0  1  0            999 V2000
  -15.5122   10.4658    0.0000 Cl  0  0
  -11.2163   12.3137    0.0000 Cl  0  0
  -13.1493    7.4476    0.0000 O   0  0
  -15.3634    6.4534    0.0000 O   0  0
  -10.4068    5.9800    0.0000 O   0  0
    4.1955    0.2934    0.0000 O   0  0
  -16.9783    6.6652    0.0000 N   0  0
    2.5987   -1.5004    0.0000 N   0  0
    4.9531   -1.9978    0.0000 N   0  0
  -16.4783    5.2644    0.0000 N   0  0
    4.2010   -3.2956    0.0000 N   0  0
   -2.5987    1.5004    0.0000 N   0  0
  -18.9050    5.2249    0.0000 N   0  0
   -5.1993    2.9963    0.0000 N   0  0
  -14.6175    7.7548    0.0000 C   0  0
  -13.7278    8.9473    0.0000 C   0  0
  -16.0996    7.8819    0.0000 C   0  0
  -13.0067    5.9672    0.0000 C   0  0
  -14.3205   10.3253    0.0000 C   0  0
  -14.3561    5.3419    0.0000 C   0  0
  -12.2381    8.7717    0.0000 C   0  0
  -13.4235   11.5275    0.0000 C   0  0
  -11.9338   11.3519    0.0000 C   0  0
  -11.7031    5.2236    0.0000 C   0  0
  -11.3411    9.9739    0.0000 C   0  0
    3.9511   -0.8815    0.0000 C   0  0
    1.2990   -0.7500    0.0000 C   0  0
  -18.4648    6.6588    0.0000 C   0  0
    2.7343   -2.9815    0.0000 C   0  0
   -1.2990    0.7500    0.0000 C   0  0
    6.4437   -1.8466    0.0000 C   0  0
    1.2990    0.7500    0.0000 C   0  0
    0.0000   -1.5000    0.0000 C   0  0
   -9.1031    5.2364    0.0000 C   0  0
  -17.6773    4.3631    0.0000 C   0  0
    0.0000    1.5000    0.0000 C   0  0
   -1.2990   -0.7500    0.0000 C   0  0
   -6.5002    3.7446    0.0000 C   0  0
   -2.6012    3.0004    0.0000 C   0  0
   -3.8967    0.7484    0.0000 C   0  0
   -7.8065    5.9905    0.0000 C   0  0
   -9.0983    3.7364    0.0000 C   0  0
   -3.9015    3.7484    0.0000 C   0  0
   -5.1969    1.4963    0.0000 C   0  0
   -6.5050    5.2446    0.0000 C   0  0
   -7.7969    2.9905    0.0000 C   0  0
    7.3222   -3.0635    0.0000 C   0  0
    6.9354   -0.7520    0.0000 C   0  0
    8.5160   -2.9424    0.0000 C   0  0
  1 19  1  0
  2 23  1  0
  3 15  1  0
  3 18  1  0
  4 15  1  0
  4 20  1  0
  5 24  1  0
  5 34  1  0
  6 26  2  0
  7 10  1  0
  7 17  1  0
  7 28  1  0
  8 26  1  0
  8 27  1  0
  8 29  1  0
  9 11  1  0
  9 26  1  0
  9 31  1  0
 10 35  2  0
 11 29  2  0
 12 30  1  0
 12 39  1  0
 12 40  1  0
 13 28  2  0
 13 35  1  0
 14 38  1  0
 14 43  1  0
 14 44  1  0
 15 16  1  0
 15 17  1  0
 16 19  1  0
 16 21  2  0
 18 20  1  0
 18 24  1  0
 19 22  2  0
 21 25  1  0
 22 23  1  0
 23 25  2  0
 27 32  2  0
 27 33  1  0
 30 36  2  0
 30 37  1  0
 31 47  1  0
 31 48  1  0
 32 36  1  0
 33 37  2  0
 34 41  2  0
 34 42  1  0
 38 45  2  0
 38 46  1  0
 39 43  1  0
 40 44  1  0
 41 45  1  0
 42 46  2  0
 47 49  1  0
M  END
> <Name>
26663153

> <Molecule Name>
26663153

> <CDD Number>
CDD-46698

> <AID 2010: Luminescence Cell-Based Dose Response HTS Screen to Identify Cytotoxic Compounds of NIH3T3 cells: PubChem Activity Outcome>
Inactive

> <AID 2010: Luminescence Cell-Based Dose Response HTS Screen to Identify Cytotoxic Compounds of NIH3T3 cells: EC50 (uM)>
> 60.0

> <AID 2044: Luminescence Cell-Based/Microorganism Dose Confirmation HTS to Identify Inhibitors of T.Cruzi Replication: PubChem Activity Outcome>
Active

> <AID 2044: Luminescence Cell-Based/Microorganism Dose Confirmation HTS to Identify Inhibitors of T.Cruzi Replication: EC50 (uM)>
0.1

> <Activity>
1

$$$$
26662483
  SciTegic01231414002D

 29 32  0  0  0  0            999 V2000
   -1.2274    0.8244    0.0000 N   0  0
    0.0000   -1.3190    0.0000 N   0  0
   -2.5225    3.0401    0.0000 N   0  0
   -2.5420   -4.0201    0.0000 N   0  0
   -5.1832    5.9885    0.0000 N   0  0
   -1.2274   -0.6045    0.0000 C   0  0
   -2.4915    1.5389    0.0000 C   0  0
    1.2274    0.8244    0.0000 C   0  0
   -2.4915   -1.3190    0.0000 C   0  0
   -3.7006    0.8244    0.0000 C   0  0
    1.2274   -0.6045    0.0000 C   0  0
   -3.7006   -0.6045    0.0000 C   0  0
    2.4732    1.5389    0.0000 C   0  0
   -5.0029    1.5722    0.0000 C   0  0
    2.4732   -1.3190    0.0000 C   0  0
   -2.5194   -2.8203    0.0000 C   0  0
   -4.7428   -1.1993    0.0000 C   0  0
    3.7372    0.8244    0.0000 C   0  0
   -6.3014    0.8196    0.0000 C   0  0
    3.7372   -0.6045    0.0000 C   0  0
   -3.8372    3.7640    0.0000 C   0  0
   -7.6033    1.5647    0.0000 C   0  0
   -6.2959   -0.6804    0.0000 C   0  0
   -3.8685    5.2645    0.0000 C   0  0
   -8.8996    0.8099    0.0000 C   0  0
   -7.5921   -1.4353    0.0000 C   0  0
   -8.8940   -0.6901    0.0000 C   0  0
   -5.2083    7.1882    0.0000 C   0  0
   -6.2099    5.3672    0.0000 C   0  0
  1  6  1  0
  1  7  1  0
  1  8  1  0
  2  6  2  0
  2 11  1  0
  3  7  1  0
  3 21  1  0
  4 16  3  0
  5 24  1  0
  5 28  1  0
  5 29  1  0
  6  9  1  0
  7 10  2  0
  8 11  1  0
  8 13  2  0
  9 12  2  0
  9 16  1  0
 10 12  1  0
 10 14  1  0
 11 15  2  0
 12 17  1  0
 13 18  1  0
 14 19  1  0
 15 20  1  0
 18 20  2  0
 19 22  2  0
 19 23  1  0
 21 24  1  0
 22 25  1  0
 23 26  2  0
 25 27  2  0
 26 27  1  0
M  END
> <Name>
26662483

> <Molecule Name>
26662483

> <CDD Number>
CDD-320724

> <AID 2010: Luminescence Cell-Based Dose Response HTS Screen to Identify Cytotoxic Compounds of NIH3T3 cells: PubChem Activity Outcome>
Active

> <AID 2010: Luminescence Cell-Based Dose Response HTS Screen to Identify Cytotoxic Compounds of NIH3T3 cells: EC50 (uM)>
34.142

> <AID 2044: Luminescence Cell-Based/Microorganism Dose Confirmation HTS to Identify Inhibitors of T.Cruzi Replication: PubChem Activity Outcome>
Active

> <AID 2044: Luminescence Cell-Based/Microorganism Dose Confirmation HTS to Identify Inhibitors of T.Cruzi Replication: EC50 (uM)>
< 0.1

> <Activity>
1

$$$$
26660918
  SciTegic01231414002D

 26 29  0  0  0  0            999 V2000
   -2.8709    3.6035    0.0000 O   0  0
   -5.2134    5.2527    0.0000 O   0  0
   -2.6111   -0.7486    0.0000 N   0  0
   -1.2964    1.4973    0.0000 N   0  0
   -1.2919   -2.9980    0.0000 N   0  0
   -1.2813   -5.9982    0.0000 N   0  0
   -1.2964   -1.4973    0.0000 C   0  0
    0.0000   -0.7486    0.0000 C   0  0
   -2.6111    0.7486    0.0000 C   0  0
    0.0000    0.7486    0.0000 C   0  0
   -3.9086    1.5029    0.0000 C   0  0
   -3.9097    3.0028    0.0000 C   0  0
    1.2964   -1.4973    0.0000 C   0  0
   -5.2092    3.7519    0.0000 C   0  0
    1.2964    1.4973    0.0000 C   0  0
   -5.2071    0.7519    0.0000 C   0  0
    0.0099   -3.7437    0.0000 C   0  0
   -2.5882   -3.7528    0.0000 C   0  0
    2.5929   -0.7486    0.0000 C   0  0
   -6.5078    3.0010    0.0000 C   0  0
    2.5929    0.7486    0.0000 C   0  0
   -6.5067    1.5010    0.0000 C   0  0
    0.0151   -5.2437    0.0000 C   0  0
   -2.5829   -5.2528    0.0000 C   0  0
   -1.2770   -7.1982    0.0000 C   0  0
   -6.2539    5.8505    0.0000 C   0  0
  1 12  1  0
  2 14  1  0
  2 26  1  0
  3  7  1  0
  3  9  2  0
  4  9  1  0
  4 10  2  0
  5  7  1  0
  5 17  1  0
  5 18  1  0
  6 23  1  0
  6 24  1  0
  6 25  1  0
  7  8  2  0
  8 10  1  0
  8 13  1  0
  9 11  1  0
 10 15  1  0
 11 12  2  0
 11 16  1  0
 12 14  1  0
 13 19  2  0
 14 20  2  0
 15 21  2  0
 16 22  2  0
 17 23  1  0
 18 24  1  0
 19 21  1  0
 20 22  1  0
M  END
> <Name>
26660918

> <Molecule Name>
26660918

> <CDD Number>
CDD-193620

> <AID 2010: Luminescence Cell-Based Dose Response HTS Screen to Identify Cytotoxic Compounds of NIH3T3 cells: PubChem Activity Outcome>
Inactive

> <AID 2010: Luminescence Cell-Based Dose Response HTS Screen to Identify Cytotoxic Compounds of NIH3T3 cells: EC50 (uM)>
> 60.0

> <AID 2044: Luminescence Cell-Based/Microorganism Dose Confirmation HTS to Identify Inhibitors of T.Cruzi Replication: PubChem Activity Outcome>
Active

> <AID 2044: Luminescence Cell-Based/Microorganism Dose Confirmation HTS to Identify Inhibitors of T.Cruzi Replication: EC50 (uM)>
< 0.1

> <Activity>
1

$$$$
26660768
  SciTegic01231414002D

 20 21  0  0  0  0            999 V2000
    7.1043    2.3240    0.0000 I   0  0
    0.7168    1.5915    0.0000 N   0  0
    0.7217   -2.6214    0.0000 N   0  0
   -0.5831    0.8382    0.0000 C   0  0
   -0.5831   -0.6682    0.0000 C   0  0
    1.9924    0.8382    0.0000 C   0  0
    1.9924   -0.6682    0.0000 C   0  0
    0.7168   -1.4214    0.0000 C   0  0
   -2.0045    1.2999    0.0000 C   0  0
   -2.0045   -1.1298    0.0000 C   0  0
    3.3044    1.5915    0.0000 C   0  0
    3.3044   -1.4214    0.0000 C   0  0
    0.7316    3.0922    0.0000 C   0  0
   -2.8792    0.0850    0.0000 C   0  0
    4.6043    0.8382    0.0000 C   0  0
    4.6043   -0.6682    0.0000 C   0  0
    2.0384    3.8304    0.0000 C   0  0
    2.0534    5.3311    0.0000 C   0  0
    3.3601    6.0693    0.0000 C   0  0
    3.3721    7.2693    0.0000 C   0  0
  2  4  1  0
  2  6  1  0
  2 13  1  0
  3  8  2  3
  4  5  2  0
  4  9  1  0
  5  8  1  0
  5 10  1  0
  6  7  1  0
  6 11  2  0
  7  8  1  0
  7 12  2  0
  9 14  1  0
 10 14  1  0
 11 15  1  0
 12 16  1  0
 13 17  1  0
 15 16  2  0
 17 18  1  0
 18 19  1  0
 19 20  1  0
M  END
> <Name>
26660768

> <Molecule Name>
26660768

> <CDD Number>
CDD-1507258

> <AID 2010: Luminescence Cell-Based Dose Response HTS Screen to Identify Cytotoxic Compounds of NIH3T3 cells: PubChem Activity Outcome>
Inactive

> <AID 2010: Luminescence Cell-Based Dose Response HTS Screen to Identify Cytotoxic Compounds of NIH3T3 cells: EC50 (uM)>
> 60.0

> <AID 2044: Luminescence Cell-Based/Microorganism Dose Confirmation HTS to Identify Inhibitors of T.Cruzi Replication: PubChem Activity Outcome>
Active

> <AID 2044: Luminescence Cell-Based/Microorganism Dose Confirmation HTS to Identify Inhibitors of T.Cruzi Replication: EC50 (uM)>
< 0.1

> <Activity>
1

$$$$
26660431
  SciTegic01231414002D

 27 30  0  0  1  0            999 V2000
    0.0000   -1.3190    0.0000 S   0  0
    5.0356   -1.3582    0.0000 S   0  0
    2.4694    2.7388    0.0000 O   0  0
    7.3716   -3.0144    0.0000 O   0  0
    3.7372    0.8244    0.0000 N   0  0
    2.4732   -1.3190    0.0000 N   0  0
   -3.7006   -0.6045    0.0000 N   0  0
    1.2274    0.8244    0.0000 C   0  0
    1.2274   -0.6045    0.0000 C   0  0
   -1.2274    0.8244    0.0000 C   0  0
    2.4732    1.5389    0.0000 C   0  0
   -1.2274   -0.6045    0.0000 C   0  0
    3.7372   -0.6045    0.0000 C   0  0
   -2.4915    1.5389    0.0000 C   0  0
   -2.4915   -1.3190    0.0000 C   0  0
   -3.7006    0.8244    0.0000 C   0  0
    5.0387    1.5727    0.0000 C   0  0
    5.0332   -2.8591    0.0000 C   0  0
    6.3312   -3.6124    0.0000 C   0  0
   -4.7428   -1.1993    0.0000 C   0  0
    6.0772    0.9715    0.0000 C   0  0
    6.3288   -5.1132    0.0000 C   0  0
    7.6251   -5.8681    0.0000 C   0  0
    5.0270   -5.8586    0.0000 C   0  0
    7.6196   -7.3681    0.0000 C   0  0
    5.0215   -7.3586    0.0000 C   0  0
    6.3178   -8.1133    0.0000 C   0  0
  1  9  1  0
  1 12  1  0
  2 13  1  0
  2 18  1  0
  3 11  2  0
  4 19  2  0
  5 11  1  0
  5 13  1  0
  5 17  1  0
  6  9  1  0
  6 13  2  0
  7 15  1  0
  7 16  1  0
  7 20  1  0
  8  9  2  0
  8 10  1  0
  8 11  1  0
 10 12  2  0
 10 14  1  0
 12 15  1  0
 14 16  1  0
 17 21  1  0
 18 19  1  0
 19 22  1  0
 22 23  2  0
 22 24  1  0
 23 25  1  0
 24 26  2  0
 25 27  2  0
 26 27  1  0
M  END
> <Name>
26660431

> <Molecule Name>
26660431

> <CDD Number>
CDD-226756

> <AID 2010: Luminescence Cell-Based Dose Response HTS Screen to Identify Cytotoxic Compounds of NIH3T3 cells: PubChem Activity Outcome>
Inactive

> <AID 2010: Luminescence Cell-Based Dose Response HTS Screen to Identify Cytotoxic Compounds of NIH3T3 cells: EC50 (uM)>
> 60.0

> <AID 2044: Luminescence Cell-Based/Microorganism Dose Confirmation HTS to Identify Inhibitors of T.Cruzi Replication: PubChem Activity Outcome>
Active

> <AID 2044: Luminescence Cell-Based/Microorganism Dose Confirmation HTS to Identify Inhibitors of T.Cruzi Replication: EC50 (uM)>
< 0.1

> <Activity>
1

$$$$

  SciTegic01231414002D

  0  0  0  0  0  0            999 V2000
M  END
> <Molecule Name>
26659257

> <AID 2010: Luminescence Cell-Based Dose Response HTS Screen to Identify Cytotoxic Compounds of NIH3T3 cells: PubChem Activity Outcome>
Active

> <AID 2010: Luminescence Cell-Based Dose Response HTS Screen to Identify Cytotoxic Compounds of NIH3T3 cells: EC50 (uM)>
8.81

> <AID 2044: Luminescence Cell-Based/Microorganism Dose Confirmation HTS to Identify Inhibitors of T.Cruzi Replication: PubChem Activity Outcome>
Active

> <AID 2044: Luminescence Cell-Based/Microorganism Dose Confirmation HTS to Identify Inhibitors of T.Cruzi Replication: EC50 (uM)>
< 0.1

> <Activity>
1

$$$$

  SciTegic01231414002D

  0  0  0  0  0  0            999 V2000
M  END
> <Molecule Name>
26659257

> <AID 2010: Luminescence Cell-Based Dose Response HTS Screen to Identify Cytotoxic Compounds of NIH3T3 cells: PubChem Activity Outcome>
Active

> <AID 2010: Luminescence Cell-Based Dose Response HTS Screen to Identify Cytotoxic Compounds of NIH3T3 cells: EC50 (uM)>
8.989

> <AID 2044: Luminescence Cell-Based/Microorganism Dose Confirmation HTS to Identify Inhibitors of T.Cruzi Replication: PubChem Activity Outcome>
Active

> <AID 2044: Luminescence Cell-Based/Microorganism Dose Confirmation HTS to Identify Inhibitors of T.Cruzi Replication: EC50 (uM)>
0.103

> <Activity>
1

$$$$
26658469
  SciTegic01231414002D

 33 37  0  0  0  0            999 V2000
    2.4694   -2.5190    0.0000 O   0  0
   -4.9998    1.5775    0.0000 O   0  0
   11.5377   -3.5974    0.0000 O   0  0
    0.0000   -1.3190    0.0000 N   0  0
    3.7372   -0.6045    0.0000 N   0  0
    2.4732    1.5389    0.0000 N   0  0
    5.0387   -1.3529    0.0000 N   0  0
    7.6331   -5.8483    0.0000 N   0  0
    1.2274    0.8244    0.0000 C   0  0
    1.2274   -0.6045    0.0000 C   0  0
   -1.2274    0.8244    0.0000 C   0  0
   -1.2274   -0.6045    0.0000 C   0  0
    2.4732   -1.3190    0.0000 C   0  0
    3.7372    0.8244    0.0000 C   0  0
   -2.4915    1.5389    0.0000 C   0  0
   -2.4915   -1.3190    0.0000 C   0  0
   -3.7006    0.8244    0.0000 C   0  0
   -3.7006   -0.6045    0.0000 C   0  0
    4.7737    1.4291    0.0000 C   0  0
    6.3375   -0.6009    0.0000 C   0  0
    7.6387   -1.3489    0.0000 C   0  0
    8.9374   -3.5992    0.0000 C   0  0
    7.6385   -2.8490    0.0000 C   0  0
   10.2366   -2.8494    0.0000 C   0  0
    8.9379   -0.5992    0.0000 C   0  0
   10.2368   -1.3494    0.0000 C   0  0
    8.9340   -5.1000    0.0000 C   0  0
   -4.9984    2.7775    0.0000 C   0  0
    7.4898   -7.3287    0.0000 C   0  0
    6.2840   -5.2224    0.0000 C   0  0
    6.0215   -7.6352    0.0000 C   0  0
    5.2762   -6.3334    0.0000 C   0  0
   12.5762   -2.9961    0.0000 C   0  0
  1 13  1  0
  2 17  1  0
  2 28  1  0
  3 24  1  0
  3 33  1  0
  4 10  1  0
  4 12  2  0
  5  7  1  0
  5 13  1  0
  5 14  1  0
  6  9  1  0
  6 14  2  0
  7 20  2  0
  8 27  1  0
  8 29  1  0
  8 30  1  0
  9 10  1  0
  9 11  2  0
 10 13  2  0
 11 12  1  0
 11 15  1  0
 12 16  1  0
 14 19  1  0
 15 17  2  0
 16 18  2  0
 17 18  1  0
 20 21  1  0
 21 23  1  0
 21 25  2  0
 22 23  2  0
 22 24  1  0
 22 27  1  0
 24 26  2  0
 25 26  1  0
 29 31  1  0
 30 32  1  0
 31 32  1  0
M  END
> <Name>
26658469

> <Molecule Name>
26658469

> <CDD Number>
CDD-267931

> <AID 2010: Luminescence Cell-Based Dose Response HTS Screen to Identify Cytotoxic Compounds of NIH3T3 cells: PubChem Activity Outcome>
Inactive

> <AID 2010: Luminescence Cell-Based Dose Response HTS Screen to Identify Cytotoxic Compounds of NIH3T3 cells: EC50 (uM)>
> 60.0

> <AID 2044: Luminescence Cell-Based/Microorganism Dose Confirmation HTS to Identify Inhibitors of T.Cruzi Replication: PubChem Activity Outcome>
Active

> <AID 2044: Luminescence Cell-Based/Microorganism Dose Confirmation HTS to Identify Inhibitors of T.Cruzi Replication: EC50 (uM)>
< 0.1

> <Activity>
1

$$$$
26657703
  SciTegic01231414002D

 26 27  0  0  0  0            999 V2000
  -14.3516    0.8585    0.0000 O   0  0
  -17.3357    0.7243    0.0000 O   0  5
  -17.5497    2.7916    0.0000 O   0  0
   -3.8969   -0.4545    0.0000 O   0  0
   -7.8024    2.6887    0.0000 O   0  0
  -16.8457    1.8197    0.0000 N   0  3
   -2.6003    1.4977    0.0000 N   0  0
  -10.4003    1.4841    0.0000 N   0  0
   -9.0990    0.7364    0.0000 N   0  0
  -15.3553    1.9733    0.0000 C   0  0
  -13.0003    1.4796    0.0000 C   0  0
  -14.6054    3.2723    0.0000 C   0  0
  -13.1381    2.9604    0.0000 C   0  0
   -1.2990    0.7500    0.0000 C   0  0
  -11.6990    0.7318    0.0000 C   0  0
    0.0000   -1.5000    0.0000 C   0  0
    1.2990   -0.7500    0.0000 C   0  0
   -1.2990   -0.7500    0.0000 C   0  0
    0.0000    1.5000    0.0000 C   0  0
    1.2990    0.7500    0.0000 C   0  0
   -3.8990    0.7455    0.0000 C   0  0
   -7.8003    1.4887    0.0000 C   0  0
   -5.2003    1.4932    0.0000 C   0  0
   -6.4990    0.7409    0.0000 C   0  0
    0.0000   -2.7000    0.0000 C   0  0
    2.3383   -1.3500    0.0000 C   0  0
  1 10  1  0
  1 11  1  0
  2  6  1  0
  3  6  2  0
  4 21  2  0
  5 22  2  0
  6 10  1  0
  7 14  1  0
  7 21  1  0
  8  9  1  0
  8 15  2  0
  9 22  1  0
 10 12  2  0
 11 13  2  0
 11 15  1  0
 12 13  1  0
 14 18  1  0
 14 19  2  0
 16 17  1  0
 16 18  2  0
 16 25  1  0
 17 20  2  0
 17 26  1  0
 19 20  1  0
 21 23  1  0
 22 24  1  0
 23 24  1  0
M  CHG  2   2  -1   6   1
M  END
> <Name>
26657703

> <Molecule Name>
26657703

> <CDD Number>
CDD-169680

> <AID 2010: Luminescence Cell-Based Dose Response HTS Screen to Identify Cytotoxic Compounds of NIH3T3 cells: PubChem Activity Outcome>
Inactive

> <AID 2010: Luminescence Cell-Based Dose Response HTS Screen to Identify Cytotoxic Compounds of NIH3T3 cells: EC50 (uM)>
> 30.0

> <AID 2044: Luminescence Cell-Based/Microorganism Dose Confirmation HTS to Identify Inhibitors of T.Cruzi Replication: PubChem Activity Outcome>
Active

> <AID 2044: Luminescence Cell-Based/Microorganism Dose Confirmation HTS to Identify Inhibitors of T.Cruzi Replication: EC50 (uM)>
< 0.1

> <Activity>
1

$$$$
24840818
  SciTegic01231414002D

 33 38  0  0  1  0            999 V2000
   -2.8100  -10.8396    0.0000 Cl  0  0
   -2.1887   -2.0483    0.0000 S   0  0
    0.0553   -4.9162    0.0000 S   0  0
    0.3436    1.9595    0.0000 O   0  0
    0.5384   -2.2472    0.0000 N   0  0
    1.7322    0.0936    0.0000 N   0  0
    2.9729   -2.3643    0.0000 N   0  0
    2.4345   -3.7571    0.0000 N   0  0
   -5.3021    0.5033    0.0000 N   0  0
   -0.8310    0.0000    0.0000 C   0  0
   -0.7608   -1.5450    0.0000 C   0  0
    1.8025   -1.4162    0.0000 C   0  0
    0.3979    0.7608    0.0000 C   0  0
   -2.2941    0.3277    0.0000 C   0  0
   -3.1017   -0.9129    0.0000 C   0  0
    0.9598   -3.7220    0.0000 C   0  0
    2.9902    0.9121    0.0000 C   0  0
   -2.9729    1.6854    0.0000 C   0  0
   -4.6115   -0.8310    0.0000 C   0  0
   -4.4945    1.7674    0.0000 C   0  0
    4.3313    0.2408    0.0000 C   0  0
    2.9007    2.4096    0.0000 C   0  0
    0.6378   -6.2994    0.0000 C   0  0
    5.5834    1.0668    0.0000 C   0  0
    4.1528    3.2355    0.0000 C   0  0
   -6.5008    0.5578    0.0000 C   0  0
   -0.2681   -7.4960    0.0000 C   0  0
    5.4942    2.5641    0.0000 C   0  0
    0.3121   -8.8793    0.0000 C   0  0
   -1.7562   -7.3069    0.0000 C   0  0
   -0.5957  -10.0734    0.0000 C   0  0
   -2.6640   -8.5010    0.0000 C   0  0
   -2.0837   -9.8843    0.0000 C   0  0
  1 33  1  0
  2 11  1  0
  2 15  1  0
  3 16  1  0
  3 23  1  0
  4 13  2  0
  5 11  1  0
  5 12  1  0
  5 16  1  0
  6 12  1  0
  6 13  1  0
  6 17  1  0
  7  8  1  0
  7 12  2  0
  8 16  2  0
  9 19  1  0
  9 20  1  0
  9 26  1  0
 10 11  2  0
 10 13  1  0
 10 14  1  0
 14 15  2  0
 14 18  1  0
 15 19  1  0
 17 21  2  0
 17 22  1  0
 18 20  1  0
 21 24  1  0
 22 25  2  0
 23 27  1  0
 24 28  2  0
 25 28  1  0
 27 29  2  0
 27 30  1  0
 29 31  1  0
 30 32  2  0
 31 33  2  0
 32 33  1  0
M  END
> <Name>
24840818

> <Molecule Name>
24840818

> <CDD Number>
CDD-321983

> <AID 2010: Luminescence Cell-Based Dose Response HTS Screen to Identify Cytotoxic Compounds of NIH3T3 cells: PubChem Activity Outcome>
Inactive

> <AID 2010: Luminescence Cell-Based Dose Response HTS Screen to Identify Cytotoxic Compounds of NIH3T3 cells: EC50 (uM)>
> 60.0

> <AID 2044: Luminescence Cell-Based/Microorganism Dose Confirmation HTS to Identify Inhibitors of T.Cruzi Replication: PubChem Activity Outcome>
Active

> <AID 2044: Luminescence Cell-Based/Microorganism Dose Confirmation HTS to Identify Inhibitors of T.Cruzi Replication: EC50 (uM)>
< 0.1

> <Activity>
1

$$$$
24840754
  SciTegic01231414002D

 32 37  0  0  1  0            999 V2000
   -2.1887   -2.0483    0.0000 S   0  0
    0.0553   -4.9162    0.0000 S   0  0
    0.3436    1.9595    0.0000 O   0  0
    0.5384   -2.2472    0.0000 N   0  0
    1.7322    0.0936    0.0000 N   0  0
    2.9729   -2.3643    0.0000 N   0  0
    2.4345   -3.7571    0.0000 N   0  0
   -5.3021    0.5033    0.0000 N   0  0
   -0.8310    0.0000    0.0000 C   0  0
   -0.7608   -1.5450    0.0000 C   0  0
    1.8025   -1.4162    0.0000 C   0  0
    0.3979    0.7608    0.0000 C   0  0
   -2.2941    0.3277    0.0000 C   0  0
   -3.1017   -0.9129    0.0000 C   0  0
    0.9598   -3.7220    0.0000 C   0  0
    2.9902    0.9121    0.0000 C   0  0
   -2.9729    1.6854    0.0000 C   0  0
   -4.6115   -0.8310    0.0000 C   0  0
   -4.4945    1.7674    0.0000 C   0  0
    4.3313    0.2408    0.0000 C   0  0
    2.9007    2.4096    0.0000 C   0  0
    0.6378   -6.2994    0.0000 C   0  0
    5.5834    1.0668    0.0000 C   0  0
    4.1528    3.2355    0.0000 C   0  0
   -6.5008    0.5578    0.0000 C   0  0
    5.4942    2.5641    0.0000 C   0  0
   -0.2681   -7.4960    0.0000 C   0  0
    0.3121   -8.8793    0.0000 C   0  0
   -1.7562   -7.3069    0.0000 C   0  0
   -0.5957  -10.0734    0.0000 C   0  0
   -2.6640   -8.5010    0.0000 C   0  0
   -2.0837   -9.8843    0.0000 C   0  0
  1 10  1  0
  1 14  1  0
  2 15  1  0
  2 22  1  0
  3 12  2  0
  4 10  1  0
  4 11  1  0
  4 15  1  0
  5 11  1  0
  5 12  1  0
  5 16  1  0
  6  7  1  0
  6 11  2  0
  7 15  2  0
  8 18  1  0
  8 19  1  0
  8 25  1  0
  9 10  2  0
  9 12  1  0
  9 13  1  0
 13 14  2  0
 13 17  1  0
 14 18  1  0
 16 20  2  0
 16 21  1  0
 17 19  1  0
 20 23  1  0
 21 24  2  0
 22 27  1  0
 23 26  2  0
 24 26  1  0
 27 28  2  0
 27 29  1  0
 28 30  1  0
 29 31  2  0
 30 32  2  0
 31 32  1  0
M  END
> <Name>
24840754

> <Molecule Name>
24840754

> <CDD Number>
CDD-325142

> <AID 2010: Luminescence Cell-Based Dose Response HTS Screen to Identify Cytotoxic Compounds of NIH3T3 cells: PubChem Activity Outcome>
Inactive

> <AID 2010: Luminescence Cell-Based Dose Response HTS Screen to Identify Cytotoxic Compounds of NIH3T3 cells: EC50 (uM)>
> 60.0

> <AID 2044: Luminescence Cell-Based/Microorganism Dose Confirmation HTS to Identify Inhibitors of T.Cruzi Replication: PubChem Activity Outcome>
Active

> <AID 2044: Luminescence Cell-Based/Microorganism Dose Confirmation HTS to Identify Inhibitors of T.Cruzi Replication: EC50 (uM)>
< 0.1

> <Activity>
1

$$$$
24838419
  SciTegic01231414002D

 33 35  0  0  1  0            999 V2000
   -3.9019    5.2217    0.0000 O   0  0
   -3.8915    8.2279    0.0000 O   0  0
   -6.4969   -0.4591    0.0000 O   0  0
   -0.0031   -3.0008    0.0000 O   0  0
    2.6003   -1.4977    0.0000 O   0  0
   -9.0995    3.7387    0.0000 N   0  0
   -5.2003    1.4932    0.0000 N   0  0
   -7.8003    1.4887    0.0000 C   0  0
   -7.7956    5.9881    0.0000 C   0  0
   -6.4990    0.7409    0.0000 C   0  0
   -5.1975    5.9792    0.0000 C   0  0
   -7.8004    2.9887    0.0000 C   0  0
   -5.1923    7.4792    0.0000 C   0  0
   -9.0964    5.2395    0.0000 C   0  0
   -6.4991    5.2337    0.0000 C   0  0
   -1.2990    0.7500    0.0000 C   0  0
    0.0000   -1.5000    0.0000 C   0  0
    1.2990   -0.7500    0.0000 C   0  0
   -7.7904    7.4881    0.0000 C   0  0
   -9.0994    0.7387    0.0000 C   0  0
  -10.3985    2.9886    0.0000 C   0  0
   -6.4888    8.2337    0.0000 C   0  0
   -1.2990   -0.7500    0.0000 C   0  0
   -3.8990    0.7455    0.0000 C   0  0
  -10.3984    1.4886    0.0000 C   0  0
   -2.6003    1.4977    0.0000 C   0  0
    0.0000    1.5000    0.0000 C   0  0
    1.2990    0.7500    0.0000 C   0  0
   -5.2024    2.6932    0.0000 C   0  0
   -3.9077    4.0217    0.0000 C   0  0
   -3.8891    9.4279    0.0000 C   0  0
   -1.0432   -3.5994    0.0000 C   0  0
    3.6387   -0.8963    0.0000 C   0  0
  1 11  1  0
  1 30  1  0
  2 13  1  0
  2 31  1  0
  3 10  2  0
  4 17  1  0
  4 32  1  0
  5 18  1  0
  5 33  1  0
  6 12  1  0
  6 14  1  0
  6 21  1  0
  7 10  1  0
  7 24  1  0
  7 29  1  0
  8 10  1  0
  8 12  1  0
  8 20  1  0
  9 14  1  0
  9 15  1  0
  9 19  2  0
 11 13  1  0
 11 15  2  0
 13 22  2  0
 16 23  1  0
 16 26  1  0
 16 27  2  0
 17 18  1  0
 17 23  2  0
 18 28  2  0
 19 22  1  0
 20 25  1  0
 21 25  1  0
 24 26  1  0
 27 28  1  0
M  END
> <Name>
24838419

> <Molecule Name>
24838419

> <CDD Number>
CDD-1428643

> <AID 2010: Luminescence Cell-Based Dose Response HTS Screen to Identify Cytotoxic Compounds of NIH3T3 cells: PubChem Activity Outcome>
Inactive

> <AID 2010: Luminescence Cell-Based Dose Response HTS Screen to Identify Cytotoxic Compounds of NIH3T3 cells: EC50 (uM)>
> 60.0

> <AID 2044: Luminescence Cell-Based/Microorganism Dose Confirmation HTS to Identify Inhibitors of T.Cruzi Replication: PubChem Activity Outcome>
Active

> <AID 2044: Luminescence Cell-Based/Microorganism Dose Confirmation HTS to Identify Inhibitors of T.Cruzi Replication: EC50 (uM)>
< 0.1

> <Activity>
1

$$$$
24835319
  SciTegic01231414002D

 33 37  0  0  1  0            999 V2000
   -4.9485   -5.6565    0.0000 Cl  0  0
   -5.1992   -2.8052    0.0000 S   0  0
    1.0351   -3.4224    0.0000 O   0  0
   -5.1947   -1.6053    0.0000 O   0  0
   -4.1578   -2.2090    0.0000 O   0  0
   -9.1062   -5.0397    0.0000 O   0  0
    0.0000   -1.3190    0.0000 N   0  0
   -6.5020   -3.5503    0.0000 N   0  0
   -3.7006    0.8244    0.0000 N   0  0
   -1.2274   -0.6045    0.0000 C   0  0
    1.2274   -0.6045    0.0000 C   0  0
   -1.2274    0.8244    0.0000 C   0  0
    1.2274    0.8244    0.0000 C   0  0
   -0.0031   -2.8205    0.0000 C   0  0
   -1.3039   -3.5691    0.0000 C   0  0
   -3.9021   -3.5601    0.0000 C   0  0
   -2.4915    1.5389    0.0000 C   0  0
    2.4732    1.5389    0.0000 C   0  0
   -2.4915   -1.3190    0.0000 C   0  0
    2.4732   -1.3190    0.0000 C   0  0
   -2.6004   -2.8146    0.0000 C   0  0
   -3.9072   -5.0601    0.0000 C   0  0
    3.7372    0.8244    0.0000 C   0  0
   -1.3092   -5.0691    0.0000 C   0  0
   -3.7006   -0.6045    0.0000 C   0  0
    3.7372   -0.6045    0.0000 C   0  0
   -2.6108   -5.8146    0.0000 C   0  0
   -6.5082   -5.0503    0.0000 C   0  0
   -7.7980   -2.7950    0.0000 C   0  0
   -4.7428    1.4191    0.0000 C   0  0
    4.7737    1.4291    0.0000 C   0  0
   -7.8103   -5.7950    0.0000 C   0  0
   -9.1001   -3.5397    0.0000 C   0  0
  1 22  1  0
  2  4  2  0
  2  5  2  0
  2  8  1  0
  2 16  1  0
  3 14  2  0
  6 32  1  0
  6 33  1  0
  7 10  1  0
  7 11  1  0
  7 14  1  0
  8 28  1  0
  8 29  1  0
  9 17  1  0
  9 25  1  0
  9 30  1  0
 10 12  1  0
 10 19  1  0
 11 13  1  0
 11 20  2  0
 12 13  1  0
 12 17  1  0
 13 18  2  0
 14 15  1  0
 15 21  1  0
 15 24  2  0
 16 21  2  0
 16 22  1  0
 18 23  1  0
 19 25  1  0
 20 26  1  0
 22 27  2  0
 23 26  2  0
 23 31  1  0
 24 27  1  0
 28 32  1  0
 29 33  1  0
M  END
> <Name>
24835319

> <Molecule Name>
24835319

> <CDD Number>
CDD-1501341

> <AID 2010: Luminescence Cell-Based Dose Response HTS Screen to Identify Cytotoxic Compounds of NIH3T3 cells: PubChem Activity Outcome>
Inactive

> <AID 2010: Luminescence Cell-Based Dose Response HTS Screen to Identify Cytotoxic Compounds of NIH3T3 cells: EC50 (uM)>
> 60.0

> <AID 2044: Luminescence Cell-Based/Microorganism Dose Confirmation HTS to Identify Inhibitors of T.Cruzi Replication: PubChem Activity Outcome>
Active

> <AID 2044: Luminescence Cell-Based/Microorganism Dose Confirmation HTS to Identify Inhibitors of T.Cruzi Replication: EC50 (uM)>
< 0.1

> <Activity>
1

$$$$
24835268
  SciTegic01231414002D

 27 29  0  0  0  0            999 V2000
    6.6233   -9.7456    0.0000 O   0  0
    7.9992  -12.3970    0.0000 O   0  5
    9.8964  -11.5487    0.0000 O   0  0
    4.9336   -3.1588    0.0000 O   0  0
   -1.2990    0.7500    0.0000 N   0  0
    1.2990   -0.7500    0.0000 N   0  0
    8.7028  -11.4250    0.0000 N   0  3
    5.1894   -6.0109    0.0000 N   0  0
    3.8912   -5.2578    0.0000 N   0  0
    8.0906  -10.0575    0.0000 C   0  0
    6.4855   -8.2648    0.0000 C   0  0
   -2.5987    1.5004    0.0000 C   0  0
    8.8406   -8.7585    0.0000 C   0  0
    7.8369   -7.6438    0.0000 C   0  0
    0.0000    1.5000    0.0000 C   0  0
   -1.2990   -0.7500    0.0000 C   0  0
    1.2990    0.7500    0.0000 C   0  0
    0.0000   -1.5000    0.0000 C   0  0
    5.1873   -7.5117    0.0000 C   0  0
   -2.6012    3.0004    0.0000 C   0  0
   -3.8967    0.7484    0.0000 C   0  0
    2.5973   -1.5031    0.0000 C   0  0
    3.8933   -3.7570    0.0000 C   0  0
    2.5951   -3.0039    0.0000 C   0  0
   -3.9015    3.7484    0.0000 C   0  0
   -5.1969    1.4963    0.0000 C   0  0
   -5.1993    2.9963    0.0000 C   0  0
  1 10  1  0
  1 11  1  0
  2  7  1  0
  3  7  2  0
  4 23  2  0
  5 12  1  0
  5 15  1  0
  5 16  1  0
  6 17  1  0
  6 18  1  0
  6 22  1  0
  7 10  1  0
  8  9  1  0
  8 19  2  0
  9 23  1  0
 10 13  2  0
 11 14  2  0
 11 19  1  0
 12 20  2  0
 12 21  1  0
 13 14  1  0
 15 17  1  0
 16 18  1  0
 20 25  1  0
 21 26  2  0
 22 24  1  0
 23 24  1  0
 25 27  2  0
 26 27  1  0
M  CHG  2   2  -1   7   1
M  END
> <Name>
24835268

> <Molecule Name>
24835268

> <CDD Number>
CDD-242029

> <AID 2010: Luminescence Cell-Based Dose Response HTS Screen to Identify Cytotoxic Compounds of NIH3T3 cells: PubChem Activity Outcome>
Inactive

> <AID 2010: Luminescence Cell-Based Dose Response HTS Screen to Identify Cytotoxic Compounds of NIH3T3 cells: EC50 (uM)>
> 60.0

> <AID 2044: Luminescence Cell-Based/Microorganism Dose Confirmation HTS to Identify Inhibitors of T.Cruzi Replication: PubChem Activity Outcome>
Active

> <AID 2044: Luminescence Cell-Based/Microorganism Dose Confirmation HTS to Identify Inhibitors of T.Cruzi Replication: EC50 (uM)>
< 0.1

> <Activity>
1

$$$$
24834922
  SciTegic01231414002D

 30 33  0  0  0  0            999 V2000
   -1.3322   -2.6971    0.0000 O   0  0
    1.0545    1.3337    0.0000 O   0  0
   -1.1482   -6.2695    0.0000 O   0  0
    0.9287   -7.4854    0.0000 O   0  0
    0.0010   -0.7586    0.0000 N   0  0
   -2.5870    3.7544    0.0000 N   0  0
   -5.1681    8.2686    0.0000 N   0  0
   -2.5985    0.7586    0.0000 C   0  0
   -2.6100   -0.7387    0.0000 C   0  0
   -1.2964    1.4973    0.0000 C   0  0
   -1.3193   -1.4972    0.0000 C   0  0
    0.0125    0.7386    0.0000 C   0  0
    1.2932   -1.5218    0.0000 C   0  0
    1.2794   -3.0226    0.0000 C   0  0
   -3.8892    1.5171    0.0000 C   0  0
   -3.9121   -1.4773    0.0000 C   0  0
   -0.0364   -5.2725    0.0000 C   0  0
   -1.2907    2.9981    0.0000 C   0  0
    1.2538   -6.0278    0.0000 C   0  0
   -0.0433   -3.7686    0.0000 C   0  0
    2.5710   -3.7778    0.0000 C   0  0
   -5.1913    0.7784    0.0000 C   0  0
   -5.2028   -0.7188    0.0000 C   0  0
    2.5686   -5.2976    0.0000 C   0  0
   -0.5676   -7.6235    0.0000 C   0  0
   -2.5812    5.2552    0.0000 C   0  0
   -3.8775    6.0115    0.0000 C   0  0
   -3.8717    7.5123    0.0000 C   0  0
   -5.1634    9.4686    0.0000 C   0  0
   -6.2098    7.6730    0.0000 C   0  0
  1 11  2  0
  2 12  2  0
  3 17  1  0
  3 25  1  0
  4 19  1  0
  4 25  1  0
  5 11  1  0
  5 12  1  0
  5 13  1  0
  6 18  1  0
  6 26  1  0
  7 28  1  0
  7 29  1  0
  7 30  1  0
  8  9  1  0
  8 10  1  0
  8 15  2  0
  9 11  1  0
  9 16  2  0
 10 12  1  0
 10 18  2  0
 13 14  1  0
 14 20  1  0
 14 21  2  0
 15 22  1  0
 16 23  1  0
 17 19  1  0
 17 20  2  0
 19 24  2  0
 21 24  1  0
 22 23  2  0
 26 27  1  0
 27 28  1  0
M  END
> <Name>
24834922

> <Molecule Name>
24834922

> <CDD Number>
CDD-223194

> <AID 2010: Luminescence Cell-Based Dose Response HTS Screen to Identify Cytotoxic Compounds of NIH3T3 cells: PubChem Activity Outcome>
Active

> <AID 2010: Luminescence Cell-Based Dose Response HTS Screen to Identify Cytotoxic Compounds of NIH3T3 cells: EC50 (uM)>
10.072

> <AID 2044: Luminescence Cell-Based/Microorganism Dose Confirmation HTS to Identify Inhibitors of T.Cruzi Replication: PubChem Activity Outcome>
Active

> <AID 2044: Luminescence Cell-Based/Microorganism Dose Confirmation HTS to Identify Inhibitors of T.Cruzi Replication: EC50 (uM)>
< 0.1

> <Activity>
1

$$$$
24832953
  SciTegic01231414002D

 24 25  0  0  1  0            999 V2000
   10.2556   -4.5040    0.0000 I   0  5
    5.1924   -7.5078    0.0000 N   0  3
    2.5951   -3.0039    0.0000 N   0  0
    6.4915   -3.7571    0.0000 C   0  0
    5.1924   -6.0070    0.0000 C   0  0
    3.8933   -3.7570    0.0000 C   0  0
    6.4915   -5.2571    0.0000 C   0  0
    5.1925   -3.0070    0.0000 C   0  0
    3.8934   -5.2570    0.0000 C   0  0
    2.5973   -1.5031    0.0000 C   0  0
    3.8945   -8.2600    0.0000 C   0  0
    6.4926   -8.2559    0.0000 C   0  0
    7.5163   -4.3815    0.0000 C   0  0
    6.4633   -2.5574    0.0000 C   0  0
    1.2990   -0.7500    0.0000 C   0  0
    1.5548   -3.6021    0.0000 C   0  0
    3.8969   -9.7599    0.0000 C   0  0
    6.4949   -9.7559    0.0000 C   0  0
    1.2990    0.7500    0.0000 C   0  0
    0.0000   -1.5000    0.0000 C   0  0
    5.1971  -10.5079    0.0000 C   0  0
    0.0000    1.5000    0.0000 C   0  0
   -1.2990   -0.7500    0.0000 C   0  0
   -1.2990    0.7500    0.0000 C   0  0
  2  5  2  0
  2 11  1  0
  2 12  1  0
  3  6  1  0
  3 10  1  0
  3 16  1  0
  4  7  1  0
  4  8  1  0
  4 13  1  0
  4 14  1  0
  5  7  1  0
  5  9  1  0
  6  8  1  0
  6  9  2  0
 10 15  1  0
 11 17  1  0
 12 18  1  0
 15 19  2  0
 15 20  1  0
 17 21  1  0
 18 21  1  0
 19 22  1  0
 20 23  2  0
 22 24  2  0
 23 24  1  0
M  CHG  2   1  -1   2   1
M  END
> <Name>
24832953

> <Molecule Name>
24832953

> <CDD Number>
CDD-1507291

> <AID 2010: Luminescence Cell-Based Dose Response HTS Screen to Identify Cytotoxic Compounds of NIH3T3 cells: PubChem Activity Outcome>
Inactive

> <AID 2010: Luminescence Cell-Based Dose Response HTS Screen to Identify Cytotoxic Compounds of NIH3T3 cells: EC50 (uM)>
> 60.0

> <AID 2044: Luminescence Cell-Based/Microorganism Dose Confirmation HTS to Identify Inhibitors of T.Cruzi Replication: PubChem Activity Outcome>
Active

> <AID 2044: Luminescence Cell-Based/Microorganism Dose Confirmation HTS to Identify Inhibitors of T.Cruzi Replication: EC50 (uM)>
< 0.1

> <Activity>
1

$$$$
24832951
  SciTegic01231414002D

 20 22  0  0  0  0            999 V2000
   -5.1171    3.8670    0.0000 O   0  0
   -4.9494    0.9039    0.0000 O   0  0
   -6.7162    6.3900    0.0000 O   0  5
   -5.0284    7.6028    0.0000 O   0  0
   -2.6111    0.7486    0.0000 N   0  0
   -5.5221    6.5090    0.0000 N   0  3
   -3.9067    3.0027    0.0000 C   0  0
   -3.9091    1.5019    0.0000 C   0  0
   -4.6484    5.2919    0.0000 C   0  0
    0.0000    0.7486    0.0000 C   0  0
   -1.2964    1.4973    0.0000 C   0  0
    0.0000   -0.7486    0.0000 C   0  0
   -2.6901    3.8581    0.0000 C   0  0
   -3.1484    5.2864    0.0000 C   0  0
   -2.6111   -0.7486    0.0000 C   0  0
   -1.2964   -1.4973    0.0000 C   0  0
    1.2964    1.4973    0.0000 C   0  0
    1.2964   -1.4973    0.0000 C   0  0
    2.5929    0.7486    0.0000 C   0  0
    2.5929   -0.7486    0.0000 C   0  0
  1  7  1  0
  1  9  1  0
  2  8  2  0
  3  6  1  0
  4  6  2  0
  5  8  1  0
  5 11  1  0
  5 15  1  0
  6  9  1  0
  7  8  1  0
  7 13  2  0
  9 14  2  0
 10 11  1  0
 10 12  1  0
 10 17  2  0
 12 16  1  0
 12 18  2  0
 13 14  1  0
 15 16  1  0
 17 19  1  0
 18 20  1  0
 19 20  2  0
M  CHG  2   3  -1   6   1
M  END
> <Name>
24832951

> <Molecule Name>
24832951

> <CDD Number>
CDD-320730

> <AID 2010: Luminescence Cell-Based Dose Response HTS Screen to Identify Cytotoxic Compounds of NIH3T3 cells: PubChem Activity Outcome>
Inactive

> <AID 2010: Luminescence Cell-Based Dose Response HTS Screen to Identify Cytotoxic Compounds of NIH3T3 cells: EC50 (uM)>
> 60.0

> <AID 2044: Luminescence Cell-Based/Microorganism Dose Confirmation HTS to Identify Inhibitors of T.Cruzi Replication: PubChem Activity Outcome>
Active

> <AID 2044: Luminescence Cell-Based/Microorganism Dose Confirmation HTS to Identify Inhibitors of T.Cruzi Replication: EC50 (uM)>
< 0.1

> <Activity>
1

$$$$
24830872
  SciTegic01231414002D

 27 29  0  0  0  0            999 V2000
  -10.8590   -0.1135    0.0000 Br  0  0
    2.8672   -4.0722    0.0000 Br  0  5
   -5.6873   -7.2521    0.0000 O   0  0
   -4.2919   -1.4230    0.0000 N   0  3
   -2.9378    0.5738    0.0000 N   0  0
   -5.1640   -0.2295    0.0000 C   0  0
   -2.8689   -0.9181    0.0000 C   0  0
   -4.7345   -2.8570    0.0000 C   0  0
   -4.3608    0.9869    0.0000 C   0  0
   -6.6644   -0.2651    0.0000 C   0  0
   -1.6754   -1.7673    0.0000 C   0  0
   -1.7902    1.5836    0.0000 C   0  0
   -6.1587   -3.3098    0.0000 C   0  0
   -3.6205   -3.8644    0.0000 C   0  0
   -7.4572   -1.5339    0.0000 C   0  0
   -7.3652    1.0626    0.0000 C   0  0
   -5.3700   -5.7852    0.0000 C   0  0
   -6.4789   -4.7752    0.0000 C   0  0
   -3.9407   -5.3299    0.0000 C   0  0
    0.0000   -1.3541    0.0000 C   0  0
   -0.3213    1.2853    0.0000 C   0  0
   -8.9562   -1.4808    0.0000 C   0  0
   -8.8642    1.1157    0.0000 C   0  0
   -9.6598   -0.1560    0.0000 C   0  0
    0.3672    0.0000    0.0000 C   0  0
   -4.5763   -8.2611    0.0000 C   0  0
   -4.8301   -9.4340    0.0000 C   0  0
  1 24  1  0
  3 17  1  0
  3 26  1  0
  4  6  1  0
  4  7  2  0
  4  8  1  0
  5  7  1  0
  5  9  1  0
  5 12  1  0
  6  9  2  0
  6 10  1  0
  7 11  1  0
  8 13  2  0
  8 14  1  0
 10 15  2  0
 10 16  1  0
 11 20  1  0
 12 21  1  0
 13 18  1  0
 14 19  2  0
 15 22  1  0
 16 23  2  0
 17 18  2  0
 17 19  1  0
 20 25  1  0
 21 25  1  0
 22 24  2  0
 23 24  1  0
 26 27  1  0
M  CHG  2   2  -1   4   1
M  END
> <Name>
24830872

> <Molecule Name>
24830872

> <CDD Number>
CDD-1507309

> <AID 2010: Luminescence Cell-Based Dose Response HTS Screen to Identify Cytotoxic Compounds of NIH3T3 cells: PubChem Activity Outcome>
Inactive

> <AID 2010: Luminescence Cell-Based Dose Response HTS Screen to Identify Cytotoxic Compounds of NIH3T3 cells: EC50 (uM)>
> 60.0

> <AID 2044: Luminescence Cell-Based/Microorganism Dose Confirmation HTS to Identify Inhibitors of T.Cruzi Replication: PubChem Activity Outcome>
Active

> <AID 2044: Luminescence Cell-Based/Microorganism Dose Confirmation HTS to Identify Inhibitors of T.Cruzi Replication: EC50 (uM)>
< 0.1

> <Activity>
1

$$$$
24830815
  SciTegic01231414002D

 31 34  0  0  0  0            999 V2000
   -2.8532   10.3977    0.0000 Cl  0  0
   -2.7509    7.4791    0.0000 O   0  0
    1.0351    3.6026    0.0000 O   0  0
    3.6375   -0.9049    0.0000 O   0  5
   -3.6375   -0.9049    0.0000 O   0  5
    2.5956   -2.7031    0.0000 O   0  0
   -2.5955   -2.7031    0.0000 O   0  0
   -1.3039    3.7494    0.0000 N   0  0
   -3.9571    5.3730    0.0000 N   0  0
   -4.9646    6.4842    0.0000 N   0  0
    2.5973   -1.5031    0.0000 N   0  3
   -2.5972   -1.5031    0.0000 N   0  3
   -0.0031    3.0008    0.0000 C   0  0
   -2.6023    2.9967    0.0000 C   0  0
    0.0000    1.5000    0.0000 C   0  0
   -2.6078    5.9988    0.0000 C   0  0
   -1.3070    5.2502    0.0000 C   0  0
   -4.2192    7.7859    0.0000 C   0  0
   -4.0233    3.0381    0.0000 C   0  0
   -3.2693    1.7414    0.0000 C   0  0
    1.2990   -0.7500    0.0000 C   0  0
   -1.2990   -0.7500    0.0000 C   0  0
   -1.2990    0.7500    0.0000 C   0  0
    1.2990    0.7500    0.0000 C   0  0
   -4.8344    9.1547    0.0000 C   0  0
    0.0000   -1.5000    0.0000 C   0  0
   -4.0528   10.4292    0.0000 C   0  0
   -6.3357    9.1889    0.0000 C   0  0
   -4.7689   11.7472    0.0000 C   0  0
   -7.0518   10.5070    0.0000 C   0  0
   -6.2683   11.7861    0.0000 C   0  0
  1 27  1  0
  2 16  1  0
  2 18  1  0
  3 13  2  0
  4 11  1  0
  5 12  1  0
  6 11  2  0
  7 12  2  0
  8 13  1  0
  8 14  1  0
  8 17  1  0
  9 10  1  0
  9 16  2  0
 10 18  2  0
 11 21  1  0
 12 22  1  0
 13 15  1  0
 14 19  1  0
 14 20  1  0
 15 23  2  0
 15 24  1  0
 16 17  1  0
 18 25  1  0
 19 20  1  0
 21 24  2  0
 21 26  1  0
 22 23  1  0
 22 26  2  0
 25 27  1  0
 25 28  2  0
 27 29  2  0
 28 30  1  0
 29 31  1  0
 30 31  2  0
M  CHG  4   4  -1   5  -1  11   1  12   1
M  END
> <Name>
24830815

> <Molecule Name>
24830815

> <CDD Number>
CDD-266050

> <AID 2010: Luminescence Cell-Based Dose Response HTS Screen to Identify Cytotoxic Compounds of NIH3T3 cells: PubChem Activity Outcome>
Inactive

> <AID 2010: Luminescence Cell-Based Dose Response HTS Screen to Identify Cytotoxic Compounds of NIH3T3 cells: EC50 (uM)>
> 60.0

> <AID 2044: Luminescence Cell-Based/Microorganism Dose Confirmation HTS to Identify Inhibitors of T.Cruzi Replication: PubChem Activity Outcome>
Active

> <AID 2044: Luminescence Cell-Based/Microorganism Dose Confirmation HTS to Identify Inhibitors of T.Cruzi Replication: EC50 (uM)>
< 0.1

> <Activity>
1

$$$$
24829585
  SciTegic01231414002D

 29 32  0  0  0  0            999 V2000
   12.4422    2.2262    0.0000 Br  0  5
    3.0746    1.1530    0.0000 N   0  0
    0.6405    0.8968    0.0000 N   0  3
    1.9399    0.1464    0.0000 C   0  0
    2.4524    2.5256    0.0000 C   0  0
   -0.6588    0.1464    0.0000 C   0  0
    0.9517    2.3608    0.0000 C   0  0
    4.5424    0.8405    0.0000 C   0  0
   -0.6588   -1.3543    0.0000 C   0  0
    3.1953    3.8295    0.0000 C   0  0
    1.9399   -1.3543    0.0000 C   0  0
    0.6405   -2.0863    0.0000 C   0  0
   -1.9399    0.8968    0.0000 C   0  0
    5.6289    1.8669    0.0000 C   0  0
    4.8840   -0.6221    0.0000 C   0  0
   -1.9399   -2.0863    0.0000 C   0  0
    4.6856    3.9490    0.0000 C   0  0
    2.3383    5.0626    0.0000 C   0  0
    7.4120   -0.0227    0.0000 C   0  0
   -3.2576    0.1464    0.0000 C   0  0
    7.0659    1.4369    0.0000 C   0  0
    6.3210   -1.0521    0.0000 C   0  0
   -3.2576   -1.3543    0.0000 C   0  0
    5.3285    5.3043    0.0000 C   0  0
    2.9812    6.4178    0.0000 C   0  0
    8.8489   -0.4560    0.0000 C   0  0
    4.4763    6.5387    0.0000 C   0  0
    9.1241   -1.6240    0.0000 C   0  0
    9.7231    0.3661    0.0000 C   0  0
  2  4  1  0
  2  5  1  0
  2  8  1  0
  3  4  2  0
  3  6  1  0
  3  7  1  0
  4 11  1  0
  5  7  2  0
  5 10  1  0
  6  9  1  0
  6 13  2  0
  8 14  2  0
  8 15  1  0
  9 12  1  0
  9 16  2  0
 10 17  2  0
 10 18  1  0
 11 12  1  0
 13 20  1  0
 14 21  1  0
 15 22  2  0
 16 23  1  0
 17 24  1  0
 18 25  2  0
 19 21  2  0
 19 22  1  0
 19 26  1  0
 20 23  2  0
 24 27  2  0
 25 27  1  0
 26 28  1  0
 26 29  1  0
M  CHG  2   1  -1   3   1
M  END
> <Name>
24829585

> <Molecule Name>
24829585

> <CDD Number>
CDD-1507293

> <AID 2010: Luminescence Cell-Based Dose Response HTS Screen to Identify Cytotoxic Compounds of NIH3T3 cells: PubChem Activity Outcome>
Inactive

> <AID 2010: Luminescence Cell-Based Dose Response HTS Screen to Identify Cytotoxic Compounds of NIH3T3 cells: EC50 (uM)>
> 60.0

> <AID 2044: Luminescence Cell-Based/Microorganism Dose Confirmation HTS to Identify Inhibitors of T.Cruzi Replication: PubChem Activity Outcome>
Active

> <AID 2044: Luminescence Cell-Based/Microorganism Dose Confirmation HTS to Identify Inhibitors of T.Cruzi Replication: EC50 (uM)>
< 0.1

> <Activity>
1

$$$$
24828831
  SciTegic01231414002D

 35 38  0  0  0  0            999 V2000
   -3.9091   -1.5019    0.0000 S   0  0
   -1.2928    2.6973    0.0000 O   0  0
   -6.2452   -3.1579    0.0000 O   0  0
   -2.8552   -8.1094    0.0000 O   0  0
   -2.6111    0.7486    0.0000 N   0  0
   -5.2025   -5.2568    0.0000 N   0  0
   -1.2964   -1.4973    0.0000 N   0  0
   -5.2075   -8.2517    0.0000 N   0  0
   -5.2049    3.7560    0.0000 N   0  0
    0.0000    0.7486    0.0000 C   0  0
   -1.2964    1.4973    0.0000 C   0  0
   -2.6111   -0.7486    0.0000 C   0  0
    0.0000   -0.7486    0.0000 C   0  0
   -6.5009   -6.0040    0.0000 C   0  0
   -6.5029   -7.5013    0.0000 C   0  0
   -5.2049   -3.7560    0.0000 C   0  0
    1.2964    1.4973    0.0000 C   0  0
   -3.9091    1.5019    0.0000 C   0  0
   -3.8897   -6.0076    0.0000 C   0  0
    1.2964   -1.4973    0.0000 C   0  0
   -3.9067   -3.0027    0.0000 C   0  0
   -3.8918   -7.5049    0.0000 C   0  0
   -7.7962   -5.2536    0.0000 C   0  0
   -7.8004   -8.2481    0.0000 C   0  0
    2.5929    0.7486    0.0000 C   0  0
    2.5929   -0.7486    0.0000 C   0  0
   -3.9067    3.0027    0.0000 C   0  0
   -9.0937   -6.0004    0.0000 C   0  0
   -9.0958   -7.4977    0.0000 C   0  0
   -5.2025    5.2568    0.0000 C   0  0
   -6.5045    3.0053    0.0000 C   0  0
   -6.2404    5.8591    0.0000 C   0  0
   -4.1622    5.8549    0.0000 C   0  0
   -6.5050    1.8053    0.0000 C   0  0
   -7.5436    3.6055    0.0000 C   0  0
  1 12  1  0
  1 21  1  0
  2 11  2  0
  3 16  2  0
  4 22  2  0
  5 11  1  0
  5 12  1  0
  5 18  1  0
  6 14  1  0
  6 16  1  0
  6 19  1  0
  7 12  2  0
  7 13  1  0
  8 15  1  0
  8 22  1  0
  9 27  1  0
  9 30  1  0
  9 31  1  0
 10 11  1  0
 10 13  1  0
 10 17  2  0
 13 20  2  0
 14 15  1  0
 14 23  2  0
 15 24  2  0
 16 21  1  0
 17 25  1  0
 18 27  1  0
 19 22  1  0
 20 26  1  0
 23 28  1  0
 24 29  1  0
 25 26  2  0
 28 29  2  0
 30 32  1  0
 30 33  1  0
 31 34  1  0
 31 35  1  0
M  END
> <Name>
24828831

> <Molecule Name>
24828831

> <CDD Number>
CDD-275048

> <AID 2010: Luminescence Cell-Based Dose Response HTS Screen to Identify Cytotoxic Compounds of NIH3T3 cells: PubChem Activity Outcome>
Inactive

> <AID 2010: Luminescence Cell-Based Dose Response HTS Screen to Identify Cytotoxic Compounds of NIH3T3 cells: EC50 (uM)>
> 60.0

> <AID 2044: Luminescence Cell-Based/Microorganism Dose Confirmation HTS to Identify Inhibitors of T.Cruzi Replication: PubChem Activity Outcome>
Active

> <AID 2044: Luminescence Cell-Based/Microorganism Dose Confirmation HTS to Identify Inhibitors of T.Cruzi Replication: EC50 (uM)>
< 0.1

> <Activity>
1

$$$$
24828127
  SciTegic01231414002D

 21 22  0  0  0  0            999 V2000
    0.2226  -10.3446    0.0000 Cl  0  0
    0.2370   -7.6435    0.0000 O   0  0
    2.5973   -1.5031    0.0000 N   0  0
    2.5765   -7.5048    0.0000 N   0  0
    2.5951   -3.0039    0.0000 C   0  0
    1.2990   -0.7500    0.0000 C   0  0
    3.8999   -0.7576    0.0000 C   0  0
    3.8915   -3.7585    0.0000 C   0  0
    1.2935   -3.7495    0.0000 C   0  0
    2.5847   -6.0040    0.0000 C   0  0
    3.8864   -5.2585    0.0000 C   0  0
    1.2883   -5.2495    0.0000 C   0  0
    1.2990    0.7500    0.0000 C   0  0
    0.0000   -1.5000    0.0000 C   0  0
    0.0000    1.5000    0.0000 C   0  0
   -1.2990   -0.7500    0.0000 C   0  0
    1.2731   -8.2489    0.0000 C   0  0
    4.9372   -1.3609    0.0000 C   0  0
    3.9040    0.4424    0.0000 C   0  0
   -1.2990    0.7500    0.0000 C   0  0
    1.2648   -9.7497    0.0000 C   0  0
  1 21  1  0
  2 17  2  0
  3  5  1  0
  3  6  1  0
  3  7  1  0
  4 10  1  0
  4 17  1  0
  5  8  2  0
  5  9  1  0
  6 13  2  0
  6 14  1  0
  7 18  1  0
  7 19  1  0
  8 11  1  0
  9 12  2  0
 10 11  2  0
 10 12  1  0
 13 15  1  0
 14 16  2  0
 15 20  2  0
 16 20  1  0
 17 21  1  0
M  END
> <Name>
24828127

> <Molecule Name>
24828127

> <CDD Number>
CDD-193797

> <AID 2010: Luminescence Cell-Based Dose Response HTS Screen to Identify Cytotoxic Compounds of NIH3T3 cells: PubChem Activity Outcome>
Inactive

> <AID 2010: Luminescence Cell-Based Dose Response HTS Screen to Identify Cytotoxic Compounds of NIH3T3 cells: EC50 (uM)>
> 60.0

> <AID 2044: Luminescence Cell-Based/Microorganism Dose Confirmation HTS to Identify Inhibitors of T.Cruzi Replication: PubChem Activity Outcome>
Active

> <AID 2044: Luminescence Cell-Based/Microorganism Dose Confirmation HTS to Identify Inhibitors of T.Cruzi Replication: EC50 (uM)>
< 0.1

> <Activity>
1

$$$$
24825651
  SciTegic01231414002D

 19 20  0  0  0  0            999 V2000
    0.0000   -2.7000    0.0000 Cl  0  0
   -2.3383    1.3500    0.0000 Cl  0  0
    8.4361   -5.1384    0.0000 Cl  0  0
    6.2524   -0.2436    0.0000 S   0  0
    7.8808   -2.4949    0.0000 O   0  0
    3.8990   -0.7455    0.0000 N   0  0
    5.5609   -2.8279    0.0000 N   0  0
    5.2526   -1.3618    0.0000 C   0  0
    1.2990   -0.7500    0.0000 C   0  0
    2.6003   -1.4977    0.0000 C   0  0
    0.0000   -1.5000    0.0000 C   0  0
    4.0317    0.7359    0.0000 C   0  0
    5.4979    1.0528    0.0000 C   0  0
    1.2990    0.7500    0.0000 C   0  0
   -1.2990   -0.7500    0.0000 C   0  0
   -1.2990    0.7500    0.0000 C   0  0
    6.9870   -3.2957    0.0000 C   0  0
    0.0000    1.5000    0.0000 C   0  0
    7.2959   -4.7644    0.0000 C   0  0
  1 11  1  0
  2 16  1  0
  3 19  1  0
  4  8  1  0
  4 13  1  0
  5 17  2  0
  6  8  1  0
  6 10  1  0
  6 12  1  0
  7  8  2  0
  7 17  1  0
  9 10  1  0
  9 11  1  0
  9 14  2  0
 11 15  2  0
 12 13  2  0
 14 18  1  0
 15 16  1  0
 16 18  2  0
 17 19  1  0
M  END
> <Name>
24825651

> <Molecule Name>
24825651

> <CDD Number>
CDD-163709

> <AID 2010: Luminescence Cell-Based Dose Response HTS Screen to Identify Cytotoxic Compounds of NIH3T3 cells: PubChem Activity Outcome>
Active

> <AID 2010: Luminescence Cell-Based Dose Response HTS Screen to Identify Cytotoxic Compounds of NIH3T3 cells: EC50 (uM)>
0.192

> <AID 2044: Luminescence Cell-Based/Microorganism Dose Confirmation HTS to Identify Inhibitors of T.Cruzi Replication: PubChem Activity Outcome>
Active

> <AID 2044: Luminescence Cell-Based/Microorganism Dose Confirmation HTS to Identify Inhibitors of T.Cruzi Replication: EC50 (uM)>
< 0.1

> <Activity>
0

$$$$
24824133
  SciTegic01231414002D

 20 21  0  0  1  0            999 V2000
   -2.3383    1.3500    0.0000 O   0  0
   -3.6380   -0.8969    0.0000 O   0  0
   -5.2143   -7.1938    0.0000 O   0  0
   -7.5389   -3.1359    0.0000 O   0  0
   -6.5068   -5.2394    0.0000 N   0  0
   -1.2990   -0.7500    0.0000 C   0  0  1  0  0  0
   -1.2990    0.7500    0.0000 C   0  0
   -2.5998   -1.4987    0.0000 C   0  0  1  0  0  0
   -3.9035   -3.7482    0.0000 C   0  0
    0.0000    1.5000    0.0000 C   0  0  1  0  0  0
   -2.6028   -2.9995    0.0000 C   0  0
    0.0000   -1.5000    0.0000 C   0  0
    1.2990   -0.7500    0.0000 C   0  0  2  0  0  0
    1.2990    0.7500    0.0000 C   0  0
   -3.9087   -5.2482    0.0000 C   0  0
   -5.2001   -2.9938    0.0000 C   0  0
   -5.2103   -5.9938    0.0000 C   0  0
   -6.5017   -3.7394    0.0000 C   0  0
    0.0000    2.7000    0.0000 C   0  0
    2.3383   -1.3500    0.0000 C   0  0
  1  7  2  0
  8  2  1  1
  3 17  2  0
  4 18  2  0
  5 17  1  0
  5 18  1  0
  6  7  1  0
  6  8  1  0
  6 12  1  6
  7 10  1  0
  8 11  1  0
  9 11  1  0
  9 15  1  0
  9 16  1  0
 10 14  1  0
 10 19  1  6
 12 13  1  0
 13 14  1  0
 13 20  1  6
 15 17  1  0
 16 18  1  0
M  END
> <Name>
24824133

> <Molecule Name>
24824133

> <CDD Number>
CDD-244815

> <AID 2010: Luminescence Cell-Based Dose Response HTS Screen to Identify Cytotoxic Compounds of NIH3T3 cells: PubChem Activity Outcome>
Inconclusive

> <AID 2044: Luminescence Cell-Based/Microorganism Dose Confirmation HTS to Identify Inhibitors of T.Cruzi Replication: PubChem Activity Outcome>
Active

> <AID 2044: Luminescence Cell-Based/Microorganism Dose Confirmation HTS to Identify Inhibitors of T.Cruzi Replication: EC50 (uM)>
< 0.1

> <Activity>
0

$$$$
24823192
  SciTegic01231414002D

 34 37  0  0  1  0            999 V2000
    2.5889    0.0182    0.0000 O   0  0
    0.0446    3.6095    0.0000 O   0  5
   -2.0337    3.6184    0.0000 O   0  0
   -7.2559    0.8558    0.0000 O   0  0
    1.7138    1.2033    0.0000 N   0  0
   -0.9971    3.0138    0.0000 N   0  3
    1.7138   -1.2033    0.0000 N   0  0
   -3.6217    1.4865    0.0000 N   0  0
   -0.9971   -3.0138    0.0000 N   0  0
   -3.5785   -7.5278    0.0000 N   0  0
    0.2917    0.7475    0.0000 C   0  0
   -1.0028    1.5132    0.0000 C   0  0
    0.2917   -0.7475    0.0000 C   0  0
   -2.3155    0.7475    0.0000 C   0  0
   -1.0028   -1.5132    0.0000 C   0  0
   -2.3155   -0.7475    0.0000 C   0  0
   -4.9153    0.7255    0.0000 C   0  0
   -3.6319    2.6865    0.0000 C   0  0
   -2.2935   -3.7700    0.0000 C   0  0
   -6.2216    1.4644    0.0000 C   0  0
   -2.2878   -5.2708    0.0000 C   0  0
   -3.5842   -6.0270    0.0000 C   0  0
   -3.5609  -10.5278    0.0000 C   0  0
   -4.8731   -8.2854    0.0000 C   0  0
   -2.2750   -8.2702    0.0000 C   0  0
   -4.8643   -9.7854    0.0000 C   0  0
   -2.2663   -9.7702    0.0000 C   0  0
   -3.5490  -12.0286    0.0000 C   0  0
   -2.2439  -12.7695    0.0000 C   0  0
   -2.2298  -14.2695    0.0000 C   0  0
   -0.9518  -12.0075    0.0000 C   0  0
   -0.9238  -15.0074    0.0000 C   0  0
    0.3542  -12.7454    0.0000 C   0  0
    0.3682  -14.2453    0.0000 C   0  0
  1  5  1  0
  1  7  1  0
  2  6  1  0
  3  6  2  0
  4 20  1  0
  5 11  2  0
  6 12  1  0
  7 13  2  0
  8 14  1  0
  8 17  1  0
  8 18  1  0
  9 15  1  0
  9 19  1  0
 10 22  1  0
 10 24  1  0
 10 25  1  0
 11 12  1  0
 11 13  1  0
 12 14  2  0
 13 15  1  0
 14 16  1  0
 15 16  2  0
 17 20  1  0
 19 21  1  0
 21 22  1  0
 23 26  1  0
 23 27  1  0
 23 28  1  0
 24 26  1  0
 25 27  1  0
 28 29  1  0
 29 30  2  0
 29 31  1  0
 30 32  1  0
 31 33  2  0
 32 34  2  0
 33 34  1  0
M  CHG  2   2  -1   6   1
M  END
> <Name>
24823192

> <Molecule Name>
24823192

> <CDD Number>
CDD-296269

> <AID 2010: Luminescence Cell-Based Dose Response HTS Screen to Identify Cytotoxic Compounds of NIH3T3 cells: PubChem Activity Outcome>
Inactive

> <AID 2010: Luminescence Cell-Based Dose Response HTS Screen to Identify Cytotoxic Compounds of NIH3T3 cells: EC50 (uM)>
> 60.0

> <AID 2044: Luminescence Cell-Based/Microorganism Dose Confirmation HTS to Identify Inhibitors of T.Cruzi Replication: PubChem Activity Outcome>
Active

> <AID 2044: Luminescence Cell-Based/Microorganism Dose Confirmation HTS to Identify Inhibitors of T.Cruzi Replication: EC50 (uM)>
< 0.1

> <Activity>
1

$$$$
24823129
  SciTegic01231414002D

 26 29  0  0  0  0            999 V2000
   13.2089    0.4405    0.0000 O   0  5
   11.6471    1.8116    0.0000 O   0  0
    3.6552   -2.9294    0.0000 N   0  0
    1.7138    1.2033    0.0000 N   0  0
    6.5944   -3.5310    0.0000 N   0  0
   12.0320    0.6750    0.0000 N   0  3
    0.2917   -0.7475    0.0000 C   0  0
    1.7138   -1.2033    0.0000 C   0  0
    0.2917    0.7475    0.0000 C   0  0
    2.1855   -2.6254    0.0000 C   0  0
    2.5889    0.0182    0.0000 C   0  0
   -1.0028   -1.5132    0.0000 C   0  0
   -1.0028    1.5132    0.0000 C   0  0
    9.0596   -2.7047    0.0000 C   0  0
    4.1295   -4.3524    0.0000 C   0  0
    4.6506   -1.8071    0.0000 C   0  0
    8.0653   -3.8290    0.0000 C   0  0
    5.5991   -4.6533    0.0000 C   0  0
    6.1201   -2.1080    0.0000 C   0  0
   -2.3155   -0.7475    0.0000 C   0  0
   -2.3155    0.7475    0.0000 C   0  0
   11.0424   -0.4533    0.0000 C   0  0
   10.5302   -3.0004    0.0000 C   0  0
    8.5804   -1.2832    0.0000 C   0  0
   11.5216   -1.8747    0.0000 C   0  0
    9.5718   -0.1576    0.0000 C   0  0
  1  6  1  0
  2  6  2  0
  3 10  1  0
  3 15  1  0
  3 16  1  0
  4  9  1  0
  4 11  1  0
  5 17  1  0
  5 18  1  0
  5 19  1  0
  6 22  1  0
  7  8  1  0
  7  9  1  0
  7 12  2  0
  8 10  1  0
  8 11  2  0
  9 13  2  0
 12 20  1  0
 13 21  1  0
 14 17  1  0
 14 23  2  0
 14 24  1  0
 15 18  1  0
 16 19  1  0
 20 21  2  0
 22 25  2  0
 22 26  1  0
 23 25  1  0
 24 26  2  0
M  CHG  2   1  -1   6   1
M  END
> <Name>
24823129

> <Molecule Name>
24823129

> <CDD Number>
CDD-44199

> <AID 2010: Luminescence Cell-Based Dose Response HTS Screen to Identify Cytotoxic Compounds of NIH3T3 cells: PubChem Activity Outcome>
Inactive

> <AID 2010: Luminescence Cell-Based Dose Response HTS Screen to Identify Cytotoxic Compounds of NIH3T3 cells: EC50 (uM)>
> 60.0

> <AID 2044: Luminescence Cell-Based/Microorganism Dose Confirmation HTS to Identify Inhibitors of T.Cruzi Replication: PubChem Activity Outcome>
Active

> <AID 2044: Luminescence Cell-Based/Microorganism Dose Confirmation HTS to Identify Inhibitors of T.Cruzi Replication: EC50 (uM)>
< 0.1

> <Activity>
1

$$$$
24822842
  SciTegic01231414002D

 28 31  0  0  0  0            999 V2000
    2.9760   -1.9598    0.0000 Cl  0  0
    0.9517    2.3608    0.0000 S   0  0
    4.3918    3.8370    0.0000 O   0  0
    3.0235    9.0799    0.0000 O   0  0
    0.6405   -2.0863    0.0000 N   0  0
    2.4327    5.1232    0.0000 N   0  0
   -1.3267    6.4037    0.0000 N   0  0
    0.6405    0.8968    0.0000 C   0  0
    1.9399    0.1464    0.0000 C   0  0
   -0.6588    0.1464    0.0000 C   0  0
    2.4524    2.5256    0.0000 C   0  0
   -0.6588   -1.3543    0.0000 C   0  0
    1.9399   -1.3543    0.0000 C   0  0
    3.0746    1.1530    0.0000 C   0  0
    3.1918    3.8285    0.0000 C   0  0
   -1.9399    0.8968    0.0000 C   0  0
   -1.9399   -2.0863    0.0000 C   0  0
   -3.2576    0.1464    0.0000 C   0  0
   -3.2576   -1.3543    0.0000 C   0  0
    3.1735    6.4284    0.0000 C   0  0
    0.9319    5.1157    0.0000 C   0  0
    2.4143    7.7231    0.0000 C   0  0
    0.1742    6.4112    0.0000 C   0  0
    0.9323    7.8479    0.0000 C   0  0
    1.9000   10.0737    0.0000 C   0  0
    0.6076    9.3124    0.0000 C   0  0
   -1.9325    7.4395    0.0000 C   0  0
   -1.9211    5.3613    0.0000 C   0  0
  1 13  1  0
  2  8  1  0
  2 11  1  0
  3 15  2  0
  4 22  1  0
  4 25  1  0
  5 12  2  0
  5 13  1  0
  6 15  1  0
  6 20  1  0
  6 21  1  0
  7 23  1  0
  7 27  1  0
  7 28  1  0
  8  9  1  0
  8 10  2  0
  9 13  2  0
  9 14  1  0
 10 12  1  0
 10 16  1  0
 11 14  2  0
 11 15  1  0
 12 17  1  0
 16 18  2  0
 17 19  2  0
 18 19  1  0
 20 22  1  0
 21 23  1  0
 22 24  2  0
 24 26  1  0
 25 26  2  0
M  END
> <Name>
24822842

> <Molecule Name>
24822842

> <CDD Number>
CDD-1457514

> <AID 2010: Luminescence Cell-Based Dose Response HTS Screen to Identify Cytotoxic Compounds of NIH3T3 cells: PubChem Activity Outcome>
Active

> <AID 2010: Luminescence Cell-Based Dose Response HTS Screen to Identify Cytotoxic Compounds of NIH3T3 cells: EC50 (uM)>
9.501

> <AID 2044: Luminescence Cell-Based/Microorganism Dose Confirmation HTS to Identify Inhibitors of T.Cruzi Replication: PubChem Activity Outcome>
Active

> <AID 2044: Luminescence Cell-Based/Microorganism Dose Confirmation HTS to Identify Inhibitors of T.Cruzi Replication: EC50 (uM)>
< 0.1

> <Activity>
1

$$$$
24821588
  SciTegic01231414002D

 26 27  0  0  0  0            999 V2000
   -6.2296   -5.4127    0.0000 O   0  0
   -2.5703  -11.7005    0.0000 O   0  5
   -8.8164   -9.9293    0.0000 O   0  5
   -1.5402   -9.8955    0.0000 O   0  0
   -7.7682  -11.7239    0.0000 O   0  0
   -2.5972   -1.5031    0.0000 O   0  0
    2.5973   -1.5031    0.0000 O   0  0
   -2.5765  -10.5006    0.0000 N   0  3
   -7.7740  -10.5239    0.0000 N   0  3
   -3.8912   -5.2578    0.0000 N   0  0
   -5.1872   -7.5117    0.0000 C   0  0
   -3.8804   -9.7573    0.0000 C   0  0
   -6.4784   -9.7663    0.0000 C   0  0
   -6.4836   -8.2663    0.0000 C   0  0
   -3.8856   -8.2573    0.0000 C   0  0
   -5.1768  -10.5118    0.0000 C   0  0
   -5.1894   -6.0109    0.0000 C   0  0
   -1.2990   -0.7500    0.0000 C   0  0
    1.2990   -0.7500    0.0000 C   0  0
   -3.8933   -3.7570    0.0000 C   0  0
    0.0000   -1.5000    0.0000 C   0  0
   -1.2990    0.7500    0.0000 C   0  0
   -2.5951   -3.0039    0.0000 C   0  0
    1.2990    0.7500    0.0000 C   0  0
    0.0000    1.5000    0.0000 C   0  0
    2.5956   -2.7031    0.0000 C   0  0
  1 17  2  0
  2  8  1  0
  3  9  1  0
  4  8  2  0
  5  9  2  0
  6 18  1  0
  6 23  1  0
  7 19  1  0
  7 26  1  0
  8 12  1  0
  9 13  1  0
 10 17  1  0
 10 20  1  0
 11 14  2  0
 11 15  1  0
 11 17  1  0
 12 15  2  0
 12 16  1  0
 13 14  1  0
 13 16  2  0
 18 21  2  0
 18 22  1  0
 19 21  1  0
 19 24  2  0
 20 23  1  0
 22 25  2  0
 24 25  1  0
M  CHG  4   2  -1   3  -1   8   1   9   1
M  END
> <Name>
24821588

> <Molecule Name>
24821588

> <CDD Number>
CDD-275692

> <AID 2010: Luminescence Cell-Based Dose Response HTS Screen to Identify Cytotoxic Compounds of NIH3T3 cells: PubChem Activity Outcome>
Inactive

> <AID 2010: Luminescence Cell-Based Dose Response HTS Screen to Identify Cytotoxic Compounds of NIH3T3 cells: EC50 (uM)>
> 60.0

> <AID 2044: Luminescence Cell-Based/Microorganism Dose Confirmation HTS to Identify Inhibitors of T.Cruzi Replication: PubChem Activity Outcome>
Active

> <AID 2044: Luminescence Cell-Based/Microorganism Dose Confirmation HTS to Identify Inhibitors of T.Cruzi Replication: EC50 (uM)>
< 0.1

> <Activity>
1

$$$$
24820908
  SciTegic01231414002D

 31 32  0  0  0  0            999 V2000
    2.5973   -1.5031    0.0000 S   0  0
   -8.7800   -8.1318    0.0000 O   0  5
   -6.7018   -8.1141    0.0000 O   0  0
    5.3578   -3.6169    0.0000 O   0  0
    8.7367   -3.1675    0.0000 O   0  0
    6.3972   -1.8172    0.0000 O   0  0
    7.6972   -4.9672    0.0000 O   0  0
   -6.4920   -0.7636    0.0000 N   0  0
   -3.8990    0.7455    0.0000 N   0  0
   -7.7460   -7.5228    0.0000 N   0  3
   -7.7802   -3.0220    0.0000 C   0  0
   -7.7876   -1.5212    0.0000 C   0  0
   -1.2990    0.7500    0.0000 C   0  0
   -7.7594   -6.0220    0.0000 C   0  0
   -2.6003    1.4977    0.0000 C   0  0
   -6.4972    0.7364    0.0000 C   0  0
   -5.1903   -1.5091    0.0000 C   0  0
   -5.2007    1.4909    0.0000 C   0  0
   -3.8939   -0.7546    0.0000 C   0  0
   -9.0740   -3.7810    0.0000 C   0  0
   -6.4760   -3.7631    0.0000 C   0  0
   -9.0636   -5.2810    0.0000 C   0  0
   -6.4656   -5.2630    0.0000 C   0  0
    0.0000    1.5000    0.0000 C   0  0
   -1.2990   -0.7500    0.0000 C   0  0
    1.2990   -0.7500    0.0000 C   0  0
    1.2990    0.7500    0.0000 C   0  0
    0.0000   -1.5000    0.0000 C   0  0
    2.5956   -2.7031    0.0000 C   0  0
    6.3972   -3.0172    0.0000 C   0  0
    7.6972   -3.7672    0.0000 C   0  0
  1 26  1  0
  1 29  1  0
  2 10  1  0
  3 10  2  0
  4 30  2  0
  5 31  2  0
  6 30  1  0
  7 31  1  0
  8 12  1  0
  8 16  1  0
  8 17  1  0
  9 15  1  0
  9 18  1  0
  9 19  1  0
 10 14  1  0
 11 12  1  0
 11 20  2  0
 11 21  1  0
 13 15  1  0
 13 24  2  0
 13 25  1  0
 14 22  2  0
 14 23  1  0
 16 18  1  0
 17 19  1  0
 20 22  1  0
 21 23  2  0
 24 27  1  0
 25 28  2  0
 26 27  2  0
 26 28  1  0
 30 31  1  0
M  CHG  2   2  -1  10   1
M  END
> <Name>
24820908

> <Molecule Name>
24820908

> <CDD Number>
CDD-1413136

> <AID 2010: Luminescence Cell-Based Dose Response HTS Screen to Identify Cytotoxic Compounds of NIH3T3 cells: PubChem Activity Outcome>
Inconclusive

> <AID 2010: Luminescence Cell-Based Dose Response HTS Screen to Identify Cytotoxic Compounds of NIH3T3 cells: EC50 (uM)>
> 60.0

> <AID 2044: Luminescence Cell-Based/Microorganism Dose Confirmation HTS to Identify Inhibitors of T.Cruzi Replication: PubChem Activity Outcome>
Active

> <AID 2044: Luminescence Cell-Based/Microorganism Dose Confirmation HTS to Identify Inhibitors of T.Cruzi Replication: EC50 (uM)>
< 0.1

> <Activity>
1

$$$$
24818255
  SciTegic01231414002D

 25 27  0  0  1  0            999 V2000
    1.7138    1.2033    0.0000 S   0  0
    3.3606   -2.8684    0.0000 O   0  0
    4.2072    2.3788    0.0000 O   0  0
    8.2909    7.2478    0.0000 O   0  5
    6.2278    6.9965    0.0000 O   0  0
    4.0872    0.0382    0.0000 N   0  0
    7.0552    2.6770    0.0000 N   0  0
    6.4141    4.0190    0.0000 N   0  0
    8.8238    4.3086    0.0000 N   0  0
    7.3319    6.5264    0.0000 N   0  3
    1.3877   -3.5218    0.0000 N   0  0
    1.7138   -1.2033    0.0000 C   0  0
    0.2917   -0.7475    0.0000 C   0  0
    2.5889    0.0182    0.0000 C   0  0
    0.2917    0.7475    0.0000 C   0  0
    2.1855   -2.6254    0.0000 C   0  0
   -1.0028   -1.5132    0.0000 C   0  0
   -1.0028    1.5132    0.0000 C   0  0
    4.8208    1.3475    0.0000 C   0  0
   -2.3155    0.7475    0.0000 C   0  0
   -2.3155   -0.7475    0.0000 C   0  0
    7.5138    5.0392    0.0000 C   0  0
    6.3215    1.3677    0.0000 C   0  0
    8.5338    2.8369    0.0000 C   0  0
   -3.3560    1.3452    0.0000 C   0  0
  1 14  1  0
  1 15  1  0
  2 16  2  0
  3 19  2  0
  4 10  1  0
  5 10  2  0
  6 14  1  0
  6 19  1  0
  7  8  1  0
  7 23  1  0
  7 24  1  0
  8 22  2  0
  9 22  1  0
  9 24  2  0
 10 22  1  0
 11 16  1  0
 12 13  1  0
 12 14  2  0
 12 16  1  0
 13 15  2  0
 13 17  1  0
 15 18  1  0
 17 21  1  0
 18 20  1  0
 19 23  1  0
 20 21  1  0
 20 25  1  0
M  CHG  2   4  -1  10   1
M  END
> <Name>
24818255

> <Molecule Name>
24818255

> <CDD Number>
CDD-701913

> <AID 2010: Luminescence Cell-Based Dose Response HTS Screen to Identify Cytotoxic Compounds of NIH3T3 cells: PubChem Activity Outcome>
Inactive

> <AID 2010: Luminescence Cell-Based Dose Response HTS Screen to Identify Cytotoxic Compounds of NIH3T3 cells: EC50 (uM)>
> 30.0

> <AID 2044: Luminescence Cell-Based/Microorganism Dose Confirmation HTS to Identify Inhibitors of T.Cruzi Replication: PubChem Activity Outcome>
Active

> <AID 2044: Luminescence Cell-Based/Microorganism Dose Confirmation HTS to Identify Inhibitors of T.Cruzi Replication: EC50 (uM)>
< 0.1

> <Activity>
1

$$$$
24816279
  SciTegic01231414002D

 26 29  0  0  1  0            999 V2000
   -3.6319    2.6865    0.0000 S   0  0
   -2.3155    0.7475    0.0000 N   0  0
    0.2917   -0.7475    0.0000 N   0  0
   -4.9153    0.7255    0.0000 N   0  0
    0.3235    5.2508    0.0000 N   0  0
   -1.0028    1.5132    0.0000 C   0  0
    0.2917    0.7475    0.0000 C   0  0
   -0.9982    3.0140    0.0000 C   0  0
   -2.3155   -0.7475    0.0000 C   0  0
   -3.6217    1.4865    0.0000 C   0  0
   -1.0028   -1.5132    0.0000 C   0  0
    1.7138    1.2033    0.0000 C   0  0
    1.7138   -1.2033    0.0000 C   0  0
    2.5889    0.0182    0.0000 C   0  0
    0.3086    3.7509    0.0000 C   0  0
   -2.2894    3.7767    0.0000 C   0  0
   -2.2745    5.2767    0.0000 C   0  0
   -0.9680    6.0137    0.0000 C   0  0
   -6.2216    1.4644    0.0000 C   0  0
   -7.5151    0.7033    0.0000 C   0  0
   -8.8215    1.4422    0.0000 C   0  0
  -10.1155    0.6834    0.0000 C   0  0
   -8.8318    2.9422    0.0000 C   0  0
  -11.4196    1.4246    0.0000 C   0  0
  -10.1359    3.6833    0.0000 C   0  0
  -11.4298    2.9245    0.0000 C   0  0
  1 10  2  0
  2  6  1  0
  2  9  1  0
  2 10  1  0
  3  7  1  0
  3 11  1  0
  3 13  1  0
  4 10  1  0
  4 19  1  0
  5 15  2  0
  5 18  1  0
  6  7  1  0
  6  8  1  0
  7 12  2  0
  8 15  1  0
  8 16  2  0
  9 11  1  0
 12 14  1  0
 13 14  2  0
 16 17  1  0
 17 18  2  0
 19 20  1  0
 20 21  1  0
 21 22  2  0
 21 23  1  0
 22 24  1  0
 23 25  2  0
 24 26  2  0
 25 26  1  0
M  END
> <Name>
24816279

> <Molecule Name>
24816279

> <CDD Number>
CDD-1452293

> <AID 2010: Luminescence Cell-Based Dose Response HTS Screen to Identify Cytotoxic Compounds of NIH3T3 cells: PubChem Activity Outcome>
Inactive

> <AID 2010: Luminescence Cell-Based Dose Response HTS Screen to Identify Cytotoxic Compounds of NIH3T3 cells: EC50 (uM)>
> 60.0

> <AID 2044: Luminescence Cell-Based/Microorganism Dose Confirmation HTS to Identify Inhibitors of T.Cruzi Replication: PubChem Activity Outcome>
Active

> <AID 2044: Luminescence Cell-Based/Microorganism Dose Confirmation HTS to Identify Inhibitors of T.Cruzi Replication: EC50 (uM)>
< 0.1

> <Activity>
1

$$$$
24816043
  SciTegic01231414002D

 32 33  0  0  0  0            999 V2000
   15.5726    0.0804    0.0000 Cl  0  0
    1.7138   -1.2033    0.0000 S   0  0
   10.8290    1.3783    0.0000 S   0  0
   -3.3560   -1.3452    0.0000 F   0  0
    4.2189    2.3707    0.0000 O   0  0
   11.4354    0.3428    0.0000 O   0  0
   12.0290    1.3855    0.0000 O   0  0
    4.0873    0.0307    0.0000 N   0  0
    1.7138    1.2033    0.0000 N   0  0
   11.5718    2.6824    0.0000 N   0  0
    8.6161   -2.5246    0.0000 N   0  0
    2.5889    0.0182    0.0000 C   0  0
    0.2917   -0.7475    0.0000 C   0  0
    0.2917    0.7475    0.0000 C   0  0
    4.8274    1.3364    0.0000 C   0  0
    6.3282    1.3491    0.0000 C   0  0
    9.3282    1.3686    0.0000 C   0  0
   -1.0028   -1.5132    0.0000 C   0  0
   -1.0028    1.5132    0.0000 C   0  0
    7.0699    2.6530    0.0000 C   0  0
    7.0867    0.0550    0.0000 C   0  0
    8.5698    2.6627    0.0000 C   0  0
    8.5867    0.0647    0.0000 C   0  0
    4.8509   -1.2613    0.0000 C   0  0
   -2.3155   -0.7475    0.0000 C   0  0
   -2.3155    0.7475    0.0000 C   0  0
    6.3517   -1.2470    0.0000 C   0  0
   12.7718    2.6902    0.0000 C   0  0
   10.9654    3.7179    0.0000 C   0  0
    7.1153   -2.5390    0.0000 C   0  0
    9.2266   -3.5577    0.0000 C   0  0
    9.2058   -1.4795    0.0000 C   0  0
  2 12  1  0
  2 13  1  0
  3  6  2  0
  3  7  2  0
  3 10  1  0
  3 17  1  0
  4 25  1  0
  5 15  2  0
  8 12  1  0
  8 15  1  0
  8 24  1  0
  9 12  2  0
  9 14  1  0
 10 28  1  0
 10 29  1  0
 11 30  1  0
 11 31  1  0
 11 32  1  0
 13 14  1  0
 13 18  2  0
 14 19  2  0
 15 16  1  0
 16 20  2  0
 16 21  1  0
 17 22  2  0
 17 23  1  0
 18 25  1  0
 19 26  1  0
 20 22  1  0
 21 23  2  0
 24 27  1  0
 25 26  2  0
 27 30  1  0
M  END
> <Name>
24816043

> <Molecule Name>
24816043

> <CDD Number>
CDD-1507267

> <AID 2010: Luminescence Cell-Based Dose Response HTS Screen to Identify Cytotoxic Compounds of NIH3T3 cells: PubChem Activity Outcome>
Inactive

> <AID 2010: Luminescence Cell-Based Dose Response HTS Screen to Identify Cytotoxic Compounds of NIH3T3 cells: EC50 (uM)>
> 60.0

> <AID 2044: Luminescence Cell-Based/Microorganism Dose Confirmation HTS to Identify Inhibitors of T.Cruzi Replication: PubChem Activity Outcome>
Active

> <AID 2044: Luminescence Cell-Based/Microorganism Dose Confirmation HTS to Identify Inhibitors of T.Cruzi Replication: EC50 (uM)>
< 0.1

> <Activity>
1

$$$$
24815816
  SciTegic01231414002D

 25 26  0  0  0  0            999 V2000
   11.8797   -0.5934    0.0000 Cl  0  0
    1.7138   -1.2033    0.0000 S   0  0
    7.1802    2.5682    0.0000 O   0  0
    4.2189    2.3707    0.0000 O   0  0
    4.0873    0.0307    0.0000 N   0  0
    1.7138    1.2033    0.0000 N   0  0
    8.6161   -2.5246    0.0000 N   0  0
    2.5889    0.0182    0.0000 C   0  0
    0.2917   -0.7475    0.0000 C   0  0
    0.2917    0.7475    0.0000 C   0  0
    4.8274    1.3364    0.0000 C   0  0
    6.3282    1.3491    0.0000 C   0  0
   -1.0028   -1.5132    0.0000 C   0  0
   -1.0028    1.5132    0.0000 C   0  0
    4.8509   -1.2613    0.0000 C   0  0
   -2.3155   -0.7475    0.0000 C   0  0
   -2.3155    0.7475    0.0000 C   0  0
    7.1959    0.1412    0.0000 C   0  0
    6.3517   -1.2470    0.0000 C   0  0
    8.6097    2.1139    0.0000 C   0  0
    8.6194    0.6139    0.0000 C   0  0
   -3.3560   -1.3452    0.0000 C   0  0
    7.1153   -2.5390    0.0000 C   0  0
    9.2266   -3.5577    0.0000 C   0  0
    9.2058   -1.4795    0.0000 C   0  0
  2  8  1  0
  2  9  1  0
  3 12  1  0
  3 20  1  0
  4 11  2  0
  5  8  1  0
  5 11  1  0
  5 15  1  0
  6  8  2  0
  6 10  1  0
  7 23  1  0
  7 24  1  0
  7 25  1  0
  9 10  1  0
  9 13  2  0
 10 14  2  0
 11 12  1  0
 12 18  2  0
 13 16  1  0
 14 17  1  0
 15 19  1  0
 16 17  2  0
 16 22  1  0
 18 21  1  0
 19 23  1  0
 20 21  2  0
M  END
> <Name>
24815816

> <Molecule Name>
24815816

> <CDD Number>
CDD-1507292

> <AID 2010: Luminescence Cell-Based Dose Response HTS Screen to Identify Cytotoxic Compounds of NIH3T3 cells: PubChem Activity Outcome>
Inactive

> <AID 2010: Luminescence Cell-Based Dose Response HTS Screen to Identify Cytotoxic Compounds of NIH3T3 cells: EC50 (uM)>
> 60.0

> <AID 2044: Luminescence Cell-Based/Microorganism Dose Confirmation HTS to Identify Inhibitors of T.Cruzi Replication: PubChem Activity Outcome>
Active

> <AID 2044: Luminescence Cell-Based/Microorganism Dose Confirmation HTS to Identify Inhibitors of T.Cruzi Replication: EC50 (uM)>
< 0.1

> <Activity>
1

$$$$
24815756
  SciTegic01231414002D

 34 37  0  0  0  0            999 V2000
    6.0967   -0.0336    0.0000 Cl  0  0
   -2.7404   -1.1989    0.0000 S   0  0
    2.7715   -1.2301    0.0000 O   0  0
    2.7715    1.2145    0.0000 O   0  0
   -5.2349    2.3256    0.0000 O   0  0
  -12.3370    3.5720    0.0000 O   0  0
  -12.2830   -1.1329    0.0000 O   0  0
   -5.0649   -0.0119    0.0000 N   0  0
   -2.7404    1.2145    0.0000 N   0  0
  -11.8278    1.2251    0.0000 N   0  0
   -8.0504   -2.6308    0.0000 N   0  0
   -1.2923   -0.7474    0.0000 C   0  0
   -1.2923    0.7474    0.0000 C   0  0
   -3.5656    0.0000    0.0000 C   0  0
    1.3235   -0.7629    0.0000 C   0  0
    1.3235    0.7785    0.0000 C   0  0
    0.0000   -1.5103    0.0000 C   0  0
    0.0000    1.4947    0.0000 C   0  0
   -5.8264    1.2815    0.0000 C   0  0
   -7.3272    1.2697    0.0000 C   0  0
  -10.3271    1.2399    0.0000 C   0  0
   -5.8073   -1.3162    0.0000 C   0  0
    3.5967    0.0000    0.0000 C   0  0
   -8.0901    2.5612    0.0000 C   0  0
   -8.0644   -0.0367    0.0000 C   0  0
  -12.7015    2.4287    0.0000 C   0  0
  -12.6736    0.0018    0.0000 C   0  0
   -9.5900    2.5464    0.0000 C   0  0
   -9.5643   -0.0516    0.0000 C   0  0
  -14.1227    1.9488    0.0000 C   0  0
  -14.1054    0.4489    0.0000 C   0  0
   -7.3081   -1.3265    0.0000 C   0  0
   -9.2504   -2.6390    0.0000 C   0  0
   -7.4437   -3.6661    0.0000 C   0  0
  2 12  1  0
  2 14  1  0
  3 15  1  0
  3 23  1  0
  4 16  1  0
  4 23  1  0
  5 19  2  0
  6 26  2  0
  7 27  2  0
  8 14  1  0
  8 19  1  0
  8 22  1  0
  9 13  1  0
  9 14  2  0
 10 21  1  0
 10 26  1  0
 10 27  1  0
 11 32  1  0
 11 33  1  0
 11 34  1  0
 12 13  1  0
 12 17  2  0
 13 18  2  0
 15 16  2  0
 15 17  1  0
 16 18  1  0
 19 20  1  0
 20 24  2  0
 20 25  1  0
 21 28  2  0
 21 29  1  0
 22 32  1  0
 24 28  1  0
 25 29  2  0
 26 30  1  0
 27 31  1  0
 30 31  1  0
M  END
> <Name>
24815756

> <Molecule Name>
24815756

> <CDD Number>
CDD-1507322

> <AID 2010: Luminescence Cell-Based Dose Response HTS Screen to Identify Cytotoxic Compounds of NIH3T3 cells: PubChem Activity Outcome>
Inactive

> <AID 2010: Luminescence Cell-Based Dose Response HTS Screen to Identify Cytotoxic Compounds of NIH3T3 cells: EC50 (uM)>
> 60.0

> <AID 2044: Luminescence Cell-Based/Microorganism Dose Confirmation HTS to Identify Inhibitors of T.Cruzi Replication: PubChem Activity Outcome>
Active

> <AID 2044: Luminescence Cell-Based/Microorganism Dose Confirmation HTS to Identify Inhibitors of T.Cruzi Replication: EC50 (uM)>
< 0.1

> <Activity>
1

$$$$
24815752
  SciTegic01231414002D

 29 31  0  0  0  0            999 V2000
   -9.6741    7.8762    0.0000 Cl  0  0
    5.0929    3.3191    0.0000 Cl  0  0
   -5.3419    5.2388    0.0000 S   0  0
   -4.9494    0.9038    0.0000 O   0  0
    1.2964    1.4973    0.0000 O   0  0
    1.2964   -1.4973    0.0000 O   0  0
   -3.9068    3.0028    0.0000 N   0  0
   -6.5354    3.1489    0.0000 N   0  0
   -0.0041    3.7389    0.0000 N   0  0
   -5.2050    3.7559    0.0000 C   0  0
   -6.8029    5.5482    0.0000 C   0  0
   -7.5443    4.2500    0.0000 C   0  0
   -3.9091    1.5019    0.0000 C   0  0
   -2.6111    0.7486    0.0000 C   0  0
    0.0000    0.7486    0.0000 C   0  0
   -7.5472    6.8551    0.0000 C   0  0
   -1.2964    1.4973    0.0000 C   0  0
    0.0000   -0.7486    0.0000 C   0  0
   -9.0481    4.2270    0.0000 C   0  0
   -2.6041    3.7481    0.0000 C   0  0
   -2.6111   -0.7486    0.0000 C   0  0
   -9.0669    6.8411    0.0000 C   0  0
   -1.2964   -1.4973    0.0000 C   0  0
   -9.8083    5.5429    0.0000 C   0  0
   -1.3068    2.9935    0.0000 C   0  0
    2.5929    0.7486    0.0000 C   0  0
    2.5929   -0.7486    0.0000 C   0  0
    1.0331    3.1355    0.0000 C   0  0
    0.0001    4.9389    0.0000 C   0  0
  1 22  1  0
  3 10  1  0
  3 11  1  0
  4 13  2  0
  5 15  1  0
  5 26  1  0
  6 18  1  0
  6 27  1  0
  7 10  1  0
  7 13  1  0
  7 20  1  0
  8 10  2  0
  8 12  1  0
  9 25  1  0
  9 28  1  0
  9 29  1  0
 11 12  1  0
 11 16  2  0
 12 19  2  0
 13 14  1  0
 14 17  1  0
 14 21  2  0
 15 17  2  0
 15 18  1  0
 16 22  1  0
 18 23  2  0
 19 24  1  0
 20 25  1  0
 21 23  1  0
 22 24  2  0
 26 27  1  0
M  END
> <Name>
24815752

> <Molecule Name>
24815752

> <CDD Number>
CDD-1507316

> <AID 2010: Luminescence Cell-Based Dose Response HTS Screen to Identify Cytotoxic Compounds of NIH3T3 cells: PubChem Activity Outcome>
Inactive

> <AID 2010: Luminescence Cell-Based Dose Response HTS Screen to Identify Cytotoxic Compounds of NIH3T3 cells: EC50 (uM)>
> 60.0

> <AID 2044: Luminescence Cell-Based/Microorganism Dose Confirmation HTS to Identify Inhibitors of T.Cruzi Replication: PubChem Activity Outcome>
Active

> <AID 2044: Luminescence Cell-Based/Microorganism Dose Confirmation HTS to Identify Inhibitors of T.Cruzi Replication: EC50 (uM)>
< 0.1

> <Activity>
1

$$$$
24815621
  SciTegic01231414002D

 32 34  0  0  0  0            999 V2000
   14.0302   -0.9329    0.0000 Cl  0  0
    8.5985   -2.6639    0.0000 S   0  0
    2.0825    2.3453    0.0000 O   0  0
    2.0907   -2.3426    0.0000 O   0  0
    4.2606   -2.3052    0.0000 O   0  0
    2.5889    0.0182    0.0000 N   0  0
    6.3514   -1.2462    0.0000 N   0  0
    6.5180   -3.8736    0.0000 N   0  0
    6.2924    3.9535    0.0000 N   0  0
    0.2917    0.7475    0.0000 C   0  0
    0.2917   -0.7475    0.0000 C   0  0
    1.7138    1.2033    0.0000 C   0  0
    1.7138   -1.2033    0.0000 C   0  0
    7.1146   -2.5384    0.0000 C   0  0
    4.0872    0.0320    0.0000 C   0  0
    4.8506   -1.2602    0.0000 C   0  0
    8.9193   -4.1223    0.0000 C   0  0
    7.6269   -4.8738    0.0000 C   0  0
   -1.0028    1.5132    0.0000 C   0  0
   -1.0028   -1.5132    0.0000 C   0  0
   10.2320   -4.8565    0.0000 C   0  0
    7.6156   -6.3778    0.0000 C   0  0
    7.0866    0.0623    0.0000 C   0  0
   -2.3155    0.7475    0.0000 C   0  0
   -2.3155   -0.7475    0.0000 C   0  0
   10.2298   -6.3762    0.0000 C   0  0
    8.9374   -7.1277    0.0000 C   0  0
    6.3219    1.3537    0.0000 C   0  0
   11.2696   -6.9753    0.0000 C   0  0
    7.0571    2.6621    0.0000 C   0  0
    6.8802    4.9996    0.0000 C   0  0
    5.0925    3.9399    0.0000 C   0  0
  2 14  1  0
  2 17  1  0
  3 12  2  0
  4 13  2  0
  5 16  2  0
  6 12  1  0
  6 13  1  0
  6 15  1  0
  7 14  1  0
  7 16  1  0
  7 23  1  0
  8 14  2  0
  8 18  1  0
  9 30  1  0
  9 31  1  0
  9 32  1  0
 10 11  1  0
 10 12  1  0
 10 19  2  0
 11 13  1  0
 11 20  2  0
 15 16  1  0
 17 18  1  0
 17 21  2  0
 18 22  2  0
 19 24  1  0
 20 25  1  0
 21 26  1  0
 22 27  1  0
 23 28  1  0
 24 25  2  0
 26 27  2  0
 26 29  1  0
 28 30  1  0
M  END
> <Name>
24815621

> <Molecule Name>
24815621

> <CDD Number>
CDD-1507300

> <AID 2010: Luminescence Cell-Based Dose Response HTS Screen to Identify Cytotoxic Compounds of NIH3T3 cells: PubChem Activity Outcome>
Inactive

> <AID 2010: Luminescence Cell-Based Dose Response HTS Screen to Identify Cytotoxic Compounds of NIH3T3 cells: EC50 (uM)>
> 60.0

> <AID 2044: Luminescence Cell-Based/Microorganism Dose Confirmation HTS to Identify Inhibitors of T.Cruzi Replication: PubChem Activity Outcome>
Active

> <AID 2044: Luminescence Cell-Based/Microorganism Dose Confirmation HTS to Identify Inhibitors of T.Cruzi Replication: EC50 (uM)>
< 0.1

> <Activity>
1

$$$$
24815422
  SciTegic01231414002D

 36 39  0  0  1  0            999 V2000
    2.5973   -1.5031    0.0000 O   0  0
  -10.1328    1.3297    0.0000 O   0  0
   -8.0469   -1.3650    0.0000 O   0  0
   -5.1993    2.9963    0.0000 N   0  0
   -2.5987    1.5004    0.0000 N   0  0
   -7.7946    1.4874    0.0000 N   0  0
   -7.8147    7.4877    0.0000 N   0  0
  -10.3852   -1.5227    0.0000 N   0  0
  -12.9719   -6.0336    0.0000 N   0  0
  -15.3264   -6.5302    0.0000 N   0  0
   -6.5012    3.7428    0.0000 C   0  0
   -6.5051    5.2437    0.0000 C   0  0
   -1.2990    0.7500    0.0000 C   0  0
   -3.9015    3.7484    0.0000 C   0  0
   -5.1969    1.4963    0.0000 C   0  0
   -2.6012    3.0004    0.0000 C   0  0
   -3.8967    0.7484    0.0000 C   0  0
   -7.7985    2.9882    0.0000 C   0  0
   -7.8077    5.9877    0.0000 C   0  0
   -5.2096    5.9998    0.0000 C   0  0
    0.0000    1.5000    0.0000 C   0  0
   -1.2990   -0.7500    0.0000 C   0  0
    1.2990   -0.7500    0.0000 C   0  0
   -9.0919    0.7327    0.0000 C   0  0
    1.2990    0.7500    0.0000 C   0  0
    0.0000   -1.5000    0.0000 C   0  0
   -5.2166    7.4998    0.0000 C   0  0
   -9.0879   -0.7681    0.0000 C   0  0
   -6.5191    8.2437    0.0000 C   0  0
  -10.3813   -3.0235    0.0000 C   0  0
  -11.6746   -5.2790    0.0000 C   0  0
  -11.6786   -3.7782    0.0000 C   0  0
  -14.3241   -5.4142    0.0000 C   0  0
  -13.1080   -7.5147    0.0000 C   0  0
    2.5956   -2.7031    0.0000 C   0  0
  -14.5749   -7.8283    0.0000 C   0  0
  1 23  1  0
  1 35  1  0
  2 24  2  0
  3 28  2  0
  4 11  1  0
  4 14  1  0
  4 15  1  0
  5 13  1  0
  5 16  1  0
  5 17  1  0
  6 18  1  0
  6 24  1  0
  7 19  2  0
  7 29  1  0
  8 28  1  0
  8 30  1  0
  9 31  1  0
  9 33  1  0
  9 34  1  0
 10 33  2  0
 10 36  1  0
 11 12  1  0
 11 18  1  0
 12 19  1  0
 12 20  2  0
 13 21  2  0
 13 22  1  0
 14 16  1  0
 15 17  1  0
 20 27  1  0
 21 25  1  0
 22 26  2  0
 23 25  2  0
 23 26  1  0
 24 28  1  0
 27 29  2  0
 30 32  1  0
 31 32  1  0
 34 36  2  0
M  END
> <Name>
24815422

> <Molecule Name>
24815422

> <CDD Number>
CDD-1452418

> <AID 2010: Luminescence Cell-Based Dose Response HTS Screen to Identify Cytotoxic Compounds of NIH3T3 cells: PubChem Activity Outcome>
Active

> <AID 2010: Luminescence Cell-Based Dose Response HTS Screen to Identify Cytotoxic Compounds of NIH3T3 cells: EC50 (uM)>
10.361

> <AID 2044: Luminescence Cell-Based/Microorganism Dose Confirmation HTS to Identify Inhibitors of T.Cruzi Replication: PubChem Activity Outcome>
Active

> <AID 2044: Luminescence Cell-Based/Microorganism Dose Confirmation HTS to Identify Inhibitors of T.Cruzi Replication: EC50 (uM)>
< 0.1

> <Activity>
1

$$$$
24814727
  SciTegic01231414002D

 37 38  0  0  1  0            999 V2000
   -6.1478    1.8630    0.0000 O   0  0
   -7.5963   14.0921    0.0000 O   0  0
   -5.8331   16.5268    0.0000 O   0  0
    2.5973   -1.5031    0.0000 O   0  0
    6.3972    8.9436    0.0000 O   0  5
    7.6972    5.7936    0.0000 O   0  5
    5.3578    7.1440    0.0000 O   0  0
    8.7367    7.5933    0.0000 O   0  0
   -4.2067    3.2905    0.0000 N   0  0
   -3.6612    8.4596    0.0000 N   0  3
   -2.5987    1.5004    0.0000 C   0  0
   -1.2990    0.7500    0.0000 C   0  0
   -4.9546    1.9903    0.0000 C   0  0
   -2.7390    2.9810    0.0000 C   0  0
   -3.9492    0.8772    0.0000 C   0  0
    0.0000    1.5000    0.0000 C   0  0
   -1.2990   -0.7500    0.0000 C   0  0
   -4.8154    4.6596    0.0000 C   0  0
   -6.1031   13.9406    0.0000 C   0  0
    1.2990   -0.7500    0.0000 C   0  0
   -5.2233   15.1555    0.0000 C   0  0
   -3.9988   12.4166    0.0000 C   0  0
    1.2990    0.7500    0.0000 C   0  0
    0.0000   -1.5000    0.0000 C   0  0
   -5.4909   12.5712    0.0000 C   0  0
   -3.7313   15.0010    0.0000 C   0  0
   -3.1191   13.6316    0.0000 C   0  0
   -3.9334    5.8739    0.0000 C   0  0
   -3.3890   11.0453    0.0000 C   0  0
   -4.5432    7.2453    0.0000 C   0  0
   -4.2710    9.8309    0.0000 C   0  0
   -8.2987   13.1191    0.0000 C   0  0
   -5.1279   17.4978    0.0000 C   0  0
   -2.4678    8.3339    0.0000 C   0  0
    2.5956   -2.7031    0.0000 C   0  0
    6.3972    7.7436    0.0000 C   0  0
    7.6972    6.9936    0.0000 C   0  0
  1 13  2  0
  2 19  1  0
  2 32  1  0
  3 21  1  0
  3 33  1  0
  4 20  1  0
  4 35  1  0
  5 36  1  0
  6 37  1  0
  7 36  2  0
  8 37  2  0
  9 13  1  0
  9 14  1  0
  9 18  1  0
 10 30  1  0
 10 31  1  0
 10 34  1  0
 11 12  1  0
 11 14  1  0
 11 15  1  0
 12 16  2  0
 12 17  1  0
 13 15  1  0
 16 23  1  0
 17 24  2  0
 18 28  1  0
 19 21  1  0
 19 25  2  0
 20 23  2  0
 20 24  1  0
 21 26  2  0
 22 25  1  0
 22 27  2  0
 22 29  1  0
 26 27  1  0
 28 30  1  0
 29 31  1  0
 36 37  1  0
M  CHG  3   5  -1   6  -1  10   1
M  END
> <Name>
24814727

> <Molecule Name>
24814727

> <CDD Number>
CDD-1507275

> <AID 2010: Luminescence Cell-Based Dose Response HTS Screen to Identify Cytotoxic Compounds of NIH3T3 cells: PubChem Activity Outcome>
Inactive

> <AID 2010: Luminescence Cell-Based Dose Response HTS Screen to Identify Cytotoxic Compounds of NIH3T3 cells: EC50 (uM)>
> 60.0

> <AID 2044: Luminescence Cell-Based/Microorganism Dose Confirmation HTS to Identify Inhibitors of T.Cruzi Replication: PubChem Activity Outcome>
Active

> <AID 2044: Luminescence Cell-Based/Microorganism Dose Confirmation HTS to Identify Inhibitors of T.Cruzi Replication: EC50 (uM)>
< 0.1

> <Activity>
1

$$$$
24813413
  SciTegic01231414002D

 23 25  0  0  0  0            999 V2000
    2.3383   -1.3500    0.0000 Cl  0  0
   -1.2122   -3.8625    0.0000 O   0  0
   -0.0772  -10.5810    0.0000 O   0  0
   -1.0080   -7.8729    0.0000 N   0  0
   -1.8857   -9.0903    0.0000 N   0  0
    0.0000   -3.0008    0.0000 C   0  0
    0.0000   -1.5000    0.0000 C   0  0
   -0.7464   -5.2884    0.0000 C   0  0
    1.2990   -0.7500    0.0000 C   0  0
    1.2149   -3.8587    0.0000 C   0  0
    0.7536   -5.2860    0.0000 C   0  0
   -1.2990   -0.7500    0.0000 C   0  0
   -1.6226   -6.5037    0.0000 C   0  0
    1.2990    0.7500    0.0000 C   0  0
   -1.2990    0.7500    0.0000 C   0  0
   -2.1488  -11.6770    0.0000 C   0  0
   -1.2711  -10.4596    0.0000 C   0  0
    0.0000    1.5000    0.0000 C   0  0
   -1.5365  -13.0464    0.0000 C   0  0
   -3.6409  -11.5227    0.0000 C   0  0
   -2.4162  -14.2613    0.0000 C   0  0
   -4.5206  -12.7376    0.0000 C   0  0
   -3.9082  -14.1070    0.0000 C   0  0
  1  9  1  0
  2  6  1  0
  2  8  1  0
  3 17  2  0
  4  5  1  0
  4 13  2  0
  5 17  1  0
  6  7  1  0
  6 10  2  0
  7  9  1  0
  7 12  2  0
  8 11  2  0
  8 13  1  0
  9 14  2  0
 10 11  1  0
 12 15  1  0
 14 18  1  0
 15 18  2  0
 16 17  1  0
 16 19  2  0
 16 20  1  0
 19 21  1  0
 20 22  2  0
 21 23  2  0
 22 23  1  0
M  END
> <Name>
24813413

> <Molecule Name>
24813413

> <CDD Number>
CDD-224894

> <AID 2010: Luminescence Cell-Based Dose Response HTS Screen to Identify Cytotoxic Compounds of NIH3T3 cells: PubChem Activity Outcome>
Inactive

> <AID 2010: Luminescence Cell-Based Dose Response HTS Screen to Identify Cytotoxic Compounds of NIH3T3 cells: EC50 (uM)>
> 60.0

> <AID 2044: Luminescence Cell-Based/Microorganism Dose Confirmation HTS to Identify Inhibitors of T.Cruzi Replication: PubChem Activity Outcome>
Active

> <AID 2044: Luminescence Cell-Based/Microorganism Dose Confirmation HTS to Identify Inhibitors of T.Cruzi Replication: EC50 (uM)>
< 0.1

> <Activity>
1

$$$$
24813299
  SciTegic01231414002D

 29 29  0  0  0  0            999 V2000
    6.3995    3.3801    0.0000 Br  0  5
   -2.5973    1.5031    0.0000 O   0  0
   -5.1873    7.5117    0.0000 N   0  3
   -1.2990   -0.7500    0.0000 C   0  0
   -2.5988   -1.5004    0.0000 C   0  0
    1.2990   -0.7500    0.0000 C   0  0
   -1.2990    0.7500    0.0000 C   0  0
    0.0000   -1.5000    0.0000 C   0  0
    2.5988   -1.5004    0.0000 C   0  0
    1.2990    0.7500    0.0000 C   0  0
    0.0000    1.5000    0.0000 C   0  0
   -3.8990   -0.7508    0.0000 C   0  0
    2.5997   -3.0012    0.0000 C   0  0
   -2.5984   -2.7004    0.0000 C   0  0
   -3.6377   -2.1009    0.0000 C   0  0
    3.6378   -0.9001    0.0000 C   0  0
    3.6383   -2.0999    0.0000 C   0  0
   -2.5951    3.0039    0.0000 C   0  0
   -4.9382   -1.3508    0.0000 C   0  0
    3.6390   -3.6012    0.0000 C   0  0
   -3.8933    3.7570    0.0000 C   0  0
   -3.8856    8.2573    0.0000 C   0  0
   -3.8805    9.7573    0.0000 C   0  0
   -5.1894    6.0109    0.0000 C   0  0
   -3.8912    5.2578    0.0000 C   0  0
   -6.4837    8.2663    0.0000 C   0  0
   -5.1769   10.5118    0.0000 C   0  0
   -6.4785    9.7663    0.0000 C   0  0
   -2.8392   10.3537    0.0000 C   0  0
  2  7  1  0
  2 18  1  0
  3 22  1  0
  3 24  1  0
  3 26  2  0
  4  5  1  0
  4  7  1  0
  4  8  2  0
  5 12  1  0
  5 14  1  0
  5 15  1  0
  6  8  1  0
  6  9  1  0
  6 10  2  0
  7 11  2  0
  9 13  1  0
  9 16  1  0
  9 17  1  0
 10 11  1  0
 12 19  1  0
 13 20  1  0
 18 21  1  0
 21 25  1  0
 22 23  2  0
 23 27  1  0
 23 29  1  0
 24 25  1  0
 26 28  1  0
 27 28  2  0
M  CHG  2   1  -1   3   1
M  END
> <Name>
24813299

> <Molecule Name>
24813299

> <CDD Number>
CDD-1414183

> <AID 2010: Luminescence Cell-Based Dose Response HTS Screen to Identify Cytotoxic Compounds of NIH3T3 cells: PubChem Activity Outcome>
Inactive

> <AID 2010: Luminescence Cell-Based Dose Response HTS Screen to Identify Cytotoxic Compounds of NIH3T3 cells: EC50 (uM)>
> 30.0

> <AID 2044: Luminescence Cell-Based/Microorganism Dose Confirmation HTS to Identify Inhibitors of T.Cruzi Replication: PubChem Activity Outcome>
Active

> <AID 2044: Luminescence Cell-Based/Microorganism Dose Confirmation HTS to Identify Inhibitors of T.Cruzi Replication: EC50 (uM)>
< 0.1

> <Activity>
1

$$$$
24813191
  SciTegic01231414002D

 24 25  0  0  0  0            999 V2000
   12.3520    1.3029    0.0000 Cl  0  0
    1.7138    1.2033    0.0000 S   0  0
    6.2823    3.9676    0.0000 O   0  0
   12.3520    2.5029    0.0000 O   0  5
   11.3126    0.7032    0.0000 O   0  0
   13.3914    0.7032    0.0000 O   0  0
   12.3520    0.1029    0.0000 O   0  0
    1.7138   -1.2033    0.0000 N   0  3
    0.2917   -0.7475    0.0000 C   0  0
    2.5889    0.0182    0.0000 C   0  0
    0.2917    0.7475    0.0000 C   0  0
    4.0872    0.0382    0.0000 C   0  0
    4.8208    1.3475    0.0000 C   0  0
   -1.0028   -1.5132    0.0000 C   0  0
   -1.0028    1.5132    0.0000 C   0  0
    2.0907   -2.3426    0.0000 C   0  0
    6.3207    1.3698    0.0000 C   0  0
    4.0518    2.6354    0.0000 C   0  0
   -2.3155   -0.7475    0.0000 C   0  0
   -2.3155    0.7475    0.0000 C   0  0
    7.0514    2.6798    0.0000 C   0  0
    4.7825    3.9454    0.0000 C   0  0
    8.2513    2.6975    0.0000 C   0  0
    4.1672    4.9757    0.0000 C   0  0
  1  4  1  0
  1  5  2  0
  1  6  2  0
  1  7  2  0
  2 10  1  0
  2 11  1  0
  3 21  1  0
  3 22  1  0
  8  9  1  0
  8 10  2  0
  8 16  1  0
  9 11  1  0
  9 14  2  0
 10 12  1  0
 11 15  2  0
 12 13  2  0
 13 17  1  0
 13 18  1  0
 14 19  1  0
 15 20  1  0
 17 21  2  0
 18 22  2  0
 19 20  2  0
 21 23  1  0
 22 24  1  0
M  CHG  2   4  -1   8   1
M  END
> <Name>
24813191

> <Molecule Name>
24813191

> <CDD Number>
CDD-1507263

> <AID 2010: Luminescence Cell-Based Dose Response HTS Screen to Identify Cytotoxic Compounds of NIH3T3 cells: PubChem Activity Outcome>
Active

> <AID 2010: Luminescence Cell-Based Dose Response HTS Screen to Identify Cytotoxic Compounds of NIH3T3 cells: EC50 (uM)>
32.326

> <AID 2044: Luminescence Cell-Based/Microorganism Dose Confirmation HTS to Identify Inhibitors of T.Cruzi Replication: PubChem Activity Outcome>
Active

> <AID 2044: Luminescence Cell-Based/Microorganism Dose Confirmation HTS to Identify Inhibitors of T.Cruzi Replication: EC50 (uM)>
< 0.1

> <Activity>
1

$$$$
24813089
  SciTegic01231414002D

 33 36  0  0  1  0            999 V2000
    0.0000   -1.3190    0.0000 S   0  0
    2.4694    2.7388    0.0000 F   0  0
   -1.5296   -7.9340    0.0000 O   0  0
   -2.5059   -2.8197    0.0000 N   0  0
   -2.4915    1.5389    0.0000 N   0  0
   -3.7006   -0.6045    0.0000 N   0  0
   -3.8701   -8.0538    0.0000 N   0  0
   -6.5295  -12.5223    0.0000 N   0  0
   -1.2274   -0.6045    0.0000 C   0  0
   -1.2274    0.8244    0.0000 C   0  0
    1.2274    0.8244    0.0000 C   0  0
    1.2274   -0.6045    0.0000 C   0  0
   -2.4915   -1.3190    0.0000 C   0  0
    2.4732    1.5389    0.0000 C   0  0
    2.4732   -1.3190    0.0000 C   0  0
   -3.7006    0.8244    0.0000 C   0  0
    3.7372    0.8244    0.0000 C   0  0
    3.7372   -0.6045    0.0000 C   0  0
   -1.2156   -3.5847    0.0000 C   0  0
   -3.8135   -3.5548    0.0000 C   0  0
   -2.5405   -5.8196    0.0000 C   0  0
   -1.2329   -5.0846    0.0000 C   0  0
   -3.8308   -5.0547    0.0000 C   0  0
   -2.5608   -7.3203    0.0000 C   0  0
   -3.8905   -9.5545    0.0000 C   0  0
   -5.1998  -10.2881    0.0000 C   0  0
   -5.2202  -11.7888    0.0000 C   0  0
   -6.5499  -14.0230    0.0000 C   0  0
   -7.8177  -11.7521    0.0000 C   0  0
   -7.8592  -14.7565    0.0000 C   0  0
   -7.8001  -10.5522    0.0000 C   0  0
   -7.8796  -16.2572    0.0000 C   0  0
   -8.9265  -16.8437    0.0000 C   0  0
  1  9  1  0
  1 12  1  0
  2 14  1  0
  3 24  2  0
  4 13  1  0
  4 19  1  0
  4 20  1  0
  5 10  1  0
  5 16  2  0
  6 13  2  0
  6 16  1  0
  7 24  1  0
  7 25  1  0
  8 27  1  0
  8 28  1  0
  8 29  1  0
  9 10  2  0
  9 13  1  0
 10 11  1  0
 11 12  1  0
 11 14  2  0
 12 15  2  0
 14 17  1  0
 15 18  1  0
 17 18  2  0
 19 22  1  0
 20 23  1  0
 21 22  1  0
 21 23  1  0
 21 24  1  0
 25 26  1  0
 26 27  1  0
 28 30  1  0
 29 31  1  0
 30 32  1  0
 32 33  1  0
M  END
> <Name>
24813089

> <Molecule Name>
24813089

> <CDD Number>
CDD-272568

> <AID 2010: Luminescence Cell-Based Dose Response HTS Screen to Identify Cytotoxic Compounds of NIH3T3 cells: PubChem Activity Outcome>
Inactive

> <AID 2010: Luminescence Cell-Based Dose Response HTS Screen to Identify Cytotoxic Compounds of NIH3T3 cells: EC50 (uM)>
> 30.0

> <AID 2044: Luminescence Cell-Based/Microorganism Dose Confirmation HTS to Identify Inhibitors of T.Cruzi Replication: PubChem Activity Outcome>
Active

> <AID 2044: Luminescence Cell-Based/Microorganism Dose Confirmation HTS to Identify Inhibitors of T.Cruzi Replication: EC50 (uM)>
< 0.1

> <Activity>
1

$$$$
24812569
  SciTegic01231414002D

 34 37  0  0  1  0            999 V2000
   -2.5030   -2.5190    0.0000 O   0  0
   -1.4959    3.6613    0.0000 O   0  0
   -8.9108   -3.5839    0.0000 O   0  0
    0.0000   -1.3190    0.0000 N   0  0
   -3.7006   -0.6045    0.0000 N   0  0
   -3.7006    0.8244    0.0000 N   0  0
   -3.8372    3.7640    0.0000 N   0  0
   -5.2145    7.4890    0.0000 N   0  0
   -1.2274    0.8244    0.0000 C   0  0
   -1.2274   -0.6045    0.0000 C   0  0
    1.2274    0.8244    0.0000 C   0  0
    1.2274   -0.6045    0.0000 C   0  0
   -2.4915    1.5389    0.0000 C   0  0
   -2.4915   -1.3190    0.0000 C   0  0
   -2.5225    3.0401    0.0000 C   0  0
    2.4732    1.5389    0.0000 C   0  0
   -5.0040   -1.3483    0.0000 C   0  0
    2.4732   -1.3190    0.0000 C   0  0
    0.0000   -2.5190    0.0000 C   0  0
    3.7372    0.8244    0.0000 C   0  0
    3.7372   -0.6045    0.0000 C   0  0
   -5.0090   -2.8486    0.0000 C   0  0
   -6.3008   -0.5945    0.0000 C   0  0
   -6.3104   -3.5945    0.0000 C   0  0
   -7.6023   -1.3403    0.0000 C   0  0
   -7.6071   -2.8403    0.0000 C   0  0
   -3.8685    5.2645    0.0000 C   0  0
   -5.1832    5.9885    0.0000 C   0  0
   -9.9472   -2.9791    0.0000 C   0  0
   -6.5292    8.2129    0.0000 C   0  0
   -4.1879    8.1102    0.0000 C   0  0
   -6.5606    9.7134    0.0000 C   0  0
   -7.8752   10.4373    0.0000 C   0  0
   -7.9003   11.6371    0.0000 C   0  0
  1 14  2  0
  2 15  2  0
  3 26  1  0
  3 29  1  0
  4 10  1  0
  4 12  1  0
  4 19  1  0
  5  6  1  0
  5 14  1  0
  5 17  1  0
  6 13  2  0
  7 15  1  0
  7 27  1  0
  8 28  1  0
  8 30  1  0
  8 31  1  0
  9 10  2  0
  9 11  1  0
  9 13  1  0
 10 14  1  0
 11 12  1  0
 11 16  2  0
 12 18  2  0
 13 15  1  0
 16 20  1  0
 17 22  2  0
 17 23  1  0
 18 21  1  0
 20 21  2  0
 22 24  1  0
 23 25  2  0
 24 26  2  0
 25 26  1  0
 27 28  1  0
 30 32  1  0
 32 33  1  0
 33 34  1  0
M  END
> <Name>
24812569

> <Molecule Name>
24812569

> <CDD Number>
CDD-236450

> <AID 2010: Luminescence Cell-Based Dose Response HTS Screen to Identify Cytotoxic Compounds of NIH3T3 cells: PubChem Activity Outcome>
Inactive

> <AID 2010: Luminescence Cell-Based Dose Response HTS Screen to Identify Cytotoxic Compounds of NIH3T3 cells: EC50 (uM)>
> 60.0

> <AID 2044: Luminescence Cell-Based/Microorganism Dose Confirmation HTS to Identify Inhibitors of T.Cruzi Replication: PubChem Activity Outcome>
Active

> <AID 2044: Luminescence Cell-Based/Microorganism Dose Confirmation HTS to Identify Inhibitors of T.Cruzi Replication: EC50 (uM)>
< 0.1

> <Activity>
1

$$$$
24812011
  SciTegic01231414002D

 35 38  0  0  1  0            999 V2000
   -2.5030   -2.5190    0.0000 O   0  0
   -1.4959    3.6613    0.0000 O   0  0
   -8.9108   -3.5839    0.0000 O   0  0
    0.0000   -1.3190    0.0000 N   0  0
   -3.7006   -0.6045    0.0000 N   0  0
   -3.7006    0.8244    0.0000 N   0  0
   -3.8372    3.7640    0.0000 N   0  0
   -5.2145    7.4890    0.0000 N   0  0
   -1.2274    0.8244    0.0000 C   0  0
   -1.2274   -0.6045    0.0000 C   0  0
    1.2274    0.8244    0.0000 C   0  0
    1.2274   -0.6045    0.0000 C   0  0
   -2.4915    1.5389    0.0000 C   0  0
   -2.4915   -1.3190    0.0000 C   0  0
   -2.5225    3.0401    0.0000 C   0  0
    2.4732    1.5389    0.0000 C   0  0
   -5.0040   -1.3483    0.0000 C   0  0
    2.4732   -1.3190    0.0000 C   0  0
    0.0000   -2.5190    0.0000 C   0  0
    3.7372    0.8244    0.0000 C   0  0
    3.7372   -0.6045    0.0000 C   0  0
   -5.0090   -2.8486    0.0000 C   0  0
   -6.3008   -0.5945    0.0000 C   0  0
   -6.3104   -3.5945    0.0000 C   0  0
   -7.6023   -1.3403    0.0000 C   0  0
   -7.6071   -2.8403    0.0000 C   0  0
   -3.8685    5.2645    0.0000 C   0  0
   -5.1832    5.9885    0.0000 C   0  0
   -9.9472   -2.9791    0.0000 C   0  0
   -6.5292    8.2129    0.0000 C   0  0
   -3.9289    8.2633    0.0000 C   0  0
   -6.5606    9.7134    0.0000 C   0  0
   -2.8784    7.6833    0.0000 C   0  0
   -7.8752   10.4373    0.0000 C   0  0
   -7.9003   11.6371    0.0000 C   0  0
  1 14  2  0
  2 15  2  0
  3 26  1  0
  3 29  1  0
  4 10  1  0
  4 12  1  0
  4 19  1  0
  5  6  1  0
  5 14  1  0
  5 17  1  0
  6 13  2  0
  7 15  1  0
  7 27  1  0
  8 28  1  0
  8 30  1  0
  8 31  1  0
  9 10  2  0
  9 11  1  0
  9 13  1  0
 10 14  1  0
 11 12  1  0
 11 16  2  0
 12 18  2  0
 13 15  1  0
 16 20  1  0
 17 22  2  0
 17 23  1  0
 18 21  1  0
 20 21  2  0
 22 24  1  0
 23 25  2  0
 24 26  2  0
 25 26  1  0
 27 28  1  0
 30 32  1  0
 31 33  1  0
 32 34  1  0
 34 35  1  0
M  END
> <Name>
24812011

> <Molecule Name>
24812011

> <CDD Number>
CDD-243592

> <AID 2010: Luminescence Cell-Based Dose Response HTS Screen to Identify Cytotoxic Compounds of NIH3T3 cells: PubChem Activity Outcome>
Inactive

> <AID 2010: Luminescence Cell-Based Dose Response HTS Screen to Identify Cytotoxic Compounds of NIH3T3 cells: EC50 (uM)>
> 60.0

> <AID 2044: Luminescence Cell-Based/Microorganism Dose Confirmation HTS to Identify Inhibitors of T.Cruzi Replication: PubChem Activity Outcome>
Active

> <AID 2044: Luminescence Cell-Based/Microorganism Dose Confirmation HTS to Identify Inhibitors of T.Cruzi Replication: EC50 (uM)>
< 0.1

> <Activity>
1

$$$$
24810557
  SciTegic01231414002D

 31 34  0  0  0  0            999 V2000
   -2.8664    3.6008    0.0000 S   0  0
   -5.2022    8.2630    0.0000 O   0  0
    1.2964   -1.4973    0.0000 N   0  0
    3.8926   -1.4990    0.0000 N   0  0
   -3.9091    1.5019    0.0000 N   0  0
    6.4885   -3.0029    0.0000 N   0  0
   -5.2049    3.7560    0.0000 N   0  0
    0.0000    0.7486    0.0000 C   0  0
    0.0000   -0.7486    0.0000 C   0  0
    2.5929   -0.7486    0.0000 C   0  0
    1.2964    1.4973    0.0000 C   0  0
    2.5929    0.7486    0.0000 C   0  0
   -1.2964    1.4973    0.0000 C   0  0
   -2.6111    0.7486    0.0000 C   0  0
   -1.2964   -1.4973    0.0000 C   0  0
   -2.6111   -0.7486    0.0000 C   0  0
    5.1929   -0.7510    0.0000 C   0  0
    3.8904   -2.9990    0.0000 C   0  0
    1.2964    2.6973    0.0000 C   0  0
   -3.9067    3.0027    0.0000 C   0  0
    6.4908   -1.5029    0.0000 C   0  0
    5.1883   -3.7510    0.0000 C   0  0
   -6.5006    6.0101    0.0000 C   0  0
   -6.5005    7.5101    0.0000 C   0  0
   -5.2025    5.2568    0.0000 C   0  0
   -7.7999    5.2603    0.0000 C   0  0
   -7.7994    8.2603    0.0000 C   0  0
    7.5268   -3.6045    0.0000 C   0  0
   -9.0988    6.0105    0.0000 C   0  0
   -9.0986    7.5105    0.0000 C   0  0
   -5.2037    9.4630    0.0000 C   0  0
  1 20  2  0
  2 24  1  0
  2 31  1  0
  3  9  1  0
  3 10  2  0
  4 10  1  0
  4 17  1  0
  4 18  1  0
  5 14  1  0
  5 20  1  0
  6 21  1  0
  6 22  1  0
  6 28  1  0
  7 20  1  0
  7 25  1  0
  8  9  1  0
  8 11  1  0
  8 13  2  0
  9 15  2  0
 10 12  1  0
 11 12  2  0
 11 19  1  0
 13 14  1  0
 14 16  2  0
 15 16  1  0
 17 21  1  0
 18 22  1  0
 23 24  1  0
 23 25  1  0
 23 26  2  0
 24 27  2  0
 26 29  1  0
 27 30  1  0
 29 30  2  0
M  END
> <Name>
24810557

> <Molecule Name>
24810557

> <CDD Number>
CDD-1445730

> <AID 2010: Luminescence Cell-Based Dose Response HTS Screen to Identify Cytotoxic Compounds of NIH3T3 cells: PubChem Activity Outcome>
Inactive

> <AID 2010: Luminescence Cell-Based Dose Response HTS Screen to Identify Cytotoxic Compounds of NIH3T3 cells: EC50 (uM)>
> 60.0

> <AID 2044: Luminescence Cell-Based/Microorganism Dose Confirmation HTS to Identify Inhibitors of T.Cruzi Replication: PubChem Activity Outcome>
Active

> <AID 2044: Luminescence Cell-Based/Microorganism Dose Confirmation HTS to Identify Inhibitors of T.Cruzi Replication: EC50 (uM)>
< 0.1

> <Activity>
1

$$$$
24810349
  SciTegic01231414002D

 22 23  0  0  0  0            999 V2000
   -2.3383   -1.3500    0.0000 Cl  0  0
   -2.3383    1.3500    0.0000 F   0  0
    4.0243  -12.1015    0.0000 O   0  5
    2.3491  -10.8714    0.0000 O   0  0
    1.5548   -3.6021    0.0000 O   0  0
    5.1873   -7.5117    0.0000 N   0  0
    3.9707   -8.3673    0.0000 N   0  0
    5.9293   -9.8007    0.0000 N   0  0
    3.5419  -11.0027    0.0000 N   0  3
    2.5973   -1.5031    0.0000 N   0  0
    4.4293   -9.7955    0.0000 C   0  0
    1.2990   -0.7500    0.0000 C   0  0
    6.3978   -8.3758    0.0000 C   0  0
   -1.2990   -0.7500    0.0000 C   0  0
   -1.2990    0.7500    0.0000 C   0  0
    0.0000   -1.5000    0.0000 C   0  0
    5.1894   -6.0109    0.0000 C   0  0
    1.2990    0.7500    0.0000 C   0  0
    0.0000    1.5000    0.0000 C   0  0
    2.5951   -3.0039    0.0000 C   0  0
    3.8912   -5.2578    0.0000 C   0  0
    3.8933   -3.7570    0.0000 C   0  0
  1 14  1  0
  2 15  1  0
  3  9  1  0
  4  9  2  0
  5 20  2  0
  6  7  1  0
  6 13  1  0
  6 17  1  0
  7 11  2  0
  8 11  1  0
  8 13  2  0
  9 11  1  0
 10 12  1  0
 10 20  1  0
 12 16  1  0
 12 18  2  0
 14 15  1  0
 14 16  2  0
 15 19  2  0
 17 21  1  0
 18 19  1  0
 20 22  1  0
 21 22  1  0
M  CHG  2   3  -1   9   1
M  END
> <Name>
24810349

> <Molecule Name>
24810349

> <CDD Number>
CDD-279609

> <AID 2010: Luminescence Cell-Based Dose Response HTS Screen to Identify Cytotoxic Compounds of NIH3T3 cells: PubChem Activity Outcome>
Inactive

> <AID 2010: Luminescence Cell-Based Dose Response HTS Screen to Identify Cytotoxic Compounds of NIH3T3 cells: EC50 (uM)>
> 60.0

> <AID 2044: Luminescence Cell-Based/Microorganism Dose Confirmation HTS to Identify Inhibitors of T.Cruzi Replication: PubChem Activity Outcome>
Active

> <AID 2044: Luminescence Cell-Based/Microorganism Dose Confirmation HTS to Identify Inhibitors of T.Cruzi Replication: EC50 (uM)>
< 0.1

> <Activity>
1

$$$$
24810216
  SciTegic01231414002D

 28 30  0  0  0  0            999 V2000
    6.3926    0.0690    0.0000 I   0  5
   -5.3385   -0.7124    0.0000 S   0  0
   -6.5688    1.3560    0.0000 N   0  0
   -2.6095    3.7649    0.0000 N   0  3
   -7.5580    0.2372    0.0000 C   0  0
   -5.2109    0.7445    0.0000 C   0  0
   -6.7937   -1.0477    0.0000 C   0  0
   -3.9132    2.9973    0.0000 C   0  0
   -3.9122    1.4966    0.0000 C   0  0
   -2.6136    5.2619    0.0000 C   0  0
   -9.0620    0.2336    0.0000 C   0  0
   -7.5148   -2.3675    0.0000 C   0  0
   -3.9122    6.0072    0.0000 C   0  0
   -9.7987   -1.0956    0.0000 C   0  0
   -9.0344   -2.3805    0.0000 C   0  0
   -5.2119    3.7426    0.0000 C   0  0
   -6.8798    2.8215    0.0000 C   0  0
   -5.2068    5.2554    0.0000 C   0  0
   -1.3189    6.0137    0.0000 C   0  0
   -3.9162    7.5043    0.0000 C   0  0
   -1.3050    3.0228    0.0000 C   0  0
   -2.6216    8.2560    0.0000 C   0  0
   -1.3229    7.5108    0.0000 C   0  0
  -10.9986   -1.1139    0.0000 C   0  0
   -9.6232   -3.4261    0.0000 C   0  0
   -5.9883    3.6248    0.0000 C   0  0
   -1.2964    1.8228    0.0000 C   0  0
   -2.6246    9.4560    0.0000 C   0  0
  2  6  1  0
  2  7  1  0
  3  5  1  0
  3  6  1  0
  3 17  1  0
  4  8  1  0
  4 10  2  0
  4 21  1  0
  5  7  1  0
  5 11  2  0
  6  9  2  0
  7 12  2  0
  8  9  1  0
  8 16  2  0
 10 13  1  0
 10 19  1  0
 11 14  1  0
 12 15  1  0
 13 18  2  0
 13 20  1  0
 14 15  2  0
 14 24  1  0
 15 25  1  0
 16 18  1  0
 17 26  1  0
 19 23  2  0
 20 22  2  0
 21 27  1  0
 22 23  1  0
 22 28  1  0
M  CHG  2   1  -1   4   1
M  END
> <Name>
24810216

> <Molecule Name>
24810216

> <CDD Number>
CDD-1507295

> <AID 2010: Luminescence Cell-Based Dose Response HTS Screen to Identify Cytotoxic Compounds of NIH3T3 cells: PubChem Activity Outcome>
Active

> <AID 2010: Luminescence Cell-Based Dose Response HTS Screen to Identify Cytotoxic Compounds of NIH3T3 cells: EC50 (uM)>
5.673

> <AID 2044: Luminescence Cell-Based/Microorganism Dose Confirmation HTS to Identify Inhibitors of T.Cruzi Replication: PubChem Activity Outcome>
Active

> <AID 2044: Luminescence Cell-Based/Microorganism Dose Confirmation HTS to Identify Inhibitors of T.Cruzi Replication: EC50 (uM)>
< 0.1

> <Activity>
1

$$$$
24810214
  SciTegic01231414002D

 28 30  0  0  0  0            999 V2000
    6.3926    1.8700    0.0000 Br  0  5
   -1.2964    1.4973    0.0000 N   0  3
   -6.5260    1.4899    0.0000 N   0  0
    0.0000    0.7486    0.0000 C   0  0
   -2.6111    0.7486    0.0000 C   0  0
   -5.2109    0.7445    0.0000 C   0  0
   -7.8207    0.7384    0.0000 C   0  0
    0.0000   -0.7486    0.0000 C   0  0
   -3.9122    1.4966    0.0000 C   0  0
   -7.8175   -0.7588    0.0000 C   0  0
   -2.6111   -0.7486    0.0000 C   0  0
   -1.2964   -1.4973    0.0000 C   0  0
   -5.2064   -0.7531    0.0000 C   0  0
    1.2964    1.4973    0.0000 C   0  0
   -6.5194   -1.5046    0.0000 C   0  0
    1.2964   -1.4973    0.0000 C   0  0
   -9.1188    1.4842    0.0000 C   0  0
   -1.2907    2.9981    0.0000 C   0  0
    2.5929   -0.7486    0.0000 C   0  0
   -6.5345    2.9908    0.0000 C   0  0
   -9.1122   -1.5103    0.0000 C   0  0
    2.5929    0.7486    0.0000 C   0  0
  -10.4136    0.7327    0.0000 C   0  0
  -10.4103   -0.7645    0.0000 C   0  0
   -5.2395    3.7494    0.0000 C   0  0
   -2.3272    3.6028    0.0000 C   0  0
    3.6321   -1.3486    0.0000 C   0  0
   -5.2464    4.9494    0.0000 C   0  0
  2  4  1  0
  2  5  2  0
  2 18  1  0
  3  6  1  0
  3  7  1  0
  3 20  1  0
  4  8  1  0
  4 14  2  0
  5  9  1  0
  5 11  1  0
  6  9  2  0
  6 13  1  0
  7 10  1  0
  7 17  2  0
  8 12  1  0
  8 16  2  0
 10 15  1  0
 10 21  2  0
 11 12  2  0
 13 15  2  0
 14 22  1  0
 16 19  1  0
 17 23  1  0
 18 26  1  0
 19 22  2  0
 19 27  1  0
 20 25  1  0
 21 24  1  0
 23 24  2  0
 25 28  2  0
M  CHG  2   1  -1   2   1
M  END
> <Name>
24810214

> <Molecule Name>
24810214

> <CDD Number>
CDD-1418816

> <AID 2010: Luminescence Cell-Based Dose Response HTS Screen to Identify Cytotoxic Compounds of NIH3T3 cells: PubChem Activity Outcome>
Active

> <AID 2010: Luminescence Cell-Based Dose Response HTS Screen to Identify Cytotoxic Compounds of NIH3T3 cells: EC50 (uM)>
6.53

> <AID 2044: Luminescence Cell-Based/Microorganism Dose Confirmation HTS to Identify Inhibitors of T.Cruzi Replication: PubChem Activity Outcome>
Active

> <AID 2044: Luminescence Cell-Based/Microorganism Dose Confirmation HTS to Identify Inhibitors of T.Cruzi Replication: EC50 (uM)>
< 0.1

> <Activity>
1

$$$$
24810095
  SciTegic01231414002D

 28 30  0  0  0  0            999 V2000
    3.6800    3.6067    0.0000 O   0  0
    4.6052    1.0699    0.0000 O   0  0
   11.2944    1.0881    0.0000 O   0  0
   14.1431    1.9866    0.0000 O   0  5
   13.6342    4.0016    0.0000 O   0  0
    6.8542    1.7288    0.0000 N   0  0
    7.3684    0.3188    0.0000 N   0  0
   13.3068    2.8472    0.0000 N   0  3
    4.8620    3.3994    0.0000 C   0  0
    5.8252    4.5503    0.0000 C   0  0
    3.8982    2.2490    0.0000 C   0  0
    5.3762    1.9894    0.0000 C   0  0
    7.3028    4.2917    0.0000 C   0  0
    2.5986    2.9980    0.0000 C   0  0
    5.3104    5.9592    0.0000 C   0  0
    3.8994    0.7490    0.0000 C   0  0
    9.8119    1.2073    0.0000 C   0  0
    8.8465    0.0582    0.0000 C   0  0
   11.8543    2.4796    0.0000 C   0  0
    9.4329    2.6455    0.0000 C   0  0
   10.7039    3.4422    0.0000 C   0  0
    8.2655    5.4420    0.0000 C   0  0
    1.3002    2.2469    0.0000 C   0  0
    6.2731    7.1095    0.0000 C   0  0
    2.6010   -0.0020    0.0000 C   0  0
    7.7507    6.8509    0.0000 C   0  0
    1.3014    0.7469    0.0000 C   0  0
    9.2565   -1.0695    0.0000 C   0  0
  1  9  1  0
  2 12  2  0
  3 17  1  0
  3 19  1  0
  4  8  1  0
  5  8  2  0
  6  7  1  0
  6 12  1  0
  7 18  2  0
  8 19  1  0
  9 10  1  0
  9 11  1  0
  9 12  1  0
 10 13  2  0
 10 15  1  0
 11 14  2  0
 11 16  1  0
 13 22  1  0
 14 23  1  0
 15 24  2  0
 16 25  2  0
 17 18  1  0
 17 20  2  0
 18 28  1  0
 19 21  2  0
 20 21  1  0
 22 26  2  0
 23 27  2  0
 24 26  1  0
 25 27  1  0
M  CHG  2   4  -1   8   1
M  END
> <Name>
24810095

> <Molecule Name>
24810095

> <CDD Number>
CDD-1505764

> <AID 2010: Luminescence Cell-Based Dose Response HTS Screen to Identify Cytotoxic Compounds of NIH3T3 cells: PubChem Activity Outcome>
Inactive

> <AID 2010: Luminescence Cell-Based Dose Response HTS Screen to Identify Cytotoxic Compounds of NIH3T3 cells: EC50 (uM)>
> 60.0

> <AID 2044: Luminescence Cell-Based/Microorganism Dose Confirmation HTS to Identify Inhibitors of T.Cruzi Replication: PubChem Activity Outcome>
Active

> <AID 2044: Luminescence Cell-Based/Microorganism Dose Confirmation HTS to Identify Inhibitors of T.Cruzi Replication: EC50 (uM)>
< 0.1

> <Activity>
1

$$$$
24809060
  SciTegic01231414002D

 18 18  0  0  0  0            999 V2000
   -6.4995    4.9432    0.0000 Cl  0  0
    5.0987    1.8718    0.0000 Cl  0  0
   -2.6003    1.4977    0.0000 O   0  0
   -3.8969   -0.4545    0.0000 O   0  0
    1.2990   -0.7500    0.0000 N   0  0
   -5.2003    1.4932    0.0000 C   0  0
   -3.8990    0.7455    0.0000 C   0  0
   -1.2990    0.7500    0.0000 C   0  0
   -5.2004    2.9933    0.0000 C   0  0
   -6.4994    0.7432    0.0000 C   0  0
   -6.4995    3.7432    0.0000 C   0  0
    0.0000    1.5000    0.0000 C   0  0
   -1.2990   -0.7500    0.0000 C   0  0
   -7.7985    1.4932    0.0000 C   0  0
   -7.7985    2.9932    0.0000 C   0  0
    1.2990    0.7500    0.0000 C   0  0
    0.0000   -1.5000    0.0000 C   0  0
    2.3383   -1.3500    0.0000 C   0  0
  1 11  1  0
  3  7  1  0
  3  8  1  0
  4  7  2  0
  5 16  1  0
  5 17  1  0
  5 18  1  0
  6  7  1  0
  6  9  1  0
  6 10  2  0
  8 12  1  0
  8 13  1  0
  9 11  2  0
 10 14  1  0
 11 15  1  0
 12 16  1  0
 13 17  1  0
 14 15  2  0
M  END
> <Name>
24809060

> <Molecule Name>
24809060

> <CDD Number>
CDD-353670

> <AID 2010: Luminescence Cell-Based Dose Response HTS Screen to Identify Cytotoxic Compounds of NIH3T3 cells: PubChem Activity Outcome>
Inactive

> <AID 2010: Luminescence Cell-Based Dose Response HTS Screen to Identify Cytotoxic Compounds of NIH3T3 cells: EC50 (uM)>
> 60.0

> <AID 2044: Luminescence Cell-Based/Microorganism Dose Confirmation HTS to Identify Inhibitors of T.Cruzi Replication: PubChem Activity Outcome>
Active

> <AID 2044: Luminescence Cell-Based/Microorganism Dose Confirmation HTS to Identify Inhibitors of T.Cruzi Replication: EC50 (uM)>
< 0.1

> <Activity>
1

$$$$
24808941
  SciTegic01231414002D

 24 26  0  0  0  0            999 V2000
    5.1017   -6.1218    0.0000 O   0  0
    4.9336   -3.1588    0.0000 O   0  0
    6.7012   -8.6446    0.0000 O   0  5
    5.0137   -9.8576    0.0000 O   0  0
    2.5973   -1.5031    0.0000 N   0  0
    2.5951   -3.0039    0.0000 N   0  0
    5.5071   -8.7638    0.0000 N   0  3
    3.8912   -5.2578    0.0000 C   0  0
    3.8933   -3.7570    0.0000 C   0  0
    4.6332   -7.5468    0.0000 C   0  0
    1.2990   -0.7500    0.0000 C   0  0
    3.8982   -0.7550    0.0000 C   0  0
    2.6747   -6.1134    0.0000 C   0  0
    3.1332   -7.5416    0.0000 C   0  0
    1.2990    0.7500    0.0000 C   0  0
    3.9030    0.7451    0.0000 C   0  0
    0.0000   -1.5000    0.0000 C   0  0
    5.1951   -1.5089    0.0000 C   0  0
    0.0000    1.5000    0.0000 C   0  0
    5.2044    1.4911    0.0000 C   0  0
   -1.2990   -0.7500    0.0000 C   0  0
    6.4964   -0.7630    0.0000 C   0  0
   -1.2990    0.7500    0.0000 C   0  0
    6.5011    0.7370    0.0000 C   0  0
  1  8  1  0
  1 10  1  0
  2  9  2  0
  3  7  1  0
  4  7  2  0
  5  6  1  0
  5 11  1  0
  5 12  1  0
  6  9  1  0
  7 10  1  0
  8  9  1  0
  8 13  2  0
 10 14  2  0
 11 15  2  0
 11 17  1  0
 12 16  2  0
 12 18  1  0
 13 14  1  0
 15 19  1  0
 16 20  1  0
 17 21  2  0
 18 22  2  0
 19 23  2  0
 20 24  2  0
 21 23  1  0
 22 24  1  0
M  CHG  2   3  -1   7   1
M  END
> <Name>
24808941

> <Molecule Name>
24808941

> <CDD Number>
CDD-186655

> <AID 2010: Luminescence Cell-Based Dose Response HTS Screen to Identify Cytotoxic Compounds of NIH3T3 cells: PubChem Activity Outcome>
Inactive

> <AID 2010: Luminescence Cell-Based Dose Response HTS Screen to Identify Cytotoxic Compounds of NIH3T3 cells: EC50 (uM)>
> 60.0

> <AID 2044: Luminescence Cell-Based/Microorganism Dose Confirmation HTS to Identify Inhibitors of T.Cruzi Replication: PubChem Activity Outcome>
Active

> <AID 2044: Luminescence Cell-Based/Microorganism Dose Confirmation HTS to Identify Inhibitors of T.Cruzi Replication: EC50 (uM)>
< 0.1

> <Activity>
1

$$$$
24808705
  SciTegic01231414002D

 21 22  0  0  0  0            999 V2000
   11.0520    1.1522    0.0000 Cl  0  5
    1.7138    1.2033    0.0000 S   0  0
    6.2823    3.9676    0.0000 O   0  0
    1.7138   -1.2033    0.0000 N   0  3
    0.2917   -0.7475    0.0000 C   0  0
    2.5889    0.0182    0.0000 C   0  0
    0.2917    0.7475    0.0000 C   0  0
    4.0872    0.0382    0.0000 C   0  0
    4.8208    1.3475    0.0000 C   0  0
   -1.0028   -1.5132    0.0000 C   0  0
   -1.0028    1.5132    0.0000 C   0  0
    2.1855   -2.6254    0.0000 C   0  0
    6.3207    1.3698    0.0000 C   0  0
    4.0518    2.6354    0.0000 C   0  0
   -2.3155   -0.7475    0.0000 C   0  0
   -2.3155    0.7475    0.0000 C   0  0
    7.0514    2.6798    0.0000 C   0  0
    4.7825    3.9454    0.0000 C   0  0
    3.3606   -2.8684    0.0000 C   0  0
    8.2513    2.6975    0.0000 C   0  0
    4.1672    4.9757    0.0000 C   0  0
  2  6  1  0
  2  7  1  0
  3 17  1  0
  3 18  1  0
  4  5  1  0
  4  6  2  0
  4 12  1  0
  5  7  1  0
  5 10  2  0
  6  8  1  0
  7 11  2  0
  8  9  2  0
  9 13  1  0
  9 14  1  0
 10 15  1  0
 11 16  1  0
 12 19  1  0
 13 17  2  0
 14 18  2  0
 15 16  2  0
 17 20  1  0
 18 21  1  0
M  CHG  2   1  -1   4   1
M  END
> <Name>
24808705

> <Molecule Name>
24808705

> <CDD Number>
CDD-1507259

> <AID 2010: Luminescence Cell-Based Dose Response HTS Screen to Identify Cytotoxic Compounds of NIH3T3 cells: PubChem Activity Outcome>
Inactive

> <AID 2010: Luminescence Cell-Based Dose Response HTS Screen to Identify Cytotoxic Compounds of NIH3T3 cells: EC50 (uM)>
> 60.0

> <AID 2044: Luminescence Cell-Based/Microorganism Dose Confirmation HTS to Identify Inhibitors of T.Cruzi Replication: PubChem Activity Outcome>
Active

> <AID 2044: Luminescence Cell-Based/Microorganism Dose Confirmation HTS to Identify Inhibitors of T.Cruzi Replication: EC50 (uM)>
< 0.1

> <Activity>
1

$$$$
24808343
  SciTegic01231414002D

 21 21  0  0  1  0            999 V2000
   15.6435   -2.4443    0.0000 Cl  0  0
    1.7138    1.2033    0.0000 O   0  0
    4.8506   -1.2602    0.0000 N   0  0
   11.6427   -5.0949    0.0000 N   0  0
    0.2917    0.7475    0.0000 C   0  0
    0.2917   -0.7475    0.0000 C   0  0
    2.5889    0.0182    0.0000 C   0  0
    1.7138   -1.2033    0.0000 C   0  0
   -1.0028    1.5132    0.0000 C   0  0
   -1.0028   -1.5132    0.0000 C   0  0
    4.0872    0.0320    0.0000 C   0  0
   -2.3155    0.7475    0.0000 C   0  0
   -2.3155   -0.7475    0.0000 C   0  0
    6.3513   -1.2462    0.0000 C   0  0
    4.2606   -2.3052    0.0000 C   0  0
    7.1146   -2.5384    0.0000 C   0  0
    8.6154   -2.5245    0.0000 C   0  0
    9.3787   -3.8167    0.0000 C   0  0
   10.8794   -3.8027    0.0000 C   0  0
   12.8427   -5.0838    0.0000 C   0  0
   11.0528   -6.1399    0.0000 C   0  0
  2  5  1  0
  2  7  1  0
  3 11  1  0
  3 14  1  0
  3 15  1  0
  4 19  1  0
  4 20  1  0
  4 21  1  0
  5  6  1  0
  5  9  2  0
  6  8  1  0
  6 10  2  0
  7  8  2  0
  7 11  1  0
  9 12  1  0
 10 13  1  0
 12 13  2  0
 14 16  1  0
 16 17  1  0
 17 18  1  0
 18 19  1  0
M  END
> <Name>
24808343

> <Molecule Name>
24808343

> <CDD Number>
CDD-1507282

> <AID 2010: Luminescence Cell-Based Dose Response HTS Screen to Identify Cytotoxic Compounds of NIH3T3 cells: PubChem Activity Outcome>
Active

> <AID 2010: Luminescence Cell-Based Dose Response HTS Screen to Identify Cytotoxic Compounds of NIH3T3 cells: EC50 (uM)>
16.436

> <AID 2044: Luminescence Cell-Based/Microorganism Dose Confirmation HTS to Identify Inhibitors of T.Cruzi Replication: PubChem Activity Outcome>
Active

> <AID 2044: Luminescence Cell-Based/Microorganism Dose Confirmation HTS to Identify Inhibitors of T.Cruzi Replication: EC50 (uM)>
< 0.1

> <Activity>
1

$$$$
24808232
  SciTegic01231414002D

 25 27  0  0  1  0            999 V2000
    5.0929    0.7716    0.0000 Cl  0  0
   -1.3626    6.1078    0.0000 O   0  0
   -2.6111    0.7486    0.0000 N   0  0
   -1.2964   -1.4973    0.0000 N   0  0
   -1.2907    2.9981    0.0000 N   0  0
   -3.9091   -1.5019    0.0000 N   0  0
    0.0000    0.7486    0.0000 C   0  0
   -1.2964    1.4973    0.0000 C   0  0
    0.0000   -0.7486    0.0000 C   0  0
   -2.6111   -0.7486    0.0000 C   0  0
    1.2964    1.4973    0.0000 C   0  0
    1.2964   -1.4973    0.0000 C   0  0
   -3.9067   -3.0027    0.0000 C   0  0
    2.5929    0.7486    0.0000 C   0  0
    2.5929   -0.7486    0.0000 C   0  0
   -2.5870    3.7544    0.0000 C   0  0
   -2.5812    5.2552    0.0000 C   0  0
   -5.2030   -3.7575    0.0000 C   0  0
   -2.6050   -3.7481    0.0000 C   0  0
   -3.7896    6.1222    0.0000 C   0  0
   -5.1976   -5.2575    0.0000 C   0  0
   -2.5995   -5.2481    0.0000 C   0  0
   -1.8176    7.5371    0.0000 C   0  0
   -3.3176    7.5460    0.0000 C   0  0
   -3.8958   -6.0028    0.0000 C   0  0
  2 17  1  0
  2 23  1  0
  3  8  2  0
  3 10  1  0
  4  9  1  0
  4 10  2  0
  5  8  1  0
  5 16  1  0
  6 10  1  0
  6 13  1  0
  7  8  1  0
  7  9  1  0
  7 11  2  0
  9 12  2  0
 11 14  1  0
 12 15  1  0
 13 18  2  0
 13 19  1  0
 14 15  2  0
 16 17  1  0
 17 20  1  0
 18 21  1  0
 19 22  2  0
 20 24  1  0
 21 25  2  0
 22 25  1  0
 23 24  1  0
M  END
> <Name>
24808232

> <Molecule Name>
24808232

> <CDD Number>
CDD-1507325

> <AID 2010: Luminescence Cell-Based Dose Response HTS Screen to Identify Cytotoxic Compounds of NIH3T3 cells: PubChem Activity Outcome>
Inactive

> <AID 2010: Luminescence Cell-Based Dose Response HTS Screen to Identify Cytotoxic Compounds of NIH3T3 cells: EC50 (uM)>
> 60.0

> <AID 2044: Luminescence Cell-Based/Microorganism Dose Confirmation HTS to Identify Inhibitors of T.Cruzi Replication: PubChem Activity Outcome>
Active

> <AID 2044: Luminescence Cell-Based/Microorganism Dose Confirmation HTS to Identify Inhibitors of T.Cruzi Replication: EC50 (uM)>
< 0.1

> <Activity>
1

$$$$
24807813
  SciTegic01231414002D

 27 29  0  0  0  0            999 V2000
   -1.2928   -2.6973    0.0000 O   0  0
   -3.8795    7.2051    0.0000 O   0  5
   -4.9221    5.4073    0.0000 O   0  0
   -2.6111   -0.7486    0.0000 N   0  0
   -2.6111    0.7486    0.0000 N   0  0
   -3.8816    6.0051    0.0000 N   0  3
   -1.2729    7.4990    0.0000 N   0  0
    1.3423   10.4878    0.0000 N   0  0
   -1.2964    1.4973    0.0000 C   0  0
    0.0000    0.7486    0.0000 C   0  0
    0.0000   -0.7486    0.0000 C   0  0
   -1.2919    2.9980    0.0000 C   0  0
   -1.2964   -1.4973    0.0000 C   0  0
   -2.5829    5.2528    0.0000 C   0  0
   -2.5882    3.7528    0.0000 C   0  0
   -1.2813    5.9982    0.0000 C   0  0
    1.2964    1.4973    0.0000 C   0  0
    0.0099    3.7437    0.0000 C   0  0
    1.2964   -1.4973    0.0000 C   0  0
    0.0151    5.2437    0.0000 C   0  0
    2.5929    0.7486    0.0000 C   0  0
    2.5929   -0.7486    0.0000 C   0  0
   -3.6486   -1.3517    0.0000 C   0  0
    0.0305    8.2430    0.0000 C   0  0
    0.0389    9.7438    0.0000 C   0  0
    1.3490   11.6878    0.0000 C   0  0
    2.3784    9.8824    0.0000 C   0  0
  1 13  2  0
  2  6  1  0
  3  6  2  0
  4  5  1  0
  4 13  1  0
  4 23  1  0
  5  9  2  0
  6 14  1  0
  7 16  1  0
  7 24  1  0
  8 25  1  0
  8 26  1  0
  8 27  1  0
  9 10  1  0
  9 12  1  0
 10 11  1  0
 10 17  2  0
 11 13  1  0
 11 19  2  0
 12 15  1  0
 12 18  2  0
 14 15  2  0
 14 16  1  0
 16 20  2  0
 17 21  1  0
 18 20  1  0
 19 22  1  0
 21 22  2  0
 24 25  1  0
M  CHG  2   2  -1   6   1
M  END
> <Name>
24807813

> <Molecule Name>
24807813

> <CDD Number>
CDD-133685

> <AID 2010: Luminescence Cell-Based Dose Response HTS Screen to Identify Cytotoxic Compounds of NIH3T3 cells: PubChem Activity Outcome>
Inactive

> <AID 2010: Luminescence Cell-Based Dose Response HTS Screen to Identify Cytotoxic Compounds of NIH3T3 cells: EC50 (uM)>
> 60.0

> <AID 2044: Luminescence Cell-Based/Microorganism Dose Confirmation HTS to Identify Inhibitors of T.Cruzi Replication: PubChem Activity Outcome>
Active

> <AID 2044: Luminescence Cell-Based/Microorganism Dose Confirmation HTS to Identify Inhibitors of T.Cruzi Replication: EC50 (uM)>
< 0.1

> <Activity>
1

$$$$
24807744
  SciTegic01231414002D

 25 27  0  0  0  0            999 V2000
    5.0929    0.6870    0.0000 I   0  5
   -5.3385   -0.7124    0.0000 S   0  0
   -6.5688    1.3560    0.0000 N   0  3
   -1.2964    1.4973    0.0000 N   0  0
   -5.2109    0.7445    0.0000 C   0  0
    0.0000    0.7486    0.0000 C   0  0
   -7.5580    0.2372    0.0000 C   0  0
   -2.6111    0.7486    0.0000 C   0  0
   -6.7937   -1.0477    0.0000 C   0  0
    0.0000   -0.7486    0.0000 C   0  0
   -3.9122    1.4966    0.0000 C   0  0
    1.2964    1.4973    0.0000 C   0  0
   -2.6111   -0.7486    0.0000 C   0  0
   -1.2964   -1.4973    0.0000 C   0  0
   -9.0620    0.2336    0.0000 C   0  0
   -7.5148   -2.3675    0.0000 C   0  0
    1.2964   -1.4973    0.0000 C   0  0
   -1.2907    2.9981    0.0000 C   0  0
    2.5929    0.7486    0.0000 C   0  0
   -6.8210    2.5292    0.0000 C   0  0
   -9.7987   -1.0956    0.0000 C   0  0
    2.5929   -0.7486    0.0000 C   0  0
   -9.0344   -2.3805    0.0000 C   0  0
    1.2964    2.6973    0.0000 C   0  0
   -2.3272    3.6028    0.0000 C   0  0
  2  5  1  0
  2  9  1  0
  3  5  2  0
  3  7  1  0
  3 20  1  0
  4  6  1  0
  4  8  1  0
  4 18  1  0
  5 11  1  0
  6 10  1  0
  6 12  2  0
  7  9  1  0
  7 15  2  0
  8 11  2  0
  8 13  1  0
  9 16  2  0
 10 14  1  0
 10 17  2  0
 12 19  1  0
 12 24  1  0
 13 14  2  0
 15 21  1  0
 16 23  1  0
 17 22  1  0
 18 25  1  0
 19 22  2  0
 21 23  2  0
M  CHG  2   1  -1   3   1
M  END
> <Name>
24807744

> <Molecule Name>
24807744

> <CDD Number>
CDD-1507256

> <AID 2010: Luminescence Cell-Based Dose Response HTS Screen to Identify Cytotoxic Compounds of NIH3T3 cells: PubChem Activity Outcome>
Active

> <AID 2010: Luminescence Cell-Based Dose Response HTS Screen to Identify Cytotoxic Compounds of NIH3T3 cells: EC50 (uM)>
1.859

> <AID 2044: Luminescence Cell-Based/Microorganism Dose Confirmation HTS to Identify Inhibitors of T.Cruzi Replication: PubChem Activity Outcome>
Active

> <AID 2044: Luminescence Cell-Based/Microorganism Dose Confirmation HTS to Identify Inhibitors of T.Cruzi Replication: EC50 (uM)>
< 0.1

> <Activity>
1

$$$$
24807327
  SciTegic01231414002D

 23 25  0  0  0  0            999 V2000
    6.2372    1.2378    0.0000 Br  0  5
   -2.4915   -1.3190    0.0000 S   0  0
   -8.9160    3.7945    0.0000 O   0  0
   -1.2274    0.8244    0.0000 N   0  0
    0.0000   -1.3190    0.0000 N   0  3
   -2.4915    1.5389    0.0000 N   0  0
   -1.2274   -0.6045    0.0000 C   0  0
    1.2274    0.8244    0.0000 C   0  0
[truncated: 8,655,445 more chars]
