# Supplementary material for: Machine Learning Models and Pathway Genome Data Base for Trypanosoma cruzi Drug Discovery
Source: PLoS Negl Trop Dis. 2015 Jun 26;9(6):e0003878. doi: 10.1371/journal.pntd.0003878 (PMC4482694; doi:10.1371/journal.pntd.0003878)
Supplement: S2 Dataset — (ZIP) [file pntd.0003878.s012.zip › Dose response and cytotox/Protocol.pr_xml]

<ELU xmlns="http://www.accelrys.com/dsm/elu/2">
  <experiment Expanded="Independent Properties,Advanced,Learn Options" Guid="{DA2D391E-EB9F-47B6-AEA7-E12D99479B7E}" protocol="Protocols/Accelrys Discovery Studio/Discovery Studio/Small Molecules/QSAR/Create Bayesian Model" protocolName="Create Bayesian Model" version="1">
    <Accl:mpropval name="Additional Properties" type="StringType">
      <Accl:value></Accl:value>
    </Accl:mpropval>
    <Accl:mpropval name="Advanced" type="GroupType">
      <Accl:value></Accl:value>
    </Accl:mpropval>
    <Accl:mpropval name="ApplyToWindow" type="StringType">
      <Accl:value>Input Ligands</Accl:value>
    </Accl:mpropval>
    <Accl:mpropval name="Calculable Properties" type="CalculablepropertiesType">
      <Accl:value>ALogP,FCFP_6,Molecular_Weight,Num_AromaticRings,Num_H_Acceptors,Num_H_Donors,Num_Rings,Num_RotatableBonds,Molecular_FractionalPolarSurfaceArea</Accl:value>
    </Accl:mpropval>
    <Accl:mpropval name="Cross Validation" type="BoolType">
      <Accl:value>True</Accl:value>
    </Accl:mpropval>
    <Accl:mpropval name="Cross Validation Folds" type="StringType">
      <Accl:value>5</Accl:value>
    </Accl:mpropval>
    <Accl:mpropval name="FilesToOpen" type="StringType">
      <Accl:value>ViewResults.ds_pl</Accl:value>
    </Accl:mpropval>
    <Accl:mpropval name="Independent Properties" type="GroupType">
      <Accl:value></Accl:value>
    </Accl:mpropval>
    <Accl:mpropval name="Input Ligands" type="LigandsType">
      <Accl:value>Broad dose resp and cytox:All</Accl:value>
      <Accl:transformData>b04dbb10-e8ca-12e0-3b-c8-75-e2-ed-c9-6b-57</Accl:transformData>
    </Accl:mpropval>
    <Accl:mpropval name="Input Test Ligands" type="LigandsType">
      <Accl:value></Accl:value>
    </Accl:mpropval>
    <Accl:mpropval name="Learn Options" type="StringType">
      <Accl:value>Save Training Properties,Encrypt Data,Track Property Ranges,Perform OPS Analysis,Validate Models,Remove Uninformative Bins,Equipopulate Bins</Accl:value>
      <Accl:transformData>Save Training Properties,Encrypt Data,Track Property Ranges,Perform OPS Analysis,Validate Models,Remove Uninformative Bins,Equipopulate Bins</Accl:transformData>
    </Accl:mpropval>
    <Accl:mpropval name="Model Domain Fingerprint" type="StringType">
      <Accl:value>FCFP_6</Accl:value>
      <Accl:transformData>FCFP_6</Accl:transformData>
    </Accl:mpropval>
    <Accl:mpropval name="Model Name" type="StringType">
      <Accl:value>Broad Chagas T Cruzi dose response and cytotox</Accl:value>
    </Accl:mpropval>
    <Accl:mpropval name="Number of Bins" type="LongType">
      <Accl:value>10</Accl:value>
    </Accl:mpropval>
    <Accl:mpropval name="Property for Active" type="NumericpropertyOfLigandsType">
      <Accl:value>Activity</Accl:value>
      <Accl:transformData>Activity</Accl:transformData>
    </Accl:mpropval>
    <Accl:mpropval name="Reporting" type="GroupType">
      <Accl:value></Accl:value>
    </Accl:mpropval>
    <Accl:mpropval name="Reporting Stylesheet" type="StylesheetType">
      <Accl:value>{42691EC8-0CE0-4DB9-8B3C-5379CBB967A7}</Accl:value>
    </Accl:mpropval>
    <Accl:mpropval name="Save Intermediate Files" type="BoolType">
      <Accl:value>False</Accl:value>
    </Accl:mpropval>
    <Accl:mpropval name="User Properties" type="PropertiesOfLigandsType">
      <Accl:value></Accl:value>
    </Accl:mpropval>
  </experiment>

</ELU>
